# Supplementary material for: Quorum sensing controls Vibrio cholerae multicellular aggregate formation
Source: eLife. 2018 Dec 24;7:e42057. doi: 10.7554/eLife.42057 (PMC6351105; doi:10.7554/eLife.42057)
Supplement: Figure 2—source data 1. [file elife-42057-fig2-data1.xlsx]

## Sheet: Sheet1
Figure 2: Figure 2: QS controls rapid, VpsL-independent aggregation of V. cholerae in liquid
	Figure 2D, Q: Total volume fraction																Figure 2R: Average aggregate volume (µm^3)
	Replicate	ΔvpsL luxO D61A				ΔvpsL luxO D61E				ΔvpsL							Replicate	ΔvpsL luxO D61A				ΔvpsL
		16 h	19 h	22 h	25 h	16 h	19 h	22 h	25 h	16 h	19 h	22 h	25 h					16 h	19 h	22 h	25 h	16 h	19 h	22 h	25 h
	1	1.7671e-06	0.0016116	0.0635755	0.111827	0	0	1.30896e-05	2.21542e-05	0	0.0248146	0.077279	0.0954144				1	122.4	807.002	164658	171808	NaN	19773.4	58486.7	39363
	2	0.000115582	0.00040655	0.0663229	0.226232	0	0	0	0	0.000487243	0.0274053	0.0478646	0.0758989				2	459.374	5855.39	128881	160662	1332.19	37594.6	37025.6	43375.5
	3	0.000203301	0.00119141	0.0276978	0.0597996	0	0	0	0	0	0.0275332	0.0271441	0.0654021				3	2318.56	844.525	125852	136494	NaN	81610.5	19661.5	30328.1
Volume (microns^3) of all individual aggregates
	ΔvpsL luxO D61A														ΔvpsL luxO D61E														ΔvpsL
Replicate	1	1	1	1	2	2	2	2	3	3	3	3		Replicate	1	1	1	1	2	2	2	2	3	3	3	3		Replicate	1	1	1	1	2	2	2	2	3	3	3	3
Time	16	19	22	25	16	19	22	25	16	19	22	25		Time	16	19	22	25	16	19	22	25	16	19	22	25		Time	16	19	22	25	16	19	22	25	16	19	22	25
	129.649	1598.36	4748.64	2036.33	639.861	17594.2	283.164	495738	7210.04	2191.14	538948	23042.1			NaN	NaN	1806.06	712.103	NaN	NaN	NaN	NaN	NaN	NaN	NaN	NaN			NaN	83218	1338.42	30981.6	2959.36	5025.36	369.597	4169.41	NaN	379.917	875.938	39662.3
	114.169	1005.59	230.272	10010.7	359.277	619.22	264162	904.319	679.852	4413.23	417.328	89133.5						352.826												45639.7	13068.1	22555.1	421.199	33694	63962.8	35588.4		4840.88	14627.1	22642.2
		844.977	768.865	95982.3	640.506	675.982	314.77	106733	569.553	882.388	1045.58	732.099						1139.11												6683.71	472.8	27316	180.606	12786.9	109712	5341.42		34872.4	18410.2	48209.5
		1288.75	124812	68280.6	595.354	631.475	197.376	353426	472.155	1422.92	1110.73	16530.6						488.926												11147.2	23805.1	86296	259.298	11590.4	1497.09	292.839		188.346	1212.64	2396.25
		572.133	78910.6	1418.4	697.268	690.172	2184.04	7336.47	227.692	662.436	18539.8	113408						363.792												561.168	115964	14881.3	345.086	18343.1	3190.27	81642.9		4685.43	8804.53	18733.3
		739.194	257991	330.896	1393.24	624.38	105647	7533.2	408.943	1186.19	155088	332589																		32539.4	32332.3	1228.12	264.459	6241.87	4587.39	3790.14		23294.3	1124.27	80259.3
		1611.26	10857	319.93	310.255	1607.39	1389.37	5752.3	1688.02	1599.65	539.237	59872.8																		35127.2	53993.4	15092.8	1277.79	14685.2	25544.1	6410.22		2461.4	529.562	554.073
		999.782	23020.8	2647.17	248.978	648.246	172545	2406.57	429.584	1439.04	137125	39886.2																		1195.22	98753.3	28479.6	172.221	14261.4	5385.92	2418.83		37219.6	49485.4	6701.12
		1958.93	279936	283545	436.679	422.489	211444	440.549	1676.41	606.965	999.782	37171.9																		28884.7	1302.3	5452.36	496.666	20556.2	888.839	4595.77		47173	6254.77	497.956
		633.41	390.238	244.463	173.511	398.623	654.051	915.93	244.463	1010.1	11168.5	9534.05																		59631.5	15761.7	42067	117.394	290.259	75940.9	42830		971.401	12459.2	7063.62
		1723.5	294938	249851	232.853	929.475	48691.3	374.112	393.463	743.064	147.71	19473.8																		7536.42	47747.7	84838.3	379.272	965.596	120580	2455.59		34111.9	184.476	73441.4
		917.865	4155.87	34687.3	327.026	288.969	3145.77	2030.53	348.956	491.506	1317.78	62067.1																		11884.5	517.952	12851.4	386.367	3775.31	2178.24	62089.7		55073.8	701.783	41998.6
		1375.18	9098.02	50232.3	351.536	581.164	227077	1622.23	163.19	758.544	199.956	403372																		29337.5	51947.4	22237.1	165.77	6801.74	3867.54	1047.51		948.826	50157.5	21548.2
		1324.23	75404.9	4333.25	605.03	721.778	1159.1	175310	752.094	634.7	902.384	1637.06																		12861.7	14245.9	55213.1	325.09	500.536	246.398	2141.47		493625	12174.8	3179.31
		733.389	168112	1514.51	392.173	644.376	661.146	1526.76	228.982	1595.78	82506.5	44423.9																		6256.06	78630.6	23278.2	2913.56	42728.8	7539.65	415.393		2431.73	17013.1	14371.7
		653.406	101031	268.329	254.783	414.748	221.242	46611.1	173.511	724.358	51944.8	2218.23																		22167.4	883.034	95855.9	243.173	37625.4	84225.5	25923.4		16359.7	141.905	2489.78
		1391.31	39716.5	218125	311.545	167.705	1253.28	271154	396.043	145.775	155.45	3752.73																		8471.06	908.834	77174.2	96.7531	2756.17	20436.2	305.74		5418.82	273.489	10784.7
		1025.58	2296.27	85954.8	272.844	282.519	85490.4	182.541	266.394	1330.68	38154.9	10302.3																		1588.04	860.458	38483.2	130.939	927.54	141.26	3145.77		7873.77	14707.8	608.9
		558.588	174.801	333.476	208.987	292.194	91703.9	1351.32	1044.29	289.614	1882.82	29932.2																		2716.83	9785.61	70614.3	168.35	26680	516.017	41343.9		47408.4	988.817	11795.5
		446.999	2248.54	12935.9	197.376	258.008	3092.23	1463.55	220.597	726.938	62567	19849.2																		13741.5	133494	16907.9	145.13	1698.98	519.242	6552.77		4144.26	676.627	53994
		766.93	923.67	456143	274.134	168.35	6361.2	152862	212.212	881.743	39103.1	25767.9																		9277.98	927.54	51555.2	126.424	4370.66	22195.2	20191.7		45684.2	801.116	24263.1
		1363.57	3446.35	127002	286.389	152.225	20362	1601.59	314.77	570.843	7987.29	20369.8																		9541.79	71839.2	30626.2	236.078	26096.9	19637	48444.3		2768.43	3318.63	33265.7
		2391.09	617.285	474.735	190.926	354.116	60457.2	3734.03	187.701	434.099	2022.79	46739.5																		23920	71818.6	110543	293.484	21383.7	287.034	2794.23		44365.2	33111.5	64976.8
		784.99	1045.58	56026.5	594.709	679.852	108685	330.251	198.021	1048.8	58410.5	4315.19																		2033.75	68086.5	47311	172.866	197.376	144758	10278.4		66050.1	3344.43	40480.2
		1586.11	258.008	777.25	192.216	152.87	343.796	7978.91	364.437	524.402	2118.89	18054.1																		2729.08	75541	89212.2	130.939	43660.2	32387.8	1245.54		11422	2239.51	3378.62
		3683.71	166605	9052.87	111.589	282.519	71834	489.571	235.433	861.748	7511.27	335.411																		17856.1	37470.5	32451	812.726	1128.14	2597.5	7128.13		1241.67	230.272	38190.4
		1587.4	1629.32	4072.02	106.428	446.999	141826	1433.88	193.506	405.073	55756.2	8890.32																		11701.3	18341.2	9050.29	159.965	826.272	95863.6	136.099		1682.21	4686.72	74147.1
		1390.66	668.887	210079	176.091	396.043	3381.2	177585	187.056	695.977	651.471	966.241																		1718.98	32474.9	89560.5	189.636	2098.25	768.22	9500.51		28977.6	45388.8	5754.88
		438.614	285513	1213.28	237.368	321.22	75330.7	374537	388.948	1150.72	10434.5	51281.7																		6334.1	88494.3	73644	194.151	8204.66	784.99	34886.6		383.787	80430.2	11918
		1944.09	128030	43324.1	248.978	316.705	132519	310.9	160.61	844.332	15005.8	24082.5																		335.411	54000.5	603.739	1026.23	27756.5	256.073	208137		372.177	181.251	1800.25
		138.034	2179.53	54989.3	372.177	1377.12	594.709	784.99	351.536	696.622	18201.2	116008																		18113.5	663.081	86114.1	161.9	2580.08	939.795	19515.1		21613.4	497.956	43484.7
		1544.18	176845	789.505	658.566	384.432	127715	597.934	118.039	723.713	5772.29	2882.6																		1575.14	3534.71	44205.2	107.073	3513.43	3586.32	531.497		1987.31	4293.9	32800
		652.761	7148.77	399.913	192.216	129.004	68703.1	3660.49	420.554	912.704	12247.7	8447.84																		343.151	13239.1	95212.8	134.164	7274.54	10261.6	12147.7		2520.1	202.537	641.151
		1928.61	89252.2	418.619	112.879	166.415	66555.8	134.809	301.225	854.008	1017.2	4764.12																		699.203	20503.3	39956.5	425.069	21733.3	251.558	11463.3		10485.5	931.41	59183.2
		586.969	3585.03	32438.7	186.411	117.394	153.515	341.216	129.649	939.15	9944.29	45459.8																		1385.5	93348.7	7824.1	238.013	1126.85	4018.48	2653.62		2816.81	2758.75	5672.96
		551.493	641.151	1235.21	138.034	389.593	203.182	597.289	273.489	541.172	38516.8	99983.4																		17357.5	1678.99	4509.34	4704.78	3720.48	723.068	769.51		17274.3	120.619	3655.98
		694.042	341.216	259751	120.619	269.619	1809.93	2603.3	291.549	1626.1	396.043	8265.94																		1445.49	54052.7	18201.8	2992.9	229894	303.16	48361.1		22532.5	2175.01	965.596
		590.194	82043.4	868.198	141.905	261.878	521.822	81900.2	87.0778	1519.02	125.134	35138.8																		18771.4	4436.45	19333.9	295.42	257.363	492.151	862.393		462.48	1364.86	957.856
		1245.54	1935.06	165399	318.64	120.619	13228.1	443.129	437.969	800.471	695.332	17556.2																		3179.95	43618.9	38299.4	635.991	10204.9	36487.5	9729.49		9384.41	1042.35	326.381
		655.341	579.229	3239.94	145.13	205.117	70633.6	355.406	248.978	1119.11	10771.8	761.77																		15428.9	26111.7	22505.4	109.654	157.385	10216.5	143328		3457.96	9705.63	16070
		1111.37	209.632	133323	192.216	125.134	325.736	573.424	127.069	2620.07	154.16	18810.7																		231.562	4987.95	78159.8	2032.46	15617.2	17527.2	405.718		1525.47	25004.9	20216.9
		316.06	808.856	26859.3	225.757	365.082	12906.2	83368.9	166.415	1294.56	335.411	381.207																		13687.3	6841.09	35085.9	247.043	38384.5	43742.1	6609.53		25031.3	3566.97	1557.08
		1233.92	103776	328.316	92.883	437.969	344.441	264311	162.545	1125.56	5802.61	38689																		31650.5	27854.6	11754.9	99.3332	15428.9	8013.09	9180.58		9939.77	25315.1	4655.12
		513.437	360.567	49226.1	99.9782	190.281	46864.6	53478.7	286.389	593.419	1392.6	683.722																		376.692	21169.6	2324.66	371.532	29265.9	24070.2	10419.7		1059.12	3034.82	12915.9
		192.216	11939.3	12036.1	147.065	397.978	32055.6	4451.93	1153.3	814.661	665.016	4602.87																		2833.58	10659.6	89299.9	296.065	32079.5	975.917	59163.9		10700.3	1231.99	596.644
		397.978	133.519	138916	98.6882	673.402	327171	66667.4	109.009	1249.41	3253.49	5773.58																		1572.56	15937.2	1002.36	3323.79	281.229	1102.99	32252.3		786.28	16709.9	16098.4
		735.324	558.588	3804.98	139.97	361.857	10039.7	126158	190.281	526.982	67038.3	47662.5																		26860.6	29527.8	33359.8	1949.25	45689.4	9646.29	7606.09		1007.52	448.289	22113.2
		612.77	416760	50208.4	377.337	399.268	33681.1	1261.66	233.498	1101.05	2089.87	1492.58																		2425.92	68611.5	12476.6	121.264	184.476	500.536	7243.58		355.406	675.337	2180.82
		149	110996	412713	117.394	233.498	62043.3	80261.2	126.424	1101.05	4000.42	12035.4																		39864.9	13762.2	40878.8	102.558	3845.61	91662.6	307.03		5730.36	2041.49	114065
		718.553	181.896	688.882	138.034	172.221	143.195	2107.28	109.009	519.242	5796.16	820.466																		3392.16	5176.94	10433.2	841.107	804.341	4204.25	14129.2		535.367	2578.15	2448.5
		1044.29	19114.5	20619.4	123.199	278.649	272.199	874.648	110.299	812.081	243.818	799.826																		7312.6	6140.6	3100.62	130.939	2755.53	13494.5	24227.6		885.614	3523.75	66561.6
		655.341	127112	4810.57	121.264	574.069	205.762	863.038	98.0432	359.277	3310.89	8030.51																		141.26	47994.7	8607.16	511.502	1268.76	3637.92	19104.9		371.532	919.8	847.557
		454.74	1121.69	17958.7	226.402	526.982	506.341	488626	130.939	309.61	286.389	33412.1																		974.626	32271.7	23489.7	107.718	11524.6	2112.44	5182.74		129.649	125.134	523.757
		345.086	4711.88	268269	121.264	296.065	753.384	232.853	72.2423	250.268	273.489	447.644																		7128.77	18620.5	805.631	1126.85	13599	10680.9	29481.3		646.311	278.004	6927.52
		697.268	1258.44	4559.01	271.554	313.48	158.675	256.718	248.333	248.978	385.722	58389.9																		408.298	58355.7	39343.7	109.654	1977.63	17235	20277.5		7222.3	12238	13001
		611.48	15298.6	48782.3		341.216	56195.5	340795	119.329	423.134	26707.1	367.662																		24537.9	412.168	536.657	489.571	410.233	6806.9	2024.72		18809.5	16946	3847.55
		598.579	35929.6	19229.4		450.225	17745.2	41551	102.558	189.636	6345.07	105086																		15332.8	558.588	24163.8	137.389	13702.8	7389.36	8824.53		319.285	737.904	1299.07
		903.029	4483.54	93206.2		134.164	49021.6	107651	183.186	221.887	36475.9	204.472																		1187.48	472.8	163.835	668.887	17921.3	5976.76	9605.65		17252.4	307.03	36450.8
		603.739	538.592	61898.8		388.948	487.636	55060.9	90.3029	410.233	445.064	519.887																		3025.15	36131.5	74995.9	750.159	1209.41	663.081	3541.81		2385.93	52042.2	2538.8
		476.025	3555.35	57350.7		381.207	308.965	319852	202.537	405.073	3983.65	276.714																		17623.3	39864.2	39698.5	427.649	5402.05	17525.9	633.41		4871.2	275.424	15481.1
		555.363	268.329	15205.1		111.589	39976.5	208017	95.4631	585.679	450.225	63470.7																		835.302	1373.89	54232.1	219.307	1644.8	43938.2	6473.43		17733.6	34564.7	14433.6
		774.025	3041.27	38588.4		379.272	241.883	556.008	185.121	775.96	252.203	6541.8																		22603.5	1142.33	27788.8	156.095	1695.11	8713.59	13275.8		9038.03	493.441	631.475
		572.133	9605.01	60274		90.9479	245.108	131509	308.965	947.536	510.211	436.679																		2293.69	10637	179.961	170.931	38174.3	15543.7	1119.11		2732.95	3581.8	18039.3
		226.402	154.805	5749.72		98.6882	2999.35	113130	96.1081	267.684	2018.27	18474																		35641.3	21254.7	22453.8	177.381	22812.5	42439.1	11129.2		3085.78	10631.2	886.259
		863.683	121.264	2130.5		111.589	158652	89450.2	280.584	560.523	157.385	16672.5																		123.844	33237.9	8478.8	959.791	559.878	318.64	22988.5		1827.99	430.874	7860.87
		263.168	44750.9	10520.3		149.645	95563.1	158192	176.091	512.792	219.952	863.038																		21542.4	9906.87	72028.8	506.341	269.619	25542.2	3350.88		2134.37	5416.88	64334.4
		710.168	50811.5	1959.57		361.212	568.908	379981	95.4631	1082.99	5600.07	1479.68																		20561.3	21639.8	330.251	230.272	727.583	26672.3	43202.8		897.869	381.207	4033.32
		288.324	20149.2	66168.8		183.186	323.8	56931.5	94.173	179.961	3839.81	4597.06																		2867.76	16250	23176.9	368.952	1958.93	476.025	5796.16		13293.9	518.597	9137.36
		685.657	124.489	624.38		285.744	56981.1	915.93		408.298	1032.68	62503.2																		2738.76	10772.5	12536	130.939	352.826	79274.3	265.749		143.195	7538.36	20519.4
		469.575	5580.72	2490.43		187.056	1395.83	138303		469.575	41068.5	1302.94																		2832.29	23549.7	38823.2	642.441	405.718	8726.49	1901.52		8159.51	263.814	12593.4
		890.129	731.454	68022		426.359	11870.3	3032.89		381.852	17701.3	49744																		210.277	158238	16751.8	358.632	6189.62	8854.2	2167.91		5747.78	15608.2	2232.42
		586.969	17906.4	1092.67		116.104	60070.1	94974.8		655.986	2037.62	4756.38																		12657.2	26820	73359.5	986.882	291.549	478.605	530.852		1926.03	824.337	13857
		895.289	46108	18847.5		714.683	154.16	153231		2215	7765.41	4589.32																		7435.8	12394.7	3495.37	170.931	4576.42	4206.18	26794.2		10358.4	710.168	11138.9
		804.986	2639.43	866.908		167.705	38265.2	13028.8		114.169	945.601	2006.01																		21259.9	7704.77	39961	163.19	3347.66	398.623	127399		12408.3	3147.06	4217.79
		1509.35	381.852	45606.8		192.861	894.644	232153		597.289	806.276	285566																		8478.15	3696.61	15578.5	190.926	8958.69	1455.81	14470.4		7761.54	367.662	10580.3
		407.008	2309.82	54013.4		518.597	6585.66	3338.63		347.666	842.397	2015.69																		1231.34	8953.53	12107.7	300.58	4607.38	2511.71	2983.22		9078.02	30917.8	908.834
		629.54	8144.68	19241.6		545.043	510.211	92655.3		605.03	188.991	52053.8																		8207.24	11169.8	9572.11	257.363	37642.8	2001.5	20915.4		1563.53	5358.19	30176
		540.527	308.965	62601.2		330.251	341.216	23834.8		372.822	46318.9	4455.16																		1813.15	22502.2	3712.74	563.748	541.817	1974.41	3305.73		272.199	330.251	41856
		1092.02	271.554	45705.5		265.749	232.207	226427		487.636	182.541	93658.3																		3768.86	920.445	215.437	87.0778	16041	35097.5	16479		1242.96	3960.43	4891.84
		394.108	4003.64	1279.08		242.528	669.532	2880.66		436.034	537.947	19597.7																		259.943	22886	6836.58	131.584	25869.9	4189.41	3448.28		20843.2	2224.68	596.644
		501.826	1835.08	10505.5		301.225	303.805	412.813		237.368	383.787	361.857																		2320.14	14546.5	4064.28	158.03	471.51	1867.98	25776.3		705.653	692.107	4996.33
		481.831	10620.3	349.601		187.056	12918.5	494.731		407.008	238.658	303.16																		7123.61	1771.23	504.406	312.835	759.19	4583.52	5640.06		7879.57	875.938	36849.4
		248.978	454.74	951.406		89.0129	2727.79	26337.5		353.471	1068.8	1196.51																		906.254	5637.48	1534.5	110.299	201.892	7349.37	317.995		213.502	75669.3	437.324
		593.419	140.615	930.12		279.294	165.77	1037.19		296.065	230.272	27564.3																		4101.04	86652.1	16768.6	301.87	27662.4	4174.57	69984.1		528.917	632.12	5320.78
		251.558	163072	685.657		105.138	12563.7	2135.02		574.714	375.402	124011																		827.562	38865.1	5280.79	225.112	27335.3	301.225	131.584		1809.28	245.108	59225.2
		679.852	133279	15236		115.459	3798.53	872.713		120.619	10013.3	24537.9																		171.576	105390	10064.9	608.255	216.727	4993.75	12527.6		39419.2	6000.63	9078.67
		545.043	487.636	723.713		154.16	6346.36	84332		445.064	2272.41	42899.7																		1726.72	9655.32	9336.68	149	18659.2	16423.5	23723.2		152.225	1955.7	10851.2
		1093.31	35680	2413.02		120.619	710.168	251.558		162.545	2798.75	22380.9																		176.091	34844.7	35164.6	287.034	191.571	227.047	33058		141.26	18200.6	2164.04
		851.427	5914.2	18820.4		376.692	329.606	772.09		477.315	3841.1	1025.58																		54003.1	1671.25	10310	180.606	3172.21	4460.96	37342.2		99.9782	454.74	22104.2
		305.74	30303.1	58268.6		366.372	401.203	21161.2		1686.08	81083.6	8908.38																		19642.8	745.644	307.675	139.97	2327.88	2778.75	21096.1		265.749	2140.82	1858.3
		410.878	625.025	128609		136.099	533.432	334.121		217.372	762.415	1711.24																		254.783	14300.8	40724	188.346	1285.53	2581.37	127766		28695	821.112	500.536
		283.164	11400.7	11305.9		172.866	81974.4	137696		446.999	250.913	61745.9																		235.433	19855.7	33388.2	247.043	474.09	47126.5	2211.13		2380.77	20312.4	3217.36
		224.467	114782	5248.53		243.818	2927.1	102666		466.35	115.459	2019.56																		34154.5	33201.2	8664.56	841.752	2299.5	993.977	7911.83		248.333	528.272	2353.04
		559.233	116.749	17976.1		113.524	1455.81	319.285		348.956	764.995	46404.1																		17074.3	67856.8	5635.55	697.268	341.861	6258.64	61403.4		5231.76	7908.6	11909
		460.545	187.701	15190.9		107.718	170.285	1567.4		419.264	908.189	2300.79																		617.285	54053.4	4489.99	337.991	1028.81	1413.89	3699.19		2238.22	1324.23	1951.19
		469.575	22890.5	8367.21		199.956	3144.48	8022.12		228.337	45393.3	253.493																		12534.7	6261.86	2029.24	103.203	1813.15	13641.5	497.311		1504.83	241.238	16497.7
		764.35	602.449	37596.3		196.086	478.605	54290.1		666.952	4384.21	10474.5																		835.302	41694.8	926.25	119.329	345.731	24138	11892.9		12567.6	3643.72	856.588
		962.371	23551.6	15923.6		134.164	10917	6806.26		231.562	4306.16	29061.4																		252.848	44625.8	5760.04	149.645	3821.1	20353	163.19		15053.5	1124.27	10292.6
		769.51	3880.45	106692		141.26	5167.26	166733		910.124	400.558	1087.51																		676.627	11930.3	41742.5	299.29	2173.72	1857.66	123865		8138.23	226.402	12714
		1105.57	602.449	35485.2		89.6579	302.515	223.177		799.826	3705	424.424																		83.2077	20942.5	23490.4	205.762	149.645	970.111	5595.56		717.263	979.787	25588.6
		568.908	86649.5	49894.9		105.783	1077.18	407.008		536.012	207.697	1649.96																		20539.4	331.541	2701.99	128.359	20407.2	7562.87	2928.39		7538.36	11093.1	54908.7
		685.657	39833.9	212351		279.294	9672.73	721.133		399.268	24224.4	271.554																		10656.4	11359.5	2886.47	187.056	1331.32	10907.9	893.354		393.463	7422.9	13183.6
		710.813	1906.68	131324		126.424	313.48	1775.1		570.843	80647.6	924.315																		252.848	58164.8	13186.8	281.229	185.121	21023.8	3181.89		3815.3	512.792	23187.2
		171.576	1304.88	29929.6		141.26	174.156	1481.61		458.61	1006.88	625.025																		97.3981	1448.72	3868.83	283.164	10057.2	24800.4	140.615		4500.31	10230.7	7028.79
		274.134	195.441	3287.67		118.039	2032.46	26924.5		321.22	470.22	695.977																		10652.5	41736.1	32059.5	130.939	1665.44	710.168	2160.17		2235	7393.23	188.346
		226.402	3684.36	408.943		177.381	3598.57	90405.5		219.952	13957	1730.59																		24737.8	23189.1	28300.3	188.346	7161.02	1026.87	46259		8544.59	39882.9	24993.3
		691.462	288.969	387.012		107.718	7394.52	1749.3		436.679	441.194	40192.5																		6706.28	142.55	7208.75	181.251	1404.21	2936.13	593.419		10857.6	3794.66	26122.1
		376.047	14600	11447.2		90.3029	22114.5	9818.51		644.376	264.459	791.441																		271.554	4890.55	32886.4	225.757	3940.43	5093.08	10244.2		5362.7	2787.13	5903.88
		361.212	352.181	2402.7		185.766	232.853	60771.9		320.575	25499	986.237																		2803.91	3604.38	114.169	118.039	1089.44	14222.1	5046		207.697	484.411	4321.64
		464.415	239.303	12586.3		216.727	368.307	12639.8		434.099	20013.7	2069.23																		4212.63	18891.4	29837.4	165.125	188.346	6892.69	1435.82		5875.49	6952.03	18194.1
		512.147	258.008	5916.78		257.363	6620.49	23521.3		277.359	254.783	180.606																		1287.46	18241.2	5217.57	146.42	160.61	9365.7	5965.15		424.424	5878.07	64902.6
		1200.38	154.805	7639.63		138.034	21099.9	48646.8		755.964	546.333	1053.96																		218.017	848.202	284.454	95.4631	36219.9	18309.6	901.739		557.943	7846.03	13941.5
		668.242	261.233	3605.67		282.519	36828.8	254.783		336.701	1440.33	308.32																		17987.7	24011.5	6618.56	243.818	165.125	29334.9	14142.1		26460.7	413.458	6822.39
		570.198	4429.36	9638.55		260.588	2309.82	613.415		368.307	212.212	5020.84																		298.645	17274.3	78508.7	278.004	481.831	7518.36	78648.7		1165.55	9337.97	6178.01
		847.557	1103.63	1606.1		194.151	508.276	5887.75		262.523	775.315	459.9																		11801.9	3599.22	3730.8	127.069	116.104	11073.7	650.181		4055.89	3437.32	5762.62
		352.181	219.307	2521.39		123.844	4239.08	481.831		205.117	116.104	1778.97																		2026.01	16758.9	32152.4	123.199	264.459	196.086	107.073		142.55	801.116	10206.8
		317.35	247.688	1010.1		182.541	3162.54	504.406		274.134	877.228	105167																		4571.26	51930.6	59230.3	227.692	1090.73	6007.72	3027.08		3802.4	20097.6	38245.9
		949.471	49383.4	96726.7		98.6882	33463	408.298		417.973	3681.78	5471.07																		20756.8	18054.1	8765.83	397.333	292.194	433.454	6719.18		1184.26	2281.44	375.402
		594.064	15091.6	11166		184.476	505.051	41049.1		447.644	248.333	388.948																		7145.54	7826.68	27508.2	131.584	1581.59	22544.1	3914.63		292.839	13313.9	274.134
		364.437	176.736	12966.9		231.562	2144.69	56220.7		155.45	2120.18	2503.97																		1532.57	2297.56	4549.33	147.71	3308.31	710.168	5464.62		375.402	431.519	7181.66
		606.32	2560.73	9842.37		124.489	18710.8	23244		260.588	465.705	6706.28																		147.71	1751.88	1846.69	251.558	2712.96	6149.63	5607.17		197.376	2121.47	287.679
		657.276	359.277	44451.6		712.103	17898	443.774		756.609	520.532	462.48																		5914.84	38339.4	6946.87	218.017	242.528	16248.7	141.905		11498.8	2926.46	136.099
		138.679	10629.3	6237.35		245.108	35970.2	1193.29		562.458	207.052	2025.37																		899.804	544.398	2078.26	72.2423	8132.42	96549.3	148.355		2396.9	3645.66	33070.9
		376.692	6814.64	11829.7		174.156	145326	234.143		417.973	134644	650.181																		2237.58	17988.3	19845.4	182.541	1661.57	5623.29	396.688		7359.04	35643.9	50187.1
		669.532	25615.7	147449			4286.81	13119.7		416.038	1323.58	3595.99																		16514.5	9543.08	10249.4	130.294	819.821	32192.3	2224.68		576.004	961.726	263.168
		291.549	319.285	656.631			12141.2	174.801		472.155	105.783	159.965																		1746.07	412.168	10337.1	332.186	808.856	6589.53	4339.7		9164.46	422.489	76017.6
		633.41	23515.5	2325.95			202.537	1674.47		834.657	4190.06	2967.1																		5727.78	162.545	5351.74	174.156	1633.84	49773.7	1307.46		447.644	3343.79	52689.2
		938.505	158.675	29067.2			4082.34	234.143		617.93	1544.82	2841.32																		906.254	17972.2	3186.4	474.09	4702.85	2051.17	11274.3		6141.89	39335.3	23946.4
		653.406	32235.6	3235.42			1208.77	31133.2		206.407	577.294	630.83																		437.969	332.186	29132.4	221.887	1922.81	33672	12685		7070.72	3091.58	37466.7
		1257.79	1501.61	1908.62			152.225	105218		244.463	575.359	27717.8																		19582.8	43871.1	5331.74	321.22	12384.4	2541.38	3020.63		442.484	835.302	29750.3
		351.536	2207.91	38447.1			32096.9	75899		457.32	710.813	2018.92																		1110.08	194.151	11502	88.3679	9607.59	265.104	1437.75		1263.6	1433.88	23965.7
		467.64	3768.86	1396.47			2164.69	79710.4		227.692	2385.29	283.809																		166.415	8641.34	8720.68	610.835	2033.11	1195.22	5803.9		298	2256.93	185.766
		1018.49	2251.77	1410.02			51736.5	336.056		276.714	911.414	189.636																		5805.19	1588.69	27505.6	216.082	97.3981	525.047	5787.13		14194.3	15140.6	34315.8
		755.964	1017.84	25432.5			109.654	14316.2		333.476	319.285	625.67																		1472.58	2741.98	4904.74	260.588	3469.57	394.108	253.493		1812.51	1918.29	1019.78
		878.518	1938.29	15556			1253.92	149633		278.649	99.3332	443.129																		588.259	20694.2	9040.61	149.645	29673.5	7908.6	7511.27		237.368	8155	70149.2
		677.917	387.658	183334			5774.87	124964		1348.09	371.532	779.185																		401.848	4130.07	9877.85	96.7531	4089.43	3697.9	737.904		968.176	325.736	283.164
		850.782	288.969	329278			44139.4	1491.29		139.97	8225.31	886.259																		7157.15	1267.47	2280.79	170.285	185.766	3788.85	2702.64		602.449	1571.92	3029.66
		504.406	4278.42	2293.05			196.731	113137		313.48	1793.16	597.934																		71773.4	8256.91	1055.25	680.497	3452.15	950.761	215041		776.605	4061.7	177.381
		858.523	5860.66	834.657			301.225	819.821		223.822	38280.7	12692.7																		34985.9	13350.6	45692	204.472	41990.2	3823.68	302.515		368.307	2804.55	1892.49
		751.449	75855.1	9723.69			340.571	18637.9		446.354	781.12	4832.5																		4018.48	10669.3	20196.9	310.9	8175.64	403.138	687.592		450.225	1043.64	94.173
		587.614	153.515	784.99			6365.07	16589.3		689.527	1622.87	317.35																		270.264	9474.71	2066.65	259.298	3757.25	4595.13	307.675		1431.95	895.289	2689.74
		760.48	202.537	853.363			13171.3	526.982		828.852	102.558	5003.43																		2053.1	30267	6432.15	297.355	2507.84	468.93	3716.61		482.476	1782.19	774.67
		572.778	3627.6	1432.59			394201	6089		356.697	199.311	668.242																		5638.77	26560.7	5326.58	158.03	510.211	2833.58	168546		300.58	287.679	1228.76
		175.446	227.692	744.999			1284.24	38267.2		256.073	159.965	1093.31																		163.19	46106.1	39385.6	149.645	1526.76	16404.8	8299.48		910.769	629.54	1915.71
		828.852	357.342	3095.45			356.051	120225		268.974	327.671	35309.7																		990.752	1515.15	65187.7	1597.07	3124.48	486.991	2388.51		3888.19	2151.14	843.687
		1679.63	94.8181	1917.65			360.567	1723.5		324.445	241.883	3047.08																		303.16	11586.5	3282.51	216.082	5983.21	3759.18	6803.68		615.35	2058.91	478.605
		523.757	129.649	630.83			50494.8	397113		268.329	4546.75	765.64																		130.294	24218	20202.1	132.229	3450.22	1451.94	3260.58		25791.8	180.606	1351.96
		1580.95	163.19	4811.86			9881.07	151.58		420.554	744.999	812.081																		161.255	20090.5	14340.1	177.381	2110.51	4066.86	5560.08		659.211	21149.6	14171.1
		1018.49	731.454	12338			5377.54	721.778		329.606	3860.45	294.129																		112.879	1542.89	45412	110.944	175.446	55656.3	10495.8		1297.78	924.315	19302.9
		456.03	3915.92	548.268			143.84	6844.96		433.454	2073.1	581.809																		252.203	865.618	17526.5	87.0778	414.748	3425.71	256.073		387.012	3959.14	19519
		546.978	49980.7	352.826			423.134	514.082		460.545	6181.23	1340.35																		4769.28	23056.3	5755.52	158.03	7886.02	174.156	8823.88		80.6276	11807.1	18876.5
		412.813	1190.06	3174.79			752.739	1629.97		149.645	1487.42	5075.02																		218.017	15799.8	32503.2	316.705	1487.42	17669.1	6735.31		37317	3047.72	1251.99
		824.982	427.649	248.333			751.449	58229.9		759.835	127.069	12155.4																		646.956	4317.12	6252.83	266.394	460.545	52035.8	3645.01		278.004	6211.55	3866.25
		554.718	12181.9	29303.9			2565.25	177260		373.467	2108.57	221.242																		25718.3	3341.85	324.445	139.324	114.169	2308.53	9264.43		2870.99	928.83	1670.6
		427.004	2834.87	1166.2			5373.67	306.385		322.51	184.476	1135.88																		19216.5	12681.1	5058.25	345.731	305.74	7050.72	12074.8		317.35	89.6579	466.995
		205.117	2099.54	580.519			1184.26	250.913		463.125	831.432	98330.8																		11578.8	5862.59	25791.2	192.861	2220.81	370.242	14152.4		1073.31	268.974	7916.99
		675.337	4915.06	7833.13			18961.7	73648.5		267.039	124.489	1849.27																		275.424	606.32	16445.5	149	4487.41	168.35	881.098		1396.47	4046.22	1742.2
		1313.91	149	649.536			1045.58	69999.6		585.034	240.593	643.086																		349.601	9532.76	4749.29	98.0432	25157.7	4953.11	2503.33		946.246	2843.9	3843.68
		952.051	116.104	42917.1			397.978	2476.88		624.38	3893.35	1172.65																		486.991	11723.9	347.021	221.887	27059.9	225.757	5877.43		1326.16	2144.05	17938
		1047.51	1058.48	750293			2095.03	1384.21		336.701	1726.08	1351.96																		283.164	7445.48	1568.69	216.082	9468.91	7716.38	169.64		540.527	1015.26	7414.51
		274.134	207.052	1344.87			13235.2	2179.53		265.104	4422.91	685.012																		560.523	16934.4	857.233	96.7531	3766.92	281.874	4408.07		6401.83	421.199	1321.65
		250.268	145.775	12800.4			404.428	37110		335.411	1139.11	2091.16																		236.078	18453.4	252.848	371.532	741.774	4470.64	423.134		9045.77	305.74	47139.4
		279.939	1946.67	23793.5			605.03	55551.8		290.259	94.173	1866.05																		4901.51	13001.7	2080.19	90.9479	34061.6	229.627	10628		9277.98	12192.2	25773.1
		503.116	642493	1600.94			3642.43	75068.8		576.649	110.299	12388.9																		542.463	19608.6	7495.79	91.593	1145.56	2385.93	2803.26		10974.4	210.922	1084.93
		619.865	250.913	675.337			423.779	4071.37		181.251	147.71	201.892																		248.333	32596.8	10607.4	137.389	705.008	32211	12929.4		1491.93	752.094	20560.7
		405.718	47763.1	94835.5			1439.69	81809.9		306.385	1010.1	170.931																		4397.75	17142.7	135245	93.528	131.584	2456.24	165.125		2999.99	6790.13	360.567
		641.151	199.311	596.644			9732.72	303.805		659.211	250.913	256.718																		107.718	46973	13766	171.576	173.511	6977.19	34413.8		451.515	935.925	12192.8
		385.722	109.009	327.671			4907.96	7101.03		621.8	190.926	1197.8																		501.181	8265.3	56134.2	143.195	2562.02	268.974	4881.52		6621.14	3944.3	3910.76
		190.281	485.701	294.129			4208.12	478413		553.428	190.926	3139.32																		1871.21	9998.47	12669.5	118.684	11666.5	225.112	411.523		36561.7	1355.19	1764.13
		158.03	510.856	2638.14			298	336.701		1075.89	2000.85	24414																		119.974	43895	1926.68	186.411	205.117	830.142	635.991		1994.4	9582.43	478.605
		944.31	6777.88	3405.06			2522.68	41349.7		285.099	107.073	3118.03																		2727.15	4958.28	11015	127.714	310.9	412.813	3001.93		937.215	29482.6	165.77
		833.367	5530.41	446.354			671.467	4129.42		412.168	159.965	2778.1																		314.77	17387.2	12103.2	182.541	405.073	405.073	3202.53		238.658	263.814	6521.16
		526.337	728.874	814.016			1613.2	2522.03		589.549	2600.72	138.034																		1256.5	7889.89	4304.22	100.623	9414.08	393.463	552.138		477.315	156.095	1144.27
		250.913	1223.6	3217.36			2140.18	98094.8		517.952	943.665	9222.51																		19313.9	14896.8	22510.6	90.3029	83.2077	21294.7	6711.44		926.25	356.697	6950.74
		210.277	234.143	1958.28			18567.6	8690.37		387.658	680.497	104.493																		17338.2	24078.6	23568.4	85.1427	7106.84	413.458	1213.28		15343.1	799.826	18737.2
		644.376	666.952	481.186			466.35	9310.23		557.298	141.26	568.263																		621.8	33054.1	28992.4		939.15	3171.57	826.272		3482.47	9030.29	503.761
		386.367	1302.3	419.909			191.571	3116.74		392.818	1670.6	18103.8																		20949.6	2398.83	28142.3		810.146	6683.06	1524.83		2845.19	34956.9	1950.54
		433.454	311.545	636.636			103.848	177.381		358.632	1077.18	216.082																		1095.89	1433.88	1172		2523.32	5333.68	9004.49		2636.85	3098.03	109.654
		243.818	379.272	226.402			624.38	80639.2		298	203.182	1398.41																		955.921	9720.46	446.354		1437.11	6246.38	4685.43		1952.48	15803.7	3408.94
		417.973	371.532	1072.67			345.086	126087		445.709	537.947	17125.3																		723.713	2738.11	16292.6		611.48	5175	61638.2		154.805	34304.1	2838.09
		480.541	141.26	691.462			2509.78	185310		439.904	360.567	589.549																		1231.99	11791.6	48170.8		363.792	33764.9	379.917		976.562	933.99	3691.45
		401.848	768.22	29423.3			1463.55	227.047		592.774	8304	27427.6																		1931.84	5765.2	34287.4		7058.46	208.987	15035.4		452.805	15880.4	1996.34
		910.124	3241.23	6345.71			683.722	376.047		466.995	125.134	2580.73																		233.498	602.449	899.159		2005.37	2607.82	1857.66		459.255	154.805	11429.1
		623.735	148.355	13178.4			2775.52	1457.1		646.956	6675.97	2474.3																		682.432	26939.3	17604.6		790.151	1609.33	599.224		20987.7	330.251	1355.83
		121.264	475.38	10912.5			6684.35	42737.8		930.12	1132.01	201.246																		416.683	933.99	18786.2		8449.77	217.372	17879.3		161.255	477.96	472.155
		116.104	102.558	39096			303.16	46424.1		331.541	611.48	79778.8																		231.562	22802.1	1892.49		137.389	1164.26	1884.75		436.034	3259.29	384.432
		242.528	1135.24	3081.91			54318.5	30606.2		365.727	290.259	824.337																		281.874	1524.83	947.536		687.592	762.415	13612.5		20551	2403.99	2531.06
		2035.69	203.827	10910.5			4206.83	159671		114.169	36778.4	172.221																		12077.4	83426.3	11325.9		341.861	6808.84	6215.42		2469.78	765.64	6488.91
		291.549	291.549	770.8			577.939	402.493		172.866	844.977	28890.5																		219.307	9231.54	312.835		343.151	67237	5608.46		912.704	1052.03	8289.81
		830.142	459.255	3167.7			1372.6	2440.11		242.528	285.744	36870																		28840.2	2459.46	3015.47		661.146	23689.7	3107.07		2038.27	13682.2	7628.66
		186.411	297.355	332.186			405.718	71395.4		135.454	732.744	30913.9																		361.212	459.255	11232.4		421.199	3401.19	1337.13		148.355	906.899	2402.7
		518.597	32187.8	790.151			1957.64	185.121		147.71	67518.8	1822.18																		1380.99	159.32	3964.3		837.237	1580.3	5025.36		1289.4	6701.77	3511.49
		1379.05	849.492	14550.4			6955.26	287541		230.272	2841.96	32813.5																		489.571	13975.7	3531.49		3697.26	944.31	1841.53		5728.43	23717.4	655.341
		385.077	53647.7	4073.95			144.485	110867		263.814	18260.5	1660.93																		347.666	18875.9	5086.63		2370.45	7055.24	3796.59		8992.88	679.207	3228.97
		1006.88	739.194	276.069			7650.59	2603.95		481.186	672.112	255.428																		227.692	9593.39	1553.21		768.865	2658.78	1107.5		597.934	23352.3	154.16
		230.917	743.709	1043			4875.71	580.519		188.991	2852.28	69725.5																		11196.3	49475	56670.9		647.601	17101.4	600.514		1766.07	10661.5	14492.3
		138.679	2235.64	76874.2			3188.98	57760.3		437.969	810.146	810.146																		267.039	360.567	6795.94		428.294	986.237	21584.3		222.532	281.874	892.709
		291.549	434.744	465.705			267.684	263.814		357.987	97.3981	263.168																		803.696	3533.42	5854.21		5174.36	212.857	6794.65		1386.15	13446.1	339.926
		370.887	129.004	924.96			1201.03	390.883		347.666	479.25	1050.09																		16546.1	19230.7	4135.87		2178.88	1002.36	486.991		706.298	3110.94	3003.22
		352.826	7574.48	333.476			523.112	42103.7		314.77	340.571	120.619																		40087.4	1084.28	5538.15		1562.89	1946.03	830.787		406.363	436.034	3605.02
		447.644	103.203	1311.97			778.54	376.692		398.623	415.393	1055.9																		834.012	18516.6	1799.61		626.96	3168.34	8172.41		183.186	701.138	22585.4
		253.493	479.895	1039.13			103.848	21434		1474.52	541.172	832.077																		25155.2	340.571	23789		8532.34	2861.96	4797.66		9165.75	115.459	4505.47
		496.021	254.783	5403.34			137.389	1572.56		262.523	179.316	1110.73																		301.225	1557.08	320.575		774.67	334.766	5452.36		1388.08	7384.2	2087.29
		245.108	434.099	242.528			265.749	28747.9		213.502	6534.71	1791.87																		1984.73	19797.6	12280.6		2532.35	2989.03	13920.8		15195.4	934.635	897.869
		605.03	457.32	19471.2			2474.94	199.956		105.138	118.039	4477.09																		4312.61	460.545	3118.03		102.558	3890.12	2403.35		134.809	1843.47	1028.81
		240.593	6145.76	1212.64			787.57	156990		348.956	1252.63	875.938																		149.645	4600.93	448.289		2031.17	4721.55	21258.6		461.835	2212.42	619.22
		446.354	395.398	12067			334.121	698.558		190.926	30833.9	2391.09																		2504.62	1970.54	8312.38		657.921	1748.65	12874		467.64	13666.7	516.662
		614.06	696.622	521.822			26672.9	546.978		284.454	272.199	28577.6																		101.268	468.93	18477.9		359.922	8900.64	225.757		6346.36	11266.6	167.06
		170.931	3428.29	5772.94			549.558	1295.85		172.221	85.7878	834.657																		171.576	5388.5	241.238		102.558	2237.58	1617.07		1072.67	5285.95	169.64
		743.709	1425.5	905.609			743.064	5804.54		175.446	1788.64	1128.79																		612.77	138.034	9579.85		450.87	5217.57	3356.69		958.501	16462.9	2370.45
		219.952	22427.4	12814.6			576.649	3158.02		713.393	2201.46	2207.26																		2046.65	2083.42	37113.2		3617.28	116.749	6538.58		365.082	14208.5	2854.22
		220.597	1957.64	330.251			1133.95	403.783		241.883	95.4631	22377.7																		477.96	555.363	63811.3		102.558	2252.41	62430.3		26122.7	31583.4	8035.02
		123.199	8631.67	9192.84			181.251	457.32		357.987	6352.81	482.476																		1161.04	10666.1	1066.86		784.99	999.137	2119.54		3538.58	403.783	2225.32
		464.415	15754	23257.5			1521.6	586.324		224.467	486.991	399.913																		3341.21	959.791	20820		274.134	4466.77	1351.96		168.995	4417.1	9788.84
		241.238	159.965	5784.55			4447.42	529.562		121.264	303.16	1671.89																		23989	10353.9	14372.4		1126.21	17775.5	14433		576.649	325.736	367.017
		336.701	4381.63	353.471			3812.72	704.363		251.558	121.909	163.835																		1064.28	12111.6	4142.32		656.631	2544.61	450.87		78.6925	1000.43	593.419
		499.891	19192.6	4825.4			2681.35	145.13		287.034	139.97	960.436																		851.427	7008.15	14994.8		397.333	2052.46	4587.39		11474.9	2390.45	1486.77
		81.9176	4599.64	20033.7			29581.3	1030.74		201.246	134.809	894.644																		250.268	5077.6	19746.7		165.77	446.354	29177.5		2182.11	736.614	7536.42
		266.394	241.883	540.527			627.605	397.333		486.991	1878.3	353.471																		2651.68	1399.05	37617.6		255.428	373.467	6566.96		4482.25	812.726	1268.11
		151.58	116.749	544.398			3568.26	47354.2		248.978	554.718	13051.4																		4964.73	9708.85	12474.7		807.566	11195	267.684		287.679	260.588	2138.89
		127.714	1437.75	22758.9			1012.68	860.458		193.506	216.727	45750																		8129.84	1081.7	22497.7		1373.89	14095	12410.8		21941	1420.34	134.809
		624.38	228.337	481.831			434.099	2100.19		158.675	491.506	2978.71																		166.415	18391.5	16140.4		151.58	7661.56	1591.91		464.415	216.082	635.991
		727.583	199.311	6456.01			1249.41	943.665		203.182	6519.23	119093																		250.913	450.225	14248.5		1010.75	1488.06	2787.78		385.722	32003.4	11168.5
		569.553	3369.59	3654.69			1224.25	49807.9		177.381	686.947	11897.4																		219.952	1929.26	4277.78		141.905	1626.74	5845.18		302.515	442.484	5626.52
		314.125	191.571	3890.77			87.7228	279.294		83.2077	2096.32	1602.88																		5098.24	9844.95	162.545		1286.82	369.597	46809.2		2050.52	881.743	1236.5
		267.039	125.134	127.714			263.168	342.506		175.446	178.026	890.129																		835.947	14432.3	11791		599.224	1874.43	2952.91		1710.6	3552.13	1400.34
		429.584	524.402	614.06			112.234	270.264		158.03	222.532	599.224																		1180.39	4760.9	461.835		6648.23	2267.25	3278		112.234	3979.78	1499.03
		304.45	148.355	2750.37			259.943	1550.63		96.7531	216.082	1181.03																		524.402	68459.3	4913.12		1690.6	2328.53	729.519		341.216	528.272	1608.68
		465.06	738.549	441.839			133.519	13832.5		382.497	130.939	1309.39																		2040.85	8737.45	5789.71		16580.3	258.653	2155.01		19929.2	3767.57	5920.65
		480.541	379.272	241.238			422.489	190504		110.299	266.394	1366.15																		7132.64	1557.73	2208.55		263.168	352.826	541.817		7125.54	553.428	12533.4
		393.463	8147.26	453.45			97.3981	2062.78		108.363	1402.92	2372.39																		142.55	10407.4	22860.2		774.025	1977.63	1933.77		934.635	1688.66	19523.5
		173.511	6621.78	113128			79.9826	131.584		264.459	302.515	2016.98																		406.363	9581.14	2050.52		34258.3	12039.3	4497.09		2755.53	36405.6	208.987
		232.207	99.3332	2291.11			6483.75	29508.4		110.299	677.272	148.355																		259.943	1241.67	6023.2		109.654	1479.68	1478.39		889.484	1929.9	1917.65
		327.671	490.861	173.511			276.069	26947.7		167.06	543.753	930.12																		562.458	35514.2	3432.8		234.143	5707.79	22467.4		2256.93	8170.48	864.328
		450.87	454.74	10157.8			313.48	179.316		177.381	16160.4	52551.1																		1331.97	3232.84	3800.46		5792.29	241.238	16143.6		2295.63	310.255	19871.2
		218.662	941.085	680.497			105766	3223.81		217.372	137.389	5708.43																		2169.85	926.25	207.052		1376.47	201.892	43751.1		1026.23	3307.67	634.7
		356.051	191.571	5677.47			3076.1	1802.83		265.104	178.671	702.428																		2149.85	659.211	750.159		1039.13	1173.29	5812.93		417.328	571.488	290.259
		96.7531	11689.1	703.073			258.653	459.255		174.801	292.839	136.744																		365.727	21512.1	3930.11		254.783	6149.63	301.225		86.4328	6916.56	5452.36
		437.969	117.394	2105.35			290.904	4938.28		267.684	333.476	55587.2																		5861.3	846.912	10305.5		430.229	14488.5	2154.37		5436.88	1769.29	197.376
		118.684	118.039	15655.9			153.515	50247.8		209.632	344.441	279.294																		1555.15	41795.4	4996.98		43106.7	2558.8	6151.56		485.056	597.934	150.935
		273.489	556.008	162166			91.593	60129.5		1075.25	333.476	291.549																		513.437	756.609	583.099		1236.5	4472.57	1050.09		334.121	1388.08	139.97
		217.372	113.524	7998.26			187.056	4696.4		205.762	358.632	1063.64																		8721.33	2125.34	89594		1299.72	952.051	6016.75		659.856	145.13	26364.6
		349.601	225.112	421.199			781.12	125488		196.731	616.64	220.597																		415.393	1748.65	196.731		136.744	10350.6	695.977		14160.1	2718.76	289.614
		368.952	94.173	30983.6			5585.88	1575.14		146.42	298.645	420.554																		153.515	4480.31	74600.5		419.264	3813.36	10075.2		141.905	492.796	134.164
		230.272	5512.35	43700.8			275.424	83932		177.381	171.576	408.298																		1542.24	4688.01	1547.4		134.164	8103.4	3026.44		1833.79	8096.95	14847.7
		367.017	128.359	23807.7			2235	314.125		261.878	4601.58	12103.2																		139.97	22855.7	455.385		187.056	1524.18	1012.04		730.164	3941.72	3683.07
		708.233	183.186	8908.38			12726.9	130.294		151.58	1336.48	487.636																		129.649	2766.49	37105.5		85.7878	1642.87	3579.87		174.801	379.917	1870.56
		179.961	100381	835.302			283.809	204.472		386.367	964.306	344.441																		182.541	48586.8	1511.93		1420.98	2954.2	912.059		10619	3734.03	13686.7
		283.164	6352.81	308.965			384.432	436.679		250.913	261.233	337.991																		540.527	3723.71	33596.6		317.35	1593.2	3138.03		2914.2	2282.73	284.454
		269.619	612.125	6460.53			5480.1	3141.9		713.393	3150.28	147.71																		1515.8	276.069	293828		14346.6	474.09	245.753		389.593	2090.51	8917.41
		272.199	1588.69	12601.8			4020.41	1192		231.562	1033.97	2329.17																		8623.93	4787.99	20584.5		150.935	403.138	3475.37		317.995	679.207	6436.66
		679.207	362.502	4579.65			14186.6	214666		443.774	389.593	267.039																		3459.25	7902.8	10200.4		1664.8	7531.26	14967.1		348.311	418.619	8989.66
		341.216	311.545	6882.37			732.744	115.459		248.333	100.623	11327.2																		252.203	46022.9	97798.1		304.45	359.922	12919.1		1474.52	1592.56	124.489
		336.701	142.55	4471.93			1903.46	21276		221.887	144.485	52507.9																		1106.86	12137.4	408.943		4170.7	5634.9	4237.14		429.584	7470.63	525.047
		228.982	858.523	175.446			490.861	1857.66		221.887	740.484	282.519																		577.294	5378.83	2085.35		649.536	734.679	7678.33		8822.59	10149.4	240.593
		140.615	22070.7	267.039			348.956	111395		121.909	447.644	150.29																		610.19	8881.29	29609.7		11285.3	12466.3	1174.58		267.684	840.462	26723.9
		175.446	832.722	556.653			205.762	26681.3		161.255	472.8	659.856																		10991.2	31524.7	3814.01		137.389	477.315	8579.42		11477.5	1090.73	7199.08
		1084.93	510.211	1629.97			227.692	199.311		263.814	237.368	23238.8																		483.766	3040.63	87502.2		14507.2	11129.8	9054.8		463.125	13794.4	1172.65
		708.878	166.415	15138.6			127.714	1880.24		109.654	205.117	303.16																		2149.85	189.636	10250		722.423	7239.71	13253.2		2398.19	302.515	408.298
		283.809	283.164	10840.9			845.622	134.809		168.35	202.537	13606.7																		2642.65	196.086	4034.61		5556.21	1228.12	890.774		553.428	4307.45	19141
		179.316	402.493	1132.01			130.294	123.844		181.251	256.718	1258.44																		3139.96	676.627	585.679		150.29	787.57	1274.56		71.5973	171.576	7253.26
		218.662	412.168	376.047			224.467	56372.9		163.835	3101.91	211.567																		711.458	8284	7564.8		35489.7	1502.25	186.411		930.765	6563.09	1073.31
		535.367	1019.78	3347.66			458.61	9426.98		199.311	251.558	299.29																		755.319	10528	8459.45		623.735	2156.3	53963.7		143.84	6108.35	2125.34
		161.9	613.415	214.792			38571	3939.79		135.454	23671	3099.33																		661.146	10993.7	2046.65		752.739	1900.88	8625.22		371.532	10259.7	971.401
		127.069	89.0129	212.857			136.744	893.999		138.034	247.688	299.935																		406.363	92.238	223.177		1020.42	712.748	41867		699.203	129.004	544.398
		157.385	116.749	15099.9			2476.23	8026.64		156.095	1170.71	1285.53																		5423.98	12481.8	30376		103.848	1772.52	855.298		1464.2	266.394	107.073
		212.212	910.124	3226.39			1201.03	209.632		190.926	188.991	824.982																		474.09	17907.1	153.515		378.627	1426.14	1738.98		216.727	9227.02	8907.74
		236.723	1391.31	252.848			589.549	166.415		171.576	276.714	35362.6																		3142.54	24121.8	21913.3		1509.35	15204.4	449.58		328.316	34726	25695.7
		227.047	301.87	1242.96			856.588	189860		138.679	89.6579	1192.64																		368.307	41736.1	7006.86		3075.46	236.723	1355.83		627.605	268.329	311.545
		140.615	136.744	198089			2767.14	163.835		171.576	89.6579	89.0129																		761.125	6977.84	433.454		171.576	120.619	9933.32		132.229	686.947	3368.3
		136.744	352.826	276.069			20763.2	146.42		474.735	450.225	332.186																		1487.42	13069.4	2564.6		5639.42	1978.28	400.558		1953.12	317.995	2711.67
		87.7228	116.749	1482.9			2755.53	841.107		672.112	81.2726	352.181																		2602.66	7784.11	3610.18		129.004	5385.92	1359.06		316.705	249.623	479.25
		370.887	337.346	1222.31			125.134	1539.66		113.524	13759.6	824.337																		1170.71	2493.65	2099.54		862.393	465.06	3450.86		651.471	158.03	213.502
		509.566	301.225	1321			148.355	99.3332		247.688	379.272	1624.16																		258.008	123.199	10253.3		14178.2	685.657	1831.86		852.718	860.458	878.518
		376.692	10175.2	198.666			599.869	7727.35		247.043	98.0432	789.505																		497.311	1976.99	7719.61		593.419	307.675	450.87		238.658	673.402	13786
		712.748	495.376	285.099			169.64	12961.7		98.0432	2496.88	3450.22																		92.238	1244.25	7383.55		949.471	3746.93	338.636		359.277	2418.83	7661.56
		550.848	392.818	3875.29			1199.74	1902.81		616.64	895.934	119.329																		248.978	43820.1	113.524		14627.8	7595.77	414.748		190.926	9009.65	5069.86
		867.553	118.684	676.627			558.588	3701.13		283.809	296.71	252.848																		343.151	6297.34	886.259		41630.3	20031.1	302.515		1033.97	1182.97	2943.88
		185.121	272.199	249.623			5999.34	61200.2		156.74	289.614	597.289																		235.433	230.272	2552.35		2999.35	2983.22	1106.86		2651.68	145.775	152.87
		212.857	4722.2	823.047			2674.26	589.549		194.796	210.922	380.562																		165.125	972.691	3957.2		1025.58	2547.19	405.718		523.757	875.938	93465.5
		201.246	409.588	127.069			790.796	17337.5		214.792	114.169	156.74																		108.363	8852.91	261.878		536.657	555.363	296.065		245.108	1100.41	24296
		289.614	178.671	2309.82			126.424	437.324		96.7531	99.3332	581.809																		1497.09	675.982	213.502		27056.7	294.129	565.038		1267.47	284.454	54322.4
		341.861	90.3029	564.393			45019.9	59730.2		723.068	136.744	5992.24																		326.381	1985.37	1102.34		7374.52	2571.05	216.727		81.2726	1693.82	293.484
		196.731	115.459	523.112			96.1081	443.129		289.614	91.593	568.908																		154.16	783.055	10035.9		441.839	5180.16	2184.69		128.359	3721.13	5511.06
		87.7228	441.194	139.324			1433.88	1115.24		937.215	221.887	996.557																		13297.7	38879.3	14912.2		397.978	5360.77	1597.07		198.666	1971.83	27864.9
		226.402	299.935	68675.4			165.125	100934		670.822	603.739	1109.44																		366.372	3543.74	5822.6		758.544	475.38	1753.81		2269.18	230.272	190.281
		110.944	59191.6	4771.86			415.393	2422.05		186.411	181.896	40903.4																		12307	5505.25	10593.8		93.528	122.554	17050.5		602.449	417.973	624.38
		427.649	8698.11	376.047			238.013	275.424		295.42	2756.82	3545.03																		83.2077	17481.4	11700		1085.57	1918.29	81.2726		711.458	1080.41	25981.4
		238.013	188.991	262.523			1791.22	5764.55		1970.54	287.679	1154.59																		3638.56	8740.03	4359.05		1480.32	2042.78	1154.59		1201.03	275.424	172.221
		101.913	227.047	13448			167.06	71169		387.012	107.718	262.523																		3472.15	1126.21	4523.53		2032.46	3830.78	295.42		690.172	3786.27	2614.91
		210.277	550.203	574.714			530.852	190.281		334.766	91585.2	136.099																		12484.4	476.67	3286.38		9276.69	386.367	303.805		575.359	178.026	1648.03
		331.541	26293	1495.8			112.879	33804.9		340.571	177.381	1085.57																		35704.5	4778.96	254.138		545.688	1542.89	132.874		6025.78	4761.54	53496.1
		629.54	3296.06	3630.18			1580.95	5291.11		627.605	29689.7	441.194																		5040.19	120.619	4531.27		1186.84	1595.14	101.268		965.596	293.484	4426.13
		366.372	228.982	858.523			381.207	40539.6		116.749	220.597	101826																		226.402	556.653	695.332		1483.55	4250.69	227.047		2093.09	8394.95	219.307
		415.393	1537.08	312.19			127.069	1293.27		264.459	393.463	1753.81																		8738.1	453.45	1589.33		440.549	1112.66	278.649		119.974	2412.38	997.202
		564.393	233.498	1255.86			127.069	79959.4		115.459	165.125	2334.98																		1523.54	17430.4	30662.4		149.645	4649.31	697.913		13774.4	637.926	2358.84
		376.692	2074.39	156.095			449.58	37765.3		838.527	405.718	510.211																		2086	1203.61	1714.47		849.492	223.822	988.817		590.839	118.684	1962.8
		376.047	1600.3	461.19			223.177	288.969		138.679	650.181	911.414																		174.801	720.488	2978.71		464.415	1142.98	1952.48		152.87	1740.91	4688.01
		222.532	152.87	1929.26			437.324	1037.84		195.441	480.541	1135.24																		167.06	39225	3234.13		1291.33	2724.57	1688.02		258.653	21619.8	2391.09
		501.826	10065.5	196.086			339.281	1072.02		203.182	95.4631	529.562																		2068.58	21588.2	4255.85		1935.71	651.471	1026.87		1862.82	810.146	350.891
		195.441	688.882	274.779			201.246	17912.9		89.6579	6183.81	143.84																		748.224	5780.03	890.129		565.038	2945.81	896.579		317.35	2408.51	2213.07
		1093.31	1332.61	174.156			305.74	25093.9		94.173	13773.1	203.827																		154.805	26586.5	377.982		1493.87	2479.46	873.358		79.9826	1052.67	12283.1
		185.121	281.874	680.497			10504.2	17372.3		118.684	107.718	379.272																		335.411	33290.8	39479.1		3427.64	1134.59	430.229		11751	621.8	3130.29
		146.42	1410.02	316.705			341.216	2164.04		189.636	1705.44	389.593																		899.159	4319.06	18290.2		1513.22	991.397	745.644		387.658	7052.01	20283.3
		119.329	225.757	436.679			214.147	4326.8		171.576	958.501	221.242																		126.424	28682.1	1748.01		504.406	381.207	366.372		2033.11	189.636	272.844
		348.311	217333	710.813			161.255	428.939		123.199	92090.3	1076.54																		21660.4	19606.7	299.29		8972.88	3167.05	1184.9		312.835	4541.59	7589.96
		214.792	468.285	264.459			461.835	3198.01		165.125	688.237	254.138																		214.792	570.198	680.497		808.856	1030.1	4342.93		18849.4	330.251	1237.79
		552.138	1055.25	1448.07			561.813	183.831		111.589	906.254	13748.6																		1793.16	3506.33	9308.3		780.475	141.905	411.523		232.853	456.03	2556.22
		190.281	292.194	46888.5			330.251	1973.12		1382.28	523.757	378.627																		155.45	189.636	7351.95		370.242	143.195	2567.83		1247.47	954.631	1092.02
		179.961	1929.26	375.402			22100.3	56645.7		183.831	110.944	193.506																		485.056	9635.32	11160.2		590.839	122.554	1728.01		438.614	529.562	1941.51
		514.727	1927.32	335.411			201.892	159.32		105.783	3200.59	490.861																		372.177	1862.82	395.398		783.055	4689.3	1562.89		361.212	1228.76	408.943
		439.259	63544.9	592.774			1322.29	67624		552.138	56525.8	555.363																		99.3332	15099.3	7731.86		212.212	119.329	706.943		953.986	700.493	12830.1
		412.813	184.476	14985.8			112.234	27631.4		126.424	148.355	3535.36																		2638.14	24247.6	34979.5		110.299	1130.72	9866.24		207.697	1032.68	54550.1
		173.511	3806.27	3316.05			1118.47	143.195		143.84	134.809	303.805																		110.299	8812.92	196.086		364.437	2473.65	2485.27		129.649	234.143	3593.41
		210.277	1679.63	173.511			5489.77	156498		122.554	5712.3	2103.41																		113.524	1684.15	81880.2		199.311	110.299	332.186		29772.2	1267.47	717.908
		285.744	473.445	296.71			11702.6	27243.7		206.407	1369.38	392.818																		361.857	6313.46	111.589		328.961	139.97	248.978		3249.61	808.211	750.159
		448.289	327.671	607.61			185400	207006		120.619	211.567	633.41																		490.216	361.212	1113.31		178.671	800.471	5375.6		221.242	12754.6	1642.87
		1437.11	94.173	418.619			2245.96	877.228		88.3679	306.385	98.0432																		16816.3	27971.3	11614.2		296.71	235.433	5701.98		97.3981	4877.65	200.601
		215.437	128.359	293.484			160.61	28550.6		128.359	679.852	614.06																		6112.22	536.657	2800.68		160.61	8775.51	646.311		12425.7	3056.75	394.753
		116.104	90.9479	152452			733.389	396.688		123.199	185.766	119.329																		24697.2	10499	606.32		2389.8	25311.3	6272.83		147.065	540.527	372.822
		155.45	25615.7	90930.5			1082.34	191.571		83.8527	262.523	143.84																		624.38	8477.51	691.462		157.385	5408.5	173.511		975.271	1305.52	3252.84
		469.575	363.147	961.726			2237.58	514.082		428.294	153.515	1766.07																		102.558	4852.49	3811.43		3335.4	917.865	236.078		8571.04	12600.5	6036.1
		105.138	19167.4	663.081			195.441	28789.2		374.112	3223.17	614368																		254.138	1047.51	31553.1		688.882	1037.84	1808.64		5532.99	3528.26	216.727
		190.926	937.86	565.038			89.6579	40922.7		199.956	233.498	209.632																		10577.1	12890.1	2039.56		1595.14	150.29	4105.56		2692.96	14519.4	13763.5
		325.09	276.069	3176.73			35230.4	113460		112.234	324.445	4082.34																		3381.84	3299.28	7093.29		216.082	9639.19	5767.13		2218.87	606.32	15245.7
		384.432	181.896	347.666			184.476	347.666		95.4631	107.073	1088.15																		483.766	11584.6	22182.3		2518.16	1788	407.653		1579.66	625.025	1021.07
		198.666	181.251	109.654			111651	126.424		177.381	167.705	10852.5																		7095.23	22356.4	483.121		4221.02	1727.37	4807.99		109.009	14712.9	1403.57
		257.363	127.714	1767.36			174.801	50042		710.813	123.199	207.697																		217.372	2186.62	30147		603.739	1554.5	530.207		227.692	7282.29	205.762
		324.445	580.519	302.515			154055	156.74		316.705	73.5324	13749.9																		665.661	403.783	10184.9		256.718	3279.93	24072.2		239.948	2669.74	15286.3
		572.778	99.9782	472.8			434.099	757.254		170.931	895.934	516.017																		139.324	226.402	1150.07		4764.77	265.749	245.108		3705.64	2130.5	1171.36
		316.06	138.679	694.042			577.939	156.095		97.3981	107.073	716.618																		944.956	399.913	3126.42		352.181	772.735	1291.33		5436.88	619.865	25137.1
		255.428	528.917	79.3376			66428.1	570.198		99.9782	330.896	249.623																		782.41	767.575	15739.8		277.359	419.264	16883.4		134.809	2614.91	23496.2
		267.039	252.203	2015.05			784.345	292.194		123.844	79.3376	1219.09																		1773.81	126.424	13131.3		1610.62	7175.86	239.948		2393.03	4158.45	1551.28
		253.493	127.069	649.536			1879.59	139.97		117.394	587.614	2230.48																		199.311	7735.73	52655		419.264	513.437	471.51		4767.99	519.887	1010.75
		127.069	5521.38	3246.39			15065.8	2756.82		247.688	24551.4	516.017																		925.605	2511.71	2496.23		10514.5	556.008	208.342		1064.93	730.809	152.225
		123.844	1363.57	453.45			132.874	471.51		116.749	333.476	848.202																		111.589	149	2970.97		11040.2	10321.6	3235.42		145.13	1126.85	353.471
		221.242	213.502	133.519			41778.6	427.004		698.558	1128.79	147.71																		1062.35	11714.2	28346.1		4527.4	1359.06	4347.44		4069.44	2925.81	668.242
		254.138	1577.08	66510			1396.47	2472.36		271.554	873.358	2203.39																		254.138	1605.46	10207.5		230.272	108.363	1804.12		92.238	1562.24	1377.12
		445.709	1114.6	345.731			314.77	14511.7		216.082	1697.05	608.9																		357.987	2317.56	4070.08		9482.45	510.211	1668.02		252.203	1792.51	9700.47
		115.459	509.566	1081.05			152.225	49426.7		263.814	219.307	175.446																		331.541	9688.86	1768.65		566.328	244.463	5291.75		992.042	236.723	849.492
		525.047	116.749	269594			87.0778	1930.55		251.558	577.294	959.146																		2754.24	1055.9	10767.3		98.6882	2246.61	190.281		110.299	271.554	990.107
		147.71	8865.17	2277.57			4954.4	352.826		112.234	2887.76	90.3029																		10249.4	3832.71	18292.1		573.424	930.765	1673.18		3373.46	1286.17	3244.45
		276.069	110092	2696.19			135.454	305.74		273.489	385.722	39124.4																		655.341	7158.44	2278.86		225.757	2867.76	750.804		7603.51	892.709	2400.77
		107.073	2734.24	244900			3136.74	3098.68		220.597	325.09	34620.2																		99.3332	8082.76	1084.28		359.277	2505.26	217.372		173.511	2448.5	224.467
		233.498	6046.43	1246.18			1251.34	21466.3		127.714	324.445	61168.6																		2109.86	271.554	810.146		539.882	4171.99	6610.17		2307.24	1083.63	860.458
		93.528	720.488	706.298			159.32	4393.24		100.623	68790.8	3683.71																		106.428	11678.7	2880.66		326.381	4430.65	12030.9		2006.01	1004.94	2211.78
		214.792	2082.77	604.385			2916.14	50255.5		92.883	137.389	167.06																		13317.7	12190.2	8758.74		113.524	775.96	925.605		25554.4	2315.62	285.744
		461.835	178.671	707.588			116.104	1055.25		418.619	190.281	50231																		886.904	48294.6	348.311		916.575	110.944	748.224		554.718	7854.42	2518.16
		461.835	77.4025	18071.5			153.515	599.869		238.658	65499.3	354.761																		100.623	368.952	625.67		1055.9	5507.83	3248.32		843.042	2410.44	381.852
		223.177	490.861	1749.94			875.293	9770.13		93.528	281.874	8200.15																		11410.4	262.523	26470.4		950.116	516.662	2934.84		323.8	2667.16	1106.21
		348.311	157482	1162.97			568.263	135418		167.06	124.489	79.3376																		1691.89	4789.28	25797		481.831	9090.92	3136.09		10231.3	592.129	4322.93
		232.853	261.233	27148.3			2195.65	2407.86		250.913	5841.95	1642.22																		6914.62	1181.03	354.761		5078.89	781.765	14965.8		2222.1	7330.66	4218.44
		219.307	210984	530.852			1204.9	25611.2		86.4328	261.878	473.445																		3083.2	1470	5725.85		253.493	4506.76	2679.42		2302.08	919.8	221.242
		305.74	135580	73746.5			317.995	22015.2		993.332	5827.12	46386																		143.195	4668.66	14194.3		176.736	147.71	984.947		150.29	108.363	191.571
		107.718	746.934	284.454			7116.51	173.511		248.333	24345	246.398																		25400.3	4402.91	96.1081		189.636	109.654	3163.18		325.736	12873.3	3383.13
		128.359	267.684	137.389			96.7531	33721.7		119.329	1624.81	207.697																		307.675	250.268	201.892		3284.45	749.514	5347.22		4261.65	1096.54	1562.24
		172.221	4804.76	1395.18			126.424	41117.5		108.363	534.722	2258.22																		207.052	492.151	3342.5		26361.4	20031.1	447.644		152.87	1816.38	819.821
		123.844	2635.56	382613			218.017	706.298		198.021	4475.15	2947.75																		247.688	7573.83	5962.57		121.264	1895.07	1377.76		148.355	506.986	133.519
		130.294	254.138	343.151			566.973	29158.2		116.749	323.8	1516.44																		154.16	2271.76	15009.6		1515.8	628.25	1559.66		492.796	3514.72	219.952
		156.74	5833.57	3094.81			179.316	43805.3		121.264	201.892	497.956																		347.021	2109.86	3191.56		10215.8	764.35	461.835		90.3029	439.259	232.207
		157.385	112.879	992.687			4758.96	1644.8		192.216	2571.7	268.329																		5613.62	198.021	6668.23		1079.12	361.212	511.502		130.294	341.861	45014.7
		473.445	76521.4	407.653			3483.11	61415		163.19	525.047	1233.28																		266.394	12201.9	12593.4		1039.13	1769.29	1971.18		733.389	100.623	1332.61
		172.866	1963.44	346.376			444.419	443.129		134.809	369.597	3270.26																		105.783	5580.72	3210.27		4080.4	317.995	3998.48		11775.5	243.818	7272.61
		294.775	75948	463.77			176.091	1149.43		248.333	445.064	244.463																		2917.43	9855.27	213.502		188.991	1984.08	523.757		15961	152.225	10108.8
		510.856	317.995	861.748			188.346	96.1081		412.168	3431.51	6735.95																		401.848	100.623	1660.28		100.623	1142.33	116.104		223.822	90.3029	414.748
		99.3332	296.065	514.727			5756.17	1989.89		113.524	390.883	541.817																		323.8	24872.6	105.783		10227.5	5612.33	587.614		31477	53527.1	1457.75
		387.012	210.277	12037.4			4690.59	3985.58		105.783	314.125	394.753																		91.593	1515.15	1904.75		457.32	1517.73	3811.43		1944.74	552.138	443.129
		1087.51	129.649	795.956			436.679	812.081		107.718	150.29	948.826																		1372.6	27323.1	11892.9		2027.3	3821.1	5969.67		1315.2	1119.11	564.393
		537.947	6873.99	541.172			6207.68	11351.1		70.9523	850.782	130.294																		920.445	2874.86	4847.33		173.511	2725.86	1197.16		4663.5	150.29	2591.05
		145.775	139.97	14167.9			37039	307.03		438.614	518.597	743.709																		22931.1	4195.86	3407		581.164	118.039	1386.15		583.099	7715.74	993.332
		93.528	276.069	386.367			405.073	594.064		113.524	1282.3	376.047																		813.371	37158.4	40904		228.337	3130.93	530.207		308.965	428.939	8378.82
		161.255	372.177	1150.72			202.537	201.246		130.294	79.9826	152.87																		184.476	147.065	15154.8		6537.93	5242.08	2934.2		256.718	6508.91	4453.22
		114.814	179.961	186.411			6276.05	549.558		185.121	600.514	373.467																		4154.58	5781.32	2216.94		5665.22	7921.5	303.805		2176.95	478.605	20704.5
		114.814	1170.07	631.475			597.289	463.125		139.97	282.519	145.775																		20576.8	5018.26	4540.3		239.948	4563.52	2791.01		3514.07	2078.9	510.211
		133.519	483.766	1462.26			399.268	3581.8		211.567	253.493	552.138																		267.684	548.268	2281.44		8549.75	194.796	2051.17		96.7531	1108.15	1596.43
		332.831	88.3679	572.133			2156.95	142981		275.424	530.852	29234.9																		14976.1	99.3332	3443.77		653.406	2185.98	532.142		5711.66	20362.7	223.177
		542.463	258.008	212.857			284.454	20736.1		215.437	107790	362.502																		16914.4	830.142	1240.38		9651.45	488.281	13404.8		668.242	6872.05	733.389
		577.939	113.524	308.965			7827.33	15015.4			688.882	15355.4																		659.211	1108.15	1766.71		10042.3	681.142	4444.19		48634.6	1159.75	9915.91
		307.03	89090.3	178.671			63880.9	804.986			844.332	321.865																		565.038	14885.1	205.117		1883.46	1006.88	986.237		2285.95	2366.58	21581.8
		139.324	29114.9	3493.43			1128.79	607.61			245.753	11587.2																		1157.17	196.086	467.64		107.073	1406.15	1154.59		454.095	1063.64	589.549
		161.9	884.324	135.454			534.077	405.073			3033.53	149.645																		14460.1	9403.11	9574.69		3427.64	161.255	388.303		4393.88	147.71	13911.2
		125.779	18844.3	604.385			152.225	1222.31			1188.77	123.199																		3421.19	4967.31	277.359		123.844	24583.7	1128.14		319.93	359.277	2711.67
		154.805	1524.18	78.0475			116.104	11920.6			255.428	1842.82																		223.822	502.471	205.762		2438.18	760.48	759.19		352.826	150.29	465.06
		254.138	39698.5	220.597			1371.31	992.687			2269.83	92.238																		2232.42	9043.84	4504.18		913.349	3681.78	1172.65		27301.2	600.514	35149.1
		238.013	610.19	333.476			156.095	1702.85			303.805	149																		714.683	3628.24	1511.93		3037.4	2376.26	4037.19		2514.94	30484.3	123.844
		326.381	566.973	338.636			115.459	22707.3			619.22	798.536																		24789.4	34370.6	4086.85		1788	7943.43	925.605		209.632	480.541	134.164
		116.749	3764.34	253.493			808.856	18588.2			217.372	1596.43																		2903.88	29732.9	2468.49		657.276	702.428	503.116		4474.51	5464.62	6543.09
		178.026	668.242	182.541			466.35	970.756			3812.07	119.974																		1081.05	135.454	1457.1		178.671	226.402	1321		8534.92	12414.7	6727.57
		274.134	21005.7	136183			8970.3	339.281			674.692	7130.06																		5600.72	6103.19	3034.82		1499.03	119.974	1498.38		4509.99	2322.07	1231.34
		711.458	124.489	3034.82			78.0475	459.255			228.337	18909.4																		5105.34	14571	1743.49		2502.04	412.813	967.531		20552.3	347.666	11847.7
		181.251	1615.78	2648.46			81.2726	107041			247.688	250.268																		3701.13	1204.25	531.497		278.004	112.234	6468.27		5757.46	134.164	113.524
		179.316	1551.92	265.104			1172.65	211.567			679.852	8562.65																		559.233	353.471	12448.9		30276.6	494.086	25970.5		250.913	2382.71	396.688
		93.528	35223.9	291.549			1439.04	6065.13			102.558	403.138																		9616.62	328.316	244.463		81.9176	110.944	725.648		5876.78	1050.09	178.026
		297.355	247.043	95606.3			298.645	110.299			14307.9	183.831																		1470.65	649.536	864.328		851.427	7837	4089.43		650.826	165.77	41792.8
		174.801	19290	114.169			150.29	1060.41			454.095	2059.55																		13358.4	39571.4	484.411		11659.4	2660.07	4462.25		570.843	1033.32	267.684
		130.294	32700.6	141.26			635.991	880.453			27296	58095.7																		328.961	165.77	7624.15		1641.58	1785.42	1137.82		11979.3	639.216	30910.7
		118.039	1085.57	1026.23			280.584	374.112			216.727	750.159																		888.839	3969.46	2024.08		397.333	2409.8	1406.15		373.467	1573.21	528.917
		96.1081	129.649	254.783			990.752	1067.51			1021.71	2454.95																		169.64	313.48	15786.2		85.1427	3880.45	605.675		4809.92	1496.45	185.766
		445.709	2961.29	207.697			1867.98	69441.7			109.654	1883.46																		19992.4	445.709	1087.51		246.398	2255.64	9970.09		1612.55	2011.17	221.887
		83.8527	995.912	516.662			327.671	194.796			124.489	706.943																		28113.2	2453.66	3648.88		167.705	392.818	1877.01		10770.6	2636.2	279.294
		228.982	160.61	227.692			619.22	34760.8			1629.32	287.034																		792.086	528.272	42829.4		657.921	214.147	1227.47		1448.07	236.723	668.242
		290.259	168.995	895.934			129.004	2432.37			786.28	139.324																		3260.58	1097.83	836.592		729.519	9968.8	1795.09		1786.71	205.117	663.726
		259.298	127.069	194.796			94.8181	2706.51			44427.1	114.814																		11940.6	33848.1	232.207		359.277	116.104	754.674		221.242	545.043	101.268
		123.199	422.489	593.419			26768.4	835.947			4929.89	123.844																		339.926	5694.89	687.592		1775.74	95.4631	131.584		467.64	274.134	9199.29
		113.524	143.84	21113.5			9135.43	5070.51			2164.04	101.268																		552.138	430.229	3418.61		556.653	2571.7	531.497		266.394	231.562	4371.95
		131.584	1081.7	477.315			800.471	782.41			1030.74	144.485																		239.303	48826.8	19398.4		190.926	8763.9	7177.79		3205.11	143.84	20262.7
		123.844	1439.04	338.636			1524.83	2836.8			397.333	123.844																		681.142	1153.94	911.414		116.104	2156.3	11496.2		343.796	1446.78	26566.5
		155.45	11725.2	221.887			21972.6	5118.24			169.64	581.164																		4270.04	6141.24	374.757		3200.59	2616.2	365.727		249.623	189.636	44963.1
		107.718	98.0432	191.571			330.896	537.947			214.792	105.138																		139.97	13923.4	2020.85		140.615	5158.88	8242.72		346.376	370.242	5536.86
		123.199	1682.86	23717.4			460.545	3421.19			2773.59	356.051																		405.718	1552.57	7531.26		4437.1	2687.8	712.103		405.073	541.817	301.87
		101.268	2410.44	4283.58			123.844	370.887			297.355	188564																		134.809	45079.2	19274.5		644.376	28104.8	2067.29		170.931	101.913	515.372
		241.883	149.645	226.402			74253.5	1940.87			382.497	116.104																		84.4977	368.307	23499.4		619.22	577.939	132.229		1050.09	116.104	244.463
		121.264	74279.3	1377.12			259.298	6683.71			549.558	463.77																		137.389	2024.08	8024.7		31778.2	149	1777.68		744.999	89.6579	93.528
		150.29	639.861	342.506			2177.59	28641.5			450.87	551.493																		127.069	20358.8	36023.1		301.87	5983.21	5093.08		458.61	2459.46	388.948
		281.874	192.861	730.809			357.342	263.168			357.987	140.615																		28679.6	3883.03	832.722		199.956	22880.8	783.055		127.714	1255.21	99.9782
		588.259	182.541	928.83			152.87	146000			490.861	203.182																		201.246	18761.7	241.883		7678.97	601.159	53887		150.935	359.277	7704.13
		83.2077	97.3981	189614			260.588	5894.85			1897.65	4679.63																		178.026	14155	9441.81		466.35	149.645	1576.43		280.584	248.978	214.792
		119.329	199.956	140.615			604.385	26743.2			123.199	151.58																		550.848	728.229	5687.15		301.225	1248.12	256.073		354.761	617.93	121.264
		165.77	120.619	90.3029			264606	24728.8			212.212	274.779																		7359.69	1001.72	8416.23		640.506	203.827	1982.15		314.77	581.164	23281.4
		119.329	622.445	687.592			4782.18	132.229			96.1081	348.956																		298.645	2841.32	7747.99		1038.48	1777.03	7027.5		8156.29	421.199	1436.46
		122.554	1874.43	115.459			11527.2	154.805			7278.41	93.528																		3746.93	252.848	2197.59		381.207	63622.9	423.134		7086.84	1918.29	586.969
		101.268	28980.1	19199			7613.18	18893.9			780.475	248.978																		717.263	444.419	217.372		2956.78	1217.15	717.263		15940.4	5531.05	129.649
		111.589	34008.1	183.186			36819.7	12714			1827.34	884.324																		1920.87	2049.88	34118.4		2064.07	695.332	253.493		1172.65	159.965	636.636
		205.117	152.225	287.034			5577.5	28827.3			8631.67	101.268																		465.705	7320.99	285.099		648.891	176.736	25802.1		745.644	1232.63	1093.96
		96.1081	283.809	374.757			134.164	3713.38			39286.9	385.077																		235.433	5496.87	861.748		3259.94	13395.8	1286.17		2409.8	428.294	261.878
		615.35	5027.29	1214.57			120721	1522.25			265.749	497.956																		2006.66	13993.1	7569.96		34682.1	4533.21	2686.51		7820.88	225.757	1054.61
		550.203	285.099	221.887			4257.14	5907.75			854.653	1226.83																		652.116	2433.02	221.242		203.827	194.151	1090.73		2071.16	2365.29	11356.2
		311.545	104.493	1719.63			139.97	258.653			239.948	392.173																		265.749	5493	405.718		101.268	575.359	1612.55		252.203	2729.08	210.922
		124.489	381.207	264.459			4057.18	543.753			2241.45	126.424																		236.723	4784.12	7804.11		279.939	196.731	6194.78		1088.15	2618.78	1957.64
		116.104	250.913	86.4328			1738.98	501.826			319.93	294.775																		398.623	18921	27423.1		562.458	14232.4	2346.59		405.073	473.445	326.381
		139.97	1673.18	350.891			523.757	5105.34			234.143	221.887																		6857.86	2474.3	1241.02		899.159	1074.6	2780.68		446.354	1823.47	20275.6
		539.237	848.202	212.212			267.039	218.662			1150.72	111912																		511.502	18252.8	213.502		20423.3	129.004	448.289		258.653	241.238	337.346
		221.242	25370.6	982.367			283.164	2660.71			224.467	320.575																		12632.1	259.298	30053.5		1174.58	2136.95	5894.85		5046	988.817	37882.1
		463.125	8796.15	347.021			91.593	2418.83			687.592	253.493																		740.484	1406.79	450.87		339.926	901.094	1286.17		6012.24	886.259	31204.2
		102.558	4862.17	147.065			196.086	2500.1			421.844	159.32																		168.35	12163.8	71816		3792.08	699.848	398.623		4829.27	90.9479	4660.28
		319.285	552.783	188.346			297.355	85.7878			46282.8	2080.19																		4256.49	983.657	146.42		2822.61	659.211	1733.17		450.87	118.039	114.169
		231.562	3890.77	1518.38			483.121	753.384			115144	437.969																		10181.7	307.03	17259.5		98.6882	848.202	2029.24		60228.8	850.137	364.437
		121.264	368.307	784.99			105.138	663.081			285.744	1077.83																		341.216	475.38	4765.41		2451.72	354.761	3223.81		7331.95	237.368	5305.3
		80.6276	199.956	45068.9			541.172	216.727			179.316	4929.25																		216.727	1740.91	648.246		156.74	646.956	31156.4		150.29	181.896	73336.3
		112.879	544.398	426.359			434.744	13986.6			1701.56	479.895																		191.571	892.064	225.112		130.939	1592.56	13234.5		470.22	98.0432	111.589
		147.71	5017.62	269.619			542.463	1813.15			234.788	465.06																		974.626	109.009	12348.9		353.471	791.441	23274.3		1166.2	652.761	11950.9
		163.835	139.97	15081.2			1159.1	3112.23			354.116	18490.2																		150.29	2165.33	492.796		362.502	381.852	2242.74		192.216	198.666	34230.6
		635.991	785.635	126.424			630.83	136.099			190.281	456.675																		456.675	337.346	1277.79		585.679	299.935	2660.71		698.558	590.839	1775.74
		151.58	292.194	114.814			4306.16	7012.02			347.021	2282.73																		368.952	7863.45	683.077		411.523	5470.42	59976		3925.6	514.082	608.9
		131.584	28955.6	202.537			17012.4	1979.57			11077.6	7113.29																		835.947	806.276	5785.19		301.225	6081.26	14858.1		243.173	7429.99	20415.6
		227.047	243.818	103.848			1653.19	147.065			457.965	270.909																		336.056	39640.4	1420.98		2331.11	1833.15	7755.73		187.056	671.467	954.631
		473.445	166.415	121.909			641.796	9999.76			457.965	7043.63																		1021.71	9066.41	11155.6		265.104	437.969	7646.72		16113.3	17881.3	1325.52
		242.528	418.619	466.995			30339.2	1368.73			6576.63	642.441																		4822.18	6261.86	259.943		932.7	5952.9	616.64		2068.58	2638.14	1604.81
		99.9782	471.51	26027.9			126.424	1057.19			3637.27	7795.72																		443.774	8382.69	635.991		99.3332	3264.45	4843.46		598.579	367.662	1042.35
		1008.17	179.316	90.9479			235.433	66067.5			609.545	9227.67																		2447.85	1501.61	4257.78		10231.3	3356.04	436.679		1457.1	4902.16	347.021
		429.584	285.744	296.065			14026.6	162.545			249.623	1362.93																		18756.6	1138.46	623.09		2243.38	1104.28	396.688		439.259	604.385	659.211
		150.935	18382.4	831.432			422.489	3105.78			292.194	6259.28																		2078.9	17265.9	369.597		1311.97	2044.07	12109		510.856	183.831	239.948
		579.229	80256.1	334.766			429370	1833.15			592.129	857.878																		517.952	17164.6	5940.64		1459.68	2686.51	41057.5		288.324	6577.92	261.878
		248.978	390.883	14426.5			144.485	379.917			412.813	503.761																		35696.7	5006.01	21886.8		1356.48	10210.7	39185.7		306.385	109.654	761.77
		105.783	98.6882	465.06			101.268	69733.2			190.926	203.182																		3614.7	3016.12	123.199		15268.9	2504.62	324.445		1698.98	839.172	36033.4
		676.627	37278.3	113.524			107.073	1115.89			144.485	1200.38																		249.623	6592.11	213.502		327.671	10587.4	1030.74		784.99	172.866	154.16
		103.203	387.012	196.731			16269.4	535.367			912.704	867.553																		514.082	6712.73	1387.44		568.263	852.718	953.986		1746.72	337.346	303.16
		326.381	376.047	84231.3			466.35	801.116			1173.29	1374.54																		587.614	2418.83	159.965		386.367	1150.07	47994.7		285.744	25994.3	8098.88
		389.593	399.268	926.895			326.381	748.869			840.462	127.069																		1673.18	238.013	1328.1		762.415	508.921	1424.85		99.9782	385.077	1000.43
		118.684	1873.79	1050.74			1595.14	11585.9			230.272	9791.42																		9382.47	3506.98	2893.56		264.459	15610.8	5544.6		479.25	176.736	9274.11
		561.813	1339.06	1462.91			231.562	282.519			587.614	572.778																		1720.27	22353.8	1355.83		311.545	2731.02	43043.5		2454.3	541.817	330.251
		179.961	498.601	554.718			835.302	192.216			147.71	597.289																		1888.62	208.342	9877.85		6437.95	6768.85	8157.58		1194.58	299.29	102.558
		354.761	2010.53	640.506			96347.4	208.342			139.97	263.814																		583.099	566.328	280.584		246.398	15601.1	3245.1		819.821	11081.5	5414.95
		156.74	276.069	330.896			120.619	337.346			103.848	705.653																		10278.4	1538.37	501.181		466.35	5268.53	2856.15		360.567	154.16	3196.72
		107.718	164.48	340.571			3590.83	925.605			4913.77	379.917																		145.775	1061.06	4292.61		2690.38	568.908	1246.83		176.091	3512.14	85.1427
		185.121	365.082	193.506			1987.95	4486.76			170.931	147.065																		939.795	8812.92	3848.19		22269.3	187.701	1893.14		519.242	13328.1	4613.83
		339.926	4324.86	46744			419.264	6370.87			129.004	165.125																		784.99	386.367	712.748		914.64	3902.38	9919.78		187.056	220.597	2903.24
		157.385	25476.4	9058.03			158.675	336217			107.073	443.774																		2433.02	50781.2	24990		235.433	834.012	745.644		19724.7	1223.6	326.381
		127.714	2701.99	824.982			290.259	105472			4728.65	154.805																		133.519	2316.27	21048.3		674.047	266.394	11523.3		1299.07	248.333	628.895
		314.77	185.766	637.281			3490.21	7120.38			483.766	1226.83																		223.822	3445.06	2126.63		647.601	147.71	1778.32		12630.2	615.995	363.147
		106.428	167.705	7736.38			890.774	301697			4366.79	521.177																		452.805	901.739	6424.41		166.415	4638.34	3936.56		116.749	116.104	750.804
		223.177	1131.37	204.472			525.692	2571.7			232.207	237.368																		192.216	9890.75	122.554		1055.25	480.541	612.125		9850.11	170.931	177.381
		242.528	13295.2	3370.23			1197.8	4106.2			116.104	180.606																		143.84	298	1660.93		919.8	290.259	3322.5		855.943	181.251	538.592
		238.658	5200.16	2345.94			246.398	442.484			214.147	3419.9																		283.164	332.186	161.255		1012.04	1134.59	5418.17		95.4631	92.883	245.108
		118.039	1080.41	127.714			565.683	5663.28			91.593	4561.59																		1130.72	1268.76	1599.65		1298.43	1031.39	2217.58		187.701	471.51	201.892
		153.515	310.255	117.394			147.71	354.761			228.337	402.493																		2711.02	223.822	331.541		418.619	3035.47	1041.71		12735.3	231.562	2583.95
			292.194	145.775			276.714	142.55			1035.9	270.909																		647.601	163.835	1086.22		859.168	649.536	7424.19		112.879	339.281	1228.12
			180.606	4642.86			886.259	389.593			268.974	8062.76																		134.809	7849.9	18868.8		520.532	718.553	87.7228		6410.86	92.238	31499.6
			231.562	24175.4			3729.51	161.255			17776.8	8391.72																		708.878	68997.2	354.116		1297.78	76.1125	319.285		4240.37	109.654	96.7531
			536.012	48584.9			336.701	185.766			209.632	350.246																		3777.24	278.649	1033.97		826.272	1929.9	310.255		259.943	199.956	212.857
			542.463	170.931			121.909	20768.4			2160.82	4649.96																		662.436	16261.6	208.987		726.938	4111.36	1484.84		167.06	375.402	119.329
			1460.97	147.71			158.03	336.701			165.77	91.593																		168.995	903.674	1645.45		130.939	164.48	633.41		103.203	2776.17	38983.1
			708.233	339.926			1297.14	316688			153.515	60395.9																		123.844	14027.3	109.654		164.48	1205.54	579.874		321.22	884.969	828.852
			8350.44	1222.31			380.562	528.917			106.428	494.731																		354.116	72049.5	1757.04		289.614	740.484	319.285		1683.5	7024.92	1257.79
			94.8181	973.981			217.372	24711.4			318.64	2978.06																		176.091	2646.52	1693.18		168.995	348.311	684.367		915.285	152.87	25284.2
			1777.68	118.039			51181.1	1856.37			3050.95	42057.3																		134.809	245.108	832.722		317.35	132.229	701.138		147.71	79.9826	590.839
			216.082	296.065			793.376	315493			845.622	392.818																		272.844	8820.66	9534.05		263.814	99.9782	316.06		490.861	315.415	307.03
			116.104	643.086			173.511	702.428			1296.49	1015.26																		721.778	272.199	13410		79.9826	823.047	417.328		844.332	935.925	150.29
			309.61	22771.2			2289.82	23141.4			1122.98	136.744																		5339.48	292.839	24273.4		3089.65	20803.9	200.601		3759.83	863.683	7045.56
			180.606	2350.46			122.554	3183.82			4223.6	1880.88																		633.41	634.055	3830.78		388.948	45793.9	514.727		1477.74	554.073	156.095
			104.493	205.117			83.2077	1589.98			7192.63	409.588																		339.926	2552.35	7070.72		80.6276	3497.3	2015.05		3490.85	1349.38	265.749
			26892.9	23776.8			1846.05	11609.7			187.056	291.549																		448.289	150.29	36040.5		172.866	842.397	505.696		198.021	3201.24	89.0129
			777.25	14976.7			3759.83	7738.31			2708.44	116.749																		5580.72	1493.87	553.428		18916.5	505.051	895.289		768.22	123.844	238.013
			26602.6	189.636			125.779	18439.2			699.848	77472.2																		15432.8	83.2077	3032.24		1807.99	187.701	155.45		1195.22	311.545	741.129
			106.428	112.234			84066.9	97195.6			459.255	1745.43																		1386.79	1205.54	489.571		90.3029	246.398	250.913		380.562	182.541	560.523
			671.467	282.519			4673.18	814.661			1702.85	1194.58																		1683.5	6044.49	248.978		255.428	2316.91	178.026		5040.84	6555.35	4455.8
			1141.69	154361			337.991	20874.8			137.389	1517.09																		106.428	3530.2	1996.98		199.311	1215.86	233.498		165.77	194.151	1028.81
			8320.12	181.896			1783.48	82719.4			646.956	318.64																		4119.1	7006.22	12448.3		102.558	1557.73	5333.68		852.073	4824.11	226.402
			134.164	13188.1			121.264	3073.52			5310.46	72.2423																		3520.52	5111.79	62383.8		106.428	850.137	1771.87		317.35	254.783	1057.19
			37984.6	307.03			368.307	184708			159.32	2102.77																		132.229	1377.12	1055.25		196.731	4482.25	1261.66		99.3332	4319.06	510.211
			165.77	124870			263.168	258.008			80.6276	149.645																		9999.11	223.177	30844.3		86.4328	527.627	258.008		100.623	159.32	471.51
			103.848	52821.4			8887.74	206170			194.796	441.839																		1014.62	5756.17	746.934		975.917	303.805	249.623		4184.9	7344.85	361.857
			27883.6	275.424			9906.23	21566.9			622.445	1188.13																		216.727	6096.74	238.658		8231.11	1877.01	594.709		147.71	263.168	1012.04
			8798.73	113.524			219.307	2626.52			1017.2	14901.9																		456.03	49090.6	6363.78		4132	135.454	256.718		2267.25	831.432	310.255
			3706.93	3497.3			348.956	1189.42			632.765	287.034																		147.065	3714.67	18907.5		370.887	337.991	15941.7		277.359	989.462	869.488
			1524.83	2819.39			1045.58	441.194			91.593	1635.77																		81.9176	1825.41	248.978		1724.79	92771.4	546.333		213.502	1364.86	585.679
			498.601	370.242			550.848	320.575			381.852	106.428																		1192	1652.54	6929.46		6326.36	225.757	6354.1		82.5627	125.134	4860.23
			13019.7	294.775			141.905	534.722			136.099	976.562																		853.363	619.22	23062.1		399.913	229.627	2442.05		406.363	461.835	96.7531
			1067.51	495.376			593.419	690.817			147.71	375.402																		7885.38	729.519	36212.1		260.588	422.489	355.406		750.804	2265.31	401.848
			899.804	46409.9			333.476	6848.83			106.428	641.151																		296.71	3806.27	6211.55		87.0778	70903.3	12094.8		174.156	2031.17	230.917
			40241.6	5205.96			1760.26	117962			228.337	158.675																		734.679	7190.69	21197.3		180.606	2995.48	818.531		12901.1	2206.62	773.38
			8063.41	504.406			1089.44	8456.87			802.406	271.554																		675.982	2407.86	46016.4		502.471	388.948	219.952		947.536	347.666	1086.86
			3552.13	13864.1			834.012	6425.05			234.788	72.8874																		159.965	3950.75	9833.34		238.013	79.9826	2157.59		1101.05	1373.25	2995.48
			9572.75	550.203			2049.88	74992.1			227.047	294.129																		3063.2	22099.7	460.545		965.596	1440.98	98.6882		372.177	1620.94	152.87
			523.112	2452.37			333.476	40537			157.385	944.956																		1153.3	2105.35	610.19		167.705	2869.05	1417.11		315.415	230.917	6721.12
			84151.4	127199			37030.6	289.614			10081	158916																		244.463	343.796	487.636		1883.46	27625.6	2262.09		130.939	1394.54	151.58
			5399.47	336.056			3109	188.346			741.774	231.562																		419.264	2076.97	223.822		245.108	6721.12	218.662		5869.04	165.125	116.749
			399.913	1975.05			1747.36	2253.7			241.238	1033.32																		158.03	336.056	20786.4		6742.4	400.558	1259.08		899.804	264.459	943.665
			25880.8	31988.5			541.172	206763			897.869	288.324																		96.7531	1468.07	4951.82		10758.3	321.22	9507.61		2374.32	118.684	159.32
			6984.29	1847.98			116.749	17373.6			208.987	9095.44																		1718.34	3410.87	329.606		371.532	537.947	1342.29		450.87	3032.24	160.61
			296.065	3359.91			180.606	142.55			9016.75	50345.8																		2369.16	16266.1	13024.9		14069.2	222.532	599.224		18734	104.493	201.246
			546.333	985.592			288.324	124.489			352.181	385.077																		6822.39	470.22	459.9		692.752	252.203	2898.08		114.814	136.099	592.774
			890.129	361.857			874.003	259.943			134.809	9944.93																		157.385	172.866	629.54		1395.18	214.147	1359.06		13077.8	309.61	1619
			118.684	39047			274.134	17587.1			319.285	445.709																		628.25	28608.6	10305.5		139.97	126.424	1375.83		13470	335.411	1194.58
			281.229	336.701			539.237	15634.7			187.701	5004.07																		909.479	1244.25	4494.51		8062.76	91.593	683.722		946.891	2783.26	14715.5
			248.978	13394.5			292.194	231326			339.281	99.9782																		1241.02	196.086	376.047		794.021	995.912	659.856		221.887	292.194	690.817
			1918.94	3223.17			399.913	48630.7			144.485	4132.65																		272.844	236.723	20775.5		3710.16	2560.73	150.935		145.13	2376.26	1986.02
			187.056	420.554			130.294	193.506			92.883	189.636																		619.865	663.726	133.519		730.164	721.778	2916.78		2103.41	238.013	1817.67
			19377.1	234.788			207.052	2196.3			2515.58	2712.31																		1975.05	5839.37	253.493		1259.08	993.332	164.48		1934.42	392.173	301.87
			3592.12	203.827			42702.3	40148			312.19	1444.85																		279.939	285.744	687.592		8829.69	21423.7	292.839		340.571	1971.83	218.017
			356.051	2359.49			94196.9	223.822			344.441	2389.8																		617.93	514.082	151.58		9143.17	574.714	1167.49		425.069	1326.16	1328.74
			11331.7	12501.1			6406.35	218.662			92.883	443.129																		743.064	2755.53	597.289		6147.69	832.722	1951.83		4063.63	307.03	548.268
			246.398	83.2077			557.943	252.203			775.315	148.355																		167.06	3101.26	1297.78		99.3332	342.506	331.541		887.549	279.294	9148.33
			363.147	16512.5			157.385	6553.41			1754.46	17415.6																		1593.2	8919.99	13794.4		950.761	1005.59	298.645		4179.09	2095.67	164.48
			8293.68	24830.1			28577.6	157.385			18822.4	300.58																		1050.09	316.06	12268.9		705.653	3746.28	425.714		4889.26	337.991	13364.8
			180.606	497.956			212.212	5402.05			153.515	328.961																		2624.59	8085.34	22775.7		874.648	194.151	2305.3		406.363	258.653	14121.4
			412.168	226.402			347.666	1191.35			226.402	266.394																		211.567	3859.8	54175.3		154.16	198.666	4233.27		576.649	228.982	11103.4
			81.9176	337.991			8410.43	3276.71			581.164	336.701																		173.511	2382.06	7796.37		2641.36	1859.6	3307.02		13204.2	397.333	99.9782
			1392.6	1641.58			99.9782	1866.05			5437.53	367.662																		1040.42	41342	10813.8		99.3332	2582.66	4378.4		4499.02	1073.96	521.177
			158.03	168.995			186.411	274.779			305.095	9882.36																		96.1081	190.281	4795.08		228.982	92.883	137.389		154.805	241.883	14013.7
			444.419	1505.48			1268.76	272.844			129.649	1397.12																		5267.24	11309.8	270.264		261.233	2035.04	927.54		1186.84	130.939	133.519
			107.073	816.596			52273.1	5976.76			430.229	190.926																		4820.24	1789.93	12238		1023.65	682.432	4380.34		3377.33	388.948	123.844
			169.64	1845.4			108.363	979.142			3348.95	208.987																		207.697	190.926	1057.83		773.38	2025.37	6976.55		432.809	149	254.138
			17889	127.714			112.879	1234.57			105.783	1081.05																		517.307	1987.31	917.22		200.601	20652.9	15552.1		733.389	4687.37	361.212
			268.974	112.234			459.255	834.012			119.974	4388.08																		1323.58	188.346	71752.1		2514.94	1286.17	855.943		142.55	5847.11	113.524
			12147	15207			496.021	273.489			93.528	1834.44																		101.268	135.454	11904.5		815.951	5413.66	935.925		137.389	102.558	381.852
			245.108	160.61			6562.44	13115.9			159.32	3955.91																		15134.1	830.142	9961.7		1456.46	207.052	2500.1		395.398	112.879	325.736
			85.1427	229865			1302.94	8185.96			1067.51	2714.25																		2958.71	464.415	1513.86		112.879	445.064	347.666		3588.9	2080.19	8705.2
			239.303	145.775			1925.39	1039.13			506.341	145.13																		516.662	613.415	441.194		1389.37	151.58	1636.42		252.203	1665.44	156.095
			608.255	246.398			897.224	765.64			75.4674	92.883																		3049.66	195.441	4226.82		2458.17	1013.97	437.969		5754.23	181.896	4864.75
			725.003	150.29			349.601	3972.04			1791.22	299.935																		2285.31	2905.82	601.804		2751.66	285.099	1993.11		516.662	1637.06	2351.1
			3256.71	2262.09			412.168	546.978			79.9826	296.71																		10964.7	2300.14	22949.8		161.9	3744.99	755.964		249.623	856.588	87.0778
			154.16	785.635			26767.1	2709.73			519.887	821.757																		102.558	632.765	95.4631		1666.73	1140.4	601.159		2648.46	705.008	2835.51
			623.09	1067.51			844.977	336.056			79.3376	403.138																		11100.2	14700	18516		4431.29	297.355	3546.97		341.216	2926.46	2469.14
			140.615	116.104			14999.3	106.428			436.034	4799.6																		109.654	519.242	3428.93		145.13	5178.87	363.147		164.48	96.1081	559.233
			1103.63	99.3332			1525.47	2040.2			119.974	149.645																		4244.88	691.462	25734.4		3053.53	1920.87	983.657		13310	473.445	2274.99
			98.0432	40030			1980.86	5876.14			905.609	82.5627																		4677.69	4875.07	80.6276		267.039	2023.43	127.714		240.593	35510.3	5359.48
			89.6579	87.0778			783.055	1179.1			100.623	1309.39																		309.61	2436.24	111.589		8887.74	1230.05	285.099		301.225	1054.61	1233.28
			1434.53	1754.46			524.402	943.02			663.726	983.012																		3923.66	4769.93	1380.34		268.974	4679.63	4364.21		225.112	893.999	8427.84
			6906.24	10400.3			5050.51	268.329			1368.73	162.545																		125.779	621.155	31526		29224.6	417.328	20585.2		3318.63	182.541	410.878
			117.394	754.029			98.6882	314.77			95.4631	135.454																		497.311	20302	539.882		8018.9	5051.8	677.272		174.156	170.285	179.961
			383.142	235.433			410.233	1322.29			585.034	4185.54																		946.246	319.285	8391.72		184.476	4311.32	3104.49		4146.84	1724.79	279.294
			1159.75	177.381			4666.08	9926.87			90.9479	725.003																		98.6882	28926.6	581.164		588.259	129.004	198.021		3098.03	309.61	417.328
			110.944	48519.1			340.571	22401.6			106.428	321.22																		355.406	700.493	454.095		125.779	944.956	1619		258.653	3200.59	773.38
			345.731	146.42			135.454	637.281			89.0129	4693.17																		1733.17	23064.7	379.272		7514.49	318.64	977.852		2652.33	129.004	6693.38
			144.485	21977.8			1722.85	282.519			133.519	104.493																		1053.96	232.207	579.874		839.817	672.112	126.424		192.216	565.038	18859.8
			69903.5	1386.15			3450.22	124132			327.671	330.896																		383.142	7006.86	8859.36		228.982	10158.4	3375.39		2307.88	708.878	621.8
			161.255	1538.37			1349.38	278.649			89.6579	317.995																		516.017	110.299	250.913		716.618	379.917	157.385		121.264	141.26	425.714
			352.181	412.168			9001.91	1048.8			299.935	701.783																		234.788	218.017	699.203		3747.57	173.511	327.671		147.065	166.415	526.337
			129.649	4845.4			72.2423	6637.26			107.073	26037.6																		538.592	4435.81	286.389		9986.86	31696.3	2327.24		684.367	5283.37	805.631
			1068.8	8672.95			235.433	1391.95			90.9479	165.77																		82.5627	1887.98	7667.36		389.593	1411.31	5291.75		975.917	94.8181	123.199
			1786.06	278.649			316.06	17122.7			353.471	281.874																		892.709	204.472	110.944		2826.48	130.939	582.454		2879.37	164.48	890.129
			17723.9	302.515			109.654	176.736			103.203	1855.72																		1731.88	127.714	9041.9		4709.94	6543.74	9777.87		1382.28	903.029	395.398
			127.069	44667.7			158.03	547.623			211.567	165.77																		120.619	119.329	3519.88		141.905	319.285	1265.53		11058.2	493.441	2313.04
			121.264	165.125			182.541	3170.92			352.826	27534																		1253.28	2387.87	1213.93		317.35	3465.05	617.285		328.316	249.623	179.961
			20439.4	1891.2			2000.85	2135.66			13766	583.744																		742.419	11834.2	185.121		97.3981	1934.42	2422.05		3002.57	662.436	600.514
			390.883	79.3376			161.255	114.814			285.744	231.562																		207.697	29796.7	3399.26		7618.34	541.817	329.606		706.943	17000.8	71252.9
			131.584	67669.1			388.303	1074.6			138.034	145.775																		202.537	22319.7	15578.5		20319.4	374.112	568.908		7857.64	581.809	653.406
			138.034	1390.66			385.077	1545.47			1725.43	168.995																		235.433	19495.8	110.299		6708.22	1260.37	146.42		558.588	417.328	1464.84
			202.537	873.358			6866.89	166.415			125.779	216.082																		202.537	377.982	3847.55		508.276	1020.42	534.077		423.134	122.554	142.55
			123.844	124.489			9578.56	82.5627			302.515	727.583																		2426.57	5322.71	7549.32		448.934	2426.57	523.757		192.216	18836.5	113.524
			866.263	190.281			80.6276	136.744			233.498	410.878																		410.878	3319.92	17798.1		245.108	13838.3	472.8		13493.8	317.35	138.034
			28484.8	26772.9			103.203	78.6925			138.679	105.138																		12874.6	238.013	23622.6		18761.7	1398.41	1823.47		1087.51	669.532	18309.6
			136.099	356.051			211.567	6572.12			457.32	208.987																		819.176	336.701	3510.85		203.182	283.164	5774.23		418.619	240.593	284.454
			19216.5	1540.31			134.809	92.883			437.969	92.238																		347.021	584.389	419.264		782.41	870.133	2736.82		1618.36	7459.02	218.662
			176.091	553.428			36228.9	123.199			4063.63	219.952																		7773.79	245.108	670.177		461.19	4609.96	230.272		187.701	8058.89	5586.53
			359.922	9891.39			2302.08	3295.41			7284.22	4591.26																		488.926	1985.37	1875.08		3018.05	467.64	9224.44		1239.73	177.381	13668
			158.675	120.619			162.545	2562.67			176.736	1457.1																		1244.25	150.29	611.48		419.909	3542.45	800.471		196.086	241.238	154.805
			530.852	2238.22			2406.57	14691			136.744	108.363																		1172	163.835	1377.76		350.246	968.821	675.337		235.433	481.831	30016.7
			516.017	4909.25			204.472	690.172			168.995	2273.7																		141.905	462.48	115.459		3223.81	298.645	150.935		464.415	978.497	263.814
			81332.6	28720.8			1513.22	319.93			94.8181	79039.6																		404.428	725.648	14966.4		459.9	1935.71	5669.73		2555.57	374.112	29798.7
			302.515	359.922			271.554	97.3981			1353.9	857.878																		4428.07	500.536	446.999		1902.81	137.389	28462.2		103.848	3523.75	276.714
			8981.91	133944			1253.92	1666.09			175.446	3325.73																		955.921	446.999	4276.49		1336.48	130.294	31934.3		412.813	108.363	14779.4
			561.813	10170.7			2388.51	97.3981			329.606	341.216																		1335.19	369.597	2954.84		201.246	1269.4	10331.3		4231.34	111.589	117.394
			1050.09	6308.95			387.658	170.285			459.255	533.432																		6533.42	91.593	45067		1317.13	744.354	311.545		88.3679	3071.59	15778.5
			136.744	19804.7			748.869	246.398			5647.16	762.415																		163.19	1133.3	9521.8		915.285	8685.85	272.844		843.042	533.432	427.649
			236.723	202.537			479.25	809.501			781.765	452.16																		4688.01	632.12	158.03		1145.56	890.129	7684.13		8444.61	2852.28	4126.2
			361.857	485.056			341.216	797.246			9739.81	337.346																		893.999	2526.55	157.385		103.203	171.576	237.368		127.069	84.4977	394.753
			3548.26	242.528			1224.89	227.047			5611.68	392.173																		1073.31	1194.58	2599.43		3278	125.779	15290.2		405.073	300.58	1521.6
			2178.24	5155.01			2804.55	1329.39			347.666	184.476																		316.06	611.48	94.173		270.909	482.476	946.246		3652.75	101.268	11232.4
			513.437	383.787			101.268	32611.6			299.935	1181.68																		521.177	9114.79	4273.91		180.606	3820.46	832.722		341.861	140.615	908.189
			4215.86	16270.7			1439.69	676.627			79.3376	1182.97																		170.285	2813.58	13352.6		1646.74	7896.34	1223.6		164.48	167.06	17257.5
			1800.25	340.571			343.151	1757.68			194.796	247.043																		9058.67	495.376	310.9		105.783	837.882	2207.26		1980.21	3496.66	220.597
			183.186	369.597			263.168	759.19			146.42	352.826																		632.765	5222.09	2065.36		4465.48	196.731	111.589		19507.4	339.281	248.978
			109.009	699.848			484.411	344.441			165.125	6123.83																		147.065	452.16	1553.86		18157.3	1050.09	680.497		7368.07	4595.77	215.437
			3011.6	5418.82			168.35	100.623			68.3722	213.502																		150.29	150.935	20578.1		272.199	110.299	419.909		168.995	120.619	2880.66
			136.099	149			672.112	208.987			133.519	574.069																		272.199	1642.87	3061.91		68316.1	2723.28	589.549		790.151	178.026	11257.5
			147.71	4916.99			633.41	906.254			152.87	5396.24																		145.13	158932	925.605		957.211	27250.8	815.951		218.017	183.186	145.775
			790.796	216.082			1737.04	8818.72			327.671	327.026																		302.515	302.515	545.043		166128	1036.55	348.956		3610.83	102.558	13029.4
			219.307	1244.25			274.134	909.479			139.324	410.878																		577.939	109.009	817.886		2576.86	245.753	1302.94		229.627	3494.08	472.8
			17128.5	623.735			98.0432	421.844			237.368	309.61																		402.493	9799.8	9417.95		232.853	1173.29	473.445		1102.99	921.09	2230.48
			258.653	275.424			413.458	149			227.047	4969.89																		105.138	1584.17	167.705		159.32	908.189	1064.93		25686.7	194.151	118.039
			130.294	288.324			775.315	848.847			436.679	540.527																		931.41	7086.2	589.549		270.264	692.752	510.211		217.372	7026.86	145.775
			1553.86	103.203			2981.29	8265.3			128.359	270.909																		83.8527	14389.1	157.385		380.562	1075.25	1182.32		2425.28	186.411	2138.89
			4663.5	525.047			1089.44	716.618				92.883																		203.182	267.684	12509.5		279.939	1315.2	141.905		16414.5	516.662	1998.92
			586.324	182.541			4759.61	131.584				2555.57																		1047.51	278.649	174.156		319.285	2811	380.562		2623.3	11566.5	1953.12
			802.406	143.84			3073.52	214.147				10421																		1017.84	9533.41	132.229		964.951	9359.25	118.039		768.22	1027.52	5385.92
			1230.05	1999.56			172.866	1254.57				1643.51																		129.649	1498.38	308.965		294.775	1963.44	984.302		369.597	169.64	221.887
			201.246	262.523			877.228	1128.79				88.3679																		249.623	103.848	4222.31		665.661	285.744	4726.07		868.843	10738.3	377.337
			1571.27	16282.9			55669.8	723.713				1401.63																		246.398	129.649	121.909		130.294	103.848	455.385		106.428	83.8527	388.948
			149	6054.17			251.558	179.316				237.368																		9750.13	238.013	437.324		106.428	484.411	116.749		319.93	2511.71	782.41
			119.974	1824.12			101.913	37902.7				76.1125																		4151.35	1481.61	8522.02		15881.1	783.7	799.181		2555.57	372.822	214.792
			954.631	5820.02			267.039	24736.5				891.419																		11779.4	18218.6	16617.7		4622.22	1358.41	912.059		9543.08	182.541	545.043
			389.593	129.649			436.679	356.697				219.307																		118.684	2865.83	2780.68		2362.07	305.095	1302.3		68.3722	2456.88	3656.62
			327.026	390.238			728.229	763.705				1917.65																		411.523	4133.94	4324.22		92.238	1007.52	701.783		113.524	134.164	893.354
			193.506	1201.67			3586.32	92572.1				282.519																		454.095	6612.11	26806.4		253.493	2183.4	3385.71		2413.67	141.26	5285.95
			4936.34	317.35			178.026	5111.79				8009.22																		749.514	32142.7	44040.7		436.679	4663.5	849.492		102.558	801.761	351.536
			1509.99	752.094			8781.96	63016.6				167.705																		416.683	3463.12	1698.98		1334.55	4326.8	11334.3		454.74	570.843	18089.6
			613.415	984.947			504.406	272.199				836.592																		259.943	301.87	9424.4		119.974	154.16	1291.33		2075.03	14509.7	219.307
			271.554	1463.55			259.298	108122				219.307																		284.454	981.722	4927.31		614.705	913.995	86.4328		436.034	114.814	170.285
			7037.82	2095.03			861.748	308.965				170.931																		1667.38	15229.6	5743.91		439.904	158.675	247.043		2806.49	103.203	76.7575
			329.606	408.298			497.311	401.848				2701.35																		1749.94	124.489	187.701		2349.17	168.35	1277.14		619.865	131.584	445.709
			9139.3	8976.75			123.199	814.661				25661.5																		2671.03	3159.31	634.7		12766.9	7248.1	6247.03		2858.09	7577.06	1195.87
			232.207	129.649			366.372	3566.32				290.904																		2156.3	73.5324	1434.53		374.757	3721.13	2894.21		2825.19	1271.34	5810.35
			339.281	172.221			354.761	2541.38				777.895																		1075.25	113.524	272.199		139.97	559.878	287.034		119.329	1015.91	285.099
			139.97	115.459			330.251	499.246				3479.89																		9590.17	47050.4	212.857		156.74	1535.79	8612.96		837.237	1279.72	314.77
			236.078	9232.18			362.502	1664.15				967.531																		391.528	240.593	1056.54		2122.12	227.692	2125.99		340.571	1504.19	39405
			113.524	20952.9			203.827	17645.8				183.831																		1175.23	12428.3	8252.4		1786.06	2120.83	2711.02		2792.3	1123.63	26955.4
			240.593	43878.2			193.506	158.03				986.882																		9595.33	235.433	6232.19		409.588	436.679	2887.11		11389.8	6780.46	1052.67
			596.644	16345.5			207.697	13313.2				1128.14																		12443.1	210.922	1583.53		437.324	141.905	655.341		546.978	2985.8	2954.2
			83.2077	168.995			7135.87	16406.7				102.558																		12912	599.869	2604.59		2873.57	272.199	32148.5		87451.9	175.446	1206.83
			5023.42	233.498			320.575	4043.64				1066.22																		1704.15	13373.2	290.904		5234.99	7676.39	92.238		1100.41	626.96	5486.55
			4189.41	26609			185.766	4811.86				632.12																		130.294	145.13	1198.45		917.865	685.012	855.943		9492.77	196.086	12573.4
			228.337	163.835			112563	14178.2				112.879																		232.207	159.965	5880.01		4340.99	103.203	1546.11		744.999	1000.43	3207.69
			116.104	94531.7			337.346	39543				931.41																		461.835	815.306	917.865		2907.11	9490.19	1642.22		1029.45	47540.6	18546.3
			26331.7	1404.86			2116.31	349.601				919.155																		648.246	5396.24	810.146		459.9	1206.83	1052.03		220.597	4727.36	119.974
			3737.25	70084.7			292.839	1196.51				267.684																		1109.44	514.727	883.679		252.848	1564.18	2288.53		228.337	228.337	518.597
			174.801	16858.9			152.87	12258				6297.34																		1755.75	199.311	599.869		443.774	6025.14	1515.15		567.618	523.112	112.234
			253.493	375.402			343.151	5094.37				120.619																		2293.69	1818.96	1253.28		1383.57	1338.42	21834.6		97.3981	6784.97	18518.5
			205.117	84.4977			556.653	134.164				1158.46																		143.195	524.402	96.7531		702.428	1406.15	844.332		597.289	123.844	116.749
			188.991	402.493			38038.8	4059.76				1482.26																		6534.71	52360.9	855.943		3020.63	10157.8	4449.35		121.264	94.8181	850.782
			1975.05	381.207			667.597	577.294				221.887																		681.142	1432.59	1417.76		185.121	1053.96	531.497		4411.3	4614.48	441.194
			2374.32	28867.9			3163.18	1200.38				79.9826																		94.8181	326.381	17304.6		190.281	144.485	403.138		388.303	101.913	232.207
			654.051	341.861			2543.32	129.004				83.8527																		1277.79	136.744	264.459		870.778	963.016	281.874		614.06	83.2077	165.125
			768.865	303782			873.358	4776.38				6467.62																		110.944	602.449	5547.82		103.203	156.74	3035.47		399.913	166.415	202.537
			126.424	12608.9			208.342	317132				2222.74																		984.302	85514.9	479.25		304.45	3239.29	128.359		7056.53	5483.97	597.289
			1316.49	427.004			432.809	551.493				141.905																		93.528	21423.1	5790.35		110.299	105.138	493.441		164.48	1602.23	8491.7
			531.497	4717.68			103.848	245.108				163.19																		236.078	9452.78	843.687		391.528	275.424	147.065		163.19	319.93	612.125
			82.5627	2975.48			2214.36	486.346				274.134																		171.576	8729.07	9904.29		682.432	217.372	447.644		112.879	1458.39	149
			154.16	41981.2			1157.17	597.934				1749.3																		160.61	1282.95	536.012		2552.99	122.554	9142.53		521.822	4495.8	167.06
			141.26	354.116			5216.28	64324.1				159.32																		2589.76	819.821	407.653		127.714	394.108	446.999		11819.4	1715.11	3761.76
			420.554	2269.18			246.398	238.013				719.198																		1177.81	198.666	4411.94		361.857	4479.02	8403.98		723.068	1843.47	963.661
			825.627	838.527			541.172	372.822				336.056																		11863.9	449.58	155.45		5929.68	362.502	14764.5		826.917	6045.14	1910.55
			5316.26	141.905			37471.2	178816				7752.51																		23393	2693.61	617.93		9457.94	1468.07	177.381		161.255	4737.03	48212.7
			3851.42	615.995			170.931	1119.11				669.532																		979.787	307.675	448.289		2727.79	459.255	3076.75		398.623	548.268	108.363
			146.42	625.67			401.848	1106.21				12933.3																		550.203	634.055	109.654		2460.11	185.121	6387.64		174.801	207.697	417.328
			179.316	2448.5			443.129	167.06				2105.99																		119.974	2683.93	694.042		370.242	5916.78	8670.37		12467.6	418.619	22002.3
			3052.88	25631.8			10208.1	1953.12				598.579																		239.948	837.882	993.332		415.393	171.576	137.389		1819.6	256.718	576.649
			167.705	59068.4			1050.74	3681.78				948.826																		95.4631	198.021	7706.06		583.744	3457.31	650.826		1645.45	323.155	1784.13
			21569.5	567.618			6677.26	494.731				272.844																		254.783	5727.14	191.571		1040.42	116049	69688		308.32	183.831	12288.9
			643.731	2355.62			68437.4	256.718				105.783																		233.498	121.264	60021.8		275.424	126.424	447.644		1784.13	2170.5	237.368
			96.7531	2142.76			146.42	87.7228				1028.16																		91.593	13941.5	667.597		4520.95	497.311	2972.9		961.726	646.311	269.619
			130.294	1159.75			1242.31	6239.93				417.328																		450.225	33674.6	3115.45		1165.55	214.147	8772.28		165.77	155.45	185.121
			538.592	15343.8			310.9	473.445				149																		2927.1	515.372	30262.4		152.225	387.012	959.791		14468.5	12011.6	756.609
			249.623	16362.2			9917.2	58191.2				189139																		1800.9	8814.21	9248.31		1700.27	4971.82	1844.11		205.117	4508.05	17467.8
			238.658	488.926			2707.8	754.674				36151.5																		1048.8	301.225	9302.49		16113.9	4060.41	156.74		1229.41	485.056	15227.7
			147.71	569.553			173.511	170.931				6324.43																		583.099	14084.7	568.908		11744.5	827.562	6559.22		416.683	474.735	294.775
			234.788	771.445			174.801	2970.32				743.064																		267.039	1162.97	9810.77		4071.37	727.583	483.766		101.913	80.6276	344.441
			209.632	220.597			1622.23	174.156				415.393																		771.445	2541.38	7713.8		143.84	919.155	2400.12		590.839	88.3679	1388.08
			772.09	379.272			1510.64	129.649				978.497																		3026.44	903.674	1302.3		1342.93	1973.76	123.844		159.965	214.147	555.363
			416.683	3347.66			67.7272	2424.63				12516																		2619.43	6863.02	433.454		2538.16	193.506	359.277		331.541	1867.98	8288.52
			123.844	17454.9			250.913	225.112				146.42																		2477.52	160.61	13689.3		11429.1	1535.79	3977.2		519.242	725.648	243.173
			1122.34	305.095			8480.09	303.16				359.277																		198.021	554.718	632.765		6946.23	2157.59	2380.13		2716.83	519.242	7084.26
			92.883	520.532			2175.66	167.06				1649.32																		595.354	10631.9	252.203		246.398	135.454	666.307		303.805	13249.4	20970.9
			639.861	3510.85			39259.2	219.307				819.176																		1351.96	109.009	48196.6		127.714	1367.44	246753		209.632	230.917	503.761
			390.883	249.623			1051.38	193.506				99.3332																		214.792	3078.68	1668.02		95.4631	198.021	1159.75		219.307	159.32	158.675
			47301.3	1173.29			95.4631	323.8				217.372																		1182.32	6677.9	812.081		5480.74	356.697	7483.53		165.77	734.034	572.778
			130.939	368.952			155340	387.012				196.086																		651.471	1418.4	123.199		10217.1	507.631	5338.19		2295.63	3754.67	4086.85
			8360.76	422.489			6748.21	241.238				397.978																		5916.13	415.393	15942.3		12379.2	296.71	1370.02		4969.24	98.6882	815.951
			28256.4	89.0129			578.584	7995.03				1760.91																		516.017	19826.6	259.298		18221.8	118.684	2115.02		261.878	275.424	1162.97
			562.458	13600.9			1038.48	2117.6				392.173																		992.042	2548.48	557.943		966.241	813.371	508.921		103.848	71.5973	2586.53
			4033.32	268.329			517.952	1731.24				176.736																		2038.27	6483.1	287.679		464.415	7101.68	610.19		238.658	1099.76	163.835
			273.489	459.9			333.476	628.25				2946.46																		141.26	13199.1	7509.33		143.195	212.212	9333.45		21439.8	437.324	24939.7
			523.112	2231.13			1744.78	2169.21				396.043																		254.783	590.839	18227		4806.05	184.476	214.147		1433.88	926.895	1536.44
			675.337	136.744			3179.95	521.822				13653.2																		388.948	7776.37	6022.56		119.974	1153.3	22847.9		434.744	377.982	399.268
			178.026	514.082			203.827	46676.3				1695.11																		166.415	257.363	6598.56		98.0432	264.459	1195.87		179.316	889.484	221.887
			488.926	4130.07			106.428	899.159				178.026																		12034.2	1825.41	103.203		1833.15	775.96	2489.14		206.407	346.376	991.397
			186.411	1531.92			310.9	126529				731.454																		134.164	1072.67	5414.3		88.3679	675.337	2532.35		8471.7	254.138	272.199
			3406.35	1070.73			402.493	777.25				106.428																		236.723	834.012	328.961		2821.32	556.008	201.246		379.917	522.467	314.77
			219.952	648.246			8959.34	252.203				2098.25																		843.042	1393.89	2569.12		154.16	498.601	2184.04		744.999	9419.24	1003.65
			110.944	159.965			3364.43	1263.6				314.125																		173.511	636.636	199.956		525.692	1037.84	2092.45		752.739	130.294	90.3029
			250.913	323.155			5252.4	307.03				99.9782																		351.536	166.415	2751.66		141.26	143.195	228.982		1000.43	15452.1	2244.67
			1308.1	138.679			350.246	2687.8				517.307																		2753.59	24514	10600.3		757.254	3050.3	156.74		179.316	181.251	2036.33
			323.155	50203.3			3409.58	139.324				396.043																		129.004	1559.02	22010.7		7826.68	4754.45	232.207		852.073	507.631	1328.74
			102.558	10389.4			2233.06	277.359				403.138																		135.454	427.004	243.818		232.207	1670.6	1295.85		817.886	577.294	38014.9
			350.246	60503.6			457.32	873.358				187.056																		166.415	15625.6	222.532		23152.4	6043.85	194.151		2618.14	81.2726	2908.4
			399.913	450.87			254.138	635.346				292.839																		2811	961.081	972.691		7500.3	14371.1	8877.42		183.831	3774.66	5844.53
			625.67	3748.86			161.255	193.506				665.016																		2152.43	152.225	5702.63		135.454	1103.63	37601.5		772.09	235.433	84.4977
			925.605	6981.06			2409.15	320.575				198.021																		176.091	1313.26	16115.8		110.944	535.367	948.181		550.203	508.276	4414.52
			153.515	408.943			354.116	2402.7				505.051																		223.822	20052.4	413.458		1506.12	134.164	4740.26		77.4025	165.77	91.593
			78.6925	1060.41			178.671	7197.79				646.311																		131.584	701.138	40617.6		144.485	100.623	8053.73		227.692	167.705	6072.23
			1609.33	402.493			433.454	108.363				95.4631																		376.692	39964.2	10104.3		346.376	1027.52	97.3981		194.151	188.991	118.684
			482.476	4626.09			187.056	874.648				1234.57																		3913.99	700.493	212.212		185.121	4893.77	944.956		4320.99	792.086	24812
			176.091	779.185			159.32	743.709				4763.48																		445.064	6746.92	8949.66		910.769	1272.63	1030.74		541.172	484.411	25227.4
			1713.18	308.32			1889.91	457.32				4493.22																		227.047	303.16	1457.75		4148.13	6130.28	6497.94		986.237	247.688	205.117
			159.32	9199.93			78.6925	23632.9				2957.42																		751.449	13415.1	229.627		139.97	379.272	132.229		309.61	1406.15	701.783
			941.085	206.407			42495.3	154.16				782.41																		454.095	176.091	274.134		269.619	18673.4	87.0778		359.277	512.792	125.779
			127.069	190.281			85916.1	804.986				688.882																		93.528	234.143	57599.7		1875.72	130.294	1462.91		118.684	140.615	382.497
			314.77	171.576			1911.84	237.368				655.341																		246.398	4759.61	19119.1		3464.41	904.964	2496.23		366.372	423.134	7700.9
			92.238	221.887			262.523	543.753				423.779																		925.605	145.13	4843.46		256.718	263.814	53480.6		208.342	186.411	3543.74
			163.835	283.809			106.428	197.376				153.515																		941.73	10375.8	7784.11		1726.72	260.588	319.93		432.164	3090.94	2005.37
			404.428	13727.3			541.172	199.956				496.021																		513.437	522.467	407.653		115.459	268.329	619.865		161.9	2033.75	635.346
			476.025	223044			148.355	420.554				451.515																		1359.7	8930.31	13978.2		7734.44	194.151	223.177		110.944	5174.36	4465.48
			84.4977	4580.29			2044.07	5419.46				725.003																		428.294	4324.86	5412.37		1652.54	3482.47	2329.82		8244.66	102.558	639.861
			1914.42	75.4674			1118.47	332.186				1825.41																		331.541	114.814	4363.57		16300.3	179.961	826.917		786.925	4239.72	182.541
			555.363	827.562			319.93	63005				5766.49																		672.112	3600.51	14872.9		490.861	4131.36	175.446		375.402	2175.01	843.042
			3686.29	239.948			1632.55	36114.1				239.948																		301.225	10191.3	450.225		2898.08	977.852	1388.08		607.61	1668.02	280.584
			155.45	312.19			219.952	1491.93				30933.9																		456.03	110.299	1033.97		1877.66	4111.36	216.727		459.9	138.679	40362.2
			146.42	10279.1			907.544	36283.1				32477.4																		3118.68	113.524	662.436		314.77	2124.7	1324.87		303.805	469.575	1242.96
			4475.8	5031.81			6170.27	147.065				28123.6																		1019.78	1218.44	2555.57		948.826	259.298	154.805		1381.63	1179.1	746.289
			414.748	7283.58			7807.33	256.073				155.45																		236.078	7976.97	297.355		1424.85	145.775	4400.98		158.03	1980.21	514.727
			1352.61	521.177			1143.62	380.562				4286.81																		2362.07	136.099	12956.5		98.0432	2086	493.441		4310.03	141.905	142.55
			247.688	988.172			456.675	428.294				2807.13																		107.073	8180.8	3349.59		5916.78	2044.72	548.913		2932.26	528.917	137.389
			657.276	90.9479			1780.26	60066.3				109.009																		107.073	1047.51	403.138		334.121	2271.12	1414.53		1162.97	777.895	5761.33
			727.583	419.909			806.921	566.328				156.095																		227.692	4210.7	1052.67		1802.83	2073.74	1045.58		450.225	9434.07	2331.11
			456.675	643.086			79.9826	189067				9742.39																		148.355	499261	2096.32		268.974	170.931	107.718		559.878	2298.85	586.969
			2318.85	98.0432			116.104	321.22				1724.14																		412.168	3515.36	18450.2		1639.64	168.995	10139.1		572.778	6059.33	13567.4
			619.865	350.246			119.974	10645.4				86.4328																		1315.2	1223.6	321.22		176.736	2898.72	228.982		3509.56	133.519	19911.8
			426.359	60931.2			283.164	992.042				471.51																		876.583	312.19	177.381		476.025	198.021	1217.8		2611.69	3291.54	489.571
			754.674	159.965			183.186	44630.3				192.216																		566.328	3129	261.233		212.212	178.026	6973.97		194.151	2216.94	12307
			128.359	24746.2			334.766	2925.81				2356.26																		670.177	746.934	83.8527		7299.7	168.995	340.571		874.003	319.93	492.796
			96.1081	971.401			499.246	561.168				49493.1																		239.948	7758.96	7823.46		207.697	963.016	216.727		570.198	230.917	269.619
			179.316	938.505			640.506	2113.09				1448.07																		575.359	4204.89	1521.6		11946.4	332.831	95.4631		3435.38	257.363	710.813
			806.276	85424.6			805.631	156.74				416.683																		2888.4	158.03	10092.6		1752.52	319.285	487.636		176.091	4831.85	487.636
			136.099	153.515			512.792	13213.9				140.615																		350.246	192.861	811.436		136.744	212.212	944.31		416.683	144.485	1004.94
			148.355	492.796			535.367	534.077				254.783																		1006.23	21056.1	167.705		230.917	850.782	2849.06		1117.18	4873.78	214.792
			275.424	112.879			179.961	14536.8				136.099																		261.233	8632.31	5757.46		102.558	7019.12	4762.19		1087.51	5715.53	947.536
			166.415	322.51			351.536	903.674				10150.7																		2369.81	130.294	56735.4		318.64	142.55	3010.31		100.623	210.277	8229.18
			105.138	325.09			137.389	6534.06				125.134																		351.536	148.355	279.294		3537.94	170.285	194.796		424.424	105.783	93.528
			243.818	634.7			415.393	664.371				416.683																		1228.12	15197.3	10554.5		333.476	184.476	227.047		881.743	1245.54	198.666
			2185.33	1073.96			520.532	2478.82				78.0475																		2856.15	1067.51	16185.5		341.861	159.32	1028.81		285.744	2750.37	126.424
			2111.15	213.502			117.394	2534.93				7305.51																		13857.6	10734.4	302.515		101.913	480.541	162.545		117.394	1308.1	109.654
			1038.48	811.436			241.883	1012.68				1527.41																		6023.85	700.493	165.77		81.2726	96.1081	477.315		645.021	187.056	11306.6
			276.714	312.19			16544.1	180.606				2701.99																		1109.44	919.8	140.615		11891	676.627	1747.36		10480.9	795.311	17942.5
			5254.98	3323.15			56974	95354.7				1145.56																		92.883	1668.02	496.666		113.524	84.4977	314.125		138.034	369.597	659.856
			863.038	1326.81			248.978	322.51				85.7878																		5175	198.666	16708		598.579	26222	7221.01		1161.68	133.519	5578.14
			297.355	143.84			6794.65	2011.82				1832.5																		283.809	4388.72	257.363		232.207	441.839	2496.88		528.272	148.355	29954.1
			6603.08	39950.7			219.952	1606.1				463.125																		553.428	3194.79	8872.26		221.242	441.194	2202.1		197.376	11385.3	35470.3
			1157.81	532.142			752.094	719.843				670.822																		335.411	158.675	8482.02		2158.24	1758.97	806.276		807.566	556.008	6348.94
			190.281	3614.7			17090.5	1579.01				2666.52																		139.324	5892.91	11625.2		250.913	3278.64	130.939		761.125	9610.17	77.4025
			170.931	3355.4			101.268	2996.12				106.428																		227.047	2649.1	161.9		211.567	271.554	2473.65		4956.34	203.182	2003.43
			3792.08	30217.3			115.459	1405.5				1402.92																		130.939	126.424	4452.58		388.303	2169.21	278.004		2910.98	255.428	1951.83
			408.943	4635.12			107.073	185.121				172.221																		968.821	256.073	188.346		3106.42	2861.96	304.45		482.476	198.666	184.476
			172.221	1604.81			1338.42	269.619				258.653																		310.255	226.402	1967.96		409.588	327.671	834.657		710.168	1170.07	67249.2
			247.688	161.9			46320.9	175.446				292.839																		434.744	5179.52	9893.97		90.9479	383.787	1027.52		728.229	105.783	1211.99
			227.692	232.207			722.423	830.142				164.48																		335.411	825.627	972.691		372.177	103.203	3714.67		4452.58	9960.41	7116.51
			846.267	262.523			461.19	1100.41				396.688																		92.238	303.805	686.947		9946.22	540.527	489.571		1342.93	1888.62	163.19
			201.246	25241.6			207.052	138.034				725.648																		1116.53	3950.75	414.103		1266.82	303.805	766.93		1457.75	157.385	9385.7
			2689.74	1173.29			128.359	15161.2				625.67																		473.445	1317.78	151.58		797.891	360.567	1366.8		322.51	223.177	879.163
			2624.59	85.7878			170.931	218.017				1599.65																		436.679	461.835	7695.74		1249.41	271.554	2491.72		537.302	683.722	1103.63
			431.519	184.476			296.065	1294.56				128.359																		828.207	1260.37	168.35		4549.33	1331.97	294.129		571.488	2487.85	625.67
			596.644	37286.1			248.978	148.355				434.099																		510.856	176.736	6497.29		184.476	388.948	7384.2		1989.24	1021.71	11937.4
			1703.5	6012.24			112.879	201.246				127.069																		1798.32	3399.26	472.155		4905.38	19470	4994.4		684.367	79.3376	121.264
			259.943	28306.1			183.831	259.298				32372.9																		107.718	3614.7	2557.51		2638.14	3275.42	485.701		3187.69	237.368	95.4631
			238.658	454.095			943.02	86.4328				111.589																		2899.37	384.432	4009.45		434.744	1389.37	261.878		203.182	87.7228	2821.97
			115.459	1984.08			7366.14	16012				274.134																		8020.19	332.831	8067.92		3220.59	495.376	87.0778		6743.05	2560.73	305.095
			570.843	1327.45			149.645	20666.5				34082.3																		317.35	1161.04	9881.72		1473.87	550.848	1139.75		259.298	123.844	110.944
			1284.88	270.264			162.545	602.449				91.593																		314.77	6671.45	29087.2		535.367	585.034	249.623		788.86	102.558	513.437
			244.463	23883.2			112.234	541.817				165.125																		833.367	1088.8	11398.2		725.648	1037.19	1104.28		608.255	1431.95	10569.3
			768.865	927.54			444.419	209.632				838.527																		5140.17	237.368	3269.61		639.216	4637.7	12998.5		102.558	4626.73	102.558
			142.55	1915.71			870.133	286.389				20799.3																		337.991	112.879	5498.16		188.346	6227.03	356.697		86.4328	412.813	8838.08
			878.518	288.969			96.1081	157.385				299.935																		388.303	2467.85	99.9782		595.999	1186.84	402.493		1313.26	160.61	1224.89
			443.129	1726.72			540.527	147.71				659.211																		7855.71	1317.13	3159.96		178.671	103.203	5509.12		92.883	238.658	1587.4
			103.203	850.782			2276.92	114.169				1164.91																		3300.57	403.138	15677.2		196.086	2258.86	699.203		427.649	2224.03	103566
			196.086	330.896			837.237	905.609				393.463																		1198.45	5849.05	11464		350.246	1995.69	233.498		1304.23	13755.1	394.753
			498.601	537.302			979.787	215.437				316.06																		209.632	95.4631	1994.4		112.234	3946.24	441.839		1388.73	134.809	261.878
			1074.6	1619.65			309.61	906.899				651.471																		3231.55	1755.1	323.155		1948.61	683.722	232.853		1035.9	3701.13	3084.49
			331.541	23582.6			159.965	157.385				192.861																		149	8970.3	125.134		377.337	365.082	143.84		674.047	5577.5	231.562
			90.3029	228.337			188.991	2320.14				381.852																		338.636	3884.32	2000.21		508.276	1437.75	957.856		626.315	774.025	948.826
			223.822	300.58			764.995	481.186				2296.27																		364.437	42705.5	203.182		805.631	1302.3	941.085		189.636	1973.12	6715.96
			81.9176	755.319			109.654	546.978				705.008																		254.783	1185.55	156.74		137.389	1059.12	2700.7		251.558	4377.76	46047.4
			466.995	100.623			165.125	187.056				142.55																		2980.64	159.965	11853.5		4675.11	4849.91	1095.25		1631.26	139.97	485.701
			181.896	26920.6			750.804	1688.66				283.809																		268.329	25213.9	301.225		234.143	243.173	1502.9		251.558	6852.7	7208.75
			137.389	154.805			626.96	4396.46				943.02																		746.289	4346.8	410.233		1413.24	1651.9	566.973		3948.17	124.489	8113.07
			148.355	117.394			20870.9	468.285				183.186																		79.3376	9296.04	2614.27		189.636	714.038	758.544		118.684	93.528	743.709
			227.692	347.666			1239.73	329.606				79.3376																		118.039	11671	6646.94		122.554	93.528	10784.1		550.848	99.3332	468.93
			75.4674	80.6276			405.718	3594.7				1144.91																		10370.6	352.181	841.107		244.463	92.238	622.445		2232.42	805.631	3943.01
			128.359	182.541			7282.29	316.705				894.644																		132.874	3607.6	13586.7		357.987	8396.88	267.039		98.6882	109.654	1076.54
				5598.14			90.3029	268.974				3893.35																		278.649	10965.4	1920.23		274.779	3682.42	218.017		218.017	221.887	291.549
				444.419			2016.98	921.735				670.822																		93.528	12719.2	205.762		334.121	114.169	501.826		7024.28	1210.06	6772.72
				30307.6			139.324	1576.43				1451.3																		103.848	176.091	8903.22		172.221	247.688	811.436		315.415	134.164	5504.61
				1335.84			1747.36	1146.85				280.584																		114.169	176.736	1139.75		120.619	212.857	3274.77		1375.83	602.449	2613.62
				133.519			426.359	401.203				146.42																		103.848	218.017	42776.5		953.986	145.775	13067.5		1684.79	139.324	6663.71
				228.337			2016.98	754.029				262.523																		254.138	528.272	16404.8		19223.6	131.584	443.774		532.142	116.104	3868.83
				11153.1			804.341	191.571				1938.93																		136.744	2636.85	228.982		1108.79	1437.11	3178.02		767.575	6414.09	365.082
				220.597			1331.97	212.857				257.363																		268.974	14069.2	9220.57		379.272	118.039	484.411		1307.46	239.948	370.887
				1589.98			223.822	324.445				1446.78																		114.169	1806.7	40001		1369.38	1322.29	2495.59		1334.55	123.199	2723.92
				35514.8			124.489	301.225				292.194																		198.021	2554.93	4633.18		1180.39	295.42	179.961		505.051	77.4025	14193.7
				276.069			7531.26	147.065				177.381																		301.225	230.917	499.246		724.358	134.164	207.052		6760.46	648.891	1158.46
				5987.08			109.654	246.398				1620.29																		196.086	533.432	2881.31		637.281	1882.17	806.276		861.103	564.393	11518.1
				185.766			227.047	339.926				611.48																		174.156	1013.97	4680.27		174.156	151.58	614.705		986.237	163.19	616.64
				3834.65			137.389	173.511				1293.91																		337.346	3501.17	15922.3		204.472	189.636	1668.67		1167.49	7146.19	15854
				4693.17			6909.46	127.069				1324.23																		1355.19	4289.39	413.458		2359.49	98.6882	4404.2		154.16	771.445	351.536
				99.3332			8609.74	235120				487.636																		1562.24	3759.18	283.164		136.744	126.424	107.073		489.571	158.03	201.892
				3067.72			3804.33	149.645				645.021																		746.289	1374.54	2854.86		439.259	1362.28	528.917		312.19	1832.5	3191.56
				276.069			221.887	935.28				96.7531																		1642.22	3269.61	35912.8		564.393	1877.66	317.35		254.138	373.467	14598.1
				3380.55			11078.9	5841.31				400.558																		426.359	2992.9	2116.96		1017.2	6106.41	114.814		82.5627	440.549	24556.6
				124.489			187.701	2009.88				1566.11																		793.376	2860.02	258.653		715.973	592.129	344.441		1028.81	138.034	3103.2
				9252.18			9368.28	2375.61				256.718																		1797.67	2242.74	1365.51		11341.4	759.835	545.688		117.394	757.899	983.657
				3068.36			182.541	199.311				824.982																		203.182	258.008	15938.5		145.13	128.359	208.342		210.277	337.991	33543.7
				2109.22			279.294	5165.33				666.952																		147.065	3232.84	89.0129		3130.29	3726.29	3308.31		138.679	661.791	168.35
				3024.5			3448.28	218.662				99.3332																		93.528	297.355	554.073		78.6925	645.021	135.454		12808.2	106.428	587.614
				732.099			11216.9	8136.29				866.263																		474.09	6572.76	1246.18		339.926	1305.52	1003.01		7586.73	97.3981	1938.29
				642.441			12861.1	144.485				192.861																		145.775	9117.37	481.831		245.753	1102.34	361.857		285.744	219.307	517.307
				5032.45			2440.11	127.714				138.679																		172.866	7401.61	2024.72		334.766	197.376	174.801		1207.48	399.268	1306.17
				1288.11			134.164	128.359				10849.3																		439.904	4798.31	8056.96		460.545	2122.12	163.835		416.683	302.515	210.922
				103.848			216.082	169.64				16181																		2965.16	104.493	2808.42		1034.61	1158.46	157.385		892.064	62036.8	674.047
				687.592			336.056	258.653				517.307																		206.407	111.589	8711.01		3570.19	6824.97	1228.12		268.974	5203.38	917.865
				194.151			543.753	1655.12				1164.26																		197.376	177.381	23136.9		3205.11	17109.2	2705.86		661.791	321.22	1030.74
				16600.9			177.381	8767.12				13875																		132.229	1956.35	3679.2		972.046	94.8181	6179.3		1468.71	1369.38	87946.7
				460.545			1376.47	284.454				503.761																		297.355	39215.3	1019.13		118.039	49896.9	6254.12		3044.5	274.779	15474
				10655.1			99.9782	265.104				3109.65																		180.606	1388.08	170.285		297.355	153.515	449.58		215.437	588.259	758.544
				570.843			590.194	1321.65				697.913																		3484.4	548.268	1398.41		815.306	652.116	662.436		112.234	1175.87	203.827
				294.129			561.813	181.896				155.45																		153.515	367.017	13746		3941.08	730.164	2872.28		107.073	439.904	327.026
				1781.55			94.173	138.679				214.792																		1319.71	1367.44	183.186		14091.1	881.098	1575.14		307.03	516.017	99.9782
				12768.2			139.97	218.662				1599.65																		243.818	125.134	1526.12		117.394	328.961	149.645		427.649	1052.03	985.592
				523.757			1023	804.986				171.576																		2670.39	1284.88	2098.9		208.987	223.822	323.155		243.818	21477.9	212.857
				212.212			2514.29	78.6925				877.228																		4963.44	3026.44	3234.78		2162.75	658.566	2890.34		1698.98	118.039	393.463
				314.125			254.783	1352.61				123.199																		5953.54	4500.31	51205.6		2786.49	1935.06	781.765		1337.13	151.58	827.562
				139.324			404.428	1099.12				517.952																		453.45	121.909	158.03		334.766	722.423	17098.9		1084.28	165.77	341.216
				393.463			117.394	30538.5				1310.04																		86.4328	256.073	166.415		3557.93	228.982	445.064		141.26	247.043	181.896
				2203.39			321.22	114.814				463.125																		605.675	709.523	47269.7		68.3722	9288.94	1811.86		3134.8	1119.11	2936.78
				19798.3			1172	1039.77				436.034																		168.995	1502.9	9453.43		1225.54	198.666	2049.23		4952.47	140.615	16876.3
				2086			125.779	428.294				190.281																		174.156	1253.92	19914.4		1099.76	414.103	556.653		691.462	233.498	22219.7
				212.212			244.463	87.7228				739.839																		4834.43	3726.29	518.597		496.021	272.844	1301.01		1282.3	1940.87	136.099
				1362.28			59931.5	1406.79				610.19																		103.848	210.277	2000.21		1343.58	134.809	227.047		4858.3	1454.52	168.35
				6194.13			334.121	184.476				68.3722																		96.7531	353.471	1759.62		216.727	570.843	136.744		119.329	8887.74	6070.94
				2475.59			129.649	247.043				503.761																		4386.79	12065.8	1798.32		236.078	201.246	136.099		3728.87	368.952	321.22
				13764.7			956.566	80161.3				1479.68																		430.229	3141.25	279.294		2148.56	3249.61	1733.82		167.06	172.866	1409.37
				608.9			2437.53	238.658				283.809																		612.77	10946.6	1208.77		503.116	194.796	1733.82		103.848	178.026	15647.6
				1442.91			951.406	32816.1				5937.42																		542.463	2884.53	1222.96		198.666	4381.63	332.831		80.6276	315.415	348.311
				680.497			361.212	421.844				288.324																		1166.84	379.272	5978.05		2140.18	618.575	615.995		287.034	245.108	407.008
				1542.89			27916.5	15331.5				70905.8																		214.792	2181.46	4929.89		1631.26	50817.3	2716.83		207.052	167.06	8652.95
				9919.78			715.973	14706.5				3645.01																		285.744	669.532	7391.94		623.09	2102.12	243.173		646.311	326.381	256.718
				160.61			520.532	104.493				133.519																		2754.88	369.597	134.809		672.112	5244.66	441.194		399.268	5574.27	478.605
				1010.75			399.913	839.172				131.584																		175.446	615.35	147.71		514.082	1132.66	105.783		107.718	138.034	1585.46
				941.73			264.459	20055				349.601																		535.367	344.441	6468.27		7313.89	1917	1129.43		174.156	1947.96	109.654
				368.952			545.043	3055.46				404.428																		252.848	8847.75	30138		450.225	1846.05	1841.53		311.545	331.541	4430
				1568.69			1235.21	1228.12				259.298																		258.008	103.203	840.462		2569.76	303.16	1395.18		468.93	1024.94	930.12
				901.739			136.099	472.155				228.337																		408.943	99.3332	108.363		195.441	1526.12	2053.1		105.138	1771.87	514.727
				50086.5			582.454	160.61				142.55																		666.952	4228.11	412.813		524.402	2015.05	1010.75		1969.89	285.099	14621.3
				455.385			11473	309.61				307.675																		486.991	3421.19	1108.79		90.9479	2409.8	172.866		68.3722	4237.79	1245.54
				979.787			393.463	101.268				139.97																		161.255	4360.34	3594.7		1539.66	753.384	857.878		497.311	3932.69	2077.61
				33316			116.104	486.346				125.779																		338.636	134.164	3088.36		163.19	1607.39	584.389		723.713	247.688	17662.6
				10819.6			26114.3	855.298				486.346																		314.125	1640.29	22773.1		218.662	565.683	374.757		197.376	3876.58	225.757
				3846.26			204.472	312.835				3246.39																		155.45	15066.4	248.978		137.389	877.873	1311.33		610.19	7742.18	209.632
				148.355			236.723	343.151				154.16																		161.9	401.848	147.065		812.081	90.9479	830.787		9446.33	2148.56	315.415
				591.484			227.047	1104.92				281.874																		94.8181	3032.24	3823.68		390.883	6019.98	167.705		481.186	919.8	6381.19
				1343.58			329.606	256.718				442.484																		834.657	339.281	6124.47		278.004	382.497	199.956		80.6276	256.718	26457.5
				50000.7			243.818	629.54				307.03																		21844.9	5153.72	1970.54		472.8	523.112	12394.7		1521.6	451.515	575.359
				1728.66			472.8	1935.06				263.168																		470.22	2472.36	1201.67		9025.78	156.74	1204.9		588.259	343.151	906.899
				101.913			201.892	293.484				3032.89																		225.757	185.766	608.255		317.995	1584.17	1354.54		528.917	313.48	166.415
				3933.34			1781.55	402.493				920.445																		576.649	7437.74	2536.87		145.13	2146.63	585.034		149	2008.59	1690.6
				172.866			698.558	459.255				4079.11																		243.173	436.034	16771.8		201.892	566.973	2267.89		181.896	261.233	4702.85
				167.06			831.432	3897.86				2893.56																		1213.93	219.307	224.467		523.757	1777.68	1004.94		319.285	1430.01	2984.51
				14083.4			175.446	4589.97				761.125																		1513.86	5194.35	5604.59		105.138	1445.49	2716.18		338.636	1024.94	717.908
				922.38			2356.91	1408.08				172.866																		147.065	599.224	4883.45		320.575	286.389	152.87		226.402	703.073	406.363
				138.034			243.173	405.073				90.3029																		2723.28	11356.9	9256.69		139.324	275.424	2783.26		152.87	124.489	363.147
				222.532			476.025	576.004				2622.01																		578.584	372.177	7350.01		1321.65	316.705	879.163		1150.07	288.969	36148.9
				109.009			10110.1	490.216				142.55																		336.701	149.645	20768.4		212.857	1897.65	861.748		597.934	7481.6	24391.5
				523.112			241.238	2877.44				224.467																		2785.84	951.406	132.874		1029.45	202.537	343.796		180.606	305.095	187.701
				272.199			5988.37	25818.9				276.069																		472.8	5993.53	661.146		537.302	571.488	281.229		220.597	245.753	229.627
				510.856			112.879	1236.5				492.796																		266.394	250.268	7503.53		451.515	2843.9	1567.4		79.3376	227.692	5180.16
				545.688			1214.57	105.783				245.753																		203.182	447.644	3125.13		407.653	12074.1	321.865		1350.67	4272.62	697.268
				592.129			2428.5	1239.73				100.623																		444.419	85.7878	4648.67		218.017	834.012	396.043		159.965	705.653	8500.08
				170.931			5407.21	5376.89				367.662																		307.03	1384.86	204.472		2316.91	425.069	3612.12		2445.92	503.116	161.9
				134.809			216.727	14276.2				454.095																		156.74	2178.88	9988.79		185.121	552.138	24011.5		1847.98	6969.45	440.549
				172.866			288.324	36767.5				2500.75																		2903.24	6942.36	1150.07		2460.11	2382.71	1247.47		134.164	149.645	1026.87
				221.887			270.909	390.883				1183.61																		337.991	854.008	27210.2		18815.3	202.537	16357.7		328.961	90.9479	1547.4
				1867.98			115.459	98.0432				1937																		6397.96	3593.41	4019.12		1898.94	4482.25	147.71		1926.03	172.221	1281.01
				503.116			772.735	1885.4				216.727																		259.298	2725.86	4141.03		118.684	87.0778	2569.12		278.004	214.147	147.065
				677.272			105.138	90.9479				467.64																		442.484	979.787	2712.31		243.173	1595.14	433.454		147.065	255.428	5803.9
				118.039			4595.77	419.909				150.935																		652.761	6605.01	1128.79		1847.98	143.84	195.441		264.459	463.77	926.25
				15599.8			792.086	1326.81				217.372																		2850.35	114.814	4624.15		263.814	310.255	563.103		283.809	350.891	3939.14
				187.701			784.99	16361.6				4833.14																		450.225	976.562	168.995		77.4025	14168.5	127.069		166.415	1360.99	27288.9
				3417.97			240.593	436.679				454.74																		166.415	216.082	10729.3		110.944	679.852	9493.42		1211.99	858.523	466.35
				2712.96			2533.64	229000				686.302																		110.944	2064.71	9172.2		624.38	13770.5	490.861		129.649	1342.93	36108.3
				105.783			1256.5	161.9				96.1081																		1775.74	1785.42	1086.22		3526.97	711.458	293.484		90.9479	121.909	728.874
				534.077			130.939	71874.7				6801.74																		167.06	1145.56	7237.78		430.229	348.311	167.06		251.558	839.817	119.974
				181.896			480.541	195.441				783.055																		2818.1	227.692	232.853		333.476	590.839	163.835		150.29	123.199	12834
				859.168			3611.47	123.199				201.892																		394.108	3523.75	156.095		352.826	3994.61	120.619		175.446	5083.41	3227.68
				1471.29			303.805	116.749				985.592																		365.727	2662	125.779		3338.63	1893.14	2175.66		247.688	2298.21	6232.19
				20803.9			1107.5	4084.27				383.142																		3588.9	19807.9	888.839		1217.8	295.42	802.406		4896.35	1528.7	4726.07
				4015.25			886.904	119.329				939.15																		563.103	2136.95	862.393		116.749	86.4328	234.788		499.246	6265.09	6379.9
				341.216			132.229	96.7531				181.896																		1166.2	548.913	22086.8		302.515	2698.12	1915.71		234.788	1220.38	292.839
				486.991			347.666	559.233				1909.26																		280.584	92.883	13661.5		3962.36	1706.73	4282.94		2895.5	2829.71	230.272
				37392.5			109.654	267.684				846.267																		3143.83	261.878	535.367		161.255	1056.54	132.229		1059.12	1077.83	8966.43
				244.463			1143.62	386.367				272.199																		617.93	4101.04	2831		1514.51	6144.47	286.389		377.337	99.3332	505.696
				17148.5			240.593	14720.7				381.852																		101.268	901.094	1112.02		125.779	219.307	185.121		119.329	383.142	125.134
				256.718			1148.14	1709.31				2102.12																		562.458	344.441	15565		384.432	135.454	1556.44		98.6882	5220.8	274.134
				795.311			250.268	78649.3				214.147																		227.047	1011.39	941.73		243.818	2731.02	4746.71		258.653	1299.07	1261.66
				6774.01			327.026	1023.65				145.775																		492.151	1745.43	3359.27		203.182	179.961	846.912		85.7878	245.753	7361.62
				219.952			355.406	136290				390.883																		1268.76	187.056	107.073		292.194	197.376	91.593		723.068	425.714	20256.9
				5407.21			12537.9	287.034				308.965																		305.74	165.77	3344.43		95.4631	3308.31	4588.68		1297.78	848.202	4285.52
				321.22			631.475	652.761				830.142																		1117.18	124.489	14945.8		1755.1	161.255	403.138		85.1427	928.83	210.922
				1666.09			915.285	2223.39				379.272																		5308.52	4762.19	263.814		4588.68	167.06	363.147		111.589	185.121	298.645
				723.713			884.324	534.077				201.892																		282.519	14673.6	5663.28		67.0822	314.77	604.385		214.792	85.1427	7092.65
				85.1427			443.774	235.433				1042.35																		720.488	278.004	4302.93		412.813	273.489	711.458		377.982	289.614	165.77
				799.181			109.009	988.172				166.415																		125.779	1625.45	11444.6		1491.29	450.225	1068.15		3576	921.735	285.099
				482.476			138.034	127.714				146.42																		134.164	1679.63	324.445		129.649	40551.2	40393.8		2035.04	154.16	415.393
				456.675			197.376	405.073				218.662																		319.285	144.485	19046.8		82.5627	1024.94	919.8		76.7575	389.593	15574.7
				4479.02			521.177	453.45				208.987																		19483.5	512.147	339.926		3671.46	1531.28	82.5627		204.472	1221.67	144.485
				106.428			303.16	17482				1695.11																		1151.36	205.762	1724.14		377.982	225.112	31113.2		2062.78	141.905	1713.18
				5979.99			1001.07	11511.7				179.316																		125.779	7273.9	2224.68		2384	88.3679	371.532		222.532	261.233	1261.66
				29415.5			630.185	21626.3				102.558																		252.848	1134.59	225.757		694.687	1744.14	314.77		134.809	183.186	605.03
				206.407			163.835	223.822				110.944																		706.943	490.861	19862.1		124.489	1293.91	1508.7		640.506	205.117	830.787
				205.762			296.065	2238.87				325.09																		169.64	2067.94	308.965		341.861	359.277	512.147		211.567	2620.72	19789.2
				78.6925			576.004	14311.7				207.697																		128.359	593.419	5792.93		1343.58	2525.9	103.848		2692.96	924.315	20779.3
				4824.11			97.3981	93012				501.181																		233.498	150.935	1020.42		1708.66	746.934	1818.31		2812.29	238.658	307.675
				143.84			293.484	109.009				6322.49																		1533.21	254.138	768.22		146.42	465.705	111.589		1390.66	1118.47	11316.9
				1110.73			130.939	281.229				1956.99																		372.177	225.757	2689.74		11970.9	116.749	139.97		7185.53	689.527	10555.8
				4324.22			85.1427	356.051				278.649																		876.583	276.069	1751.88		114.814	177788	882.388		151.58	457.965	879.808
				149.645			149	331.541				191.571																		199.956	5981.28	407.008		4332.6	279.939	168.35		295.42	1973.76	158.675
				335.411			833.367	380.562				270.909																		123.199	3868.19	1095.25		508.276	2827.77	2385.29		895.289	590.839	4112.65
				319.285				305.095				332.831																		1448.07	154.805	183.186		1731.88	437.969	352.826		969.466	104.493	2351.1
				2420.76				97.3981				5380.76																		3364.43	6296.69	1522.25		3977.2	248.333	648.891		309.61	98.6882	193.506
				898.514				4022.35				136.744																		118.684	2540.74	1521.6		6441.82	5784.55	158.03		348.956	298	226.402
				263.814				123.199				521.822																		10866.7	5580.72	3803.04		696.622	270.264	505.696		110.944	399.268	17347.2
				709.523								139.97																		152.87	7680.26	11822.6		139.324	87.0778	514.727		107.718	2077.61	193.506
				97.3981								495.376																		5691.66	1023.65	286.389		350.891	130.294	5425.27		160.61	357.987	981.722
				465.06								503.761																		218.017	1974.41	2767.14		1155.23	137.389	565.038		319.93	353.471	89.0129
				344.441								128.359																		143.195	17542.6	296.065		1261.02	4815.08	7801.53		541.172	311.545	635.346
				640.506								728.874																		114.814	2139.53	598.579		289.614	850.137	78.6925		107.073	174.801	31744.1
				1527.41								562.458																		368.952	228.337	798.536		183.831	405.073	92.238		3392.16	2234.35	32473.6
				660.501								1418.4																		787.57	970.111	33425		141.905	228.337	250.913		163.19	51756.5	296.71
				1602.23								412.168																		294.129	10631.2	2774.23		287.034	6385.71	132.874		508.921	884.969	473.445
				1835.73								159.32																		210.922	289.614	12495.3		110.299	19638.3	442.484		1345.51	1231.99	1354.54
				28987.2								892.709																		272.844	130.294	5982.57		644.376	614.06	1631.9		5389.15	399.268	122.554
				20379.4								1114.6																		701.138	981.077	1576.43		156.095	467.64	537.947		448.289	236.723	8998.04
				501.826								98.0432																		86.4328	4836.37	10862.8		10001.7	209.632	3350.88		430.229	83.8527	10101
				209.632								244.463																		128.359	557.943	919.155		1872.5	537.947	92.238		962.371	320.575	131.584
				102.558								280.584																		3164.47	5631.03	706.298		279.294	1602.23	4344.86		312.835	935.28	208.987
				2799.39								196.731																		198.666	3592.12	3843.68		2144.69	134.809	276.714		179.961	237.368	655.341
				963.016								634.7																		403.138	294.775	1469.36		1024.29	376.692	1827.99		365.082	171.576	537.302
				786.925								410.233																		665.016	2037.62	12697.9		301.225	170.285	385.722		321.22	109.009	294.775
				505.051								459.9																		323.8	774.025	7426.77		3769.5	2610.4	394.108		537.302	134.164	2718.76
				133.519								145.13																		490.216	189.636	490.216		200.601	1103.63	14229.2		234.788	1321.65	3359.27
				539.882								145.13																		158.675	552.138	959.791		400.558	214.147	117.394		152.87	7862.8	564.393
				6326.36								160.61																		183.186	290.904	9572.75		888.194	4553.85	2516.23		2280.79	83.2077	5717.46
				116.104								57228.2																		131.584	472.155	172.221		154.16	4133.29	145.775		964.306	92.238	1700.27
				93949.2								143.84																		103.848	3015.47	3758.54		101.268	143.195	313.48		318.64	259.943	1408.73
				132.229								610.835																		89.0129	1023.65	3515.36		269.619	148.355	961.726		119.974	88.3679	4807.34
				203.182								1782.84																		96.7531	2463.33	85.1427		147.065	105.783	203.827		434.744	649.536	840.462
				234.143								19311.3																		579.229	6515.36	5318.2		1305.52	137.389	99.9782		789.505	1602.88	2820.03
				279.939								6949.45																		119.329	115.459	748.869		3466.99	116.104	232.853		1189.42	139.324	2973.55
				550.848								230.917																		350.891	273.489	9928.16		194.796	4822.18	541.817		4174.57	1444.85	446.999
				4060.41								610.19																		121.264	4028.16	511.502		2089.87	2011.82	3339.27		3443.12	1017.84	5347.22
				1598.36								140.615																		147.71	144.485	663.081		217.372	1030.74	187.056		1668.67	6138.02	7690.58
				6930.75								236.723																		98.6882	12873.3	19014.6		296.71	38251	117.394		354.116	1319.07	4937.63
				612.77								779.83																		144.485	1286.17	594.709		4442.9	6469.56	84.4977		498.601	227.692	4053.96
				5118.89								427.649																		325.736	3878.51	261.233		181.251	4078.47	117.394		125.134	2656.84	89.6579
				369.597								220.597																		109.654	7812.49	549.558		456.03	3948.17	50901.8		1095.25	90.3029	316.705
				70.3073								173.511																		861.103	234.143	11266.6		2195.01	1704.79	581.164		141.905	4053.96	359.277
				516.017								168.35																		338.636	20716.8	891.419		321.22	101.268	16214.5		356.051	168.35	5185.97
				545.688								77.4025																		650.181	783.055	171.576		174.156	651.471	190.281		149	115.459	31626
				984.302								4157.16																		472.155	7867.96	1608.68		3744.99	1717.05	2507.2		89.6579	624.38	1200.38
				183.831								131.584																		871.423	3302.51	3510.85		237.368	173.511	1388.08		604.385	1508.7	1303.59
				245.108								201.246																		2168.56	1646.09	675.337		236.078	5215.64	332.186		1362.93	267.684	118.039
				2215								2024.72																		1399.05	1559.02	993.977		665.016	11980.6	168.995		270.264	2318.2	129.649
				134.164								5790.35																		85.1427	432.164	18866.9		78.0475	223.177	336.056		180.606	390.238	2490.43
				427.004								166.415																		221.887	618.575	94.173		349.601	881.743	3781.11		253.493	143.195	759.835
				116.749								746.934																		425.714	131.584	23527.8		2960.65	1373.25	6472.78		116.104	717.263	8204.02
				303.805								731.454																		595.354	1001.72	156.74		467.64	2480.11	321.22		1524.18	139.324	103.848
				744.999								1033.97																		511.502	2362.71	468.93		239.303	86.4328	203.827		252.203	2340.14	1720.92
				7886.02								1214.57																		1036.55	607.61	2994.19		299.935	150.29	3254.78		1257.79	1046.22	359.277
				1938.29								988.817																		539.237	808.211	207.052		613.415	906.899	403.138		185.766	238.658	7097.16
				32616.1								170.931																		1182.97	3297.99	1686.73		621.8	4323.57	1224.89		476.67	998.492	447.644
				692.752								341.216																		125.134	9246.37	8567.81		299.29	13286.1	109.009		879.163	294.775	5405.27
				1143.62								588.904																		491.506	1762.2	15585.6		3046.43	641.151	459.9		1272.63	4799.6	551.493
				377.982								844.977																		274.779	2439.47	10028.1		1364.86	236.723	8500.08		140.615	136.099	1499.03
				335.411								289.614																		143.84	183.186	70.3073		183.831	461.835	2344.65		502.471	3835.29	7752.51
				87.0778								129.004																		735.324	2651.68	939.15		1152.65	8855.49	92.883		577.294	224.467	3300.57
				957.211								559.878																		377.337	517.307	553.428		140.615	615.35	438.614		87.0778	8050.5	465.705
				281.229								303.16																		1018.49	601.804	5722.62		94.173	361.212	175.446		179.961	1635.13	12810.1
				467.64								3439.25																		1008.81	3748.86	194.796		519.887	33630.1	260.588		267.039	165.125	323.8
				2278.21								457.32																		541.172	3693.39	1125.56		167.06	1837.02	108.363		519.242	179.316	683.722
				579.874								339.281																		238.658	10648	13577.7		299.29	2293.05	232.207		313.48	715.973	483.121
				301.87								99.9782																		158.03	134.809	231.562		1119.11	4291.32	789.505		882.388	415.393	132.874
				1569.98								219.952																		228.337	558.588	2656.2		132.229	208.987	2045.36		911.414	3510.2	258.008
				17109.2								694.042																		274.779	128.359	407.008		81.9176	650.826	105.138		130.939	1190.71	199.311
				147.71								2309.17																		161.9	538.592	22719.6		137.389	844.977	6837.22		317.995	5740.04	2519.45
				129.004								492.796																		161.255	168.995	935.28			152.87	10520.3		530.207	140.615	120.619
				289.614								1902.17																		107.718	4419.04	1486.13			221.242	423.779		121.909	633.41	475.38
				136.099								214.147																			4422.26	3698.55			692.752	1023.65		128.359	238.658	101.268
				404.428								323.8																			183.831	8870.97			784.99	2635.56		381.852	892.709	149
				96.7531								15407																			2071.16	1428.72			188.346	121.264		1009.46	276.714	332.186
				119.974								601.804																			930.12	4532.56			401.848	775.96		999.137	645.021	9419.88
				327.671								114.169																			939.15	309.61			93.528	270.909		1543.53	608.255	2243.38
				712.103								258.008																			6130.28	1511.93			438.614	1390.66		219.952	243.818	3448.93
				2238.22								146.42																			18715.3	214.147			714.683	115.459		912.059	317.35	1039.77
				133.519								275.424																			612.77	149			2890.98	762.415		102.558	124.489	88.3679
				1808.64								554.073																			21362.4	100.623			2491.07	792.086		656.631	479.25	137.389
				1863.47								194.796																			3166.41	27520.5			197.376	1189.42		159.32	1982.15	476.025
				247.688								339.926																			2885.18	627.605			5509.77	686.302		2049.23	121.264	1877.01
				92.238								1000.43																			199.956	339.281			462.48	643.731		111.589	96.7531	4380.34
				1239.08								320.575																			6763.04	387.012			92.883	1239.08		232.853	410.878	1840.89
				233.498								217.372																			451.515	2956.13			973.981	2313.69		121.264	86.4328	1599.65
				84.4977								143.84																			605.675	1421.63			2520.1	3783.05		284.454	411.523	14382
				4754.45								203.827																			121.264	248.333			3178.66	454.095		243.818	1737.69	599.869
				168.35								116.104																			4066.21	1788.64			6955.26	664.371		628.25	1647.38	3684.36
				335.411								136.744																			282.519	340.571			368.307	2829.06		242.528	381.852	695.977
				481.186								5798.09																			177.381	2879.37			1447.43	491.506		249.623	1081.05	1094.6
				283.809								932.055																			2598.14	62819.2			7695.1	384.432		127.714	397.978	4022.35
				247.688								127.714																			3381.84	20818			1872.5	3558.58		181.251	124.489	1709.95
				101.913								2147.27																			149.645	3949.46			834.012	2249.83		159.965	168.995	393.463
				650.826								374.112																			556.653	203.182			23763.9	263.814		340.571	156.74	546.978
				287.034								539.237																			181.251	315.415			307.675	378.627		448.289	136.099	267.684
				1049.45								356.051																			1733.82	22882.8			325.09	349.601		601.804	467.64	9835.92
				1986.66								1271.98																			539.237	416.038			474.735	517.952		1172	281.874	298
				1491.29								2920.01																			1444.85	36325			3033.53	530.207		243.173	1515.8	683.722
				419.264								576.649																			152.225	5843.89			295.42	769.51		165.125	129.649	19199.7
				132.229								777.25																			370.242	757.899			1792.51	1174.58			229.627	4197.15
				345.086								373.467																			2176.3	468.93			465.06	518.597			1439.69	920.445
				554.073								890.129																			195.441	156.095			492.151	2322.72			159.32	307.03
				2718.76								897.224																			26943.2	14836.8			281.874	125.779			176.736	24314.1
				1136.53								408.298																			590.194	13150.7			14092.4	482.476			1254.57	510.856
				890.774								1066.22																			518.597	10781.5			1116.53	270.264			264.459	312.19
				407.008								227.047																			423.779	612.77			118.684	157.385			279.939	401.848
				4976.34								90.9479																			4326.15	5711.66			1404.21	711.458			243.818	421.844
				197.376								87.7228																			123.199	11611.7			650.826	1246.18			144.485	19041
				621.155								110.299																			8720.04	168.35			123.844	1189.42			107.073	30415.3
				3207.69								141.905																			3620.5	6570.18			238.013	580.519			230.272	139.97
				328.316								87.7228																			635.346	1892.49			586.324	360.567			216.727	701.138
				706.943								168.995																			383.787	185.121			263.168	594.064			221.887	687.592
				104.493																											1690.6	541.172			288.969	366.372			203.827	673.402
				1577.72																											133.519	5861.95			191.571	696.622			241.883	532.787
				5670.38																											566.328	1225.54			127.714	373.467			210.277	661.146
				2020.85																											425.714	3125.77			1208.77	7797.01			161.255	473.445
				140.615																											6561.8	130.294			1219.09	303.805			148.355	494.731
				270.264																											672.757	545.688			566.328	541.172			179.961	3430.87
				208.342																											247.043	39281.8			115.459	1857.66			2712.31	597.289
				565.683																											9547.6	30051.5			161.255	405.073			547.623	55995.5
				4247.46																											6489.55	11044.7			126.424	13217.1			97.3981	1082.34
				849.492																											1271.34	5732.95			744.354	479.25			955.276	81.9176
				141.905																											540.527	810.146			240.593	6437.95			890.774	4271.97
				225.757																											3346.37	4267.46			167.06	462.48			403.138	1710.6
				289.614																											2577.5	6516			1759.62	860.458			5453.65	1678.99
				434.099																											282.519	5038.9			3011.6	5222.73			953.341	200.601
				2589.11																											368.307	2182.11			554.718	1024.94			8334.31	202.537
				9123.82																											93.528	1400.99			2757.46	285.744			1775.74	6292.82
				377.337																											367.017	301.225			3200.59	216.082			138.679	671.467
				198.021																											1391.31	407.653			485.701	5195.64			3054.82	6313.46
				383.787																											1033.97	878.518			7096.52	307.675			485.701	6618.56
				116.104																											1287.46	464.415			3455.38	964.951			310.9	373.467
				7969.23																											690.817	415.393			9059.32	562.458			11560.1	3046.43
				164.48																											608.255	177.381			4504.83	134.164			123.199	1365.51
				252.203																											276.069	670.177			157.385	631.475			249.623	1192.64
				2063.42																											1034.61	117.394			595.354	320.575			110.299	109311
				94.8181																											243.818	9699.18			278.004	10272			4724.78	2408.51
				74.8224																											519.887	7960.2			594.064	170.285			162.545	1621.58
				109.009																											688.882	526.982			202.537	350.891			137.389	22541.5
				232.853																											2985.16	847.557			398.623	798.536			766.93	4784.12
				711.458																											1899.59	12487			672.757	103.203			393.463	210.922
				6666.94																											1325.52	2614.91			726.293	607.61			153.515	192.861
				71.5973																											913.349	648.891			2359.49	6228.32			285.744	4575.13
				116.104																											909.479	6403.77			477.315	1384.86			229.627	10533.2
				261.878																											303.16	8469.77			85.7878	790.796			198.666	8881.94
				1284.88																											6897.21	3745.64			139.324	692.752			94.8181	1488.71
				262.523																											832.077	204.472			1949.25	10162.3			1250.05	721.133
				2520.1																											2662.65	5134.37			2043.43	176.091			1030.1	303.16
				356.697																											79.9826	5336.26			321.22	4746.71			229.627	311.545
				588.904																											3537.94	15118			154.16	89.0129			180.606	689.527
				1481.61																											234.788	92.238			171.576	487.636			383.142	152.87
				1860.89																											217.372	15486.3			1612.55	188.346			443.129	2722.63
				219.952																											382.497	675.982			319.285	381.207			307.675	259.298
				1324.23																											659.211	9652.09			663.726	729.519			3547.61	243.818
				603.094																											1490	1737.69			6372.81	2262.09			276.069	483.766
				436.679																											208.987	237.368			153.515	469.575			2150.5	1882.17
				1073.31																											8769.7	5467.2			234.788	109.654			294.129	1964.09
				181.251																											5119.53	3924.31			98.6882	3568.26			170.931	263.168
				103.848																											675.337	248.978			437.969	2454.95			815.306	374.112
				7315.18																											792.731	572.778			121.909	321.22			388.948	363.792
				592.774																											877.228	2611.04			176.736	210.277			923.67	202.537
				96.7531																											216.082	341.861			2636.2	2201.46			2746.5	2777.46
				2229.84																											1856.37	283.809			971.401	150.935			390.238	1107.5
				260.588																											2708.44	289.614			476.025	1933.77			487.636	132.874
				1039.13																											628.895	448.289			503.116	942.375			546.333	107.073
				1430.66																											255.428	152.225			90.3029	290.904			378.627	585.679
				675.337																											234.788	725.648			1126.85	9648.87			2392.38	2071.81
				1631.26																											4488.7	107.718			238.013	683.722			99.9782	125.779
				380.562																											239.303	315.415			875.938	4891.84			771.445	91.593
				218.017																											292.839	759.19			1417.76	356.697			85.1427	1605.46
				86.4328																											8213.05	5805.83			13041	1399.7			973.981	1069.44
				160.61																											2436.24	3218.01			5870.98	473.445			178.671	2330.46
				609.545																											247.043	7136.51			9702.4	122.554			1050.74	372.177
				154.16																											5659.41	13448			930.765	396.688			263.168	615.35
				170.931																											20433	152.225			1736.4	5961.28			584.389	433.454
				125.779																											3775.95	1544.82			172.221	265.749			6836.58	170.285
				2190.49																											3721.77	54355.9			444.419	103.848			4485.47	305.095
				178.026																											1826.7	418.619			636.636	111.589			3134.8	196.086
				1033.97																											199.956	806.921			511.502	562.458			105.138	663.081
				207.052																											796.601	3772.08			179.961	2149.85			334.766	18109
				2209.2																											1738.98	2723.28			1858.3	94045.3			530.852	451.515
				397.333																											6726.92	251.558			718.553	840.462			147.71	13249.4
				238.013																											317.995	7257.77			350.891	615.995			11464.6	167.705
				89.6579																											341.861	2074.39			259.298	94.173			8580.07	166.415
				130.939																											11345.3	118.684			1533.21	109.654			6786.26	4150.71
				986.237																											101.268	268.974			212.857	1424.85			1021.71	18720.4
				359.922																											89.0129	185.766			221.242	208.987			117.394	1382.92
				386.367																											343.796	2263.38			292.839	1167.49			1205.54	230.917
				788.215																											852.073	2193.07			240.593	2031.82			384.432	775.96
				3636.63																											400.558	9975.89			2707.8	2083.42			112.234	16375.8
				196.731																											1015.26	2425.92			1947.96	743.064			1016.55	2033.11
				2232.42																											515.372	576.004			2311.75	652.761			214.147	9580.49
				132.874																											496.666	2060.84			212.212	788.86			992.042	78.0475
				363.147																											7824.1	861.103			1335.19	4842.82			323.8	2167.91
				241.238																											267.039	2170.5			952.696	2127.28			3047.08	322.51
				1251.34																											4445.48	1611.91			5227.89	82.5627			179.961	308.965
				170.931																											579.874	7545.45			5007.94	1897.65			177.381	295.42
				225.757																											508.921	608.9			330.251	149.645			773.38	154.805
				173.511																											4053.96	2652.97			639.861	12468.9			851.427	199.311
				159.32																											465.06	8040.83			1037.19	869.488			718.553	3790.79
				758.544																											1246.18	213.502			231.562	4395.82			99.3332	439.259
				1050.74																											188.346	3373.46			582.454	13564.1			1084.93	6305.08
				173.511																											990.107	1028.81			229.627	1454.52			89.6579	419.264
				2302.08																											621.155	202.537			200.601	1744.78			642.441	211.567
				1637.06																											1749.3	1012.04			1713.18	581.809			327.671	2284.66
				312.19																											1979.57	136.744			493.441	4908.61			314.77	3155.44
				409.588																											2336.91	10551.9			5672.96	79.9826			123.844	263.168
				87.0778																											204.472	615.35			332.186	151.58			809.501	335.411
				113.524																											1575.14	86.4328			665.016	789.505			6562.44	259.298
				259.298																											118.039	7291.96			232.207	281.229			152.87	475.38
				174.801																											609.545	30519.8			216.082	623.735			1434.53	3065.14
				616.64																											205.117	9341.84			1638.35	227.692			1913.78	3058.69
				5344.64																											322.51	292.194			683.722	597.934			403.783	302.515
				229.627																											1284.24	24132.8			570.198	143.195			1796.38	25989.2
				136.099																											1323.58	367.662			1633.19	143.84			692.107	510.856
				523.112																											15053.5	341.216			667.597	146.42			2427.86	5389.15
				6686.29																											233.498	1201.67			226.402	490.216			1121.05	18868.1
				595.354																											716.618	1370.02			1210.06	3906.89			153.515	288.324
				231.562																											595.354	836.592			303.805	204.472			2952.91	194.796
				2842.61																											545.688	1616.42			1715.11	2711.67			1416.47	406.363
				214.147																											4659.63	3972.68			3505.69	1826.7			116.104	164.48
				265.104																											259.298	804.986			350.891	2135.66			450.87	651.471
				417.973																											459.255	138.034			309.61	7452.57			1956.99	11192.4
				116.749																											236.078	11509.8			7097.16	334.766			1024.94	1242.96
				107.718																											1179.1	1655.12			314.77	17024.7			2173.72	3183.18
				206.407																											6112.22	7145.54			471.51	539.882			1179.1	181.896
				561.813																											121.909	1862.82			1454.52	107.073			634.7	1181.68
				189.636																											270.264	2717.47			241.883	1128.79			999.137	319.93
				298																											114.814	352.826			194.151	30885.5			159.965	5116.31
				85.7878																											141.905	779.185			1579.01	1740.27			364.437	154.16
				415.393																											585.034	1298.43			928.185	6919.14			1776.39	2163.4
				891.419																											7789.92	1342.29			2389.8	634.7			1452.59	8064.7
				165.125																											1859.6	752.739			4215.86	436.034			581.809	675.982
				1608.68																											418.619	185.121			1035.9	106.428			3963.01	384.432
				94.8181																											264.459	162.545			663.081	2827.13			584.389	12354.1
				282.519																											246.398	2686.51			4348.09	8971.59			2207.26	107.718
				552.783																											2543.96	430.874			557.298	570.843			1495.16	941.085
				397.978																											533.432	3818.52			1110.73	1455.17			306.385	1263.6
				739.839																											239.303	314.125			35301.3	164.48			128.359	2243.38
				211.567																											476.67	289.614			7177.79	1762.2			2287.24	363.147
				73.5324																											22444.1	4967.31			921.09	1073.96			1754.46	132.874
				403.783																											5725.85	938.505			5562.66	1076.54			503.761	577.294
				215.437																											2829.71	13170			3752.09	2631.04			404.428	6192.84
																															4250.04	23115.6			496.666	1299.07			839.817	109.009
																															107.073	2362.71			2249.83	99.9782			884.969	566.973
																															642.441	4506.12			187.056	1437.75			1498.38	508.921
																															188.346	8611.03			4188.77	363.792			1396.47	21286.3
																															116.749	1765.42			908.834	450.87			1380.34	6306.37
																															954.631	510.856			509.566	873.358			9041.9	99.3332
																															576.649	4760.25			1193.29	118.684			1193.93	2785.84
																															1110.73	356.051			124.489	79.9826			540.527	106.428
																															441.839	26419.4			281.229	406.363			403.783	8328.51
																															247.043	3178.66			1139.11	454.095			2594.92	15244.4
																															1618.36	54704.9			163.835	3063.2			1906.04	1439.69
																															107.073	686.302			290.259	421.199			961.726	3525.68
																															6730.15	1412.6			183.831	1054.61			656.631	2205.33
																															450.87	822.402			288.324	991.397			848.847	1377.76
																															322.51	11004.7			505.696	47079.4			81.9176	1742.85
																															742.419	7200.37			174.156	330.251			327.026	516.017
																															208.342	1057.83			995.267	1095.89			550.203	109.654
																															2307.24	4140.39			8215.63	219.952			203.182	283.164
																															121.264	8213.7			454.74	1362.93			418.619	537.947
																															7826.04	2313.69			3321.21	243.818			434.099	691.462
																															15275.4	137.389			236.723	2166.62			495.376	459.255
																															5551.69	1132.01			87.7228	183.831			212.212	7317.12
																															154.805	557.298			127.069	781.765			2525.26	221.887
																															123.199	1103.63			167.705	2411.73			284.454	480.541
																															2062.13	583.099			577.294	79.3376			444.419	36282.4
																															287.679	1530.63			1053.96	975.917			617.285	6763.69
																															6641.78	2996.77			348.956	537.947			188.346	241.883
																															3270.9	11027.3			432.809	1718.98			279.294	1807.35
																															2155.01	152.225			23262	1098.47			3002.57	243.173
																															470.22	117.394			148.355	947.536			221.887	218.662
																															10016.5	243.173			166.415	223.177			134.809	5101.47
																															1283.59	776.605			129.004	165.125			147.71	10845.4
																															3006.44	3074.17			123.844	3047.08			675.982	2004.72
																															1573.21	7269.38			11367.8	603.094			150.29	1565.47
																															248.333	227.047			1724.14	1464.2			899.804	1342.29
																															763.705	7619.63			107.073	5610.39			148.355	1755.1
																															1464.84	8798.08			103.848	104.493			456.675	391.528
																															615.995	906.899			1074.6	332.186			615.995	18125.1
																															127.714	6965.58			507.631	581.164			284.454	133.519
																															216.082	11418.8			879.808	103.203			485.701	96.1081
																															184.476	593.419			349.601	331.541			352.826	3988.16
																															2571.7	374.112			950.761	272.844			243.818	509.566
																															361.857	4568.68			8007.29	3650.17			2198.23	1929.26
																															188.346	10154.6			823.047	588.904			135.454	357.342
																															285.099	889.484			1479.03	1851.21			141.905	161.9
																															212.212	6843.03			7095.23	1391.31			269.619	1565.47
																															193.506	1132.66			295.42	4012.03			1619.65	231.562
																															6078.68	3040.63			366.372	9401.18			127.069	2756.82
																															408.298	3172.21			411.523	5608.46			706.943	449.58
																															120.619	591.484			150.935	602.449			196.086	236.078
																															206.407	1041.71			2133.73	2313.69			783.7	8338.18
																															416.683	2289.82			7112.64	1766.71			1109.44	217.372
																															610.835	2409.8			985.592	2462.69			119.329	416.683
																															3230.91	5216.28			4697.04	145.13			2936.78	663.081
																															560.523	3597.93			2740.69	571.488			1030.74	775.315
																															1117.82	1272.63			757.254	731.454			210.277	92.883
																															1786.06	564.393			275.424	901.094			736.614	5924.52
																															145.13	759.19			130.294	459.255			2222.74	174.801
																															171.576	174.156			191.571	511.502			365.082	7103.61
																															180.606	136.744			238.013	188.991			721.778	230.917
																															685.657	1477.1			5647.8	1280.37			509.566	11560.7
																															105.783	506.986			225.112	772.735			1307.46	8841.3
																															672.757	89.6579			395.398	752.739			590.194	1085.57
																															367.017	1775.74			1099.76	15950.7			166.415	224.467
																															1463.55	327.026			846.267	1010.1			483.121	10305.5
																															2818.74	17101.4			301.225	92.883			183.831	3025.79
																															474.735	304.45			554.073	152811			348.311	236.078
																															770.8	7332.6			163.19	488.281			229.627	3666.3
																															345.731	32294.3			1921.52	12546.3			829.497	19518.3
																															8838.72	408.943			389.593	542.463			255.428	1713.82
																															775.315	236.078			127.069	139.324			1282.3	628.895
																															181.896	348.956			207.697	492.796			284.454	274.134
																															859.168	392.173			2761.98	4744.77			204.472	314.125
																															7130.06	6556.64			387.658	428.939			612.125	1142.98
																															616.64	826.917			96.7531	191.571			245.108	303.805
																															2718.76	763.705			674.047	274.779			103.848	110.299
																															5108.56	19685.4			221.242	167.06			149.645	238.658
																															258.653	22486.7			154.805	98.0432			365.082	6247.67
																															3326.37	1077.83			365.727	145.13			229.627	272.199
																															650.181	1368.09			1493.87	1428.08			87.7228	475.38
																															735.324	20814.2			284.454	196.086			158.675	2327.88
																															671.467	2280.15			2107.93	243.818			219.952	621.155
																															469.575	446.354			1675.12	3168.34			2118.89	208.342
																															401.203	512.792			2114.38	274.134			109.654	538.592
																															1866.05	2697.48			671.467	8000.19			105.783	1015.26
																															226.402	2445.92			482.476	5365.28			368.307	312.19
																															290.259	4883.45			146.42	127.714			377.337	16486.1
																															1217.15	893.354			229.627	158.03			1615.78	3766.92
																															127.714	2352.39			168.995	5440.11			1207.48	199.311
																															6497.94	2812.29			136.744	336.701			668.242	1025.58
																															561.813	698.558			156.095	104.493			184.476	164.48
																															299.935	922.38			283.809	445.064			1567.4	21651.4
																															4417.75	1605.46			536.012	3292.19			274.779	302.515
																															377.982	3848.19			93.528	2810.36			293.484	584.389
																															8856.78	1003.01			110.299	853.363			132.874	366.372
																															4332.6	3858.51			319.285	822.402			2714.89	1468.07
																															149	2447.21			287.679	203.827			489.571	4432.58
																															167.705	177.381			1641.58	1504.83			1279.72	5070.51
																															2576.21	98.0432			839.172	349.601			674.692	1535.79
																															499.246	2434.31			695.332	103.848			7111.35	7047.5
																															144.485	231.562			651.471	5578.79			650.181	234.143
																															2087.29	252.848			426.359	458.61			2741.98	105.783
																															12910.7	517.952			476.025	2314.33			310.255	170.285
																															16413.8	176.091			1077.18	77.4025			94.8181	198.021
																															3066.43	253.493			501.826	4017.19			2597.5	3919.79
																															564.393	2511.71			2046.65	7524.17			196.086	11638.1
																															3247.68	1257.79			250.268	47473.5			121.909	6990.74
																															276.714	3709.51			893.354	89.0129			450.225	4409.36
																															1373.25	952.051			479.895	9979.76			346.376	103.203
																															364.437	6347			1958.93	118.684			178.671	3449.57
																															2091.16	205.762			116.749	213.502			89.0129	92.238
																															276.069	8141.45			336.701	5898.07			294.775	1470
																															1315.2	732.099			964.951	3095.45			405.718	8333.02
																															97.3981	254.138			79.9826	2824.55			387.658	814.016
																															4389.37	910.769			748.869	188.991			1218.44	1793.8
																															171.576	4605.45			143.84	479.895			250.268	1024.29
																															1451.94	18046.4			291.549	378.627			158.675	238.658
																															812.726	775.315			1355.19	224.467			322.51	274.779
																															6722.41	4591.26			553.428	4789.28			1213.28	4475.8
																															1530.63	13544.1			610.19	356.051			273.489	201.246
																															1526.76	1934.42			298.645	3923.66			185.121	464.415
																															176.091	179.316			3845.61	854.008			341.216	525.047
																															481.186	3359.27			6521.16	2632.33			153.515	147.71
																															274.779	3185.11			878.518	795.311			338.636	739.194
																															4575.78	2712.31			1010.1	986.237			90.3029	7173.28
																															171.576	4232.63			448.289	3123.19			263.168	6195.42
																															1120.4	3242.52			310.255	4182.96			1097.83	681.787
																															455.385	3407			7995.68	877.228			357.342	210.277
																															299.935	6881.08			297.355	1304.23			198.666	1034.61
																															94.173	1737.04			1231.34	23554.9			4033.96	99.3332
																															150.29	3212.85			758.544	105.783			431.519	21470.2
																															1222.96	6544.38			9489.55	654.696			133.519	2442.69
																															104.493	229.627			1278.43	2271.12			139.97	4153.29
																															3108.36	454.74			1038.48	13148.7			563.748	79.9826
																															440.549	97.3981			243.173	2821.32			115.459	325.09
																															263.814	270.264			1069.44	14891			94.173	3995.9
																															706.943	1622.87			1079.12	129.004			101.268	1000.43
																															181.896	205.762			545.688	714.038			278.649	2349.81
																															96.1081	978.497			164.48	10983.4			95.4631	680.497
																															446.999	672.112			867.553	8579.42			173.511	166.415
																															2410.44	112.234			856.588	505.051			2222.1	566.328
																															469.575	277.359			4266.17	9421.82			128.359	840.462
																															3585.03	246.398			194.151	2047.3			1011.39	799.826
																															1746.07	363.792			2280.79	126.424			297.355	4986.01
																															302.515	1380.99			2787.78	314.125			179.316	308.32
																															333.476	340.571			804.341	718.553			250.913	397.978
																															209.632	1336.48			505.051	9590.17			590.839	436.034
																															267.684	9494.71			330.251	8212.41			1444.85	7893.12
																															1108.79	96.1081			852.718	3446.35			326.381	264.459
																															78.0475	85.7878			1045.58	1546.76			717.263	1695.76
																															1268.76	5294.98			776.605	1662.22			523.112	1833.15
																															220.597	2131.15			334.121	590.839			120.619	955.921
																															98.6882	337.346			1101.05	239.948			955.276	819.821
																															281.229	12881.1			895.934	521.177			944.956	2771.01
																															207.052	1692.53			1057.83	1459.68			116.749	779.83
																															1405.5	1474.52			573.424	112.879			228.337	441.839
																															312.835	1983.44			367.017	5316.91			257.363	4900.87
																															6602.43	255.428			203.182	14591.7			185.121	235.433
																															6714.67	1806.7			252.203	560.523			198.021	2668.45
																															396.688	619.865			341.861	305.74			165.125	522.467
																															3463.76	520.532			12770.8	147.71			303.805	163.835
																															3390.23	367.662			756.609	1683.5			86.4328	1314.55
																															148.355	217.372			1360.99	181.896			354.761	297.355
																															3297.99	593.419			94.173	1937			67.7272	1778.32
																															172.866	597.289			189.636	4562.23			100.623	2500.1
																															881.098	8045.99			419.264	1392.6			336.056	4153.93
																															1017.84	3415.39			2321.43	125.134			146.42	181.251
																															183.831	6037.39			1040.42	451.515			275.424	179.961
																															1678.34	12920.4			2110.51	33930			111.589	695.332
																															3609.54	110.944			98.0432	548.913			194.151	3907.54
																															163.835	3343.79			2545.25	794.666			322.51	9093.5
																															411.523	1304.88			1265.53	1591.27			114.814	3716.61
																															928.83	748.224			340.571	127.714			170.285	403.138
																															539.882	391.528			158.675	83.2077			116.104	212.857
																															1691.24	188.991			363.147	797.246			128.359	2951.62
																															406.363	1138.46			556.008	1689.31			113.524	3719.84
																															1413.24	7569.32			1178.45	197.376			183.186	465.06
																															332.831	474.735			4321.64	2783.91			127.069	1083.63
																															223.822	2241.45			4075.89	12387.6				150.29
																															608.9	111.589			299.935	4304.87				11431.1
																															854.008	2318.2			3264.45	2162.75				18070.9
																															98.6882	3747.57			345.086	9853.34				214.147
																															1083.63	9733.36			299.935	1588.69				4769.93
																															675.337	4098.46			1361.64	3568.9				3856.58
																															105.138	238.013			8233.05	156.74				3362.49
																															1652.54	236.078			15950.1	179.316				348.311
																															1837.66	519.242			333.476	4774.44				284.454
																															159.32	2471.07			134.809	1043				380.562
																															4735.74	171.576			743.709	317.35				172.866
																															1158.46	1117.82			2984.51	387.012				2014.4
																															141.905	804.986			855.298	284.454				2611.04
																															1405.5	1322.94			184.476	7032.02				935.28
																															1358.41	165.125			350.246	330.896				343.151
																															396.688	1605.46			109.009	310.255				6817.23
																															392.818	238.658			675.337	1012.04				839.172
																															981.077	105.138			159.965	1940.22				1796.38
																															1717.05	853.363			1792.51	7131.35				107.718
																															2212.42	2150.5			519.887	1520.96				30172.1
																															1441.62	2968.39			250.913	2772.3				2838.09
																															186.411	39717.2			803.696	979.142				131.584
																															468.285	213.502			1304.23	1020.42				24606.9
																															7064.91	997.847			902.384	193.506				686.947
																															1942.16	312.19			145.775	841.752				233.498
																															3207.04	804.341			205.117	3219.3				1007.52
																															190.281	6977.19			2620.72	884.324				112.234
																															121.909	121.264			483.766	2803.26				1826.05
																															139.324	2502.68			352.826	297.355				1815.09
																															1402.92	9081.89			115.459	210.277				375.402
																															490.861	2912.27			147.065	1314.55				372.822
																															1659.64	421.844			1441.62	376.047				646.956
																															115.459	1595.14			176.736	450.225				903.029
																															3507.62	8976.11			103.203	6229.61				158.675
																															911.414	1095.89			1864.11	3748.86				471.51
																															175.446	20148.5			2234.35	1380.34				687.592
																															130.294	241.238			1440.98	159.32				299.29
																															2837.45	4544.17			2255.64	821.757				180.606
																															572.133	233.498			2705.86	191.571				5095.66
																															830.142	151.58			1453.88	556.653				76.7575
																															311.545	555.363			3365.72	466.995				118.039
																															263.168	301.225			130.939	309.61				856.588
																															955.921	6871.41			1420.34	6985.58				4204.89
																															157.385	1227.47			203.827	6465.04				92.883
																															114.169	933.345			5059.54	390.883				271.554
																															1798.96	295.42			665.016	2542.67				4421.62
																															616.64	8415.59			1093.31	3615.34				334.121
																															348.956	1210.7			76.1125	2165.33				276.714
																															124.489	755.964			1090.73	1170.71				10274.5
																															84.4977	141.26			284.454	257.363				716.618
																															888.194	396.043			45474.6	16479				7411.93
																															196.086	1211.35			492.796	761.125				318.64
																															1315.84	1045.58			323.8	998.492				89.0129
																															219.307	114.814			7418.38	5849.05				785.635
																															227.047	2266.6			2672.32	1631.9				293.484
																															2316.27	238.013			2767.14	105.138				834.657
																															7453.22	303.16			570.198	654.051				1884.75
																															186.411	2159.53			119.974	1174.58				3703.06
																															2210.49	8651.02			142.55	917.865				172.221
																															199.311	9735.3			2139.53	20572.3				1869.27
																															236.723	201.892			91.593	698.558				946.891
																															9568.88	505.051			521.177	266.394				363.147
																															200.601	1224.89			245.108	3431.51				102.558
																															1549.34	2737.47			1311.97	263.168				1556.44
																															2264.02	1417.11			240.593	1079.12				814.016
																															1037.84	691.462			411.523	191.571				258.653
																															1182.97	5547.18			1757.04	996.557				96.1081
																															166.415	171.576			200.601	972.691				603.739
																															84.4977	848.847			209.632	352.826				779.185
																															1611.91	134.164			240.593	3372.81				2534.93
																															95.4631	477.315			591.484	1757.68				2714.25
																															347.021	1490			431.519	5725.85				104.493
																															806.276	210.922			1228.12	872.713				722.423
																															465.06	711.458			535.367	404.428				1524.18
																															2930.97	768.865			803.051	26648.4				765.64
																															237.368	1317.13			3868.83	897.869				178.671
																															2171.79	403.783			261.878	1183.61				2679.42
																															966.886	9487.61			103.203	779.185				116.104
																															448.289	232.853			810.791	835.302				517.307
																															2213.71	96.7531			10918.9	2530.42				3221.88
																															122.554	244.463			1209.41	658.566				843.687
																															741.129	3448.28			1283.59	261.878				5273.05
																															965.596	5534.92			275.424	610.835				168.995
																															352.181	143.84			191.571	22336.4				133.519
																															549.558	387.658			301.225	196.731				763.06
																															1407.44	2819.39			266.394	436.034				4384.21
																															822.402	204.472			339.281	149.645				3730.8
																															91.593	608.255			601.804	545.043				670.177
																															2653.62	1360.99			886.259	241.883				107.718
																															1020.42	261.233			129.004	1339.06				975.271
																															5496.87	214.792			139.97	128.359				559.878
																															239.303	17628.4			443.129	1355.83				1875.08
																															1726.08	134.809			866.263	336.701				1940.87
																															272.844	338.636			1766.71	1246.83				519.242
																															107.073	7015.25			239.948	578.584				212.857
																															316.705	186.411			1593.85	154.16				219.307
																															152.87	6840.45			627.605	1046.22				298.645
																															1135.24	496.021			661.146	1252.63				156.74
																															359.922	10897.6			3499.24	100.623				438.614
																															92.883	12939.8			947.536	149.645				98.0432
																															4745.42	2806.49			5120.18	5669.73				4130.71
																															514.727	631.475			216.727	1230.7				772.735
																															92.883	1448.07			225.112	108.363				824.337
																															492.796	3351.53			6030.3	1753.17				625.025
																															239.948	15652.1			463.125	259.943				13402.9
																															834.012	238.013			1121.69	307.03				1453.23
																															1659.64	1043			603.739	161.9				2631.04
																															8097.59	228.337			299.29	196.086				1221.67
																															199.311	1907.33			355.406	3132.87				208.342
																															432.809	187.701			670.822	441.194				278.004
																															105.138	2836.16			1663.51	268.974				99.9782
																															176.091	5447.2			256.718	1601.59				794.666
																															340.571	2659.42			245.108	1440.33				2360.13
																															277.359	292.194			1059.12	5269.18				189.636
																															214.792	4522.24			600.514	472.155				129.649
																															92.883	196.086			740.484	1813.8				1376.47
																															346.376	1046.22			1181.03	448.934				1325.52
																															452.805	403.783			1835.73	1771.87				158.675
																															606.32	1357.12			278.004	643.731				1152.01
																															238.658	565.038			209.632	98.0432				546.978
																															4553.2	7865.38			312.835	647.601				4230.05
																															2580.08	2135.02			134.809	2462.04				1665.44
																															92.883	3408.29			721.133	1582.88				890.129
																															390.238	444.419			964.951	2075.68				139.324
																															179.316	2894.21			373.467	294.775				147.71
																															846.267	92.238			181.251	2820.03				1131.37
																															109.654	282.519			628.895	2398.19				993.977
																															423.779	314.77			3846.26	6208.97				169.64
																															199.956	1139.75			851.427	29489.1				913.995
																															115.459	5271.76			537.947	92.238				178.671
																															252.203	268.974			468.285	893.354				304.45
																															1695.76	5894.2			288.969	3416.68				880.453
																															579.874	925.605			171.576	2476.23				579.874
																															227.692	2671.03			993.977	2718.12				751.449
																															2907.11	257.363			1398.41	4213.28				1285.53
																															172.866	285.744			359.922	3351.53				3336.05
																															100.623	1434.53			231.562	466.35				197.376
																															156.095	2823.26			96.7531	36248.9				211.567
																															2532.35	1686.08			1573.85	768.22				10455.1
																															242.528	203.827			204.472	431.519				1508.06
																															516.017	281.874			861.103	2099.54				3988.81
																															215.437	1631.26			109.654	1342.29				2274.34
																															75.4674	468.93			119.974	176.736				2066
																															245.753	968.821			128.359	810.791				159.965
																															263.168	156.095			283.809	2278.21				294.129
																															1110.73	316.705			701.783	1353.9				792.086
																															6754.01	96.7531			727.583	525.047				408.943
																															1319.71	3545.68			203.827	1789.93				666.952
																															543.753	1295.2			27420.5	116.104				1300.36
																															720.488	95.4631			1773.81	1758.33				461.19
																															134.164	2530.42			269.619	701.138				595.999
																															1400.34	230.917			25697	5831.63				370.887
																															434.099	143.195			2942.58	176.736				2168.56
																															2454.95	32591.6			1275.85	904.319				430.874
																															111.589	674.047			3480.53	513.437				553.428
																															1569.98	258.008			4277.13	307.03				436.034
																															4773.8	3043.85			1335.84	580.519				250.913
																															117.394	243.173			219.952	211.567				486.346
																															1032.68	1176.52			1523.54	1287.46				506.986
																															1148.14	2980			2018.92	2805.84				152.87
																															836.592	215.437			2236.29	5052.45				190.281
																															747.579	278.649			467.64	1107.5				85.1427
																															178.671	250.913			3867.54	35388.4				541.172
																															1949.9	349.601			728.229	130.294				145.775
																															1037.84	101.268			1171.36	389.593				2318.85
																															172.221	526.337			907.544	358.632				385.722
																															486.991	2355.62			1662.22	3554.06				793.376
																															1802.19	117.394			150.935	112.879				13172
																															1285.53	330.251			223.822	1504.19				3169.63
																															725.003	1017.84			127.714	2020.21				426.359
																															1355.19	170.285			133.519	207.697				170.285
																															352.826	1724.14			174.156	1281.66				3746.93
																															3604.38	251.558			723.068	176.736				2451.08
																															3268.32	16864.7			232.207	85.1427				361.212
																															381.207	326.381			4633.18	190.281				546.978
																															998.492	4011.38			1873.79	686.947				140.615
																															154.805	257.363			157.385	2212.42				646.311
																															599.224	10353.2			257.363	841.752				5929.68
																															379.917	429.584			340.571	83.2077				1415.18
																															83.2077	112.234			118.684	187.056				248.333
																															373.467	5809.06			663.081	391.528				2914.85
																															656.631	530.207			674.047	2781.33				1404.86
																															3657.91	213.502			742.419	893.354				327.026
																															919.8	463.125			321.865	213.502				1930.55
																															502.471	92.883			952.051	754.029				1161.68
																															386.367	343.151			631.475	2936.78				806.921
																															1170.71	2860.67			574.714	2327.88				213.502
																															707.588	1597.72			3691.45	262.523				652.116
																															305.74	5841.95			846.912	101.913				1418.4
																															322.51	228.982			1116.53	214.792				219.952
																															653.406	1201.03			316.06	1254.57				278.004
																															172.221	963.016			430.229	144.485				198.666
																															680.497	370.242			145.775	968.821				592.774
																															316.06	870.778			8608.45	127.069				244.463
																															189.636	1260.37			288.324	763.06				3060.62
																															1326.81	213.502			93.528	25491.2				448.289
																															2482.04	1866.05			187.056	312.835				458.61
																															207.052	3590.19			1110.73	1051.38				317.35
																															1230.7	14075			86.4328	150.29				118.684
																															270.264	7054.59			826.272	204.472				617.93
																															474.09	1804.12			114.169	3090.94				108.363
																															255.428	91.593			2231.77	130.939				86.4328
																															4537.08	592.129			172.866	1941.51				392.173
																															100.623	797.891			10373.2	17086				728.229
																															207.052	293.484			2625.23	15049				539.237
																															427.649	12936.5			293.484	105.783				2699.41
																															450.87	354.116			1121.05	3815.3				107.718
																															120.619	5214.99			92.238	297.355				2387.87
																															399.913	6051.59			87.0778	25563.5				81.2726
																															187.056	210.277			129.649	6053.52				342.506
																															2891.63	2712.96			2672.32	340.571				1304.23
																															111.589	479.25			3165.76	1330.03				779.185
																															728.874	6833.35			367.662	366.372				276.714
																															755.319	1059.77			263.168	643.086				426.359
																															637.926	9885.59			1228.12	2341.43				1042.35
																															294.129	3935.92			416.683	1533.21				3240.58
																															585.679	111.589			1684.79	149				93.528
																															832.722	2574.28			298.645	427.649				966.886
																															1598.36	821.757			673.402	116.749				1150.72
																															619.865	5453.01			379.917	488.281				107.718
																															135.454	1458.39			158.03	27316				5376.89
																															485.056	4080.4			413.458	2420.12				459.9
																															464.415	723.713			646.311	877.873				115.459
																															117.394	78.0475			1438.4	156.74				368.307
																															106.428	133.519			9982.99	406.363				861.103
																															1081.7	1831.21			2443.98	510.856				1669.96
																															454.095	1400.34			1393.24	1567.4				6021.27
																															114.814	531.497			230.272	3705				6731.44
																															312.835	982.367			5370.44	287.679				948.826
																															170.285	367.017			3199.95	741.129				828.207
																															128.359	943.665			268.329	4568.04				1311.97
																															717.263	196.731			416.683	6824.97				838.527
																															430.229	309.61			247.688	1704.79				1898.3
																															872.068	3548.26			145.775	2400.12				2264.67
																															505.051	608.255			4270.04	3116.1				286.389
																															635.991	505.051			926.25	2189.85				503.116
																															99.3332	1500.96			159.32	506.986				4618.35
																															134.164	4422.91			2447.85	169.64				1328.74
																															176.736	1068.8			310.9	11276.9				811.436
																															286.389	1220.38			99.9782	225.757				228.337
																															468.93	2793.59			430.229	715.328				8819.37
																															341.861	1420.34			4660.28	307.675				143.195
																															225.112	110.299			1828.63	652.761				427.004
																															171.576	179.961			95.4631	2820.68				734.679
																															176.091	4539.01			215.437	251.558				177.381
																															100.623	254.138			215.437	235.433				4233.27
																															236.723	355.406			1286.17	160.61				801.761
																															90.9479	182.541			227.692	208.987				797.246
																															210.922	256.718			219.307	110.299				4460.96
																																335.411			248.333	27208.9				1108.79
																																1720.27			195.441	772.09				353.471
																																274.134			137.389	89.0129				812.081
																																8523.95			235.433	1257.15				138.034
																																417.973			5423.98	951.406				2436.89
																																194.151			87.0778	1283.59				1367.44
																																334.766			143.195	1211.99				120.619
																																762.415			3419.26	933.345				144.485
																																9050.93			4164.25	459.9				330.896
																																485.056			79.3376	371.532				485.701
																																747.579			5682.63	338.636				818.531
																																125.779			912.059	630.83				610.835
																																472.155			225.757	1135.24				337.346
																																80.6276			355.406	1097.18				3635.98
																																1715.76			534.722	2340.14				1596.43
																																115.459			2505.26	4653.18				507.631
																																639.861			1517.73	5470.42				1002.36
																																1490.64			360.567	961.081				601.159
																																8813.56			1526.76	312.835				5777.45
																																318.64			4657.05	497.956				1953.77
																																309.61			3474.08	1466.13				948.181
																																671.467			536.012	9143.82				293.484
																																932.055			107.718	1409.37				1846.05
																																293.484			1087.51	645.666				1407.44
																																9901.07			737.259	2075.68				134.809
																																372.822			2340.14	188.346				230.272
																																151.58			485.701	333.476				801.761
																																7127.48			179.316	4557.07				350.246
																																968.821			193.506	1539.02				923.67
																																3098.68			173.511	421.844				1760.26
																																445.709			768.865	18574				443.774
																																1811.86			3727.58	416.683				290.904
																																2485.27			368.952	132.229				76.7575
																																3119.97			246.398	15897.8				1642.22
																																844.332			1061.7	10519.6				140.615
																																190.926			286.389	476.67				219.952
																																4482.89			708.878	469.575				199.311
																																521.822			1306.81	526.982				252.848
																																2741.98			139.97	3605.02				2271.12
																																3446.99			830.142	1680.28				156.74
																																4491.28			167.06	1775.74				138.679
																																2660.07			155.45	697.268				2101.48
																																392.173			103.848	806.921				104.493
																																1143.62			1304.23	152.225				743.064
																																314.77			89.0129	87.7228				448.289
																																146.42			159.965	3315.41				628.895
																																114.814			490.861	822.402				223.177
																																199.956			24783	2206.62				267.684
																																3268.32			735.324	11173.1				1110.08
																																98.0432			656.631	1571.27				364.437
																																228.337			3981.71	801.116				2572.99
																																179.316			4242.3	516.017				561.813
																																170.931			159.32	178.026				102.558
																																634.055			1680.92	1358.41				913.995
																																152.87			161.255	476.67				185.766
																																254.783			5542.66	101.913				228.982
																																91.593			176.736	103.203				299.29
																																1004.3			113.524	3545.03				123.844
																																3725			143.195	552.783				1285.53
																																104.493			926.895	1081.7				642.441
																																249.623			2025.37	679.852				1148.14
																																258.008			16004.9	359.277				274.779
																																1482.26			1563.53	9443.75				977.852
																																2066			1438.4	167.06				598.579
																																149.645			101.268	2231.77				298
																																229.627			1544.82	237.368				177.381
																																1181.03			110.944	8408.49				250.268
																																882.388			1586.11	479.895				900.449
																																1278.43			127.714	163.835				573.424
																																2592.34			1458.39	2143.4				1268.76
																																1774.45			1169.42	282.519				437.324
																																307.03			484.411	434.744				325.736
																																345.086			441.194	1407.44				634.7
																																110.944			159.965	137.389				223.177
																																679.852			238.013	624.38				376.692
																																2056.97			645.666	423.779				279.939
																																264.459			94.8181	252.203				132.874
																																1110.73			329.606	2599.43				572.133
																																181.251			211.567	111.589				517.307
																																2803.26			427.649	614.705				101.268
																																431.519			101.913	9083.83				110.944
																																18421.1			221.242	543.753				1793.8
																																3352.82			999.137	253.493				182.541
																																118.684			149.645	2024.72				841.107
																																1836.37			221.242	1751.88				845.622
																																196.086			228.982	2337.56				156.74
																																605.03			719.843	17668.4				295.42
																																648.246			276.714	1528.7				288.324
																																261.878			313.48	162.545				313.48
																																1288.11			230.272	971.401				348.311
																																235.433			1128.14	333.476				95.4631
																																435.389			159.965	1536.44				774.67
																																2856.15			705.008	119.329				172.866
																																410.878			1916.36	3728.87				496.021
																																1350.03			277.359	152.225				87.0778
																																1459.68			1362.28	282.519				83.2077
																																1865.4			156.095	23458.8				89.0129
																																708.233			3381.2	427.649				112.879
																																1289.4			160.61	1322.94				408.298
																																10170.7			670.177	324.445				258.008
																																1150.72			719.843	260.588				546.978
																																439.904			587.614	712.103				476.67
																																228.982			155.45	1298.43				163.19
																																3425.71			265.104	21742.4				363.792
																																87.7228			223.822	362.502				265.104
																																423.779			513.437	577.939				147.065
																																1692.53			521.822	109.654				946.891
																																764.35			98.0432	1950.54				132.874
																																238.013			1898.3	247.043				98.6882
																																763.06			379.917	263.168				277.359
																																94.173			1847.98	1335.84				264.459
																																968.821			331.541	385.077				167.06
																																103.848			78.0475	152.225				93.528
																																221.242			138.679	2158.88				311.545
																																83.8527			818.531	86.4328				87.7228
																																262.523			145.775	290.259				203.182
																																92.883			263.168	325.736				131.584
																																1835.73			705.008	191.571				127.714
																																618.575			447.644	1011.39				324.445
																																1023			190.281	944.956				192.861
																																2373.03			205.117	414.103				96.1081
																																225.757			2021.5	2458.17				231.562
																																138.679			785.635	128.359				79.9826
																																271.554			683.722	185.121				138.034
																																683.722			79.3376	245.108				161.255
																																110.299			1354.54	641.151				166.415
																																4708.65			199.311	1619.65				205.117
																																7444.19			2688.45	3183.18				116.104
																																8557.49			141.26	147.71				552.138
																																699.848			1106.21	1002.36				236.078
																																728.229			3572.77	468.93				132.874
																																232.207			92.238	716.618				107.718
																																132.874			207.052	705.653				163.835
																																4913.12			828.207	429.584				132.874
																																156.095			379.917	3156.73				384.432
																																854.008			543.108	810.791
																																190.926			8302.06	1767.36
																																588.259			1380.34	2189.85
																																156.095			692.107	923.67
																																1142.98			86.4328	383.787
																																666.307			234.143	1530.63
																																964.306			234.143	150.935
																																2998.06			2136.31	1224.25
																																2279.5			255.428	402.493
																																95.4631			248.333	977.852
																																652.116			443.774	187.056
																																190.926			570.198	185.766
																																1075.89			740.484	1359.7
																																468.93			162.545	614.06
																																95.4631			645.666	10969.9
																																2877.44			1498.38	256.718
																																2625.23			124.489	615.995
																																144.485			2373.68	552.783
																																139.97			827.562	649.536
																																4489.99			539.237	117.394
																																347.666			570.843	1646.09
																																746.934			124.489	824.337
																																97.3981			194.151	92.238
																																1455.81			96.1081	23914.8
																																148.355			937.86	2284.02
																																3347.01			224.467	5840.66
																																2260.8			172.866	654.696
																																203.827			157.385	3864.96
																																805.631			183.831	981.722
																																1924.1			1407.44	3232.84
																																94.8181			111.589	83.2077
																																1117.82			2242.09	553.428
																																296.065			1745.43	149.645
																																374.757			210.277	359.922
																																158.03			162.545	6152.21
																																188.346			103.848	365.082
																																437.324			377.982	284.454
																																110.299			516.662	301.87
																																768.865			108.363	278.649
																																1003.01			4209.41	6478.59
																																174.801			137.389	695.977
																																187.056			568.263	2271.76
																																1720.27			102.558	6254.77
																																4478.38			3955.27	2236.93
																																259.943			453.45	5743.91
																																1057.83			163.835	605.03
																																285.744			1274.56	168.995
																																2248.54			758.544	3497.95
																																126.424			262.523	4543.53
																																99.3332			1062.99	150.935
																																2139.53			327.026	53516.7
																																569.553			348.311	2796.17
																																382.497			154.805	2878.73
																																3989.45			2477.52	142.55
																																397.333			5755.52	4249.4
																																256.073			610.19	2166.62
																																1849.92			2232.42	5712.95
																																1333.26			332.831	1286.17
																																1237.15			256.718	459.9
																																868.843			127.069	311.545
																																236.723			6808.19	139.97
																																625.67			695.332	3103.84
																																129.004			883.679	1237.79
																																2889.69			97.3981	159.32
																																126.424			101.268	191.571
																																110.944			104.493	115.459
																																1886.69			583.744	692.752
																																559.233			2039.56	907.544
																																341.861			239.948	11035.7
																																117.394			550.203	401.848
																																2182.75			416.038	550.848
																																85.1427			565.038	682.432
																																316.705			486.346	667.597
																																145.13			854.008	343.796
																																1976.99			122.554	116.749
																																538.592			350.246	1028.16
																																228.337			492.151	175.446
																																567.618			72.2423	1680.92
																																3730.8			90.3029	4524.82
																																1321.65			104.493	2707.8
																																363.147			662.436	1232.63
																																886.904			2900.01	120.619
																																397.333			732.744	110.299
																																2300.79			127.069	133.519
																																1543.53			3546.32	381.852
																																977.852			304.45	2669.1
																																621.8			499.891	230.917
																																701.138			292.839	403.783
																																173.511			72.8874	301.87
																																287.679			506.986	681.787
																																480.541			819.176	141.905
																																413.458			714.683	2389.16
																																2151.14			331.541	158.03
																																121.909			955.921	3545.68
																																176.091			2872.92	378.627
																																136.744			198.021	231.562
																																2274.99			485.056	103.848
																																192.861			499.246	328.316
																																93.528			164.48	583.099
																																402.493			354.761	5393.02
																																475.38			228.982	159.32
																																319.93			279.294	107.718
																																161.255			184.476	149
																																174.801			328.316	476.67
																																2116.96			159.965	372.822
																																114.814			358.632	534.722
																																210.277			504.406	821.112
																																639.216			418.619	232.207
																																111.589			364.437	106.428
																																4498.38			310.9	78.6925
																																454.095			337.346	127.069
																																825.627			189.636	2280.79
																																112.879			99.9782	541.817
																																755.964			93.528	829.497
																																176.091			158.675	2664.58
																																316.705			444.419	124.489
																																365.727			121.264	1297.78
																																850.782			133.519	192.216
																																438.614			214.792	2311.75
																																768.22			99.9782	1025.58
																																1239.73			416.038	125.779
																																262.523				1382.28
																																2982.58				4172.64
																																1152.01				600.514
																																240.593				504.406
																																430.229				485.056
																																496.666				5407.85
																																462.48				238.658
																																594.064				344.441
																																67.0822				3874
																																343.151				452.16
																																207.697				1008.17
																																231.562				929.475
																																100.623				7164.25
																																440.549				463.125
																																129.649				416.683
																																561.813				602.449
																																377.337				40773.1
																																112.234				1105.57
																																372.822				1736.4
																																174.156				167.705
																																317.995				915.285
																																536.657				232.853
																																328.961				228.337
																																322.51				172.221
																																248.978				235.433
																																339.281				501.181
																																103.848				2491.72
																																89.6579				1471.94
																																218.662				79.3376
																																121.264				111.589
																																197.376				293.484
																																195.441				225.112
																																101.913				746.289
																																214.147				692.752
																																				814.016
																																				180.606
																																				886.904
																																				707.588
																																				130.939
																																				149
																																				5987.73
																																				203.827
																																				443.774
																																				448.289
																																				1012.68
																																				121.264
																																				2832.93
																																				98.0432
																																				1571.92
																																				2568.47
																																				20025.3
																																				133.519
																																				598.579
																																				7898.92
																																				260.588
																																				348.311
																																				604.385
																																				1431.95
																																				1124.27
																																				481.831
																																				497.956
																																				723.713
																																				782.41
																																				331.541
																																				167.06
																																				28541.5
																																				148.355
																																				912.059
																																				391.528
																																				354.761
																																				300.58
																																				575.359
																																				306.385
																																				233.498
																																				1528.05
																																				445.709
																																				163.835
																																				134.809
																																				516.017
																																				346.376
																																				3377.97
																																				943.665
																																				1087.51
																																				1520.31
																																				1062.35
																																				312.835
																																				893.354
																																				135.454
																																				190.926
																																				101.268
																																				883.034
																																				775.96
																																				291.549
																																				361.212
																																				835.302
																																				1130.72
																																				98.6882
																																				655.986
																																				372.822
																																				717.908
																																				101.268
																																				2229.84
																																				1766.07
																																				118.039
																																				2900.66
																																				2879.37
																																				182.541
																																				325.09
																																				5283.37
																																				125.779
																																				125.134
																																				855.943
																																				2616.2
																																				97.3981
																																				449.58
																																				275.424
																																				9781.1
																																				581.164
																																				222.532
																																				76.1125
																																				77.4025
																																				8377.53
																																				192.216
																																				837.237
																																				1475.81
																																				437.969
																																				265.749
																																				2115.67
																																				339.281
																																				1820.89
																																				301.87
[truncated: 1,152 more rows]
