# Supplementary material for: Quorum sensing controls Vibrio cholerae multicellular aggregate formation
Source: eLife. 2018 Dec 24;7:e42057. doi: 10.7554/eLife.42057 (PMC6351105; doi:10.7554/eLife.42057)
Supplement: Figure 2—figure supplement 3—source data 1. [file elife-42057-fig2-figsupp3-data1.xlsx]

## Sheet: Sheet1
Figure 2-figure supplement 3: Known Ca2+-related genes do not contribute to V. cholerae aggregation
	Total volume fraction
	Replicate	ΔvpsL luxO D61A	ΔvpsL luxO D61E	ΔvpsL ΔvpsN luxO D61A	ΔvpsL ΔasnB luxO D61A	ΔvpsL ΔcarR luxO D61A
	1	0.1049	0	0.0769	0.1132	0.1042
	2	0.1487	0	0.1003	0.1524	0.1046
	3	0.1344	5.1504e-06	0.0797	0.1106	0.1025
Volume (microns^3) of all individual aggregates
	ΔvpsL luxO D61A			ΔvpsL luxO D61E			ΔvpsL ΔvpsN luxO D61A			ΔvpsL ΔasnB luxO D61A			ΔvpsL ΔcarR luxO D61A
Replicate	1	2	3	1	2	3	1	2	3	1	2	3	1	2	3
	239510	3424.42	549.558	NaN	NaN	324.445	251.558	1097.83	3205.75	412.168	1352.61	84321	75453.2	88318.8	5589.75
	794.666	16868.6	14645.2			113.524	1053.32	209.632	423.779	2995.48	2308.53	94313.7	1138.46	9207.03	4766.06
	9115.43	3269.61	585.034			187.701	234435	196802	22867.9	160333	2278.21	105051	78115.9	18541.1	5837.44
	5618.13	1424.21	286947				207040	19651.2	406.363	90522.2	14056.3	534.722	927.54	114310	9995.24
	8937.41	8284	272.844				5263.37	69430	78027.5	3082.55	543.753	7712.51	1035.9	93702.2	9097.37
	652313	2408.51	820207				933.99	372.822	43662.7	317.995	62354.8	605.03	49215.7	3189.63	174.801
	9601.78	1237.15	47783.8				4891.84	438495	18422.4	192425	499362	996.557	106183	178698	3811.43
	815.951	3000.64	145313				2465.27	46365.4	1167.49	109861	65380.6	218388	387.012	7001.06	1675.12
	3242.52	11205.9	299.935				448.289	93709.9	196.731	27438.5	363.147	31315.1	146115	12650.8	2175.01
	144705	175046	721.778				295.42	44847.7	211.567	496.666	46776.9	76024.1	1001.72	1369.38	7697.68
	45546.2	364.437	977.852				887.549	2583.95	1103.63	447233	565.683	194.151	164506	24337.3	251.558
	6260.57	4401.62	39915.8				137254	2427.21	129.004	137718	763.06	98888.1	214.147	516.662	1399.7
	1763.49	2791.01	437.969				6496	1817.67	23784.5	2225.97	18002.5	1269.4	11938.7	204.472	80766.3
	370.242	3342.5	175137				345.086	793.376	75044.9	127405	384.432	103025	102912	287.679	2316.91
	24611.4	12692.1	20716.1				229.627	187385	1553.21	203.182	1606.1	272.844	108974	37528	390.238
	4696.4	3444.41	34993				5416.88	562.458	323515	85825.2	10886.7	114224	161415	113025	1449.36
	688.882	4287.45	1161.68				341506	20927.1	943.02	2885.18	5930.97	38085.3	160750	95939.8	188672
	3251.55	1290.69	131727				1677.05	9058.03	240542	694.687	2417.54	642.441	52417	100782	50427.1
	236906	854.008	39636.5				4338.41	108974	1173.29	171.576	883.034	136584	93923.4	13830.5	10246.8
	154190	3003.86	27883.6				672.112	1502.9	4898.29	115158	366.372	4818.31	325.736	519.887	34012.6
	178944	1779.61	17111.1				203291	117247	1995.05	136.099	30772.7	488.281	27539.2	1348.74	23994.1
	68746.3	6888.82	120968				195406	47360.7	14149.8	1236.5	459.255	99780.2	7664.14	15359.9	2181.46
	621.155	7645.43	56883.1				2395.61	26588.4	790.151	293.484	2722.63	3272.19	95866.2	130080	14632.3
	137133	303435	574.069				1668.67	3425.71	4908.61	48156	425.069	590.194	210499	30252.1	16609.3
	4022.99	378340	1830.57				7817.01	660.501	257.363	2254.99	21214.7	441.839	821.112	268.974	61994.2
	754.674	1290.04	220.597				59393.5	1359.7	66340.4	3959.14	25751.8	1620.94	324.445	11228.5	3739.19
	76057	649.536	120741				73498.2	357.342	14794.2	268.329	596.644	5990.31	10197.1	1847.98	1241.02
	1220.38	17320.7	523.757				431070	1549.99	26712.2	766.285	11495.6	143422	25917.6	25715	86290.9
	104677	84651.9	494.086				635.346	1865.4	1057.83	164544	3352.82	130523	185.121	3347.01	909.479
	67410.5	10193.9	111184				831.432	419.264	41265.9	178921	3799.17	1300.36	62428.3	44407.1	965.596
	3323.79	6657.9	114183				5704.56	5139.53	13603.5	208.987	51584.9	51181.1	928.83	12585	119793
	18136.7	19264.8	1115.89				2995.48	665.016	124511	36432.1	998.492	60934.5	19338.4	21314.1	701.783
	511390	587.614	624658				4170.7	59874.7	5359.48	700.493	448.934	133824	2910.98	22480.9	49881.4
	407034	254923	156518				89473.4	1487.42	17951.6	425.069	103369	148761	229.627	7561.58	109577
	243.818	39463.7	1056.54				2163.4	30978.4	92250.9	112497	226.402	225.112	364182	52059	1003.01
	36199.2	315.415	483213				133.519	690.817	206742	39802.9	391.528	117432	75977	5375.6	44205.9
	39381.1	208626	320078				350.891	2318.85	1326.81	3372.81	468.285	32580	352.826	18993.3	3751.44
	4832.5	23956.7	327.026				37263.5	31584.7	45074.7	10773.1	10837	32521.9	318923	13901.5	38569
	36868.7	83199.9	121326				5820.67	1408.08	257990	1106.21	105784	7995.03	75455.8	3800.46	2150.5
	85542	33858.4	43955.6				19089.4	3131.58	24549.5	1618.36	84278.4	571.488	34851.1	10789.3	77095.5
	87987.9	2976.13	41881.2				694.687	19237.1	188.991	275709	20301.4	3214.78	556.653	1126.21	436.034
	36466.3	8987.08	3255.42				8940.63	4224.89	867.553	3490.85	95804.9	37949.8	4902.8	122558	1139.11
	15314.7	10584.1	6650.16				119574	190.926	2411.73	212.212	97770.3	93462.9	1120.4	18062.5	31279
	2800.68	1582.88	72690				28646.7	21034.1	12028.3	53781.8	9779.16	313.48	312.19	474.735	38740
	217280	799.181	15258.6				583.099	387.012	11451.1	155499	183231	44154.9	76596.2	116.749	79196.9
	15404.4	8393.01	303.805				216.082	8657.47	22226.8	199585	497.956	2137.6	47718.6	7969.23	326.381
	71709.5	2088.58	719.198				342.506	29272.3	1050.09	3081.91	985.592	47610.3	73328.5	173125	25826
	7221.65	15837.8	570.198				2694.25	917.22	11133.7	1664.8	54043.1	312.19	228.337	562.458	17961.2
	212.857	712610	170.285				256.718	20007.9	74327.7	381.852	258.653	37424.8	41421.9	6017.4	2921.3
	356.697	443.774	2866.47				325.09	137994	15561.1	2569.12	161.255	32572.9	1947.32	59805	2149.21
	101304	4397.11	538.592				18241.8	19276.4	41056.9	1399.05	324998	427.649	28903.4	90345.5	111189
	728.874	47968.3	2651.04				6932.04	197.376	232.207	141.26	5596.85	118.684	12757.2	379.917	166.415
	12572.7	3757.25	2757.46				747.579	266.394	10204.9	2880.66	397.978	4800.24	35537.4	1634.48	4737.03
	5933.55	35028.5	30909.4				74507	2525.26	62070.4	30014.1	1370.67	1547.4	2976.13	15568.9	131.584
	84639.6	8590.39	173965				274.779	156351	18458.6	225.757	243299	986.882	590.194	1924.1	168.995
	56258.1	3012.25	933.345				2000.21	1856.37	263452	196377	252.848	40002.9	234.143	127854	13382.2
	16898.9	319.285	13745.4				6568.89	4072.02	7554.48	13477.7	78925.4	1939.58	231512	45457.2	181335
	27005.1	31457	416.038				5919.36	539.237	1213.28	266.394	1144.27	2262.73	477.96	36263.7	445.064
	5080.18	2210.49	15467.6				31021.6	4709.3	668.887	181584	256024	128160	19231.3	5107.92	42145
	2469.14	1940.87	102351				1018.49	62418.7	112748	2431.73	107484	5614.26	8268.52	1061.06	1440.33
	3354.75	5505.25	121.909				16014.6	10262.3	3936.56	37125.5	6138.66	194812	193.506	270.264	143584
	1378.41	793.376	141858				1074.6	642.441	228.337	268.974	1193.29	213946	344.441	199478	665.016
	1393.24	610.835	8895.48				85036.3	959.791	52221.5	70593	7821.52	27675.9	397.333	35241.4	8580.71
	8634.25	1750.59	10450				1826.7	10653.2	37698.9	88001.5	82151.8	20758.7	268.974	4985.37	436033
	1221.02	47594.2	196.086				414.103	5849.69	30188.3	111316	583.099	102704	331259	57284.3	3868.83
	74645.7	9679.83	802.406				17103.4	1569.98	230.917	666.952	930.765	16582.8	313.48	57313.3	27925.5
	354.761	9129.62	48703.6				154328	428.939	1099.76	64112.5	166026	1008.17	57183.7	5317.55	32213
	488.926	5038.9	19559.6				57918.4	140182	88317.5	309.61	172.221	66576.5	3620.5	69966.1	83517.9
	866.908	10703.5	48348.8				115221	132855	38352.3	5620.07	29956.7	1979.57	8478.15	27174.1	323.155
	16413.8	10248.1	3084.49				1771.23	975.271	10397.7	1515.8	203.827	12225.1	257.363	50131	290.259
	8488.47	528.272	25866.6				26396.2	4542.88	12463.1	98428.2	1971.18	13801.5	4543.53	25411.2	5691.66
	37405.4	47911.5	1447.43				78533.2	443.774	292.839	190015	206.407	207724	810.791	70409.8	2211.13
	14336.9	2478.17	16306.1				218.017	282.519	30412.1	88035	145.775	4804.12	1942.8	6681.77	792.731
	24072.8	565.038	22726				23966.4	8914.83	260.588	6571.47	413.458	40666	56683.1	423.134	100606
	8892.9	32401.3	14764.5				173113	181284	9387.63	30745.6	86209	12010.9	9370.86	8503.95	256404
	219.307	3116.74	22529.3				103504	8376.24	17534.9	615.35	23909	152555	1166.2	39008.9	2300.79
	4996.98	2373.03	1878.3				25996.3	602.449	448.934	8665.85	218.017	53136.2	151.58	13209.4	71205.8
	1541.6	3019.34	112933				108.363	5016.97	7337.76	60477.2	565.038	6893.98	13763.5	26403.3	339.281
	101584	613.415	1149.43				904.964	535.367	5202.09	149813	12303.8	157916	439.259	266.394	1222.96
	312.19	639.216	20010.5				11970.3	242.528	4700.91	1390.02	4406.14	64416.9	2773.59	1164.91	304.45
	7166.83	75421.6	163093				17542.6	21661.1	2247.9	468.93	128528	859.168	2194.36	447.644	22340.9
	1322.29	1761.55	106423				2735.53	37253.8	536.657	690.172	4647.38	254.138	254.138	96.1081	2801.33
	50863.8	9167.68	101188				43949.8	623.09	13835.1	274337	11052.4	24753.3	260.588	63947.4	1877.01
	61300.8	36243.7	3423.13				19655.7	6568.89	306.385	3845.61	305.095	237349	30999.7	558.588	75032
	11624.6	256.073	806.921				52794.3	278.004	25551.2	175.446	14223.4	28920.2	20839.3	322.51	1435.17
	4849.27	3025.15	347.021				506.986	6683.06	259.298	110226	2456.24	15162.5	136.744	1015.91	34226.7
	24522.4	4558.36	1531.92				3110.94	419.909	13832.5	1135.24	15761.7	15296.7	9439.23	29665.2	6198.01
	73199.5	12069	114142				127.714	15932.7	690.817	19311.9	3319.92	111876	141.905	12224.4	10121
	135475	60682.9	21505				10305.5	751.449	925.605	139.97	603.094	130431	406.363	6395.38	367.662
	300157	53988.9	103.203				140771	15843	2883.24	33649.4	410.878	703.718	3388.94	519.242	6565.02
	2726.5	13139.1	64333.1				1242.31	1541.6	8022.77	225.112	9374.73	12093.5	1383.57	116.104	1901.52
	69197.8	10399.7	98638.5				572268	6299.27	1656.41	8301.42	12758.5	27629.5	249558	1130.72	4627.38
	42014.7	390.883	73816.2				8694.24	5950.32	34103.5	274.779	721.133	214.147	540.527	11047.9	6241.22
	1537.73	763.06	1028.81				865.618	856.588	319.93	139786	598.579	89047.1	789.505	560.523	4593.19
	2004.08	588.904	480.541				281.229	401.203	3594.7	10982.1	657010	19924.7	501.826	15263.8	221.887
	146.42	34676.3	3706.29				130.294	89521.1	10328.1	694.042	212.857	5616.84	105983	452.16	353.471
	34857.6	128.359	275.424				316.06	5067.93	448.934	62033.6	5704.56	26141.4	62532.8	429.584	405590
	1728.01	41501.9	12067.7				703.718	3353.46	450.225	158108	495.376	336.056	2979.35	44669.6	1333.9
	540.527	43511.8	8861.94				2590.4	1145.56	3339.92	2838.09	21187.6	13942.1	356.051	164748	5737.46
	20213	474.09	1657.06				18223.8	129365	2390.45	486.346	6740.47	4557.72	123.199	238.013	1519.02
	126741	14529.7	25872.4				16971.1	667.597	19049.4	3111.58	73135	65507.7	1437.11	20901.9	223.177
	2665.87	508.921	2803.91				2365.29	7577.7	173431	64812.3	13969.2	76225.3	229761	57049.5	13166.2
	445.709	95731.4	2940				208.342	534.722	524.402	2797.46	9833.99	5371.73	10274.5	6617.91	9219.93
	13058.4	35840.6	458.61				230.917	1800.9	11446.5	9610.17	4830.56	45183.7	47180	29334.3	45293.4
	9262.5	9865.59	3339.92				3640.5	759.19	972.691	3974.62	3210.27	4940.86	596.644	176.736	200.601
	9830.12	439.904	49880.8				588.259	828.852	583.099	90710.6	293279	12948.8	118101	29853.5	247.688
	13788.6	13277.8	3668.88				136.099	232.207	71332.2	568.908	2307.88	57410.7	2305.3	376333	30223.1
	4500.96	11248.5	98340.5				8489.76	5202.74	814.661	185.121	21287.6	6662.42	755.964	64340.8	855.298
	10824.1	388489	902.384				5505.9	466.995	1790.58	46308.6	51130.8	33496.6	16288.1	30461.1	14217.5
	6924.94	141.26	614.06				17804.5	2700.7	3726.29	249.623	47549	443.129	33525.6	42599.8	908.834
	6760.46	388.948	324.445				182.541	43632.4	25213.9	107.073	72868.6	99289.3	157.385	170.285	79262.7
	9239.28	2196.94	1222.31				129054	157031	12897.2	134.164	2268.54	11995.5	4230.05	341.861	358290
	579.874	708.878	679613				201.892	16161	244.463	15597.2	8860.65	3019.34	37761.5	66986.7	2970.32
	60684.8	20336.9	2912.91				190.926	872.713	11689.7	752.739	305.74	899.159	350.246	897.869	3824.97
	2076.32	167.705	120.619				2558.15	6886.24	24069.6	38483.9	208.342	168.995	360424	230.272	2870.34
	23142.7	127008	610.835				8736.16	257.363	3112.23	1655.12	43516.3	705.653	25239.7	282.519	5345.93
	4997.62	248.333	29048.5				232.207	103.848	434.744	154999	2366.58	2029.88	12624.3	43557.6	45129.5
	3743.7	539.237	972.691				129.004	241.883	48529.4	2344.65	265.749	6167.04	4812.5	779.185	101517
	4337.12	8438.16	206171				1208.12	686.302	288.969	816.596	304618	488.281	1093.31	1611.26	56481.2
	1138.46	35638.7	73707.2				7413.87	125375	11057.6	2198.23	9798.51	2493.65	21266.3	54050.2	155.45
	118292	87129.4	1815.73				913.349	176.091	11138.9	41709	24648.2	5371.73	20469.7	12652.7	4517.73
	250.913	11485.2	17881.3				10585.4	752.739	1077.83	5491.71	411.523	542.463	708.878	28130	60966.7
	1915.07	831.432	172.221				14538.8	825.627	59065.2	8105.98	9780.45	1119.76	18754.6	362081	34735
	101284	3354.11	30430.1				145389	67356.9	197.376	174.801	14833.5	805.631	975.271	172.221	271123
	16559	2323.36	470482				3155.44	1101.05	397.978	2755.53	7914.41	62010.4	150.935	395.398	470.865
	3152.86	15491.5	257.363				123.199	1886.04	2962.58	2076.97	4205.54	39321.8	4328.09	1527.41	1682.86
	198.021	181.896	636.636				5312.39	334.766	9832.05	6318.62	844.332	24456.6	10851.8	3428.29	17536.2
	151.58	1519.67	690.817				314.77	3997.19	9464.39	819.176	8309.8	1338.42	3345.08	8876.78	61009.3
	8839.37	2226.61	9731.43				560.523	84177.8	159.32	169104	1757.04	1299.72	48813.2	14035	283.809
	80793.4	799.181	2160.82				3788.85	339.926	49401.5	22487.4	146.42	16384.8	193.506	2552.35	140647
	13161.6	479.895	5127.27				405.718	27279.9	793.376	89697.2	90.9479	4001.71	3050.3	22669.3	1539.02
	246.398	511.502	359.922				1411.31	3263.16	240.593	5096.31	821.112	27481.1	25637	113017	5081.47
	6114.8	425.069	179.316				4813.15	599.869	374.757	15119.3	205.117	10751.9	694.042	46868.5	7754.44
	129.649	1701.56	581.164				2888.4	77443.8	278.649	1307.46	3013.54	368.307	1027.52	65894	4494.51
	37506	1488.71	2374.32				30289.5	18554.7	4344.86	612.125	9879.14	2926.46	7017.83	7399.03	44432.9
	4394.53	1909.91	14053.7				1771.23	235.433	810.791	27032.8	5369.8	73186.6	423.779	176.736	1731.24
	7966.65	461.835	14377.5				10111.3	14947.1	30638.5	13737	314.77	30754.6	475.38	3952.69	786.28
	382.497	97.3981	2027.3				759.19	2523.32	22547.3	3318.63	3834	180191	969.466	6297.98	4808.63
	955.276	1977.63	111320				31291.3	2162.11	239.303	298.645	165.125	559.233	9597.91	597.289	523.757
	1095.25	14479.4	169.64				1982.79	95419.9	4500.31	202658	154499	22606	5217.57	89475.4	908.189
	4842.82	1027.52	6919.78				38776.7	1137.17	1028.16	44980.5	139.97	54608.8	1270.69	52673	14129.8
	402.493	1192.64	166.415				11435.6	1462.26	62350.9	528.272	19691.8	30866.8	54216.6	1277.14	437.969
	22815.7	74874	491.506				979.142	122002	1033.32	4960.86	201.892	670.822	452.16	14126.6	129.649
	1635.77	843.042	198.666				1334.55	502.471	14456.2	26752.9	8038.89	3095.45	172.221	3657.27	47722.5
	1134.59	1760.91	9523.73				411.523	556.653	156.74	65952.1	823.692	2764.56	6405.7	11467.8	2751.66
	3399.9	239.303	8850.98				3345.08	49560.2	13317.7	11287.2	3659.2	770.155	11230.5	7456.44	18814.6
	330.896	105216	8978.04				60984.8	2661.36	119.329	357.342	687.592	34887.9	305.74	2048.59	1088.15
	325.736	3079.33	208970				474.09	5233.7	8488.47	658484	996.557	109142	3333.47	154.16	196.086
	730.164	1812.51	3881.74				4106.2	2073.74	45291.4	4946.02	556.008	15058	109743	23618.7	133737
	713.393	959.791	41127.2				884.324	37114.5	1092.02	59787	1184.26	1679.63	994.622	11100.8	227.047
	8527.18	1688.02	2564.6				314.77	109619	3407.64	57513.3	74088.4	477.315	774.025	1224.89	131289
	1074.6	1584.82	1947.96				128.359	234.143	16973.1	1944.74	4032.03	190.926	347.021	3806.27	163.835
	11364	2783.26	301.87				1589.98	35033.7	572.778	18109	44069.8	402.493	33348.9	264.459	1097.18
	610.835	631.475	7879.57				2374.97	571.488	379.272	5340.77	5923.23	2200.17	992.687	1524.18	14169.2
	114051	3322.5	1965.38				432.809	8894.19	9421.17	6205.1	4695.11	37066.1	54384.3	21463.1	6390.87
	43622.1	1053.96	343.796				18603.7	170.931	37281.6	179290	635.991	3213.49	10199.1	105.783	34017.8
	9025.13	2651.68	486.991				3012.25	633.41	2545.25	31965.3	267.039	416.683	229.627	529.562	715.328
	2337.56	7916.99	41455.5				96.1081	188.991	102.558	2913.56	17071.1	46386.7	1571.27	7268.74	785.635
	502.471	28797.6	1966.67				130921	4969.89	655.986	3759.18	19446.7	172.866	3874	1344.87	238.658
	927.54	458.61	383.787				16450.6	851.427	823.692	635.991	2518.81	28958.2	3982.36	6708.22	2441.4
	260.588	24316.6	19685.4				69677.7	48157.9	814.016	1490.64	3437.96	2706.51	719.843	1989.24	3030.31
	211.567	112059	107.073				9323.78	265.749	32966.4	128.359	1360.99	27698.5	1725.43	452.16	238.658
	6715.96	650.826	174.801				25099.1	1410.02	186670	465.705	930.765	367.017	356.051	8907.74	14200.8
	9927.52	156403	10015.2				6459.24	7431.93	10479.7	1420.34	6010.3	64194.4	227.047	9347.64	39143.1
	483.121	1973.76	4164.25				541.817	936.57	222.532	31829.2	2927.1	2934.2	885.614	644.376	2724.57
	1836.37	5800.03	7476.44				35723.2	559.233	732.099	477.96	295.42	259.298	476.67	127.069	657.921
	556.653	383.787	9695.31				20135	525.047	157.385	2674.9	13740.2	303.805	6470.85	3385.71	90.3029
	168.995	8695.53	219.307				179.316	9844.31	339.281	235.433	57323.6	9697.89	16176.5	81.2726	47556.1
	56074.2	528.272	751.449				4917.64	26744.5	1241.67	12356	310.255	6773.36	3225.75	4150.71	16554.5
	23175.6	41870.9	4442.26				3955.91	89567.6	13882.1	835.947	9072.22	13445.5	6625.01	530.852	11128.5
	3089.65	35651.6	4584.81				2162.11	69203	646.311	427.649	299.29	2283.37	307.03	1811.22	466.995
	113073	155069	178.026				27006.4	28617	15746.9	17188.5	3962.36	5726.49	142036	3321.86	622.445
	7546.74	7655.75	20071.1				18172.8	11004.7	14038.9	801.761	24319.2	44128.5	603.739	224.467	1078.47
	219.307	1119.11	16952.4				216.727	305.095	337.346	3289.61	8210.47	647.601	369.597	136.099	61467.3
	341.861	429.584	12061.2				50412.9	77178.7	10036.5	630.185	1146.85	2814.23	737.904	123.844	961.081
	22993.1	11411.7	732.744				1783.48	4404.85	90.3029	529.562	934.635	288.324	2564.6	93163.6	2440.76
	141.26	2649.75	53549				25786	377.982	302.515	143538	9347.64	1159.75	9889.46	13455.8	440.549
	1535.79	14646.5	13601.6				58869.8	1565.47	33428.8	3788.21	1677.7	2207.26	3022.57	265.104	726.293
	24981	1877.66	174267				133412	29067.9	910.124	1612.55	4110.07	4435.81	310.9	508.921	910.124
	174.801	2340.14	350.246				3286.38	174.156	1055.9	212.857	771.445	390.238	10185.5	63380.4	612.125
	3855.29	95847.5	311.545				4978.27	1131.37	194.796	226.402	754.674	203.182	554.718	9108.98	41272.3
	21464.4	13949.2	212.857				2218.23	2288.53	245.753	21176.7	2542.03	4218.44	521.822	15106.4	5827.76
	1046.22	76657.5	15917.2				164.48	15104.5	977.207	2365.94	942.375	167583	569.553	6234.77	438.614
	711.458	10816.4	853.363				51170.8	190.926	18589.5	4167.48	737.904	5185.97	953.341	15757.2	286.389
	183.831	2642.01	123.199				2142.76	69530.7	1115.24	3781.11	1697.69	262115	162067	66631.3	248.333
	1702.85	85798.1	1190.06				1875.08	1328.74	1606.1	3981.71	5766.49	314.125	877.228	153381	74966.3
	1909.26	136.099	128.359				5016.33	16503.5	6826.9	306.385	442.484	7264.87	1059.77	49793.7	307.675
	701.783	91972.9	3572.77				814.661	533.432	592.129	592.774	50832.8	341.216	2281.44	58675	32896.7
	3692.74	141.26	86368.3				2183.4	188.346	361.212	2111.15	110.299	76.7575	2553.64	32421.3	13168.7
	119.974	238988	6465.69				453.45	408.298	272.199	1086.22	248600	10126.8	1697.05	9375.38	1213.28
	138364	11011.2	4113.94				4997.62	240086	54206.9	25716.3	5000.2	9641.13	214.792	455.385	24443.7
	212.212	1436.46	378.627				32224	115588	2974.84	879.163	225.757	741.129	1874.43	261.233	161.9
	691.462	1622.87	218.662				71576.7	514.082	3182.53	1339.71	647.601	279.294	552.783	86821.1	14851
	397.333	22777	689.527				3854.64	75342.9	3490.21	601.804	1527.41	147.065	48915.2	3935.27	41140.7
	165.125	4660.92	1804.12				26470.4	530.207	92.238	312.835	8853.56	9626.94	798.536	49333.8	171.576
	365.727	1895.72	44919.2				187.701	1854.43	87.0778	997.847	160126	224.467	191336	393.463	12693.4
	22744.7	35474.9	17257.5				2692.32	247.688	233.498	270.264	39783.6	4866.68	117414	47322.6	1211.99
	844.977	6872.7	3313.47				59620.6	195.441	608.255	923.67	1893.78	222.532	64963.3	180.606	8749.06
	11427.2	292.839	1226.18				2630.39	55932.3	306.385	564.393	243.173	11723.9	6198.01	51584.3	427.649
	4262.3	123.844	412.168				66759	143.195	443.774	541.817	8932.25	14974.8	9498.58	185.766	103587
	139639	2024.08	13335.8				212.212	162466	1030.1	2306.59	3124.48	78585.5	342.506	230.917	14462.7
	463.125	2288.53	9025.78				2104.06	6317.98	87.7228	563.748	40980.8	4879.58	227.047	7208.11	18345.7
	3823.04	3973.33	124.489				100.623	1261.66	1777.03	202.537	14906.4	7512.56	202.537	40408	15444.4
	6715.96	34433.1	239.948				110620	10560.3	24190.9	4856.36	827.562	98927.5	460.545	3163.83	8423.33
	503.116	1098.47	3657.91				264.459	1493.22	73550.4	3047.08	1255.86	5096.95	129.649	188.346	2127.92
	268.974	1825.41	715.973				30781	207.697	9701.11	11335.6	333.476	292.839	146947	283.164	4685.43
	477.96	496.021	4584.81				120.619	122.554	124.489	17528.4	22284.2	445.709	90898.3	2829.71	208.987
	190.926	317.995	147.065				4155.22	1056.54	23617.4	99811.8	10789.3	203202	11264.6	259.298	5044.06
	107.718	1408.73	2358.2				321.22	157.385	35451	3688.23	9360.54	2601.37	63851.3	265.104	6960.42
	4568.04	480.541	69288.8				1537.08	388.303	3159.31	32924.4	261.233	4404.85	257.363	23492.9	1811.22
	246.398	2880.66	2403.35				940.44	167.06	2502.68	1431.95	116.749	3085.78	7824.1	1560.31	34529.9
	1406.15	167.705	174.156				8281.42	4940.21	3622.44	20458.1	1302.94	290.904	1529.99	45882.9	3913.34
	2716.83	4324.86	107.073				803.051	103.203	4117.17	112436	292766	14911.6	167.705	679.207	761.77
	1124.92	348355	396.688				622.445	173.511	1858.95	11155	4986.01	637.926	255.428	530.852	163.835
	955.921	290.904	104.493				215.437	76759.4	1555.15	2783.91	534.077	3284.45	485.056	86743.7	1833.79
	14056.9	1995.69	181.251				4450.64	1686.08	621.8	107567	2353.04	5700.05	148.355	5525.89	10944.7
	917.865	2128.57	2734.89				788.86	774.025	385.077	12928.2	147.065	353.471	432.164	734.034	173972
	165.77	65956	503.116				1664.8	46270.6	472.8	15486.9	572.778	656.631	3701.13	876.583	121778
	3173.5	116.749	92.238				1114.6	3590.83	537.302	10889.9	4718.97	2012.46	3066.43	174507	32795.4
	186.411	12127.7	33079.2				4787.34	177.381	46084.2	2894.85	3700.48	844.332	3038.05	2087.93	3476.66
	4420.97	3948.82	3536.65				128.359	346.376	1586.11	775.96	22216.5	497.956	61557.6	1257.15	196.731
	392.173	19714.4	80.6276				9966.86	326.381	606.32	11104.7	2921.3	3527.62	17556.8	203.182	24277.3
	14824.5	1077.83	147.065				1386.79	170.285	18470.8	1581.59	32627.7	13817.6	2692.96	31372.5	98.0432
	173.511	8919.35	385.077				14540.1	120.619	4176.51	150.29	654.051	261.878	177751	1742.2	1907.33
	3747.57	24302.4	192032				2089.87	280.584	1226.83	996.557	111639	44712.2	994.622	2811.65	394.108
	514.082	16793.1	2425.92				363.147	5920	160.61	171777	3183.82	2825.84	285.744	2836.16	1787.35
	240331	122275	63259.8				194.151	57314	1574.5	1192	2025.37	710.813	16153.9	90848.6	49068
	136.099	234.143	92.238				5877.43	446.999	3642.43	7554.48	2296.92	6070.29	201.246	229.627	2784.55
	10170	1181.03	581.809				4039.12	116.749	781.12	111.589	521.822	55029.3	302.515	9048.35	21076.1
	173777	31564.7	2049.88				1219.73	439.904	131.584	129.649	3664.36	1544.82	305.74	1011.39	1370.67
	1458.39	105762	686.302				96.1081	179.316	103.203	24483.1	628.895	13657	12205.7	1145.56	447.644
	5142.75	27666.9	276.069				108.363	10112.6	9359.9	27083.8	50878	315.415	15594	190.281	828.852
	37013.2	214.792	4382.92				290.259	77841.1	139.324	2385.93	997.847	437.324	434.744	16505.4	950.116
	2717.47	42502.4	6747.56				356.051	92.883	241.238	10679.6	247.043	17070.5	1411.95	1306.17	1858.3
	178.671	3666.94	2945.81				3382.49	2233.06	3078.04	3899.8	10417.7	1138.46	1157.81	997.847	20051.1
	1079.76	748.224	169.64				99.9782	30063.8	2343.36	12067	217.372	14818.1	2186.62	20940.6	2398.83
	7027.5	2360.13	1188.77				251.558	23894.2	427.004	207.052	176.091	205.117	1689.31	806.276	23624.5
	2920.01	1301.65	287.679				222.532	6565.02	6164.46	3812.72	4381.63	390.238	45777.8	9491.48	506.341
	6681.77	1039.77	348.311				72591.3	41470.3	1950.54	21837.2	139.97	175177	828.852	178.671	140693
	42883.6	3653.4	5867.11				258.653	556.008	162.545	2440.11	1062.99	19920.2	129.004	16252.6	276.714
	234176	129202	313.48				196.086	326.381	334.766	36539.8	140.615	29994.8	681.787	125.134	3583.74
	1423.56	126.424	103.848				2049.88	12904.3	1213.93	20493.6	6541.8	5616.84	68149.7	12999.1	1609.33
	512.792	203.182	1144.27				1889.91	452.16	110.944	136.099	2667.81	109.009	419.909	3126.42	25630.5
	91347.2	1349.38	278.649				1036.55	3043.21	30808.1	20715.5	610.835	2345.3	875.938	24726.9	1308.75
	2658.13	1263.6	20375.6				1866.05	233.498	2291.76	696.622	5124.69	5515.57	1555.15	303.805	1061.7
	1723.5	100.623	1418.4				2589.76	5554.92	5445.27	332.186	952.051	230.272	919.8	291.549	10301.6
	625.025	472.8	2351.1				238.013	294.129	88594.9	26654.8	552.783	169.64	472.8	101.913	654.696
	178.026	70207.3	99752.5				1019.78	423.134	122980	506.341	1718.98	390298	1250.05	107.073	1033.32
	1168.78	3616.63	172.866				99.3332	6746.27	822.402	15813.3	1324.87	156.74	234.143	30159.2	17465.9
	6425.7	1046.87	4852.49				496.666	367.662	8108.56	237.368	1132.01	165.125	268.974	245.108	39060.5
	4411.3	12345.7	3853.35				257.363	162.545	29150.4	312.19	24403.7	113.524	413.458	821.112	32214.3
	118.684	8196.92	5275.63				208.987	12179.3	13212.6	1501.61	1322.29	331.541	138.679	141.905	1050.09
	4309.38	12345.7	1282.3				147.71	510.856	4221.02	495.376	1811.22	9930.74	149.645	10364.8	4761.54
	2658.13	118.684	4035.25				1382.28	736.614	333.476	1302.3	37045.5	2051.17	89.0129	210.922	2162.75
	862.393	5701.34	21047				2804.55	149.645	37443.5	1588.04	18706.9	118.684	1311.97	2816.81	492.796
	113009	1798.32	152.87				60984.8	230.917	1126.21	1360.35	78474.5	236.078	31656.3	190.926	300.58
	3873.35	4820.24	261.878				41930.2	436.679	19164.2	307.675	438.614	392.173	411.523	1766.07	109.654
	285.744	512.147	463.77				25426.1	2066	210183	997.847	53917.3	3179.31	717.263	10628	810.146
	465.06	194.151	330.896				3242.52	98.6882	8713.59	479.895	1119.11	185.766	54935.1	224.467	4199.09
	2316.27	901.739	5814.22				406.363	8454.29	5793.58	705.653	174504	485.056	746.289	82.5627	723.068
	3201.88	958.501	16027.5				745.644	340.571	13589.3	105.783	28398.3	223.822	389.593	361.212	298.645
	1460.33	2540.74	156.095				6141.24	281.229	91.593	1466.13	565.038	4998.91	4715.75	597.934	7514.49
	851.427	448.934	3414.1				2956.13	1054.61	3327.66	443.129	2415.6	1967.96	87.0778	408.943	8600.06
	32348.4	169652	2411.73				9276.69	18183.8	702.428	20635.5	50387.1	4680.27	1215.86	285.744	568.263
	728.874	12883.6	14123.4				14517.5	125.779	20015.6	306.385	1024.29	314.125	858.523	172.866	1704.79
	939.795	94.173	284.454				390.883	305.74	453462	600.514	3303.15	2002.14	7637.69	171.576	234134
	4814.44	130.939	31728.6				3041.92	509.566	2636.85	31686	1299.72	619.22	38004	224.467	4001.06
	13393.2	189.636	51811.9				812.081	2935.49	3305.73	1255.86	1521.6	1095.89	11954.2	97686.5	454.095
	143453	648.246	864.328				111.589	4579	9653.38	12557.3	15921	935.925	407.653	11952.9	5792.93
	949.471	452.16	10444.8				5457.52	1006.88	300.58	105.138	301872	468.285	189.636	2901.3	5549.11
	21004.5	145.775	2269.83				3323.79	202.537	10070.1	99.9782	1125.56	217.372	10833.1	4431.94	10989.9
	856.588	24553.4	772.09				3593.41	197874	496.021	1404.21	188.346	221.887	1612.55	167.705	88240.1
	2660.71	481.831	2745.85				427.004	11669.1	2622.65	741.774	1771.87	15912.7	521.822	584.389	305.74
	1709.95	278.649	1072.67				5905.17	147.065	65816.6	165.125	8683.92	1814.44	101.268	248.333	4139.1
	5649.74	543.108	11588.4				1829.28	5572.98	314.77	4987.3	1688.02	164.48	203.827	2115.02	2146.63
	133.519	756.609	81428.1				465.06	1677.7	2444.63	411.523	230719	940.44	3719.84	572.133	797.246
	1329.39	285.744	100.623				587.614	452.16	279.939	134.809	319.93	248.978	141.26	10717	223.177
	266.394	10868	7862.16				373.467	107.718	3183.82	187.701	410.233	202.537	252.848	2178.88	204.472
	4130.71	126.424	142.55				653.406	509.566	1331.32	421.844	924.96	155.45	1399.7	304158	19495.8
	1595.14	247.688	292.839				2359.49	89.0129	209.632	340.571	648.891	1969.25	216.082	16337.7	87.0778
	292.194	112.234	585.034				99.3332	100.623	23996.1	206.407	766.93	5515.57	703.718	368.307	3184.47
	439.259	521.177	8174.99				145.775	161.255	991.397	109.009	12219.3	31044.9	43481.5	432.164	172.866
	8914.19	159.965	5244.66				290.904	586.969	26747.1	11046.6	57476.5	199.956	12457.3	16689.9	1844.11
	485.056	577.939	560.523				4400.98	8105.33	1127.5	1764.13	189.636	2643.3	181.251	21510.8	308.965
	2631.68	6125.12	197.376				1976.99	6641.13	113.524	252.848	9203.8	1336.48	5043.42	236.078	4551.91
	2180.17	4936.34	1076.54				1599.01	12242.5	638.571	1836.37	1752.52	116.749	4396.46	8045.34	229.627
	2716.18	2921.3	468.285				134.809	429.584	459.255	870.778	257.363	14580.7	256013	194.796	123.844
	514.082	358.632	6488.26				424.424	3508.91	129.649	287.679	194.151	135.454	286.389	261548	2257.57
	7318.41	2769.07	117.394				148.355	17531.7	1727.37	255.428	13460.9	3039.98	1673.83	81113.3	5169.84
	1046.87	81078.5	13597				508.921	113049	16261	258.008	35798	382.497	1411.95	32174.3	1234.57
	228.982	447.644	40269.3				251.558	530.207	28186.8	1048.8	735.324	164.48	1146.2	370.887	665.016
	98820.4	165.125	425.069				6744.98	24470.2	16728.6	139.324	522.467	427.004	2185.33	6479.88	198.666
	332.831	617.285	123676				3986.23	33001.2	165.125	2709.73	486.346	173.511	19291.3	980.432	6351.52
	239.948	238207	12348.9				881.098	92797.2	1683.5	140.615	290.904	14879.3	9997.82	981.077	25996.9
	174.801	2200.81	234.143				2394.32	88519.4	812.081	436.679	3708.87	3154.15	106.428	10913.8	285.099
	534.722	645.021	523.757				13728.6	555.363	673.402	191.571	138.034	3355.4	220.597	211.567	188.346
	379.272	508.276	521.177				3824.33	338.636	4989.88	2205.97	739.839	158.03	2083.42	1025.58	10342.9
	100.623	543.108	336.056				149	1557.08	4348.09	831.432	359.277	2712.31	377.982	34824	5469.13
	317.995	91.593	13402.2				250.913	207.052	452.805	232.207	370.242	641.796	42096	276.069	110.944
	379.917	99.3332	950.116				130.294	390.883	85760	3250.9	5514.93	22562.8	292.194	5550.4	108.363
	1097.83	166.415	1382.92				2104.7	6216.71	1308.75	180772	36279.2	47482.6	553.428	1114.6	189.636
	1196.51	87.0778	1974.41				465.06	470704	248.333	245.108	2380.13	512.147	298	797.891	1276.5
	125.779	112.234	758912				381.207	124.489	185.766	1456.46	10642.2	14275.6	672.112	50872.1	2803.91
	969.466	335.411	450.87				179.961	482.476	28876.3	709.523	2733.6	30035.4	42123.7	442.484	881.098
	183.831	252.203	224.467				268.974	311.545	142.55	355.406	5759.39	558.588	277.359	799.826	22468.7
	2488.49	147.71	185.121				717.908	1718.34	203.182	2109.22	146.42	4155.87	10330	4310.67	203.182
	222.532	26234.9	312.19				303.805	28122.9	2613.62	770.8	1479.68	421.844	314.125	1760.26	1935.71
	565.683	183.186	112.879				199.956	135.454	145.775	635.991	1996.98	112.879	22384.2	3932.05	181.896
	15588.2	101.268	60549.4				704.363	115.459	284.454	105.138	535.367	480.541	228.337	3424.42	2781.97
	259.943	6606.3	47609				290.259	194.151	209.632	1281.66	541.817	227.047	214.147	4915.06	223.177
	1824.12	872.068	107.073				6194.78	36317.9	191.571	393.463	245.753	232.853	11612.3	11051.1	188.346
	608.255	747.579	270.909				219.952	779.185	159.32	337.346	57913.2	44525.1	47970.8	2153.08	195.441
	703.718	657.921	2901.3				1289.4	645.666	119.329	142.55	261.233	220.597	1506.12	857.233	185.766
	345.086	265.104	3450.86				178.671	181.896	171398	90.3029	120.619	2900.01	21050.9	6423.76	1777.68
	281.874	152.225	350.891				366.372	2745.85	93.528	495.376	274.779	414.748	4438.39	30495.9	17199.5
	195.441	171.576	283.809				1008.17	17241.4	890.774	6895.27	638.571	7976.33	807.566	290.259	1475.16
	328.316	2320.78	114589				676.627	9055.45	287.679	706.943	93497.7	6537.29	7014.6	7191.98	350.246
	1173.29	207.697	259.298				1878.95	314.125	5298.2	10729.3	12718.5	365.082	1754.46	51220.5	1635.13
	3148.35	156.095	633.41				174.156	788.215	149.645	250.268	154.805	6227.03	53222	863.038	505.696
	726.938	194.796	119.329				1884.11	1407.44	1899.59	8975.46	257.363	274.134	995.912	764.995	281.874
	279.294	766.285	1646.74				351.536	166.415	6987.51	8681.34	2796.17	2765.85	194.151	19125.5	9098.02
	23260.7	4535.14	6187.04				804.341	1684.79	991.397	7232.62	1292.62	205.117	2605.88	1604.81	127.714
	14409.1	372.177	148.355				85.1427	4543.53	347.666	296229	2742.63	812.726	1586.11	269.619	640.506
	58041.6	9070.28	17304				8524.6	161.9	27375.3	4726.71	623.735	103.848	1882.82	120465	275.424
	105.138	1709.31	125.779				1188.77	246.398	1373.89	437.969	1322.94	281.229	176.091	2157.59	3987.52
	13442.2	3930.76	249.623				112.234	23043.4	225.112	16249.4	387.658	361.857	2850.35	99.3332	323.155
	536.012	633.41	554.073				803.696	229.627	10977.6	531.497	12759.2	11376.9	16104.9	2309.82	203.827
	167.705	158.675	124.489				177.381	76751.7	91.593	160591	4392.59	118499	204.472	314.125	8021.48
	623.735	245.753	274.779				296.71	200.601	40589.9	256.718	764.35	683.722	1723.5	545.688	801.116
	187.056	27023.8	10797.6				107.073	301.225	2043.43	31906.6	227.692	4738.32	1502.25	7092.65	165.77
	21089	2053.75	114.169				163.835	7706.06	470.865	6345.07	1319.07	532.142	13000.4	1028.16	395.398
	111.589	1.38683e+06	103.848				452.805	725.003	305.095	916.575	227.047	71925	1913.13	483.121	583.744
	2267.89	289.614	92.883				159.32	397.978	354.116	195.441	276.714	118.039	1758.33	407.653	159.965
	105.138	285.744	150.29				79.3376	3227.04	15671.4	92592.1	169.64	290.259	1061.7	20125.3	244.463
	181.251	1244.89	247.688				123.844	95195.4	165.77	25480.3	710.168	176.091	5133.72	223.177	988.817
	4126.84	21562.4	461.19				289.614	486.991	286.389	730.809	1484.19	6098.03	106.428	305.74	839.817
	401.203	163657	1989.24				735.324	291.549	1201.67	245.753	125.779	219.952	207.697	681.142	4820.89
	706.298	21878.5	245.108				2105.99	1124.27	7521.59	292.839	368.952	85.1427	2849.06	8256.27	207.697
	379.917	394.108	763.06				559.233	30704.9	118.684	666.307	2691.67	327.026	296.71	254.783	124.489
	5625.87	35016.9	9491.48				623.735	3152.86	228.982	654.051	119.329	595.999	2725.21	432.164	1189.42
	30416.6	5721.98	205.762				2058.26	4555.78	5558.14	328.961	139.324	101.913	93.528	30566.2	64525.9
	1137.82	16787.3	9659.83				180.606	367.662	274.134	516.662	4010.09	246.398	404.428	2461.4	871.423
	307.03	2590.4	278.649				9513.41	74.8224	4166.19	384.432	109.654	96023.6	1051.38	821.757	116.749
	1062.99	234.143	99.9782				1418.4	119.974	2549.77	15307	60841.6	336.701	372.177	113.524	12470.8
	791.441	27056	152.87				137.389	6393.45	10831.2	365.727	902.384	87833.1	127.714	147.065	726.938
	1819.6	2131.79	425.714				1115.89	90.3029	2468.49	7871.83	443.129	303.805	13257.1	6599.21	206.407
	133.519	228.337	3641.14				1404.21	328.316	117.394	183.831	331026	184.476	248.978	4012.03	5995.47
	10927.9	523.112	179.961				9944.29	417.973	943.02	2864.54	891.419	388.948	223.822	130.939	227.692
	495.376	151261	1646.09				106.428	20000.2	330.896	581.809	407.008	30935.8	647.601	2454.95	383.787
	510.856	2665.23	179.961				1126.85	8848.4	666.307	921.735	1412.6	548.268	3706.29	595.999	118.039
	273.489	89.6579	115.459				378.627	346.376	388.948	159.965	198.021	89.6579	155.45	48851.9	235.433
	25778.9	9593.39	110.944				690.172	15870.1	113.524	265.104	299.29	518.597	459.255	10277.1	196.731
	187.056	3059.33	654.051				2127.28	13168.1	5154.36	295.42	215.437	198.666	141.905	1433.88	313.48
	303.16	3221.88	483.766				116.749	174.156	165.125	117.394	170.931	92.238	132.874	167.705	8194.99
	97865.1	29396.2	3682.42				156.095	8945.15	271.554	5118.89	13615.7	19553.2	632.765	730.809	8796.79
	681.142	137.389	114.169				1195.87	24083.1	828.852	924.315	1471.94	387.012	2392.38	499.891	2269.83
	932.7	313.48	12156.7				281.229	154.805	2609.75	6766.91	66049.5	200.601	10972.4	430.229	1803.48
	2500.1	2861.96	26425.2				169.64	167.06	427.649	4450.64	4130.71	89330.2	1186.84	3179.95	12008.4
	1265.53	1399.7	101.913				280.584	2551.06	857.878	508.921	2430.44	972.691	11316.2	832.722	91.593
	748.224	86.4328	124.489				1102.99	1364.22	1817.67	1131.37	91886.4	188.991	708.878	195.441	399.913
	257.363	181.251	253.493				524.402	416.683	342.506	745.644	3752.73	42702.3	4751.22	8619.41	1282.3
	29661.3	417.973	15932.7				5363.35	4939.57	99.3332	472.8	997.847	330.896	200.601	26298.1	727.583
	190.926	10000.4	58571.1				14353	132.229	337.346	859.168	240.593	187.056	329.606	187.056	43736.3
	100899	1464.84	142.55				468.93	247.043	187.056	296.71	143.195	690.817	330.896	235.433	561.813
	288.324	307.675	231.562				1394.54	212.212	685.012	897.224	19150.7	18262.5	248.333	39842.3	5798.09
	646.311	11038.2	127714				1157.81	635.346	1739.62	705.653	6428.92	1489.35	585.679	935.28	6330.88
	23668.4	15799.8	881.098				197.376	514.727	214.147	339.926	276.714	299.935	138.034	14602	226.402
	237.368	174.156	100.623				279.939	137.389	532.787	2773.59	308.965	460.545	185.121	240.593	31164.2
	277.359	924.315	142.55				250.268	250.913	436.034	170.285	1020.42	13724.1	221.242	819.176	2985.8
	4325.51	388.303	118.684				2883.89	379.272	6448.92	131.584	1839.6	10419	278.649	977.852	8100.82
	213.502	10851.2	343.796				1548.69	1482.9	22113.9	113033	757.254	1490.64	517.307	690.172	168864
	139.97	1995.69	131.584				8529.76	496.666	2190.49	1609.97	697.913	258.008	285.744	213.502	134.809
	2402.7	2643.94	291.549				645.021	161.9	7091.36	273.489	7849.26	113.524	2604.59	523.757	915.285
	104.493	13299	1299.07				276.069	488.281	1039.77	118.039	387309	179.316	560.523	267.039	279.294
	762.415	2940.65	1852.5				87.0778	1110.73	4817.66	110.299	1800.9	4104.27	236.078	40041.6	81128.1
	1952.48	5415.59	236.078				145.775	194.796	191.571	99.9782	127244	554.073	261.233	221.887	87.7228
	516.017	289.614	12217.3				266.394	12929.4	110.299	9506.32	350.891	1569.98	239.303	15195.4	309.61
	99.3332	1460.33	136.744				15765.6	886.904	1516.44	280.584	1655.77	2304.66	86.4328	497.311	202.537
	141.26	40253.2	2838.09				156.095	246.398	1261.02	46181.6	3606.31	214.792	121.909	179780	118.684
	2501.39	147.065	151.58				452.805	6755.95	2489.14	116.749	3260.58	9911.39	134.809	10551.3	402.493
	119.329	1729.95	971.401				112.879	6732.73	107.718	2298.85	150.935	159.32	1279.08	552.138	109.654
	261.878	378.627	370.887				2356.91	572.133	6943.65	221.242	512333	62665.7	114.814	611.48	148.355
	150.29	224865	6626.3				139.97	1037.84	1591.91	1729.95	747.579	579.229	263.814	2231.77	137172
	3757.89	158.03	66907.4				7400.97	384.432	11394.9	255.428	125.134	790.796	96.7531	13944.1	388.948
	848.847	1011.39	1151.36				6643.07	190.281	88.3679	435.389	79.9826	114.814	523.757	443.774	1980.21
	107.073	674.692	4177.8				376.692	374.112	268.329	595.354	4221.66	133.519	17808.4	681.787	16589.3
	29590.3	219.307	102.558				530.207	183.831	864.973	587.614	271540	199.311	916.575	6677.9	382.497
	89.6579	490.861	381.852				126.424	393.463	1248.76	984.302	271211	321.865	2076.32	19489.9	2157.59
	87882.8	993.332	10264.9				376.692	20673.6	192.216	110.944	123.844	96.7531	870.778	8645.86	183.831
	101.268	659.211	307.03				95.4631	702.428	2941.94	119.329	17329.8	917.22	13317.7	42680.4	3648.88
	175362	149.645	970.111				1003.01	283.809	119.974	1508.06	230.272	665.016	4373.24	641.796	112.234
	2614.91	4573.2	7913.12				1222.31	179.961	112.879	336.701	530.207	144.485	133.519	4721.55	94.8181
	217.372	124.489	99012.6				313.48	2596.21	5473	1163.62	274.779	5504.61	271.554	1155.88	2149.85
	388.948	218.662	323.8				277.359	207.052	51286.3	1922.16	86.4328	265.749	2582.02	5936.13	1204.25
	14820	2232.42	587.614				4948.6	97.3981	5270.47	179.316	223.177	26549.7	170.931	3400.55	581.809
	655.341	152.225	1506.77				4880.23	90.9479	115.459	92.238	2420.76	125.779	794.021	1827.34	207.697
	1483.55	4153.93	8025.35				4786.05	114.169	2751.66	414.103	1181.03	239.948	124.489	267.039	124.489
	4274.55	93.528	127.069				2996.77	140.615	99.9782	387.012	368.952	375.402	205.762	352.826	178.026
	1133.95	1424.21	1239.08				3562.45	312.835	1392.6	2840.03	119.329	441.839	111.589	256.073	497.956
	687.592	88.3679	274.779				304.45	221.242	336.701	101.268	452.16	1463.55	2067.94	169.64	4604.16
	1938.29	1193.93	2215				145.775	3817.23	210.277	92.883	464.415	482.476	2013.11	358.632	2842.61
	283.164	84167.5	300.58				330.251	2966.45	137.389	356.051	5260.79	516.662	850.782	2719.41	174.156
	98414.7	192560	581.809				38717.4	2999.35	147.065	12281.8	70.3073	133.519	953.341	1799.61	11577.5
	345.731	256.718	330.251				91.593	70307.3	205.117	485.701	1473.87	874.003	116.104	1888.62	797.246
	1391.95	392.818	273.489				101.268	362.502	235.433	544.398	419.264	775.315	1659.64	216.727	494.086
	16660.9	828.207	162.545				2493.01	4755.74	4388.08	178.671	4631.25	168.35	1038.48	376.047	1409.37
	4455.8	964.306	259.298				1086.86	911.414	1404.86	139.324	92869.5	873.358	118.039	2028.59	2180.82
	5054.38	2503.97	158.03				1290.69	900.449	478.605	696.622	543.753	14703.9	96.1081	3655.98	932.7
	574.714	62441.2	32355.5				121.909	13459.6	464.415	194.796	6310.88	11348.5	283.809	525.692	810.791
	160.61	438.614	641.796				1794.45	579.874	92.883	96.1081	1218.44	138.034	157.385	524.402	6079.97
	291.549	232677	6325.07				218.017	1797.67	1006.23	3749.51	932.055	196.731	1771.87	552.783	4371.95
	926.25	184.476	130.294				327.671	11734.9	143.84	2129.86	18903.6	290.259	68944.3	1806.06	210.922
	499.891	157.385	341.216				194.796	3655.98	164.48	220.597	3908.83	103.203	860.458	1173.94	92.238
	919.8	812.081	1502.25				1966.02	172.866	528.272	3113.52	11514.3	4194.57	1217.8	7361.62	89.0129
	260.588	118.684	124.489				1115.89	405.073	217.372	121.264	253.493	833.367	1157.81	112.879	3407
	863.038	9601.78	91091.1				137.389	225.757	13710.6	108.363	5732.95	1515.8	3111.58	1295.85	125595
	243.818	1500.96	369.597				7809.27	2296.92	172.221	984.947	5428.5	86.4328	452.16	872.713	1618.36
	139.97	109.009	172.221				336.701	913.995	166.415	1975.7	159.32	557.943	457.32	1506.77	231.562
	2818.74	210.922	4791.86				543.753	3644.37	512.147	154.16	199.956	140.615	1305.52	543.753	652.116
	483.766	119.974	133.519				25046.8	46882.7	182.541	109.654	19919.5	25117.8	178.026	231.562	521.177
	354.761	232.207	137.389				116.749	7835.71	215.437	2314.98	3904.96	1468.71	15325.7	219.952	3528.26
	334.766	1095.89	223.177				198.021	926.25	119.974	190.926	8044.05	899.159	170.931	566.328	1582.24
	239.948	179.316	156191				161.255	5399.47	1643.51	460.545	5552.34	2450.43	361.857	141.26	107.718
	159.32	186.411	79.9826				802.406	1182.32	868.198	1798.96	143.84	54186.9	403.783	26794.2	180.606
	1913.78	12890.7	44087.8				83.2077	187.701	831.432	207388	8850.33	2509.78	3336.05	554.073	258.653
	638.571	261.233	205.762				65661.8	95.4631	457.965	4603.51	128.359	30291.5	13726	8780.02	775.96
	1830.57	198347	278.004				138.679	4442.26	312.19	313.48	2029.88	298.645	1643.51	109.009	2861.31
	397.978	132.874	716.618				75.4674	6853.35	5053.09	1079.12	169.64	274.779	49355.7	1095.89	104.493
	105.783	285.744	96.1081				1596.43	357.987	452.16	794.021	1116.53	98.0432	676.627	257.363	283.809
	2929.04	206.407	173.511				188.991	83865	476.025	116.104	7851.84	137.389	2512.36	3617.28	466.35
	314.77	126.424	111.589				287.034	279.939	114.169	2903.24	417.328	169.64	1106.86	439.259	660.501
	524.402	162.545	234.788				171.576	437.969	1331.97	158.03	111.589	500.536	2202.1	201.892	131.584
	8839.37	566297	223.177				97.3981	176.736	196.086	2227.26	747.579	704.363	1202.32	226.402	243.818
	735.324	1139.11	329.606				839.817	367.662	276.714	495.376	64854.3	1397.12	10014.6	625.67	71.5973
	391.528	240991	3105.78				149	629.54	7473.86	145.775	60066.3	6672.74	143.195	394.108	124.489
	110.299	98579.8	837.237				198.666	922.38	328.316	199.311	281.874	107.073	18930.1	308.965	96.1081
	232.853	970.756	339.926				421.844	1090.09	354.116	83.2077	21371.5	364.437	7986.65	132.229	5810.99
	203.827	13377.1	13702.8				5291.75	541.817	141.26	1992.47	903.674	736.614	712.103	2293.05	5214.35
	170.931	23317.5	949.471				3377.33	4253.91	632.12	7844.74	903.029	17207.2	6413.44	81768.6	94.173
	4471.93	135.454	101.268				127154	209.632	367.662	3289.61	9016.75	216.082	132.874	29844.5	125.134
	338878	561.813	160.61				212.212	270.909	138.034	761.77	307.675	1207.48	1629.97	2004.08	6526.97
	221.242	252.203	5293.69				94.8181	8425.91	372.822	917.865	190.926	316.06	268.329	127.714	87.0778
	381.207	617.285	178.671				234.788	719.843	1370.67	13313.2	2500.1	168.35	2236.29	21752	124.489
	3499.88	88.3679	2532.35				34806	1268.11	188.346	1205.54	3632.11	216.727	1953.77	265.104	827.562
	168.995	590.194	9539.21				2663.29	3874	114.814	141.905	100.623	254.783	523.757	352.826	1927.97
	685.657	192.861	158.03				89.0129	91407.8	282.519	563.748	1164.26	544.398	816.596	249.623	441.194
	6906.88	150344	6855.28				252.848	170.931	379.917	532.142	930.765	2573.63	254.783	533.432	98.6882
	154.16	12625	113.524				3119.97	2880.66	77.4025	196.086	11626.5	88.3679	1768.65	149.645	4709.3
	426.359	348.956	230.917				8937.41	220.597	574.069	198.666	107.718	25710.5	221.887	358.632	858.523
	725.003	128.359	50191.7				345.086	484.411	120.619	35965.7	343.796	9535.99	293.484	1099.12	42748.1
	202.537	273099	1217.8				2844.54	913.995	283.809	94.8181	32470.3	2691.03	2841.32	1318.42	1321.65
	127.714	163.835	437.969				90.9479	4673.82	365.727	174.156	2057.62	270.264	3508.91	2729.08	8979.98
	718.553	2103.41	9572.75				79.9826	546.333	87.0778	2403.99	2213.07	106.428	316.705	1956.35	171.576
	89.0129	67873.6	218.662				893.354	219.952	448.289	130.294	214.147	182.541	683.077	2855.51	184.476
	248.333	92.883	194.151				9764.97	271.554	1974.41	105.138	2214.36	82.5627	148.355	122.554	1164.26
	1649.96	29283.9	597.934				121.909	346.376	599.224	374.112	1995.69	299.935	159.965	240.593	426.359
	1310.04	1625.45	3503.11				1239.08	321.865	92.238	1166.2	528.272	301.225	150.935	165.77	173.511
	272.844	94415.6	40320.9				501.826	6816.58	13161	95.4631	160.61	3312.18	84.4977	341.216	126114
	763.705	1344.87	441.194				1033.32	1166.2	975.271	19250.6	129.649	371.532	1164.26	99.9782	156.74
	247.688	171.576	9629.52				1784.77	150.29	8285.29	3918.5	2789.07	160.61	4343.57	141.26	1008.17
	2745.85	39773.3	207.052				118.039	2156.3	448.934	497.956	168.35	10655.7	766.285	99.9782	131.584
	218.662	118976	1971.83				5570.4	104.493	332.831	139.97	269.619	359.277	210.277	327.671	148.355
	2151.14	3454.73	372.177				95.4631	213.502	6519.23	1304.88	56787	86.4328	98.6882	261.233	1348.09
	223.822	288.969	214.792				383.787	1466.78	188.346	937.86	113.524	829.497	9676.6	786.28	297003
	95.4631	452.16	541.172				445.709	361.212	139.324	137.389	2965.16	516.017	1597.72	1529.34	8618.12
	119.974	14089.8	23829				1235.21	408.943	209.632	16462.2	109.654	558.588	101.913	15318	17927.7
	4343.57	15956.5	1615.78				732.744	181.251	145.775	2124.7	110.944	91.593	4712.52	136.099	339.281
	165.125	138.034	6621.78				1644.16	683.077	3254.78	56850.2	425.714	368.307	92.238	289.614	138.034
	336.701	1977.63	530.852				141.26	212182	356.697	2510.42	218.662	13636.4	363.792	189.636	686.302
	1966.67	1170.07	412.168				17413	553658	806.921	1242.31	335527	225.112	1034.61	363.792	311.545
	163.835	492.796	109.009				414.748	191.571	141.26	920.445	127017	2565.25	3802.4	3967.52	257.363
	108.363	559.233	98.0432				8363.98	107.718	134.809	224.467	1911.84	2589.76	501.181	294.775	851.427
	13529.3	109010	361.212				450.225	85.7878	1011.39	848.202	105.138	657.921	1036.55	92477.3	14578.1
	190.926	149877	104.493				1336.48	99368	145.13	34570.5	119.974	223.822	930.765	1393.89	677.272
	232.853	167.06	1139.11				481.831	2852.28	110.299	18242.5	132.874	98.0432	314.125	519.242	6692.09
	168.995	4403.56	8163.38				5669.09	159.965	208.342	214.147	1046.87	2632.33	94.173	17195.6	587.614
	461.19	33366.3	1848.63				470.865	362.502	377.982	1208.12	187.056	89726.9	407.653	445.709	176.091
	1915.71	18112.2	114.814				174.156	188.346	326.381	218.662	608.9	192.216	846.912	684.367	81.9176
	293.484	137342	76223.4				87.7228	198.666	101487	716.618	172.221	191.571	210.922	2522.68	113.524
	230.272	887.549	170.931				2067.29	591.484	206.407	846.267	111.589	11069.8	1408.73	1278.43	4022.35
	306.385	3399.9	460.545				344.441	492.151	203.827	1919.58	330.896	156.74	214.147	845.622	112.879
	1037.84	625.67	185.121				3738.54	202.537	143.84	142.55	122.554	179.316	92.883	557.298	521.822
	597.934	12090.3	240.593				288.969	196.731	96.1081	254.138	448.934	278.004	13520.3	1285.53	67266.6
	365.727	321.865	109.654				240.593	279.294	5460.75	107.073	132.229	560.523	580.519	1729.3	520.532
	6153.5	22170	642.441				1982.15	150.935	145.775	423.134	354.761	167.705	554.718	11099.5	150.935
	105.138	67044.1	417.328				167780	110.299	142.55	118.039	4499.02	6265.73	171.576	331.541	1791.22
	259.298	176.091	343.151				4722.84	8094.37	850.137	893.999	194945	10456.4	267.039	325.09	108.363
	107.718	186.411	356.051				8876.78	160.61	118.684	392.173	303.16	339.926	1141.04	334.121	167.06
	221.242	966.241	4526.76				107.718	321.865	172.221	165.125	3917.86	745.644	109.009	319.285	77.4025
	1427.43	1355.19	186.411				3167.05	272.199	566.973	274.134	1032.68	297.355	2771.01	854.008	615.995
	291.549	863.038	45895.2				152.225	209.632	392.173	778.54	797.246	2467.2	196.086	2140.18	653.406
	103.848	157.385	96.7531				92648.9	132.229	834.657	1091.38	342.506	204.472	301.87	436.034	2458.17
	488.281	15037.4	248.333				528.272	131.584	5493.64	72.2423	1824.12	305.095	172.221	485.056	2496.23
	1073.31	510.211	149.645				111.589	138.034	218.662	89.6579	240.593	248.978	26583.2	206.407	1520.96
	250.913	7526.1	1313.91				214.147	320.575	515.372	105.138	307.03	888.194	244.463	434.744	13776.4
	17761.9	96.1081	221.887				26258.8	187.056	16793.1	1584.82	130.939	310.255	218.662	1918.29	257.363
	206.407	215.437	604.385				429.584	171.576	127.069	222.532	94.173	405.073	532.787	57189.5	17175
	80.6276	4940.21	5115.66				538.592	222.532	194.151	353.471	47063.9	165.77	603.094	1132.66	159.965
	137.389	190.926	437.969				198.666	438.614	105.783	83.2077	83.2077	33930	8297.55	199.311	1286.17
	4136.52	1281.01	12969.4				184.476	828.207	194.796	8157.58	1962.15	327.026	176.736	264.459	548.913
	394.753	5878.72	2823.9				333.476	118.684	232.207	105.783	354.116	3548.26	1528.7	107.718	293.484
	145.13	199.956	111.589				490.216	2355.62	496.021	212.857	474.735	30521.1	1331.97	84.4977	5382.05
	109297	6770.14	267.039				243.818	7221.01	163.19	227.047	314.125	3743.7	485.056	39593.3	96.7531
	95.4631	398.623	217.372				830.787	171.576	870.133	794.666	135.454	202.537	133.519	27663.7	148.355
	239.948	984.302	79943.2				1312.62	148.355	89.6579	209.632	8740.03	1313.91	345.731	199.956	336.701
	127.069	403.138	97063.4				530.852	159.32	527.627	311.545	1228.76	192.861	125.134	111178	294.775
	1330.68	294.775	152.225				168.995	151.58	256.718	198.021	99.3332	1395.18	7580.28	156.095	140.615
	391022	6591.47	98.0432				240.593	492.151	18663	76.7575	616.64	156560	520.532	656.631	255.428
	119.974	26994.1	126327				94.8181	6641.13	239.948	10686.7	99.3332	176.091	4058.47	129.004	245.753
	188.991	144780	369.597				630.83	246.398	159.32	190.926	146.42	92.238	201.892	557.943	2718.12
	109.009	137.389	5901.3				103.848	547.623	1724.14	2792.3	3505.69	1444.2	48644.2	331.541	99.9782
	138.679	3685	94.8181				132.229	147.065	192.216	5075.67	246.398	993.332	811.436	179.961	416.683
	9018.04	17441.4	101.268				202.537	1218.44	1106.21	104.493	279.939	696.622	4908.61	21281.2	91510.4
	336.701	18708.2	88.3679				222.532	321.865	398.623	141.905	1887.33	32469.7	234.143	4661.57	200.601
	125.134	243.173	102.558				827.562	167.06	601.159	5898.07	14905.1	189.636	175.446	7067.49	304939
	5846.47	4643.5	137.389				3765.63	1371.31	2281.44	864.973	641.796	231.562	537.302	289.614	293.484
	9417.3	203.827	20024.7				159.32	194.151	248.978	1118.47	1248.76	159.965	427.004	569.553	34847.9
	208.987	265.749	2566.54				1086.86	31929.8	198.021	308.965	590.194	52906.5	8162.74	918.51	111042
	2143.4	7060.4	559.878				156.095	1453.88	280.584	2171.79	84.4977	156.74	5940.64	1762.84	1490
	154.16	4372.6	8740.68				338.636	1047.51	83.2077	288.324	208.987	13108.1	949.471	95.4631	3937.21
	5649.09	6536	164.48				34631.8	1448.72	1551.28	426.359	1101.7	158.03	1432.59	3294.12	861.103
	841.107	7525.46	1599.65				10014.6	295.42	118.039	172.866	6574.05	746.934	87.7228	221.242	360.567
	218.017	119.329	263.814				268.329	1248.12	181.251	74149	1434.53	178.671	1648.67	404.428	118.684
	1127.5	1984.73	108.363				102.558	130.939	25695.7	305.095	448.289	329.606	203.182	7009.44	3665.65
	1797.67	5141.46	388.303				184.476	210.277	373.467	17320.7	138.034	254.138	499.246	10053.9	1280.37
	192.861	187.056	94.8181				6333.46	3186.4	275.424	130.939	536.012	7037.18	121583	123.844	28364.1
	1124.92	2340.14	465.705				59569	574.069	142.55	122.554	8047.28	191.571	241.238	137.389	6352.17
	2335.62	1256.5	1185.55				96.1081	741.774	125.779	239.948	25026.8	28859.5	219.952	209502	19811.2
	2437.53	94978	279.939				188.991	3788.21	196.086	228.982	112.879	267.684	117.394	296.71	323.8
	361.212	2638.14	548.268				108.363	961.081	10599.6	88.3679	174.156	190.926	5234.99	2626.52	2976.77
	113.524	87669.3	264.459				167.705	2402.7	2201.46	13786	4121.04	8180.15	3610.18	158.03	1756.39
	23393.6	296586	13272.6				103.203	913.349	2064.71	678.562	7108.13	48224.3	11082.1	2164.69	119.329
	5921.94	168.35	105.138				87.7228	6089.64	993.332	986.882	1475.81	2133.08	258.653	94.8181	375.402
	1205.54	326.381	198.021				617.285	824.337	1336.48	195.441	14897.4	5245.31	245.108	454.095	151.58
	151.58	3226.39	6458.59				7084.26	207.052	905.609	114.814	308.965	313.48	26840.6	138.679	96.7531
	116.749	701.783	136.744				252.203	972.691	103.203	4477.09	7987.94	3113.52	359.922	127.714	330.251
	1264.24	2848.41	1819.6				328.961	332.186	7806.69	134.164	132.874	110.299	91.593	120.619	1081.05
	409.588	116.104	37334.5				606.32	8992.88	74.8224	269.619	96.7531	238.013	649.536	2523.32	87.7228
	1633.19	3367.65	1386.15				1009.46	181.251	705.653	110.944	145.13	2162.11	2066.65	24632.7	950.761
	401.848	3013.54	744.354				2965.16	111.589	3199.3	159.965	170.285	28046.8	50134.2	1149.43	961.081
	84.4977	201.246	473.445				194.796	203.827	1917.65	23738.1	99.3332	139.97	441.194	151.58	70.3073
	34376.4	46648.6	169.64				260.588	2926.46	80.6276	202.537	238415	110.944	161.9	400.558	2590.4
	372.822	1965.38	6860.44				295.42	364.437	335.411	213.502	232.853	285.099	828.207	1124.92	63584.9
	2599.43	859.168	2582.02				1137.17	468.93	143.195	188.991	148.355	137.389	632.765	17894.8	156.74
	167.705	5527.83	297.355				68365.1	16538.3	317.995	231.562	110.944	579.229	361.212	2220.81	953.341
	8331.09	183.831	852.073				223.177	7738.31	236.078	1873.14	504.406	92.238	438.614	2206.62	3995.9
	799.826	33678.5	102.558				250.268	612.125	2024.08	2013.76	93.528	434.744	133.519	192.861	330.896
	378.627	50825.7	12145.1				264.459	3559.22	156.095	267.684	1253.28	460.545	1267.47	1412.6	122.554
	417.973	94.173	473.445				89.0129	20591.6	90.9479	1231.99	130858	260.588	230.272	432.164	618.575
	13504.2	2179.53	174.801				4272.62	221.242	3029.66	244.463	375.402	139893	20604.5	29607.1	281.874
	129.004	185.766	325.736				7352.59	212.857	434.744	14958.7	115.459	5149.2	104.493	142.55	608.255
	489.571	100.623	1428.08				112.879	265.104	5324	701.783	2046.01	184.476	186.411	795.311	2585.24
	188.991	1094.6	401.848				762.415	659.211	170.285	443.129	1026.87	117.394	197.376	95.4631	4226.18
	3114.81	1166.2	742.419				537.302	166.415	2031.82	466.35	290.259	6021.27	615.995	3465.7	164.48
	917.22	406.363	2034.4				532.787	874.003	453.45	2120.18	663.081	1397.76	105.138	3272.84	202.537
	210.277	1172	174.801				828.207	101.268	236.723	106.428	196.731	23389.7	179.316	749.514	234.143
	251.558	190.926	13650.6				528.917	168.995	4135.23	7526.75	1075.89	147.065	123.199	169.64	582.454
	339.926	205.117	5465.91				105.138	9513.41	491.506	4790.57	141.26	1424.85	218.017	78.0475	200.601
	8954.82	2374.32	94121.4				1100.41	166834	388.948	121.909	50300	331.541	348.956	183.831	1003.65
	4293.9	772.735	435.389				494.731	198.666	1651.9	3881.74	166265	122.554	267.684	10015.9	705.008
	277.359	1822.83	531.497				305.095	81.9176	647.601	360.567	159.965	30324.4	314.77	421.199	557.298
	718.553	191.571	1237.79				408.298	949.471	686.302	16206.8	6989.45	5536.21	594.709	20116.9	306.385
	396.688	14338.8	26338.8				148.355	205.762	792.731	86.4328	995.267	599.869	137.389	22910.5	85.7878
	67.7272	50573.5	261.233				87.0778	399.913	888.194	2413.02	77535.4	514.727	405.073	312.19	9901.71
	2103.41	1097.83	5480.1				440.549	296.065	133354	266.394	52616.3	209.632	185.766	50305.2	6005.14
	402.493	13086.8	323.155				78.0475	6078.03	219.307	241.238	428.294	232.853	606.965	1346.16	173552
	189.636	60235.3	1174.58				1100.41	148.355	6332.81	6715.96	319.285	3517.94	599.869	32932.8	545.043
	2894.85	155696	138.679				110.299	149.645	211.567	336.701	17873.5	262.523	130.294	116.104	4814.44
	517.307	8907.74	90419.7				4668.02	44759.9	1487.42	493.441	136.099	36530.8	194.796	2014.4	3563.74
	441.839	917.22	140.615				1811.22	7064.91	142.55	34291.9	305.095	132.229	245.753	1272.63	340.571
	2940	792.731	3685.65				5155.65	519.887	3359.91	89.6579	1097.18	92.238	223.822	53005.2	866.263
	466.35	1091.38	407.653				109.654	98167	1685.44	410.233	73.5324	1608.04	219.952	2732.31	3045.14
	220.597	210.922	14301.4				92.238	10317.1	1680.28	1692.53	661.146	188.346	817.241	399.913	25135.8
	437.969	5248.53	505.696				424.424	91002.8	113.524	139270	239440	1555.79	164.48	445.064	223.177
	22734.4	277.359	129.004				125.779	612.77	129.649	2552.99	52414.4	235.433	5754.88	1779.61	2554.93
	559.878	427.649	138.034				5765.2	141.26	28066.8	5007.3	4355.83	2086.64	371.532	875.293	1266.82
	494.086	388.303	1157.17				972.691	188.991	340.571	1070.73	32923.8	13483.5	170.931	288.969	472.8
	7599.64	152.87	563.103				1138.46	314.125	1179.1	1277.79	98.6882	1531.28	191.571	214.792	178.671
	566.328	25829.9	200.601				988.817	23614.2	10247.4	537.302	83.8527	947.536	1096.54	2196.3	298
	157.385	20681.3	161.9				252.848	190.281	2517.52	136.744	236.078	1857.01	357.342	1430.01	68284.5
	96.1081	3618.57	118.039				1002.36	444.419	188.991	2252.41	20509.1	190.281	1400.99	617.93	127.714
	366.372	1760.91	2211.13				116.749	1685.44	1500.96	1577.08	3686.29	1475.16	164.48	821.112	128.359
	677.917	1558.37	92664.3				314.125	59346.4	165.77	211.567	499.246	228.337	1486.77	1030.1	184.476
	370.887	655.986	1966.02				173.511	8372.37	289.614	236.078	499.246	1020.42	430.874	13393.9	6913.33
	74.8224	4083.63	514.727				105.783	142.55	111.589	1386.79	236.723	196.086	7456.44	1283.59	2125.99
	477.96	935.925	1701.56				1133.95	127.069	165.77	521.822	91.593	130.294	592.129	877.228	125.134
	173.511	218.662	19917.6				674.692	203.182	157.385	1713.18	174.801	21415.3	96.1081	122.554	4555.78
	141.26	100.623	5004.72				430.874	136.744	227.047	797.891	640.506	324.445	220.597	119.974	317.995
	893.354	14715.5	434.744				124.489	317.35	348.956	9231.54	1936.35	13212	74.8224	12900.4	293.484
	545.688	614.06	1901.52				314.125	1671.89	1186.19	5220.8	37737.6	108.363	372.177	305.74	370.887
	1253.92	162.545	952.696				1458.39	130.939	201.246	507.631	192230	699.203	451.515	227.047	328.316
	22817.6	1024.29	6933.97				1042.35	121.264	3743.7	30134.1	145.13	2165.33	440.549	35107.2	3764.34
	718.553	381.852	3772.73				10780.2	156.095	86.4328	2343.36	29335.5	399.268	1175.87	952.696	3681.78
	1743.49	156.095	195.441				11140.2	10186.8	287.034	165.125	619.865	182539	176.736	150.935	225.112
	5756.81	312.19	738.549				232.207	136.099	94.8181	178.026	252.848	3437.32	317.35	425.714	10694.4
	1402.28	4095.88	1720.92				209.632	85.7878	111.589	59671.5	2645.23	391.528	430.874	177.381	147.71
	411.523	17661.3	1368.73				237.368	94.173	764.35	247.688	41037.5	133.519	396.688	35402	283.809
	34382.8	946.891	17772.3				214.147	143.84	99.3332	245.753	85.1427	145.13	6757.24	517.307	720.488
	990.107	6157.37	5800.67				548.913	384.432	218.662	9577.27	4373.24	3452.8	114.814	138.679	132.229
	3587.61	7268.09	6042.56				506.986	174.156	654.051	1860.89	29241.4	183.831	93.528	241.238	18884.3
	1665.44	151.58	8706.49				370.887	126.424	115.459	647.601	12927.5	4860.23	223.177	488.281	401.848
	1275.21	6742.4	134.164				1045.58	136.099	1701.56	1255.86	64319.5	6901.72	472.8	256.073	241.238
	757.899	688.882	1064.93				533.432	250.913	159.32	98.0432	112.234	162.545	2184.04	46752.4	1052.03
	96.7531	3892.06	290.259				35044.6	252.203	22838.3	6913.33	124.489	129.004	390.883	127.069	18063.8
	1390.66	18635.3	918.51				192.216	118.039	121.264	112.234	191.571	83.2077	362.502	364.437	2721.99
	128.359	494.731	28905.3				1392.6	210.277	166.415	907.544	2391.74	30854.6	143.84	436.034	1681.57
	92029	1266.82	3754.02				258.008	176.736	7800.88	397.333	160.61	7894.41	187.701	2433.02	203.182
	376.047	17858.7	3116.1				94.173	231.562	1825.41	1132.66	81.9176	258.008	606.32	105.138	286.389
	136.099	292.194	261.233				917.22	588.904	9708.85	96996.3	365.727	297.355	10886	244.463	3666.3
	1749.94	426198	794.021				205.117	21877.2	444.419	929.475	13907.3	4334.54	261.233	1642.87	144.485
	258.653	430.229	3459.25				5920	117.394	167.705	29864.5	5906.46	8332.38	908.834	187.701	1003.65
	1459.68	5531.05	258.653				341.861	835.302	294.129	2791.01	319.93	117874	187.056	9794	14023.4
	159.965	1905.39	7770.57				153.515	111.589	532.142	570.198	459.255	98.0432	213.502	167482	264.459
	90.9479	71727	296.71				1290.69	190.281	327.671	1082.34	298.645	51585.5	1960.86	8637.47	4081.69
	692.107	2516.87	272.844				3984.29	307.03	87.7228	394.753	89599.8	200.601	946.891	315.415	9236.7
	85670.4	592.774	519.887				367.662	438.614	192.861	679.852	95.4631	123.199	307.675	56748.3	248.978
	112.234	19400.3	997.202				133.519	612.77	187.056	4166.19	965.596	822.402	945.601	352.826	163.19
	154.805	365.082	443.774				470.22	3483.76	195.441	27689.5	9790.13	653.406	526.337	377.982	1458.39
	185.121	178.026	152.87				1509.35	3107.71	3088.36	7270.03	236.723	207.697	185.766	193.506	168.995
	2104.7	288.969	156.74				232.207	286.389	110.299	270.264	6066.42	47861.2	201.246	226.402	306.385
	432.164	1030.1	155.45				1464.84	261.233	384.432	6165.75	143.195	749.514	1257.15	1895.72	421.844
	201.246	118.684	588.904				101.268	401.203	339927	281.874	203363	194.796	614.705	223.177	1724.14
	3459.25	3828.2	406.363				111.589	236.078	23363.9	12223.8	86755.9	19530.6	116.749	855.298	265.749
	1506.12	61722.7	20875.5				399.913	606.965	3267.03	301.87	7325.5	286.389	205.762	1669.31	14896.1
	187.056	7108.13	728.229				161.255	155.45	226.402	1112.66	2104.7	36075.4	635.991	10663.5	708.878
	124.489	120362	563.103				1770.58	68058.1	161.9	3369.59	165.77	218.662	640.506	141.26	7617.05
	589.549	3930.11	1871.21				274.134	516.017	1377.12	501.826	146.42	3216.07	91.593	2431.08	2742.63
	379.917	2902.59	157.385				154.805	294.129	283.164	518.597	348.311	107.718	123.199	253.493	498.601
	323.155	264.459	6479.88				1159.75	94.173	105.783	321.22	1156.52	397.333	861.748	981.077	15292.8
	92.238	2901.3	9096.08				5163.39	332.831	293.484	1476.45	4713.17	2866.47	144.485	2171.14	6059.97
	163.19	1370.67	1863.47				105.783	163.19	13108.1	3000.64	170.285	596.644	16275.2	156.095	517.307
	2076.32	216997	403.138				92.238	1667.38	732.099	163.835	107.073	323.8	437.324	396.688	165.77
	6387	777.25	97923.2				301282	358.632	20065.3	10791.2	266.394	399.268	203.182	35434.2	2470.43
	275.424	186.411	205.117				5863.24	234.143	5655.54	819.821	167.705	307.675	210.277	389.593	699.848
	5431.72	3967.52	1717.69				2897.43	486.991	644.376	926.25	156.095	566.328	247.043	27110.9	82.5627
	2282.08	64351.8	401.848				99.3332	120.619	1745.43	543.108	614.705	45252.7	2220.81	156.095	287.679
	370.887	137980	6477.3				3843.68	153.515	1095.89	198.666	2695.54	3841.1	554.718	2240.8	255.428
	2396.9	2651.68	354.761				1311.33	157.385	1231.99	638.571	43878.2	169.64	209.632	16249.4	174.801
	1121.05	254.783	17878.7				119.329	438.614	4569.97	70804.6	406.363	49161.6	90.9479	257.363	999.782
	26609.7	615.35	122.554				225.112	144.485	190.281	249.623	981.722	29652.3	95.4631	1972.47	216.082
	153.515	749.514	7729.93				1013.97	282.519	110.299	24747.5	354.116	1788.64	158.03	14002.1	4852.49
	217.372	1470.65	219.307				16795.7	111.589	2138.24	98854.6	33543	247.688	337.346	170.285	405.073
	5075.02	4772.51	12254.1				307.03	28862.7	99.9782	1956.99	183.831	203.182	19072	2903.88	4635.12
	377.982	79.9826	247.043				1240.38	748.869	233.498	605.675	310.9	22344.2	161.9	223.822	7463.54
	677.917	211155	11251.1				164.48	196.731	2258.86	74910.1	206.407	1671.25	72770	212.212	412.813
	766.93	102.558	367.017				6076.1	4448.06	6186.39	708.878	62082	179.961	407.008	21908.8	2138.89
	345.086	97.3981	872.713				861.103	23723.9	746.289	1634.48	15405.7	2314.98	105.783	1937	15283.1
	780.475	470.865	3903.02				444.419	2533	129.004	320.575	212.857	3373.46	137.389	188.346	1219.73
	546.333	4179.73	20388.5				1831.21	238.658	6672.1	721.133	47874.1	3762.41	344.441	187.056	1021.71
	1749.3	327.026	1137.82				2745.85	2076.32	886.904	815.951	193.506	649.536	112.234	1819.6	7110.06
	357.342	209.632	645.021				376.047	658.566	11594.2	316.06	20141.4	132.229	768.865	1188.77	111.589
	107.073	806.276	420.554				154.805	2820.03	78.6925	110.299	374.757	47601.9	194.796	88.3679	606.32
	210.922	307.03	1697.69				432.164	107.718	133.519	397.333	29772.9	5754.23	595.999	552.783	11694.2
	773.38	130.294	7241				4766.06	120.619	290.904	317.35	316.705	491.506	566.973	496.021	63482.3
	109.654	137357	1037.19				591.484	228.337	252.203	488.926	101.268	476.67	152.225	572.778	281.874
	12534	5052.45	287.034				450.87	283.164	271.554	5734.88	129.649	6904.95	216.727	149	384.432
	1065.57	73352.4	11235.6				2620.72	1457.75	105.138	1973.76	18835.9	1389.37	1063.64	5196.29	586.324
	94.173	1224.25	583.099				586.324	125.134	339.281	1448.72	602.449	228.337	10184.2	543.753	761.125
	5221.44	11138.2	2812.94				5234.99	1184.9	203.182	1566.11	16636.4	2209.84	326.381	304.45	341.216
	86.4328	147.065	5562.01				3094.16	26729	663.726	186.411	377.982	299.29	123.844	393.463	1377.76
	3232.84	2263.38	1301.65				127.714	352.181	267.684	2129.86	220.597	19222.3	96.1081	6863.67	121.264
	1430.66	8226.6	9406.98				201.892	204.472	170.931	305.74	399.913	226.402	383.142	1126.21	4248.75
	4073.95	885.614	233.498				218.662	30867.5	49500.2	352.826	339.281	304.45	956.566	8474.28	139.324
	14754.2	1095.89	759.19				29642.6	344.441	1102.34	134.164	10869.2	862.393	136.099	550.203	14175
	14850.3	189.636	322.51				2925.81	5825.83	2336.27	104.493	506.986	503.761	1386.79	7975.68	103.848
	7128.13	372.822	14207.9				1722.21	1006.23	121.909	174.801	2231.13	247.043	132.874	3223.81	223.822
	452.805	19966	88361.4				28990.5	1502.9	290.904	20712.9	512.147	1809.28	109.009	1833.79	1973.76
	398.623	74491.5	38110.4				187.056	175.446	3232.84	324.445	325.736	309.61	798.536	2014.4	144.485
	163.835	103.848	4516.44				232.853	16991.8	482.476	121.909	6779.81	166.415	375.402	5512.35	359.922
	485.056	141.26	3377.97				38850.2	4079.11	432.809	150.935	891.419	570.843	161.255	488.926	176.736
	557.943	90.9479	1019.78				202.537	96.7531	170.931	1646.74	248.333	372.822	3013.54	281.874	1299.72
	6666.94	801.116	381.852				207.697	19464.8	120994	165.77	721.778	209.632	427.004	5220.15	6139.31
	126.424	337.346	257.363				2095.03	32898.6	123.199	648.891	505.051	282.519	1669.96	1309.39	534.722
	81889.3	5720.04	783.7				83.2077	310.9	142.55	547.623	210.277	8390.43	9101.89	17139.5	6374.74
	76383.4	376.692	3999.13				287.034	1421.63	5001.49	990.752	526.982	1207.48	429.584	179.316	1444.85
	1571.27	1818.96	118.039				275.424	76840.7	13126.2	760.48	6732.08	19442.2	139.97	359.922	12788.8
	94.8181	74.1774	199.311				555.363	625.025	117.394	111884	18586.9	519.242	139.324	79.9826	121.909
	123.199	7740.25	898.514				705.008	119.974	268.974	161861	4531.92	132.229	199.311	172.221	594.709
	98.6882	570.843	516.017				13728	134.164	397.978	33063.1	101.913	480.541	212.212	1787.35	454.74
	3288.32	12631.4	5769.07				155.45	179.961	369.597	3817.23	205.117	205787	441.839	2081.48	1050.09
	870.778	198.021	2881.31				4088.79	96.7531	2283.37	501.181	139815	29569.7	2768.43	119.974	177.381
	163.19	128479	1912.49				475.38	610.835	5004.07	1168.78	2086.64	841.752	198.021	168.995	88.3679
	1793.16	972.691	173.511				203.182	322.51	108.363	129.004	119.329	285.744	408.943	3721.77	1346.16
	2944.52	6339.91	536.657				259.298	4264.88	1820.89	76.7575	84448.1	164.48	391.528	4833.14	852.718
	1937.64	161.9	2073.74				80276.1	1237.79	1673.18	323.155	999.782	929.475	2324.01	26062.7	2816.81
	165.77	124.489	112.234				259.943	3150.93	1691.24	809.501	10849.9	94255	291.549	217.372	1534.5
	139.97	175.446	21096.1				210.922	112.234	352.181	341.216	964.306	56675.4	164.48	1084.93	2780.68
	213702	116.749	1831.86				297.355	84.4977	810.146	10192	11825.8	701.783	368.952	702.428	537.947
	2344.01	132.229	293.484				497.311	1161.04	685.657	819.176	181.251	168.35	4137.16	33746.8	1479.03
	1180.39	772.09	3748.22				3147.7	1735.11	2113.73	1325.52	1471.29	5084.05	82714.2	42561.7	279.294
	354.761	368.952	2398.83				87.7228	248.978	226.402	185.121	10386.8	786.28	706.298	2643.3	8636.83
	35678.7	2252.41	3901.09				51125	211.567	850.782	140.615	1094.6	4648.67	423.134	1041.06	1913.78
	718.553	755.319	4201.02				150.29	690.817	2647.81	385.722	215.437	212.857	425267	34105.5	2059.55
	103.848	525.047	904.964				782.41	14780	475.38	195.441	6709.51	414.748	4385.5	2540.74	125.779
	313.48	526.982	109.654				163.835	421.199	5639.42	821.112	8837.43	859.813	679.207	2565.25	2013.76
	869.488	397.978	1302.3				156.74	91.593	116.749	479.895	204.472	6810.13	116.104	96.7531	98.0432
	9206.38	841.752	25056.5				228.982	9586.94	1094.6	479.895	896.579	250.913	2029.88	841.107	257.363
	30035.4	428.294	41299.4				79.3376	278.004	2471.07	2260.8	9914.62	174.156	72999.6	446.999	1729.95
	651.471	1417.11	625.025				1373.89	463.125	265.749	714.038	211.567	123.199	153.515	7222.3	3668.23
	663.726	1554.5	540.527				1533.21	303.16	163.835	2703.28	19445.4	125.134	285.099	394.108	680.497
	1339.06	18751.4	2239.51				107.718	141.905	248.333	3076.1	117049	500.536	3849.48	13468	46944
	295.42	736.614	6217.36				1534.5	173.511	3446.99	327.026	603.094	425.714	690.172	11055.7	16284.2
	968.821	363.147	2487.2				390.883	394.108	6817.87	396.043	45502.3	332.831	154.16	21864.3	317.995
	1671.25	317.35	201.246				90.9479	118661	121.264	2302.08	259.298	535.367	99.9782	76.7575	1443.56
	154.16	5244.66	715.973				983.657	405.073	2974.19	1405.5	27561.1	775.315	147.71	772.735	7993.74
	193.506	165.125	321.865				143.84	138.679	131.584	1626.74	324.445	9107.69	427.004	3694.03	350.891
	94.173	606.32	436.679				91.593	4379.05	9512.77	22040.4	366.372	11838.7	123.844	421.199	3532.13
	548.268	588.259	554.073				476.025	17603.3	248.333	4889.9	23346.5	98.0432	103.203	86515.4	181.251
	6611.46	2832.29	1134.59				843.687	38281.3	2389.16	5314.97	190.281	305.74	177.381	445.709	8322.7
	1213.28	1698.34	308.965				3446.35	736.614	141.26	115139	31180.3	3025.79	38416.8	879.163	1604.17
	870.133	265.749	414.748				33490.1	479.25	14740	370.887	408.298	22901.5	386.367	3877.87	222.532
	267.039	442.484	216.727				116.104	130.294	89.6579	2907.11	118.039	44876	3425.06	41820.6	178.026
	1559.02	212.212	12439.9				494.086	352.181	6980.42	417.973	44774.8	13255.2	10303.6	469.575	132.229
	921.735	17694.2	925.605				2660.71	105.783	1195.87	87.0778	53458	24119.9	1124.92	133.519	446.999
	2593.63	5644.58	364.437				118.039	299.29	3460.54	130.939	20399.4	540.527	512.792	10239.7	9100.6
	67514.3	510.211	11501.4				391.528	757.254	10237.8	4580.94	884.324	83176.1	818.531	1448.72	69922.2
	234.143	296.065	187.701				358.632	350.246	517.307	240.593	4081.69	111.589	5781.32	39599.1	32334.2
	87.7228	11626.5	1365.51				3061.27	4159.74	129.004	865.618	846.267	353.471	705.008	113.524	9995.24
	1827.34	2678.77	6701.77				462.48	199.956	2384	8105.98	111856	4050.09	1163.62	218.662	2046.65
	860.458	341.861	365.727				95.4631	19155.8	87.7228	710.813	1553.86	5105.98	249.623	17558.8	125.779
	330.896	158.03	232.207				6732.08	167.06	169.64	1030.1	81.2726	14256.3	102.558	777.895	36014.1
	16521.6	17851.6	11387.2				105.783	202.537	312.19	129.004	192.216	503.761	1448.72	105.138	235.433
	333.476	7082.97	293.484				138.034	82.5627	559.233	312.835	937.215	219.307	288.969	91.593	14272.4
	1433.24	2147.92	533.432				171.576	416.038	130.939	3950.11	423.779	9672.73	82.5627	1275.21	972.691
	123.199	245.753	3257.36				36466.9	592.774	1526.76	1312.62	30866.2	1346.16	777.25	8465.9	38056.2
	39683	35832.8	878.518				241.238	1092.67	299.935	226.402	539.882	234.788	4235.85	101.268	4064.92
	374.757	223.822	1631.26				577.939	492.151	17381.4	1599.01	2559.44	288.969	194.151	356.051	60678.4
	437.969	2822.61	419.909				110.944	3616.63	548.913	397.978	26269.1	6277.34	2228.55	164.48	3130.29
	128.359	3650.82	10052				812.081	2181.46	205.117	954.631	69046.3	390.238	1010.1	398.623	124.489
	175.446	981.077	2538.16				126.424	176.736	13548.7	159.32	34381.5	168.995	311.545	2787.78	17219.5
	32231.7	233.498	52718.8				374.112	2581.37	1956.99	32185.9	365.727	1136.53	626.315	4075.24	1166.84
	851.427	444.419	1010.1				12864.3	1017.2	37895	2064.07	1178.45	60963.5	49792.4	712.103	295.42
	127.714	140.615	1138.46				525.692	138.034	238.013	683.722	256.073	495.376	2147.92	1435.82	196.731
	108.363	4211.99	185.121				107.718	261.233	24830.7	109688	21150.9	8729.71	7221.01	300.58	464.415
	626.96	162.545	11046				654.051	103.203	154.805	250.913	2672.97	7082.97	408.943	167.06	751.449
	143.195	2224.68	412.813				195.441	514.727	1752.52	129.649	392.818	1093.31	154.805	516.017	2122.12
	258.653	53521.2	183.831				136.099	116.749	755.319	3504.4	3825.62	588.904	182.541	581.164	526.337
	3278	368.952	1180.39				23634.9	565.683	525.047	32501.3	22472.5	741.774	109.009	153.515	240.593
	3920.44	479.25	2095.67				579.229	336.701	3824.97	147.065	3405.06	706.298	695.977	15606.9	1898.3
	244.463	507.631	23416.2				7386.78	13360.3	5579.43	141.905	158.675	2899.37	137.389	370.887	323.155
	175383	1178.45	194.796				877.873	5080.83	103.203	454.095	1269.4	709.523	219.307	21448.9	273.489
	156.74	1137.82	15829.5				5977.41	408.943	502.471	39486.9	3417.32	876.583	775.315	147.71	1397.12
	228.982	1311.97	186.411				1264.89	250.268	198.666	347.021	292.194	84.4977	240.593	2181.46	135.454
	191.571	17133	1596.43				180.606	13595.7	1828.63	1587.4	1566.76	6242.51	39801	105.138	1160.39
	218.662	759.835	363.792				158.675	46451.2	1726.08	177.381	6792.07	199.956	88.3679	190.926	257.363
	4281.65	722.423	127.714				1739.62	1293.91	19181	174.801	302.515	744.354	239.303	815.306	728.874
	24648.8	172.866	880.453				114.169	1244.89	9637.26	143772	248.333	1562.89	407.653	179.316	77959.8
	1059.12	150.29	764.35				158.675	473.445	558.588	417.328	16318.4	305.74	354.116	570.198	126.424
	3307.67	2677.48	370.242				371.532	66047.6	638.571	6074.16	8808.4	312.19	1993.76	244.463	207.052
	1208.12	4380.34	132.874				633.41	1415.18	2985.16	6239.93	424.424	180.606	134.809	4271.97	44738
	3051.59	260.588	37478.9				221.242	7902.15	530.852	174.156	7657.69	196.731	39093.4	101.268	194.796
	208.342	15729.5	34691.2				2932.91	28380.3	392.818	1906.04	18892.7	11470.4	1475.81	320.575	830.142
	899.804	276.069	384.432				73.5324	431.519	249.623	125.779	7269.38	174.801	1277.79	22130	109.009
	672.757	2372.39	1371.31				180.606	117.394	455.385	4475.15	366.372	69895.1	1190.71	185.121	1271.98
	3010.31	260.588	2086				149	23958.7	3290.25	245.753	64571.1	4182.31	842.397	21001.9	141.905
	649.536	232.207	6907.53				458.61	420.554	374.112	15190.9	253.493	14276.2	74991.4	810.791	108.363
	130.294	1008.17	5208.54				1450.01	4192.64	2436.24	35279.4	330.251	240.593	843.042	342.506	10908.6
	2750.37	1250.05	16820.2				132.874	2047.94	515.372	95.4631	8773.57	3680.49	2366.58	120.619	1321.65
	357.987	1868.63	9873.98				997.847	740.484	6566.96	9401.82	1206.19	314.125	296.065	2218.23	430.874
	628.25	672.757	3754.02				85.7878	173.511	931.41	2522.68	360.567	1031.39	7466.12	155.45	1533.86
	76.1125	501.826	626.315				100.623	5980.63	287.679	5465.26	70346.6	742.419	126047	1024.29	27139.3
	145.775	1471.29	2238.22				798.536	3571.48	210.922	948.826	428.939	4256.49	1170.71	16431.9	145.775
	166.415	728.874	817.241				100.623	601.159	9363.12	856.588	1640.29	748.224	1898.94	1175.23	278.649
	382.497	2538.8	1057.83				1799.61	25572.5	495.376	4284.87	224.467	100.623	142.55	170.285	2645.88
	699.203	205.117	403.783				3297.99	550.203	116.749	10830.5	185.121	1553.21	204.472	10551.3	2800.04
	7031.37	1475.16	23205.3				1075.25	150.935	88.3679	707.588	256.073	296.71	388.303	23225.3	568.263
	354.761	106.428	1345.51				272.199	3086.42	1035.26	181.896	1849.92	282.519	177.381	2335.62	1397.12
	397.978	288.969	803.051				247.043	341.216	1794.45	2578.15	2835.51	98.0432	121.909	2562.02	392.173
	939.795	2227.9	2408.51				107.073	1749.94	1030.74	167.06	234641	12052.9	177.381	267.684	97.3981
	888.194	2431.73	9466.97				99.3332	1326.16	5693.6	608.255	8758.74	160.61	1507.41	6674.03	121.909
	5903.23	89.0129	372.177				764.995	1436.46	165.125	205.117	441.194	198.666	716.618	8109.2	818.531
	147.065	15474	350.891				341.861	3161.89	2898.72	7004.28	487.636	384.432	986.882	1276.5	14093.7
	803.051	1102.99	32221.4				234.788	2089.22	1908.62	168.995	514.082	176.091	1295.2	110.299	483.121
	959.791	139.324	353.471				412.168	2102.77	141.905	336.701	159.32	4162.96	112.879	204.472	432.809
	1148.78	2066	24228.3				853.363	156.74	2736.82	175.446	13933.7	179.961	394.753	339.281	523.112
	3268.32	156.74	96.1081				8424.62	814.661	12598.5	44227.1	370.887	27619.8	787.57	419.264	15948.1
	314.125	725.648	18162.5				12185.1	417.973	468.93	194.151	83392.8	159.32	15483.7	368.307	108.363
	12010.9	119.329	104754				521.822	795.956	6870.76	112.234	185.121	911.414	212.212	1015.26	379.917
	281.874	255.428	2579.44				1012.68	10161	347.021	2002.79	5832.92	3490.21	2209.84	196.731	141.905
	12795.3	2413.02	2617.49				46225.4	107.073	77.4025	328.316	539.882	1096.54	13718.9	12789.5	4787.34
	201.892	1835.08	14207.9				1619.65	647.601	30121.8	142.55	134.164	129.004	7538.36	1512.57	297.355
	1368.73	1406.79	303.16				128.359	2367.87	158.03	293.484	255.428	6885.6	245.108	968.821	176.091
	1004.94	109.654	19739.6				33843	11935.5	826.917	180.606	227.047	2634.91	221.242	2594.27	519.242
	598.579	180.606	188.991				225.757	236.723	310.9	406.363	23371.7	148.355	84.4977	2013.11	602.449
	25114.5	973.336	124.489				3986.87	94.8181	529.562	32322.6	8616.83	241.238	2793.59	70197	119.329
	168.35	1072.02	32832.2				1170.71	2038.91	1662.22	345.086	2023.43	3254.78	4426.13	188.346	319.93
	91.593	197.376	15359.9				1485.48	1197.8	98.6882	399.268	245.108	23597.4	283.809	71867.6	2774.88
	204.472	1573.21	1929.9				119.329	884.969	26356.8	190.926	3129	314.125	213.502	390.238	9026.42
	413.458	996.557	793.376				3147.7	1513.86	249.623	97.3981	1917.65	12579.2	645.021	927.54	319.93
	2247.25	1730.59	254.138				299.29	725.003	868.843	258.653	520.532	619.22	427.004	40647.9	125.779
	516.662	311.545	142.55				587.614	4671.89	5182.1	53426.4	194.796	459.255	31763.4	928.185	263.814
	389.593	643.731	344.441				76.1125	152.225	754.029	232.207	144.485	72.8874	149.645	327.671	236.078
	939.15	666.307	1273.27				12627.6	725.003	405.718	4271.33	107.718	336.056	159.32	478.605	438.614
	3981.71	5592.33	287.679				557.943	2167.27	317.995	3764.34	20453	18411.5	2121.47	352.826	89.0129
	241.238	328.961	13633.8				1113.31	106.428	188.991	1878.95	146.42	361.857	62878.6	10252	1198.45
	14789.7	4758.32	2149.85				9880.43	8047.92	1958.93	129.649	24443.7	481.831	572.133	782.41	479.25
	7234.55	835.947	850.137				6896.56	2590.4	231.562	404.428	141.905	4903.45	196.731	82.5627	633.41
	1133.95	2256.28	3121.9				1316.49	14813.5	930.12	248.333	52084.1	290.904	88.3679	136.744	20774.8
	1490	207.052	216.727				176.736	137539	507.631	310.9	9037.39	464.415	556.008	9950.09	632.12
	197.376	926.895	16605.4				154.16	1159.75	2707.15	138.034	666.952	116.104	145.775	771.445	102.558
	624.38	219.307	852.718				390.883	79.3376	185.121	111.589	23408.5	93.528	39743.6	278.649	121.909
	7821.52	390.238	1908.62				230.917	67.7272	4319.7	3787.56	126.424	196.731	36305	47835.4	672.112
	305.74	19667.3	309.61				133.519	223.177	743.709	349.601	637.926	128.359	586.969	363.792	116.104
	259.943	127.069	104532				3687.58	3752.73	153.515	107.718	1688.02	194.151	370.887	466.995	155.45
	1851.21	239.303	1740.27				1030.1	723.713	225.112	11671	1792.51	5345.93	96.7531	87.7228	236.078
	772.735	464.415	394.108				288.324	21725.6	4068.15	246.398	3608.25	1582.88	862.393	4275.84	2015.05
	516.662	24788.2	166.415				6160.59	9139.3	605.03	1118.47	11781.3	114.169	921.735	1592.56	361.857
	570.843	107346	107.718				339.281	261.233	464.415	282.519	899.159	183.186	609.545	2113.09	5908.39
	336.056	91.593	475.38				525.692	119.329	788.215	340.571	629.54	124977	118.684	214.792	353.471
	1378.41	457.32	313.48				295.42	709.523	223.822	385.077	160.61	15811.4	129.004	413.458	2874.21
	262.523	5006.01	519.887				345.086	119.329	1050.74	24917.8	144.485	3790.79	2024.72	930.12	5119.53
	2868.41	201.892	2022.79				207.697	225.112	794.021	267.039	131809	451.515	4416.46	24663.7	1149.43
	1694.47	4015.25	12886.9				31137.7	285.744	155.45	643.086	283.164	278.649	125.134	32709.7	10887.3
	135.454	119.974	672.757				328.316	7990.52	338.636	4500.31	146.42	114.814	3726.93	1003.01	519.887
	2950.97	265.104	637.281				1995.05	287.679	144.485	275.424	5131.14	155.45	26373.6	124878	3435.38
	178.026	399.268	4373.24				144.485	4712.52	1311.33	105.783	105.138	2446.56	263.168	18322.5	98.6882
	1092.02	2994.19	295.42				319.93	231.562	2399.48	159.32	53147.1	21926.2	434.099	4437.1	795.956
	362.502	20069.2	795.311				1176.52	88.3679	570.198	1362.28	167.06	149	652.116	154.16	1814.44
	699.848	94.8181	810.791				6036.1	95.4631	201308	1666.09	23340.7	543.108	264.459	1748.01	86.4328
	276.714	2423.34	277.359				277.359	1531.28	10458.4	162.545	4590.61	3708.22	350.891	190.281	334.121
	1816.38	11365.9	309.61				67521.4	120.619	1304.88	105.783	16700.9	1093.96	99793.8	1588.69	401.848
	351.536	321.865	3408.29				99.9782	472.155	197.376	883.034	2414.31	257.363	3259.94	95.4631	7359.69
	205.117	1039.77	76835.5				416.038	4093.3	18201.8	22990.5	187.701	38856.1	90.9479	107.718	5186.61
	116.104	3110.94	34040.3				610.19	10084.3	176.736	1002.36	1365.51	843.687	1264.24	1413.24	1504.19
	432.164	11276.9	296.065				272.844	836.592	125.779	384.432	1388.73	430.874	436.679	4609.32	683.722
	160.61	267.039	426.359				1065.57	810.146	2418.18	422.489	2373.68	339.281	143.195	183.831	789.505
	67.7272	298.645	2651.68				571.488	258.008	102.558	283.164	350.246	424.424	832.077	1987.95	755.964
	753.384	110.299	35766.4				612.125	145.13	795.956	479.25	261.233	285.099	236.078	2777.46	3007.73
	1095.25	223.177	13757				385.722	2352.39	8434.29	441.194	4055.89	35469.7	419.264	521.822	81.9176
	179.961	1015.91	33187				226.402	434.744	121179	258.653	121.909	258.008	24697.2	1301.01	824.982
	1097.18	345.086	258.653				1441.62	115.459	1613.2	103.848	8349.15	336.701	337.991	96.1081	205.117
	506.341	11279.5	168.35				81.9176	357.987	89.0129	537.947	679.207	157.385	356.697	1279.08	1656.41
	1435.17	103.848	159.965				846.267	4572.55	1254.57	799.826	146936	170.931	888.194	16433.8	9358.61
	198.021	7399.68	283.164				3915.28	397.978	232.207	538.592	339.926	176.736	302.515	4390.01	4967.95
	303.805	275.424	219.307				98.6882	419.909	1244.89	487.636	1229.41	445.064	134351	1380.34	682.432
	1368.73	614.705	1030.74				1241.02	332.186	7866.67	532.787	335.411	6946.23	256.718	102.558	191.571
	52402.8	3295.41	20227.2				187.701	543.753	1835.73	221.242	37435.7	3857.87	402.493	376.692	43093.2
	922.38	202.537	7243.58				216.082	30651.4	245.108	746.934	2593.63	683.722	82202.7	159.32	430.874
	232.853	624.38	143.195				573.424	19625.4	225.112	7841.52	274.134	554.718	87.0778	96.1081	266.394
	2692.32	11958.7	266.394				1811.86	100.623	5900.65	97756.8	417.328	7882.8	17618.7	296.065	18485.7
	933.99	263.814	397.333				29318.8	24591.4	262.523	295.42	145.13	359.922	662.436	4608.67	217.372
	10283.6	787.57	101.268				486.991	3857.87	243.173	28057.8	625.025	2368.52	2531.06	3347.01	412.168
	188.346	373.467	11910.3				125.779	580.519	605.03	328.316	1068.15	121.264	383.142	276.069	404.428
	196.086	4084.92	546.978				2314.33	130.939	22755	3600.51	316.705	1028.16	165.77	245.108	145.13
	20988.3	322.51	178.671				213.502	1486.77	350.891	613.415	594.064	96.7531	100.623	448.934	181.896
	284.454	6997.19	5356.25				98.6882	167.06	1316.49	199.956	699.848	150.29	601.159	1122.34	33587.5
	874.003	427.004	14494.9				221.887	2964.52	100.623	1097.18	3010.96	2736.82	105.138	1689.31	116.104
	1019.78	6112.22	2589.11				130.939	273.489	1048.16	145.13	26011.8	216.727	834.657	83.8527	10938.9
	15679.2	128.359	172.866				1105.57	136.099	2197.59	8119.52	94.8181	88.3679	692.752	203.182	228.982
	1662.86	12377.3	282.519				154.805	923.025	128.359	234.143	23584.5	394.753	427.004	1749.94	80.6276
	130.939	9194.77	183.831				103.203	16166.8	1271.34	293.484	235.433	46201.6	1913.78	443.129	9970.09
	988.172	2196.94	519.242				642.441	46546	152.225	26187.2	308.965	521.822	539.237	98.0432	675.982
	192.216	152.225	363.792				1715.76	123.199	115.459	1024.94	137.389	197.376	49344.1	58131.9	118.684
	2493.65	389.593	4980.21				265.104	347.021	77.4025	5427.21	3622.44	831.432	731.454	166.415	750.159
	399.913	248.333	3109				122.554	709.523	1800.25	385.722	70630.4	134.809	651.471	9838.5	566.973
	1055.9	1250.05	18671.4				163.19	150.29	90.9479	160.61	132.874	1101.7	287.679	3268.32	162.545
	192.861	416.683	201.892				9170.26	3434.74	3414.74	11567.8	4818.31	77.4025	1888.62	2410.44	1595.14
	417.973	30550.1	1020.42				841.752	14287.9	937.215	204.472	9847.53	1384.21	261.233	46521.5	83.8527
	3661.14	134.809	121.909				161.255	11734.9	2883.24	239.948	305.74	473.445	101.268	11318.8	6550.83
	2173.72	1188.77	8551.69				207.697	9252.18	163.835	265.749	356.697	14783.2	69199.8	615.995	1251.34
	1746.72	4543.53	12402.5				270.264	212.212	1223.6	100.623	23356.8	192.861	618.575	846.912	141.26
	1755.1	429.584	126.424				240.593	3406.35	1139.11	126781	274.134	4871.2	2140.82	244.463	36096
	275.424	128.359	2573.63				1119.11	725.003	16976.3	2338.85	78.0475	2621.36	534.722	825.627	101.913
	563.748	100.623	57310.7				1351.32	126.424	5084.7	506.341	2749.72	856.588	227.692	199.311	161.9
	472.155	452.16	615.35				282.519	248.333	901.094	125.134	412.813	5437.53	1613.2	11868.4	140.615
	717.908	41515.5	4001.06				130.294	227.692	1385.5	366.372	599.224	2214.36	201.892	176.736	406.363
	204.472	140.615	350.246				312.19	5956.12	2009.24	203.182	312.19	1112.66	25086.1	141.905	521.822
	259.943	166.415	478.605				43138.3	150.29	2152.43	581.809	513.437	149	133.519	232.207	226.402
	737.259	377.982	486.346				959.146	3828.84	1161.68	320.575	281.229	143.195	94.8181	19149.4	586.969
	1277.79	192.216	54843.5				312.835	44885.7	194.796	1319.71	768.865	7129.42	1058.48	503.116	543.753
	90.3029	83.2077	964.951				149	107.718	1500.96	411.523	46558.9	1982.79	233.498	912.059	305.74
	51085.6	10866.7	254.138				321.865	674.047	297.355	116.104	8743.9	176.736	114.169	2756.17	329.606
	677.272	138.679	202.537				2058.91	2968.39	267.039	301.225	223.177	490.861	1437.11	1853.79	3561.16
	167.06	712.103	1475.81				2877.44	2071.81	1628.68	665.661	1705.44	120.619	5129.85	102.558	408.298
	519.887	8502.66	3270.26				4702.2	1500.96	115.459	180.606	1275.21	112.879	90193.9	2560.73	557.298
	168.35	2600.72	11588.4				454.095	3301.22	1293.91	311.545	606.965	13920.8	1314.55	154.16	961.726
	4370.02	94.8181	649.536				928.83	12906.2	165.125	109.009	7772.5	156.095	414.103	301.225	136.744
	106.428	118.684	70131.2				1695.11	3663.72	1126.21	176.736	161.9	428.939	2349.81	461.835	7228.75
	1244.25	5097.6	463.125				116.104	542.463	1559.02	98.0432	1431.3	122.554	158.03	160.61	403.138
	234.143	25496.4	5313.68				303.16	930.765	186.411	7143.61	802.406	164.48	18868.1	296.71	177.381
	4450.64	1266.18	129.004				229.627	78179.1	719.198	2605.88	802.406	256.073	2116.96	8448.48	135.454
	854.653	597.289	1952.48				3943.01	194.796	606.32	641.151	8506.53	5748.43	374.112	767.575	21866.2
	395.398	904.319	915.285				174.156	13664.8	895.934	7194.56	1319.07	98.0432	118.684	391.528	7915.05
	49140.3	781.12	434.744				355.406	5296.91	318.64	1875.72	277.359	385.722	348.311	8398.82	1486.77
	1155.88	5531.7	176.736				645.021	391.528	179.316	376.692	276.069	77563.8	175.446	540.527	9890.1
	105.138	1077.83	1569.34				968.821	1562.24	5709.08	80.6276	2830.35	460.545	1671.25	5282.72	143.84
	657.921	319.93	42059.2				381.852	2616.2	628.895	87.0778	722.423	245.753	606.32	169.64	300.58
	97.3981	323.155	142.55				1678.99	474.735	2566.54	141.905	930.12	488.281	171201	107.073	274.779
	417.328	148.355	439.904				505.051	159.965	454.74	18367	1439.04	261.878	545.043	43615.7	292.839
	792.086	133258	417.973				476.67	10969.2	247.688	1130.08	14138.9	55198.3	579.229	5531.05	55959.4
	562.458	27211.5	171.576				3379.26	191.571	121.264	10255.8	78689.3	6443.11	178.671	1750.59	859.168
	80.6276	152.87	90.3029				3454.09	100.623	93.528	1776.39	321.22	512.792	233.498	18981.7	3023.86
	476.025	158.03	332.831				103.203	132.874	296.71	2906.46	319.93	419.909	285.744	139.324	294.775
	106.428	594.064	99.9782				103.848	535.367	247.043	2253.06	180.606	1134.59	131.584	786.925	3070.94
	318.64	2729.73	777.25				9397.95	125.779	12755.3	120.619	92.238	1887.33	143.84	167.705	10003
	5124.69	392.818	227.047				2643.94	18070.9	15235.4	570.843	1400.34	388.948	2961.29	106.428	288.969
	243.818	408.298	1966.67				434.744	446.354	197.376	454.74	279.294	1661.57	176.091	282.519	352.826
	4174.57	2535.58	132.874				183.186	875.938	5853.56	499.246	1599.65	100.623	243.818	7549.32	1036.55
	172.866	337.346	414.103				4080.4	490.216	2111.15	103.848	14287.9	294.775	221.887	492.796	3772.73
	247.043	943.665	982.367				581.164	3757.25	1824.12	215.437	921.09	390.883	150.935	541.817	38214.3
	1148.78	5277.56	714.038				163.19	197.376	1259.73	82.5627	361.857	105.138	1674.47	24741.7	104.493
	251.558	18377.3	40575				2398.19	292.194	599.224	1238.44	2280.79	107.073	3668.88	122.554	956.566
	288.969	167.705	155.45				534.722	1170.07	1022.36	156.74	10789.9	136.099	417.973	613.415	1508.7
	269.619	624.38	693.397				1283.59	68154.2	184.476	2416.25	11932.2	932.055	721.778	339.926	124.489
	322.51	2636.85	165.125				5869.69	183.186	83.2077	772.09	73.5324	417.973	121.264	199.311	12283.1
	372.177	2096.32	194.151				4297.13	841.107	118.039	601.159	192.861	795.311	363.147	467.64	23230.4
	147.065	647.601	140.615				177.381	5201.45	3005.8	115.459	1651.25	143.84	2502.68	2671.03	8473.64
	13898.3	56827.6	170.285				312.19	103.203	883.034	274.779	245.108	119.329	934.635	400.558	1456.46
	78.0475	315.415	192.216				1396.47	211.567	11199.5	1277.14	25787.9	541.172	369.597	39888.7	4863.46
	500.536	149	12799.8				1266.82	710.168	627.605	195.441	877.228	76154.4	272.844	190.926	107.073
	10465.5	5787.77	574.714				3505.69	145.775	4281.65	138.034	17052.4	251.558	572.778	106.428	419.909
	6064.49	18908.8	207.052				120.619	220.597	474.09	798.536	737.259	1538.37	2189.85	381.207	3097.39
	7020.41	10265.5	235.433				327.671	5695.53	129.004	14874.2	190.926	1352.61	59531.6	1173.29	260.588
	10379	3402.48	2006.01				1414.53	539.882	3501.82	708.233	5813.57	2405.93	51741.6	6477.3	3854.64
	342.506	866.263	2935.49				167.705	72.2423	721.778	411.523	106.428	993.332	3642.43	973.336	241.238
	1022.36	1806.7	279.294				100.623	3431.51	605.675	1236.5	132.229	793.376	7838.94	1695.11	5913.55
	308.965	90.3029	734.034				816.596	115.459	3812.72	363.792	66110.1	5083.41	872.713	1270.69	99.3332
	147.71	144.485	3681.78				307.675	92.238	714.683	1924.74	467.64	314.125	92.883	279.939	115.459
	1432.59	1059.12	250.268				648.246	506.986	854.008	2305.95	214.792	374.112	334.121	746.934	321.865
	156.095	199.311	1171.36				1974.41	1043	236.078	8411.72	471.51	1113.31	122.554	4967.31	126.424
	443.774	858.523	30062.5				5347.22	140.615	230.272	156.095	706.943	11355.6	4013.96	2921.94	879.163
	336.701	10470.6	6205.1				3233.49	1327.45	2343.36	846.267	73249.9	355.406	24630.1	4080.4	183.186
	4940.21	101.268	428.294				780.475	665.016	7057.17	202.537	1541.6	230.917	7004.93	854.008	3087.07
	314.125	846.912	170.931				797.246	1099.12	6761.11	1672.54	2463.98	167.705	5876.14	3527.62	81.2726
	3772.73	314.77	1488.06				323.155	38126.5	1212.64	4403.56	1499.67	14772.3	1842.82	7367.43	664.371
	1258.44	505.696	2603.3				1639	112.234	1816.38	1084.93	559.878	10763.5	299.935	1432.59	801.116
	132.229	196.086	417.973				699.203	40899.5	113.524	245.108	135.454	478.605	3837.23	4586.74	1777.68
	2824.55	168.35	1838.31				563.748	78.6925	2660.71	213.502	47205.8	112.234	1439.69	774.67	209.632
	132.229	218.017	124.489				154.805	195.441	236.078	5772.29	692.752	206.407	224.467	21042.5	877.228
	496.666	116.749	5722.62				3793.37	6223.16	8316.25	392.173	60205.6	3472.15	1484.84	3869.48	338.636
	316.705	1703.5	880.453				231.562	527.627	650.826	6243.8	1248.12	112.234	201.246	164.48	190.926
	6456.01	843.042	198.021				123.844	187.701	9979.12	588.904	230.272	1793.8	404.428	19763.4	634.7
	741.129	134.809	341.861				330.896	399.913	194.796	163.19	979.787	2732.95	168.995	4012.67	139.324
	750.159	7655.11	1642.22				325.736	160.61	26915.4	82.5627	405.073	4753.8	239.303	412.168	38326.5
	12769.5	1066.22	301.225				658.566	29768.4	281.229	423.134	165.77	866.908	452.805	94.8181	301.87
	161.9	265.104	1215.22				585.034	403.138	190.926	1231.99	191.571	2071.16	341.861	422.489	8154.35
	170.285	284.454	8460.09				152.87	1006.88	298.645	4601.58	265.104	542.463	137.389	436.679	244.463
	14563.9	332.831	572.133				867.553	479.25	12523.1	357.342	384.432	125.779	529.562	775.96	316.06
	773.38	497.956	76.1125				1973.76	3348.3	2501.39	1393.24	307.03	12228.9	699.848	835.947	195.441
	597.289	828.207	146809				146.42	122.554	5322.71	390.883	912.059	1162.33	790.151	4329.38	459.9
	93.528	583.744	2947.75				963.661	95.4631	552.783	207.052	2386.58	423.134	225.112	394.108	571.488
	53389.7	2189.2	2924.52				279.294	216.727	154.805	272.199	13755.7	292.194	1666.09	99.9782	270.264
	409.588	9795.29	178.671				312.19	254.783	966.241	258.653	228.337	895.289	114.169	911.414	1655.12
	1886.69	1108.79	14676.8				224.467	369.597	7757.02	706.943	460.545	1180.39	1490	430.229	147.71
	901.094	473.445	737.904				327.671	1026.87	1073.31	793.376	8894.84	160.61	448.934	379.272	217.372
	557.943	370.887	608.255				156.095	3652.75	1322.29	308.32	163.19	60257.8	4688.01	52267.3	4780.89
	113.524	4247.46	396.688				22900.8	380.562	4253.27	142.55	4835.72	716.618	470.865	1140.4	1900.23
	6868.18	333.476	159.965				528.272	506.341	153.515	670.177	19290.6	448.289	455.385	143.195	959.791
	346.376	1246.18	1261.66				2462.69	279.294	143.195	21870.7	1764.13	117.394	331.541	506.341	2287.89
	10132.6	33419.2	287.034				1500.32	110.299	354.761	11069.2	4128.13	3367.65	141.905	8273.04	11546.5
	1791.87	222.532	173.511				314.125	694.687	642.441	1580.95	139.97	2520.74	227.692	2026.01	349.601
	484.411	162.545	75.4674				163.19	181.896	2211.13	1614.49	12312.2	74.1774	3971.39	842.397	6746.27
	3922.37	1387.44	3615.99				288.969	181.251	184.476	2691.03	2729.08	130.939	782.41	2413.67	15043.8
	1363.57	172.866	319.285				3212.2	1848.63	574.069	50590.3	755.964	645.666	540.527	181.251	95.4631
	553.428	9010.3	45659.1				854.008	399.268	370.242	224.467	15045.8	11974.2	334.766	591.484	225.757
	1739.62	5278.21	457.965				392.173	657.276	1540.95	210.922	276.069	103.203	8740.03	258.653	548.913
	11917.4	469.575	218.017				423.779	136.099	385.722	370.887	15486.9	382.497	3595.35	1490.64	191.571
	55261.5	308.32	179.961				794.666	1886.69	850.137	174.156	23335.6	129.649	669.532	210.277	459.9
	690.172	585.679	8759.38				2211.78	26201.4	17651	3605.02	188.991	18857.2	473.445	913.995	3928.18
	374.757	125.779	160.61				116.749	218.017	1109.44	292.194	125.779	385.722	116.749	449.58	661.791
	525.047	236.723	623.735				501.181	658.566	420.554	6081.9	8988.37	152.87	129.004	732.744	752.739
	855.943	17454.3	329.606				672.757	110.299	1184.9	10184.9	2434.31	160.61	112.879	1495.16	283.164
	776.605	6675.97	94.8181				158.03	110.944	135.454	214.147	3721.77	698.558	113.524	264.459	12575.3
	594.709	827.562	681.787				3957.2	117.394	1125.56	692.752	46073.8	8174.99	100.623	297.355	75.4674
	1635.13	9125.11	7685.42				136.744	121.909	374.112	94.8181	287.034	244.463	2309.82	241.883	433.454
	202.537	1117.82	10740.9				891.419	1917.65	163.835	508.276	373.467	241.883	27930	117.394	163.835
	1542.24	1299.07	181.251				661.146	10517.1	528.917	145.775	57658.4	15002.5	812.726	49190.6	592.129
	201.246	899.804	199.956				16019.1	121.909	565.683	168.35	405.718	168.35	552.138	1860.89	682.432
	2242.74	114.814	265.749				363.792	43141.6	490.216	963.661	893.354	144.485	195.441	978.497	5639.42
	12114.8	281.229	134.164				521.822	330.896	1204.9	81.2726	799.826	1606.1	519.242	5529.76	15791.4
	74.8224	697.268	2276.28				905.609	265.749	2857.44	495.376	474.09	214.147	170.931	654.696	123.199
	157.385	193.506	2433.02				566.973	8574.26	207.697	1319.71	298	233.498	5168.55	569.553	55758.8
	191.571	445.709	295.42				2496.23	3588.9	337.346	4901.51	116.104	567.618	377.982	1390.66	314.125
	1072.02	246.398	1685.44				36383.7	68.3722	897.224	577.294	134.164	2876.15	546.333	1674.47	892.709
	3050.3	1073.96	1676.41				192.216	190.926	7969.23	115.459	815.306	868.843	11140.2	284.454	3271.55
	385.077	2058.91	9311.52				376.692	327.026	812.081	292.839	373.467	138.679	104.493	11031.8	2546.54
	445.709	1366.15	150.935				196.086	148.355	4999.56	743.064	2095.03	292.839	17956.1	2834.22	301.87
	1218.44	559.233	4202.96				700.493	188.346	1242.96	1256.5	1129.43	621.8	996.557	1034.61	546.333
	2037.62	261.233	310.255				149	184.476	788.86	346.376	162.545	6806.9	348.311	1449.36	1024.94
	2154.37	2551.06	23343.9				4039.77	123.844	90.9479	5444.62	2549.77	446.354	410.233	223.822	5449.78
	34446	461.835	72.8874				320.575	241.883	638.571	84.4977	534.722	136.099	1231.99	6314.11	583.744
	1218.44	652.116	158.675				432.809	98.0432	964.306	261.233	235.433	601.159	813.371	345.731	291.549
	815.951	8000.19	17887.1				140.615	6445.69	811.436	14153.7	178.671	685.012	9864.3	15616	345.086
	34627.9	94.173	255.428				730.809	2398.19	8160.8	2720.05	901.739	11867.7	3763.05	198.666	641.796
	321.865	2195.01	366.372				404.428	990.752	177.381	617.285	14296.2	6043.85	39815.8	170.931	2266.6
	193.506	125.134	546.333				572.778	6327.65	132.874	642.441	278.649	1055.25	388.303	166.415	14418.8
	301.87	915.93	3833.36				6442.47	252.203	4109.43	261.878	130.294	158.03	1764.78	723.068	789.505
	4012.03	228.982	525.692				534.722	109.654	101.913	510.211	80691.5	871.423	102.558	456.03	153.515
	133.519	988.817	7035.89				2792.94	376.692	95.4631	4618.35	1019.13	3935.92	341.216	2400.12	219.952
	188.346	25996.9	810.146				823.692	344.441	1245.54	109.009	264.459	627.605	1502.9	14378.8	170.931
	228.337	779.185	844.332				212.212	212.212	3597.93	1464.84	7442.25	2022.79	169.64	1950.54	2386.58
	3844.32	149	1268.11				89.0129	1847.34	9997.82	339.926	892.709	1062.35	365.082	134.164	5006.01
	296.71	994.622	109.654				115.459	4746.06	114.814	354.116	2451.72	99.9782	751.449	114.814	9701.76
	152.225	387.012	88.3679				490.216	774.67	188.346	643.731	103.848	149	627.605	1637.06	94.8181
	268.974	109.654	182.541				1057.19	5258.85	238.013	208.342	1443.56	95.4631	2711.67	3143.19	192.216
	9567.59	747.579	933.99				1631.9	1528.7	9019.97	345.731	585.034	6764.33	516.017	2118.25	178.671
	280.584	5639.42	2825.84				72.2423	918.51	244.463	27695.3	1100.41	129.649	472.8	112.234	505.051
	2375.61	378.627	1543.53				106726	247.688	774.025	2000.85	137.389	235.433	844.977	410.878	214.147
	107.718	2318.85	130.294				21797.2	437.969	1698.34	16911.2	29112.4	1010.75	147.065	152.87	946.891
	312.19	145.775	111.589				362.502	3202.53	12275.4	1473.87	114.169	127.714	80.6276	345.086	11149.2
	83.2077	3754.02	2258.86				264.459	145.775	625.67	278.004	24496.6	187.056	6023.2	553.428	457.32
	145.13	552.783	52618.2				1386.79	5024.07	561.168	1526.12	10322.9	142.55	1419.05	2417.54	115.459
	2041.49	94.173	43072.6				111.589	6572.12	11399.5	23751.6	239.948	15984.3	154.805	109.654	531.497
	351.536	149.645	85.1427				133.519	4395.17	352.181	3886.25	900.449	112.879	461.835	660.501	548.268
	221.242	7589.96	1604.17				811.436	2729.73	892.709	276.069	448.934	290.904	17764.5	894.644	74586.3
	2086.64	92.883	246.398				677.272	228.337	1681.57	221.242	29189.1	650.181	225.757	425.714	4773.8
	426.359	1221.67	14282.7				1854.43	2367.87	210.277	210.922	105.138	76.1125	1412.6	525.047	8272.39
	473.445	111.589	156.74				193.506	778.54	381.852	379.272	361.212	123.199	174.156	156.095	227.047
	670.177	4439.03	1034.61				2404.64	267.684	1633.84	471.51	333.476	234.143	395.398	362.502	1142.98
	898.514	2118.89	1270.69				102.558	3973.33	3530.84	89925.6	4482.89	548.913	200.601	2367.23	362.502
	548.913	1655.77	812.726				1030.74	530.207	113.524	1650.61	4283.58	303.805	635.991	610.19	470.865
	138.034	164.48	1986.66				621.155	189.636	760.48	75.4674	290.904	286.389	351.536	127.069	97.3981
	3033.53	229.627	173.511				141.26	5312.39	692.107	670.822	1933.77	174.801	2716.18	321.865	1588.04
	228.337	121.264	129.004				2883.24	133.519	110.299	152.225	118.039	152.87	911.414	874.003	1866.05
	174.801	3567.61	531.497				621.8	326.381	1777.03	365.082	348.311	241.238	307.03	177.381	474.735
	973.336	9615.97	218.017				197.376	106.428	1182.32	158.03	19173.9	1884.75	106.428	607.61	488.926
	5306.59	693.397	268.974				1069.44	1331.97	135.454	302.515	2625.23	196.086	428.939	132.229	1473.87
	478.605	105.783	2754.88				97.3981	150.29	1159.1	330.896	14709.7	770.155	2640.72	240.593	1079.12
	1062.35	357.987	474.09				352.826	1617.71	2838.74	9186.39	3374.75	196.086	576.004	2878.73	2972.9
	134.164	130.294	2828.42				128.359	5389.79	2637.49	435.389	165.77	2892.27	1954.41	1210.06	1609.33
	270.264	3450.22	1339.06				172.866	365.082	7002.35	96.7531	1279.08	8207.89	345.086	193.506	118.039
	134.164	127.714	806.921				12000.6	153.515	111.589	536.657	2468.49	701.138	4281	63668.7	1757.04
	4641.57	4237.79	208.342				158.675	303.805	1495.16	147.71	214.147	655.341	463.125	154.16	825.627
	758.544	392.818	914.64				1101.05	182.541	353.471	116.749	248.978	337.346	825.627	1813.8	572.133
	907.544	368.952	121.909				93.528	386.367	27755.2	1611.26	168.35	33028.3	1553.86	24870.7	1394.54
	119.329	179.961	138.679				1209.41	386.367	10313.2	381.207	1294.56	279.294	237.368	254.138	8051.15
	6715.31	412.168	1703.5				1958.93	1322.94	1025.58	1230.7	2353.04	397.978	135.454	13544.1	2327.24
	660.501	595.999	58914.9				4161.67	2969.03	225.757	2812.94	109.009	606.965	83.8527	113.524	306.385
	181.896	4376.47	318.64				497.311	962.371	153.515	138.679	1905.39	173.511	28318.3	508.276	212.212
	9206.38	1462.91	35403.3				413.458	118.684	131.584	1278.43	466.35	127.714	307.675	302.515	166.415
	4404.85	3646.95	140.615				556.008	247.688	903.674	343.151	32756.1	167.06	3038.69	20301.4	12437.3
	112.234	187.056	110.944				2177.59	2579.44	271.554	171.576	712.103	216.082	973.336	348.956	780.475
	8654.24	281.229	9331.52				254.138	1088.8	5555.56	1811.22	168.995	1144.91	230.272	539.237	167.06
	5617.49	715.973	586.324				2013.76	408.298	85.7878	148.355	119.329	232.853	2998.7	175.446	322.51
	129.649	157.385	1520.31				2149.21	26452.9	97703.2	80.6276	85.1427	313.48	260.588	498.601	6267.67
	1121.69	1720.27	173.511				2883.89	1446.78	340.571	1815.73	374.757	172.866	861.103	596.644	3185.76
	306.385	199.956	981.722				203.827	407.008	1113.95	262.523	5662.64	3201.88	24651.4	405.718	133.519
	377.337	2249.19	230.917				343.796	179.316	159.32	397.333	1686.08	291.549	165.77	6806.9	12874.6
	2301.43	98.6882	15868.8				2762.62	177.381	2220.16	609.545	377.337	3527.62	18669.5	418.619	944.956
	350.246	9695.31	395.398				178.026	711.458	279.939	686.947	1330.03	19286.1	232.207	352.181	294.129
	100.623	557.298	164.48				261.878	864.973	1059.12	723.068	2807.13	785.635	1906.04	87.0778	4865.39
	381.207	1523.54	104.493				90.9479	170.285	2683.29	894.644	802.406	783.7	98.0432	1631.26	4052.02
	2098.25	350.246	184.476				3979.13	85.7878	3150.93	94.8181	6413.44	212.212	501.826	331.541	7277.12
	8687.79	4460.32	139.97				1206.83	149.645	117.394	127.714	190.926	2625.88	182.541	199.956	327.026
	519.242	346.376	437.969				1922.81	1296.49	2127.28	2193.07	26280.1	953.986	360.567	26338.8	207.052
	488.281	107.718	12366.3				114.169	4254.56	154.805	488.926	78820.3	140.615	2392.38	1072.02	247.688
	254.138	1219.73	228.337				8117.59	260.588	212.212	686.947	106.428	3268.32	122.554	2484.62	239.948
	301.87	15354.7	291.549				190.926	138.679	551.493	588.259	390.883	2405.93	291.549	1268.11	1357.12
	152.225	190.926	1388.08				366.372	224.467	127.714	444.419	14648.4	1421.63	104.493	5682.63	91.593
	596.644	209.632	466.35				101.913	1980.86	236.078	199.956	705.653	1331.32	102.558	12701.1	1312.62
	160.61	771.445	3127.06				113.524	1681.57	10391.3	58461.5	617.285	612.125	341.216	5482.68	1104.28
	657.921	261.233	9686.28				183.831	83.2077	103.848	3270.26	1289.4	2526.55	388.303	245.753	755.319
	1549.99	206.407	118.039				2017.63	178.671	80.6276	2338.85	1297.78	776.605	112.234	833.367	207.052
	1379.05	499.891	91.593				608.255	184.476	1040.42	96.7531	178.671	759.835	11926.4	529.562	76.7575
	198.021	83.8527	263.814				1279.08	99.3332	1560.95	307.03	450.87	1041.71	82.5627	778.54	138.034
	248.978	176.736	249.623				210.922	313.48	279.939	185.121	14725.8	7319.7	806.921	9795.93	2889.05
	210.277	107.718	545.688				312.19	147.065	1281.66	4064.92	18503.1	225.112	310.9	143.84	352.181
	387.012	599.224	7733.8				95.4631	1281.01	47960.5	67.7272	16079.1	5203.38	147.065	429.584	51484.3
	6284.44	22392.5	1008.81				217.372	238.658	111.589	132.874	3767.57	239.948	136.744	177.381	632.765
	116.749	3571.48	879.808				170.931	242.528	98.6882	177.381	419.909	949.471	214.792	115.459	168.995
	8638.12	1241.67	570.843				783.7	115.459	1273.27	2495.59	382.497	140.615	428.939	194.796	102.558
	141.905	325.736	237.368				525.047	196.086	421.199	94.8181	427.004	816.596	110.299	13784.7	748.224
	123.844	193.506	3797.88				321.865	370.887	1806.06	1838.95	230.917	254.783	328.961	669.532	7274.54
	9025.13	12517.9	371.532				671.467	247.043	952.051	139.324	2522.68	2093.74	476.67	4589.32	718.553
	900.449	219.952	8013.09				606.32	257.363	4811.86	150.935	21425.7	2916.14	17454.3	205.762	251.558
	902.384	1464.2	1569.98				544.398	2024.72	399.913	456.03	178.026	279.939	8594.9	1231.34	239.303
	203.827	802.406	448.289				152.87	490.861	1400.34	1230.7	7720.9	4093.3	28469.9	2904.53	490.861
	1174.58	42306.9	77.4025				295.42	1311.97	1411.95	453.45	134.809	400.558	150.935	487.636	1366.15
	681.142	255.428	105.138				5881.3	174.156	2922.59	1638.35	20832.2	5133.72	404.428	390.238	850.137
	846.912	897.224	871.423				3373.46	9557.92	350.246	560.523	9503.74	155.45	200.601	6510.84	968.176
	5925.16	19814.4	1140.4				6485.68	170.931	258.008	689.527	825.627	99.3332	13090.1	321.865	161.255
	111.589	213.502	9134.78				1527.41	1284.24	2960	155.45	291.549	132.874	6241.87	10768	16970.5
	173.511	213.502	417.328				123.844	6194.78	1493.22	852.718	928.83	1524.83	3109.65	1253.92	946.891
	268.974	24551.4	205.762				211.567	2466.56	188.991	2526.55	14747.8	19643.5	385.722	119.974	2934.2
	466.35	135.454	178.026				210.922	777.895	484.411	470.22	117.394	1128.14	13877.6	4677.69	104.493
	653.406	268.974	1240.38				243.818	147.71	389.593	252.203	450.87	144.485	6670.16	217.372	129.649
	517.307	1424.21	486.346				287.034	73.5324	313.48	170.931	401.848	2041.49	121.264	6550.83	1167.49
	408.943	243.173	1344.87				79.9826	2622.01	1926.03	165.77	143.195	1098.47	267.684	230.272	241.238
	4448.71	748.224	149.645				440.549	121.909	43172.5	660.501	105.138	406.363	819.821	283.164	230.272
	617.285	258.008	1148.14				176.091	1814.44	335.411	367.017	9801.74	4132	3624.37	854.008	1904.75
	213.502	492.151	310.9				3023.21	1635.77	1181.03	803.051	2562.02	2817.45	10859.6	325.736	2400.77
	483.766	645.021	105.138				103.848	3746.28	1403.57	126.424	357.342	8563.3	4327.44	586.324	176.091
	139.324	328.316	14865.8				181.251	301.87	1273.92	291.549	2829.06	623.735	5002.14	8228.53	118.039
	99.9782	216.082	107.073				125.779	75.4674	101.913	207.052	457.32	73115.7	150.29	282.519	238.658
	806.276	2158.88	11048.6				14076.3	775.96	228.337	594.064	1214.57	32026.6	835.947	350.246	3590.83
	308.32	261.233	556.008				1164.26	166.415	211.567	79.3376	2562.67	108.363	984.947	193.506	167.06
	108.363	1021.07	100.623				715.973	2162.11	122.554	352.826	774.025	151.58	592.774	316.705	109.654
	266.394	76.1125	3163.18				1613.84	7986	1707.37	1024.29	14066.6	717.908	383.142	94.8181	4021.7
	330.896	1784.77	190.281				1678.34	190.926	32806.4	1086.86	467.64	137.389	1564.82	12777.2	26180.8
	1317.78	582.454	238.013				105.783	127.714	227.692	1987.95	85.7878	180.606	238.658	288.324	239.948
	565.683	143.84	586.969				157.385	80.6276	675.337	79.3376	895.934	429.584	1629.32	8710.36	579.874
	465.705	147.065	28887.3				76.1125	2192.43	129.649	3399.9	247.043	607.61	288.969	236.723	484.411
	10398.4	1102.99	94.8181				2738.76	984.302	1380.34	3645.66	4732.52	9178	134.809	8581.36	951.406
	296.065	1033.97	782.41				130.939	123.844	674.692	242.528	4389.37	219.307	223.822	6635.97	284.454
	549.558	253.493	88.3679				573.424	199.956	268.329	145.13	152.87	363.792	8612.32	646.311	3536.65
	403.783	29747.7	664.371				322.51	691.462	105.783	1543.53	610.835	1151.36	2328.53	476.67	855.943
	298.645	214.147	225.757				448.289	222.532	721.778	19116.5	472.8	2095.67	20102.1	230.272	25416.4
	583.099	248.978	413.458				718.553	12487	89.6579	259.298	11533.6	116.104	723.713	283.164	132.874
	87.7228	717.263	663.081				172.866	121.909	79.3376	692.752	781.12	880.453	132.874	81.9176	415.393
	819.821	251.558	118.039				127.069	446.999	1795.74	195.441	781.765	229.627	351.536	452.805	1379.05
	99.9782	76.1125	2320.14				7162.96	3599.22	1978.92	2271.76	288.969	10491.9	103.848	335.411	20169.2
	376.692	142.55	3114.81				1956.99	167.705	232.207	640.506	303.805	597.289	199.311	1319.07	196.731
	4442.26	147.065	2189.85				116.104	3191.56	160.61	190.281	1359.06	311.545	187.056	2442.69	6184.46
	354.116	154.805	563.748				357.342	161.255	590.194	95.4631	298	154.805	232.207	5630.39	394.108
	1793.16	140.615	320.575				215.437	139.97	904.964	1190.71	1410.02	186.411	283.164	278.649	4509.99
	1012.04	361.857	198.666				72.2423	190.281	792.086	141.26	5626.52	1079.12	5836.15	89.6579	78.0475
	3343.79	94.8181	525.692				105.138	112.234	2057.62	319.93	152.225	77.4025	2932.26	4142.32	9990.08
	126.424	161.9	372.177				110.944	192.861	9295.4	116.749	5796.16	1895.07	148.355	1055.25	796.601
	263.168	18497.9	416.683				2001.5	342.506	251.558	107.073	176.091	379.917	1967.96	186.411	196.731
	206.407	169.64	127.069				272.199	512.147	921.735	2949.68	1272.63	463.125	90.9479	589.549	1612.55
	3997.19	8106.62	73.5324				465.06	136.099	1118.47	2160.82	112.234	1183.61	355.406	678.562	1807.99
	701.138	220.597	185.121				1337.13	786.28	365.727	723.713	759.835	859.168	728.874	26452.9	116.104
	154.805	250.268	1682.86				246.398	460.545	103.203	781.765	820.466	315.415	358.632	217.372	173.511
	330.896	142.55	3860.45				319.93	2329.17	95.4631	132.874	145.775	12082.5	450.87	267.684	781.12
	6405.7	687.592	547.623				605.675	932.7	367.662	1566.11	741.129	440.549	282.519	99.3332	1073.96
	100.623	297.355	860.458				116.104	5785.84	169.64	11990.9	5413.01	139.97	977.852	183.186	156.74
	825.627	667.597	192.216				165.77	703.073	89586.3	1546.11	146.42	4149.42	2681.35	508.276	216.727
	209.632	14858.7	426.359				1498.38	2287.24	172.866	11572.3	1330.03	95.4631	212.857	1045.58	2628.46
	374.112	6341.2	1480.32				563.103	969.466	324.445	279.294	319.93	388.303	214.792	937.215	159.965
	256.718	6371.52	174.801				243.173	13673.8	4061.05	582.454	1622.23	109.009	2076.97	526.982	398.623
	198.666	151.58	212.212				249.623	659.211	154.805	99.9782	1108.15	176.736	486.346	343.151	134.164
	269.619	429.584	16266.1				437.969	365.727	337.991	238.013	11110.5	149.645	218.662	350.891	4257.78
	310.9	99.9782	2093.09				109.654	372.177	182.541	168.35	1488.71	1268.76	136.099	76.7575	841.107
	179.961	14078.2	939.795				1411.31	521.822	245.753	349.601	94.173	167.705	90.3029	3074.81	534.722
	588.259	572.133	102.558				345.086	3287.67	247.688	1899.59	245.753	1119.76	863.038	10222.9	243.818
	1546.76	2674.9	8747.13				174.801	392.818	4193.93	747.579	285.744	96.7531	111.589	20311.7	103.848
	257.363	228.337	279.294				3213.49	2169.85	1166.84	297.355	143.84	443.129	28397.7	3568.26	171.576
	490.216	7023.63	1164.26				1449.36	505.051	301.225	4725.42	879.163	3493.43	894.644	1739.62	268.329
	380.562	125.779	4242.95				264.459	270.909	138.034	1391.95	276.714	203.827	222.532	377.337	4301.64
	2559.44	906.899	203.827				1609.33	4419.04	479.895	718.553	456.03	577.939	141013	311.545	152.87
	596.644	80.6276	115.459				167.705	583.099	234.143	449.58	608.9	1117.82	18038.7	6461.17	229.627
	1922.16	9703.69	159.965				161.255	685.012	98.0432	218.017	2718.76	114.814	11588.4	109.654	70.3073
	1222.96	280.584	194.151				118.684	22375.8	167.705	839.172	136.744	145.13	150.935	312.835	240.593
	107.073	27001.2	188.346				7445.48	277.359	188.991	279.939	2191.78	425.714	48168.9	374.112	379.917
	278.004	486.991	284.454				437.969	243.818	993.977	565.038	200.601	529.562	207.052	12835.3	144.485
	808.856	352.181	397.978				6032.23	20223.3	552.138	2217.58	4897.64	3505.69	177.381	459.9	3941.08
	134.164	14138.9	21964.9				423.779	257.363	73.5324	4092.66	410.878	218.662	359.277	443.129	107.073
	188.991	229.627	281.874				105.138	403.783	2267.25	585.679	3448.28	5423.34	9860.43	201.892	2978.71
	263.814	574.069	90.3029				259.943	6765.62	1099.76	211.567	8273.68	33675.9	625.67	1182.32	2503.97
	870.133	4622.86	336.056				260.588	24876.5	798.536	86.4328	529.562	341.861	1451.94	683.722	570.198
	223.822	99.3332	121.909				71.5973	4032.67	150.29	394.108	253.493	93.528	374.757	359.277	770.155
	6505.03	326.381	271.554				529.562	129.649	5470.42	99.9782	263.814	85.7878	4039.77	7295.19	118.039
	499.891	98.6882	357.342				946.891	795.311	266.394	190.926	191.571	140.615	172.866	357.342	1039.77
	135.454	168.35	136.744				190.281	306.385	288.324	499.246	29522.6	227.692	758.544	2151.79	164.48
	208.987	301.225	13370.6				250.268	500.536	243.818	1078.47	112.879	517.307	207.697	88.3679	228.982
	85.1427	495.376	1645.45				359.277	207.697	135.454	424.424	16453.8	102.558	15213.5	166.415	279.939
	184.476	912.059	367.662				650.181	103.203	468.285	129.004	934.635	1838.31	859.168	1696.4	228.982
	125.779	134.164	8900				1048.16	456.675	3272.19	168.35	763.06	608.255	209.632	13380.3	537.302
	4708.65	218.017	6565.67				97.3981	373.467	741.774	3585.67	116.104	615.35	305.74	232.207	352.181
	493.441	265.749	2159.53				295.42	29055.6	1175.23	939.15	7883.44	1097.83	4132	223.177	832.722
	1656.41	1117.18	1847.98				730.809	39792	992.042	132.874	149.645	390.238	194.151	125.134	344.441
	140.615	626.315	17484.6				331.541	183.186	187.701	485.056	303.805	997.202	301.87	218.017	132.874
	513.437	1075.89	7757.67				89.0129	305.74	1468.71	375.402	6733.37	476.025	612.125	268.974	469.575
	879.808	202.537	734.679				94.173	3168.99	951.406	196.731	337.346	464.415	131.584	2087.93	375.402
	146.42	2761.33	3797.24				129.649	304.45	516.017	174.156	100.623	1220.38	374.757	979.142	143.84
	2721.99	240.593	152.87				270.909	344.441	388.948	1888.62	118.039	657.921	958.501	2467.2	641.151
	289.614	103.203	93.528				1435.82	22846.6	545.688	121.909	735.969	1883.46	1206.19	3791.43	314.125
	351.536	190.281	451.515				495.376	5794.22	152.87	285.744	118.684	103.203	316.705	298	92.883
	3973.33	1757.68	4906.67				2950.33	317.995	1015.26	734.679	207.052	228.337	877.228	139.324	122.554
	1720.92	873.358	474.735				140.615	2021.5	2589.11	163.835	239.948	5625.23	19528.7	458.61	13000.4
	281.874	757.899	32521.3				1390.66	167.06	659.211	372.822	7198.43	292.839	423.134	133.519	789.505
	381.852	271.554	256.073				704.363	6750.14	3227.68	276.714	6459.88	356.051	100.623	1602.23	32508.4
	307.03	194.796	42605.6				920.445	16428.7	725.003	3387.65	10100.4	343.796	6698.54	9721.75	101.913
	226.402	2976.13	33764.3				1757.04	385.722	264.459	1980.21	701.783	245.108	1619	272.844	291.549
	376.692	137.389	630.185				210.277	109.009	737.904	83.2077	219.952	323.155	28350.6	147.065	166.415
	81.9176	410.878	83.2077				94.8181	100.623	158.03	36040.5	347.021	780.475	109.654	85.1427	589.549
	118.039	321.865	2140.18				287.679	119.974	412.168	252.203	933.99	9952.67	915.93	753.384	451.515
	872.713	1671.89	195.441				307.03	546.333	541.172	376.047	526.982	169.64	187.701	248.978	169.64
	799.826	816.596	5124.69				100.623	4175.22	2167.27	786.28	235.433	96.7531	219.307	430.874	38976
	457.32	278.004	317.995				304.45	1173.29	95.4631	81.9176	155.45	430.874	5305.94	363.147	99.3332
	119.329	3694.68	79.3376				203.182	2473.01	515.372	3563.74	8621.35	246.398	230.272	358.632	191.571
	83.8527	237.368	6877.86				166.415	4636.41	5844.53	3539.23	263.168	1063.64	1106.86	101.913	1228.76
	330.251	146.42	806.921				1691.89	1218.44	2700.06	324.445	110.299	1788	150.29	14620	463.125
	188.991	170.931	42221.1				99.3332	748.224	1434.53	8778.09	316.705	4264.23	457.32	164.48	14851.6
	1604.81	452.805	1795.74				118.684	274.134	258.653	419.909	4813.79	178.671	201.892	243.173	908.189
	140.615	1106.86	278.004				165.125	117.394	510.856	148.355	256.073	1994.4	4171.99	655.986	372.822
	1078.47	224.467	124.489				169.64	377.337	11803.9	156.095	570.843	235.433	577.294	130.294	2536.87
	2100.83	2093.74	7873.12				190.281	1181.03	294.129	2985.16	290.259	1181.03	2140.18	2663.94	61373.1
	1833.15	301.87	347.666				528.917	294.775	472.155	472.8	210.922	570.843	288.969	116.749	3594.06
	1873.79	106.428	24130.2				690.817	950.116	30975.2	1095.25	371.532	91.593	197.376	170.931	187.056
	733.389	81.9176	163.835				120.619	325.09	107.718	730.164	306.385	211.567	6519.87	18701.1	301.225
	402.493	112.234	668.887				95.4631	496.021	9272.82	183.831	1169.42	733.389	506.986	900.449	1135.88
	153.515	416.038	1457.75				1648.67	210.922	283.164	505.696	517.307	114.169	161.255	203.182	95.4631
	1755.1	3199.95	7747.35				1159.75	223.822	1018.49	265.104	214.147	1127.5	647.601	697.268	1992.47
	88.3679	115.459	4801.53				96.7531	11134.3	11327.2	441.839	724.358	96.1081	1102.99	296.065	329.606
	878.518	4094.59	107.073				242.528	5828.41	270.909	1309.39	1061.7	295.42	3574.71	7709.93	769.51
	1370.67	2650.39	134.164				959.146	360.567	94.8181	632.765	2311.75	714.683	977.207	1268.76	301.225
	719.843	267.684	5458.81				87.0778	512.147	1737.69	98.6882	100.623	108.363	337.346	334.121	652.761
	123.844	2389.8	348.956				86.4328	3922.37	115.459	233.498	675.337	142.55	998.492	90.9479	254.138
	745.644	357.987	125.779				695.977	5989.66	4617.06	481.831	87.7228	518.597	267.684	123.199	71.5973
	387.012	125.779	276.714				90.3029	90.3029	4046.22	172.221	285.099	3423.13	110.299	346.376	372.177
	173.511	107.718	2789.07				1398.41	111.589	307.03	278.649	89.6579	726.938	492.796	80.6276	98.6882
	147.71	142.55	129.004				995.912	1253.92	33072.2	679.852	388.948	400.558	635.346	695.977	186.411
	241.238	156.095	2205.33				299.935	168.995	543.753	6094.8	157.385	1684.79	1013.33	4342.28	4739.61
	1003.65	3219.94	130.939				267.039	589.549	125.134	166.415	110.299	472.8	146.42	848.202	127.069
	420.554	129.004	334.121				96.1081	105.138	980.432	993.977	254.138	136.099	21539.2	3516.65	441.839
	264.459	243.818	4374.53				3069.65	204.472	333.476	415.393	1525.47	94.8181	404.428	643.086	526.982
	513.437	3286.38	1231.34				117.394	7079.1	1137.82	2800.04	448.934	211.567	1891.2	83.8527	150.935
	845.622	291.549	415.393				499.891	209.632	419.909	196.731	1798.96	150.935	924.96	1529.99	302.515
	192.216	118.039	4080.4				167.06	114.814	1291.98	157.385	1420.34	225.112	745.644	1478.39	118.684
	516.662	1181.03	2201.46				350.891	1550.63	96.7531	976.562	22248.7	192.216	2700.06	1867.34	347.021
	276.069	139.324	2421.41				115.459	1619.65	7691.87	485.701	15510.8	250.268	178.026	378.627	123.844
	139.324	204.472	4489.34				123.844	1599.65	886.904	119.974	141.905	323.155	2888.4	5373.02	5193.06
	152.225	152.87	1284.24				116.104	191.571	448.934	115.459	874.648	635.991	658.566	1366.15	100.623
	1078.47	1493.87	109.009				403.783	213.502	1208.12	3792.72	79.3376	110.944	365.727	152.87	121.264
	198.666	533.432	150.935				208.987	772.09	330.251	788.215	525.692	316.705	147.71	470.22	316.06
	4313.9	172.221	208.987				287.679	6801.1	523.757	884.324	598.579	427.004	1157.81	96.1081	1250.7
	1533.86	107.718	2430.44				115.459	2053.1	508.276	218.017	1455.17	569.553	129.649	741.129	3972.68
	281.874	1008.17	3912.7				150.935	877.228	1600.94	1567.4	96.1081	96.7531	137.389	576.004	482.476
	390.883	1765.42	666.307				1063.64	654.051	5500.09	259.298	149.645	178.671	1110.08	1423.56	7654.46
	457.965	110.299	1195.87				430.874	278.649	926.25	198.666	1360.35	103.848	423.134	1657.7	190.926
	99.9782	607.61	1258.44				5481.39	10362.9	2063.42	1800.9	482.476	457.965	131.584	7712.51	389.593
	1919.58	260.588	1083.63				243.818	11417.5	329.606	3070.3	6626.3	91.593	267.684	164.48	1166.2
	894.644	496.666	4679.63				477.315	163.19	162.545	101.913	128.359	113.524	207.697	374.112	427.649
	105.783	763.06	97.3981				1052.03	488.281	78.6925	232.207	1262.95	128.359	107.718	614.705	244.463
	639.216	138.034	458.61				316.06	1050.09	306.385	158.675	83.2077		98.0432	1563.53	457.32
	412.168	203.182	208.342				211.567	1889.27	265.104	96.7531	1119.11		378.627	1963.44	146.42
	284.454	1142.33	93.528				104.493	494.731	470.22	210.277	875.938		161.9	236.078	467.64
	188.991	6635.33	181.251				195.441	6632.1	625.025	1093.96	434.744		475.38	374.757	125.134
	372.177	176.736	121.264				332.831	121.264	628.25	154.16	383.142		161.255	566.973	182.541
	122.554	1089.44	134.809				984.302	3617.28	2737.47	1682.21	615.35		74.1774	347.021	266.394
	576.649	1695.11	13580.3				123.199	478.605	479.895	859.813	291.549		2727.79	117.394	256.718
	534.077	2575.57	5518.15				1147.49	85.1427	6620.49	283.809	170.285		121.264	223.177	114.814
	316.06	87.0778	105.138				592.774	110.944	279.939	560.523	1337.77		441.194	92.238	117.394
	116.749	370.242	87.0778				162.545	1242.96	136.099	134.164	1159.75		309.61	2018.27	176.736
	403.783	354.116	718.553				123.199	218.662	279.939	499.246	316.06		219.952	123.199	127.714
	180.606	477.315	1055.25				204.472	78.6925	16498.3	288.324	3641.14		3381.2	81.2726	3731.45
	92.883	98.6882	439.259					114.169	121.909	232.207	248.333		1573.85	1668.67	1050.74
	337.991	230.272	2176.3					118.684	136.744	109.654	1094.6		7473.86	103.848	312.19
	139.324	131.584	178.671					770.8	121.909	416.683	1391.31		412.813	82.5627	339.926
	174.801	187.701	6463.11					483.766	1970.54	95.4631	133.519		899.159	496.021	1022.36
	156.095	105.783	4964.08					12621.1	78.0475	2174.37	150.29		2221.45	409.588	134.164
	590.839	208.987	90.9479					121.264	232.853	917.22	233.498		244.463	787.57	606.965
	561.168	1121.69	163.835					506.341	6621.14	260.588	1224.25		761.77	189.636	2254.99
	1441.62	157.385	170.931					221.242	909.479	763.705	249.623		367.662	5143.4	223.822
	96.7531	390.238	792.086					218.017	249.623	110.299	421.199		547.623	6662.42	721.778
		1910.55	2665.87					132.874	232.853	88.3679	19821.5		372.822	128.359	207.697
		187.056	463.125					239.303	104.493	341.861	322.51		106.428	1260.37	83.2077
		232.207	546.978					824.337	1642.22	125.134	441.194		819.176	754.029	275.424
		143.84	141.26					794.666	197.376	1221.67	211.567		566.328	534.077	481.186
		93.528	161.255					34043.6	644.376	6873.99	10175.8		252.203	435.389	172.221
		4486.12	7478.37					2805.84	1582.88	281.874	13656.4		137.389	3395.39	1021.07
		4819.6	3539.23					178.671	397.333	1808.64	808.856		205.762	926.25	488.926
		14802.6	648.246					104.493	1723.5	292.194	445.709		494.731	300.58	980.432
		1477.74	81.2726					80.6276	238.658	7508.69	1274.56		632.12	141.26	109.009
		3966.88	472.8					328.316	476.025	1215.22	116.749		346.376	800.471	107.073
		267.039	139.324					158.675	410.878	105.138	15525.7		908.189	248.333	322.51
		1333.9	85.1427					154.16	178.026	113.524	117.394		3599.22	1339.06	2438.18
		469.575	207.697					3635.98	434.099	461.19	177.381		581.164	423.134	272.844
		107.073	943.665					374.757	5055.03	997.847	148.355		435.389	318.64	172.866
		423.779	2541.38					129.649	832.077	1398.41	638.571		296.065	821.757	1882.17
		493.441	317.35					294.775	1113.95	661.791	121.909		359.277	1391.31	351.536
		71.5973	218.662					88.3679	2390.45	187.056	196.731		123.199	1486.13	254.783
		565.683	99.9782					1577.72	74.8224	397.333	438.614		319.93	134.809	208.987
		147.71	717.263					766.93	2712.31	634.055	107.718		93.528	276.714	454.095
		678.562	198.021					143.84	1056.54	183.831	129.004		652.116	516.662	13688.6
		143.84	160.61					528.272	80.6276	834.012	407.008		132.229	17594.9	96.7531
		282.519	6810.77					1265.53	5357.54	282.519	114.169		272.844	86.4328	1235.21
		554.718	2300.14					176.736	677.917	89.6579	238.013		433.454	155.45	3412.16
		129.004	146.42					2144.05	1250.7	230.917	219.307		196.731	2914.85	576.004
		1815.73	7113.93					1259.73	324.445	1387.44	9439.88		509.566	463.77	220.597
		1306.81	192.861					107.073	476.025	130.939	5722.62		317.35	131.584	122.554
		850.137	4227.47					94.8181	275.424	430.874	1033.97		327.671	7544.16	195.441
		153.515	275.424					325.09	187.056	530.207	6531.48		2261.44	1125.56	112.234
		142.55	981.722					897.869	1425.5	478.605	609.545		755.319	97.3981	99.9782
		334.766	89.0129					6441.82	118.039	1055.25	442.484		168.995	440.549	722.423
		643.086	150.29					7978.91	254.138	98.0432	1128.79		298.645	1496.45	3750.8
		652.761	448.934					99.3332	2070.52	89.6579	259.298		126.424	2074.39	953.341
		1239.73	6488.26					232.207	98.0432	614.06	1477.1		430.874	1535.79	610.19
		99.9782	94.173					88.3679	1279.08	132.229	7894.41		519.887	78.0475	340.571
		808.856	2833.58					646.956	118.039	198.666	367.017		159.965	796.601	204.472
		96.7531	7113.93					3943.01	508.276	433.454	826.272		500.536	327.671	376.047
		371.532	125.779					8808.4	2036.33	785.635	794.021		439.904	149.645	2743.27
		367.662	446.354					562.458	2187.91	2353.04	329.606		14216.9	499.246	707.588
		11416.2	682.432					379.272	180.606	177.381	116.749		395.398	445.709	216.082
		132.229	203.827					1906.04	152.225	148.355	343.796		234.788	672.112	2529.13
		133.519	456.675					158.03	1184.26	485.701	141.905		750.804	645.021	260.588
		434.099	325.09					164.48	176.736	205.762	198.666		480.541	142.55	82.5627
		167.06	114.814					475.38	1160.39	635.346	4224.24		3661.78	495.376	450.225
		759.835	547.623					113.524	172.866	161.9	134.164		13964.7	146.42	428.294
		474.735	20785.8					387.658	172.221	95.4631	96.7531		914.64	675.337	166.415
		151.58	3148.99					107.073	758.544	139.97	1271.98		287.034	2389.8	403.138
		1713.18	2980.64					6724.99	405.718		245.108		6678.55	325.09	2923.88
		417.973	1121.69					1722.85	290.904		142.55		136.099	149	298
		208.987	198.021					210.277	4579		818.531		423.134	1007.52	30035.4
		218.017	216.082					106.428	10079.1		127.069		2930.33	187.056	1809.93
		248.978	264.459					148.355	218.662		1460.97		296.065	3762.41	13044.3
		174.801	652.761					1531.92	387.012		1302.3		13125.5	10510.6	293.484
		1417.11	96.1081					247.688	96.1081		174.801		157.385	299.935	211.567
		485.701	2499.46					227.692	706.943		230.917		1332.61	295.42	127.069
		436.679	401.848					2455.59	1319.71		4222.95		75.4674	123.199	562.458
		281.229	192.861					85.1427	481.831		1309.39		637.281	127.714	287.034
		164.48	993.332					248.333	519.242		98.6882		539.237	2401.41	586.969
		5107.27	1157.17					1167.49	564.393		172.866		100.623	3315.41	85.7878
		440.549	208.342					158.03	192.216		2570.41		339.281	130.294	98.6882
		105.783	118.684					1660.93	466.35		139.97		763.705	81.2726	2759.4
		407.653	456.675					743.709	264.459		4425.49		135.454	1023.65	152.225
		118.039	2118.89					2552.35	348.311		142.55		358.632	283.164	812.726
		92.883	3102.55					686.947	463.125		448.934		94.173	1275.85	337.346
		218.662	486.991					1001.72	5756.17		171.576		368.952	613.415	1248.12
		135.454	99.9782					150.935	949.471		15331.5		193.506	97.3981	142.55
		96.7531	705.008					874.648	156.095		165.125		3973.33	127.069	4966.02
			4431.29					202.537	216.727		1325.52		756.609	228.337	332.831
			3525.68					123.844	92.883		180.606		230.917	505.051	5272.4
			7264.22					806.276	101.913		281.874		1147.49	416.038	295.42
			97.3981					366.372	769.51		85.1427		314.77	436.679	5289.17
			5933.55					1719.63	313.48		697.913		94.173	621.155	784.345
			5586.53					103.848	2510.42		552.138		250.268	3052.88	89.0129
			197.376					263.814	121.909		179.316		7042.98	594.064	1191.35
			1477.74					425.714	326.381		2262.09		2185.33	268.974	314.77
			242.528					474.735	172.866		1850.56		588.904	591.484	740.484
			516.662					211.567	149.645		358.632		88.3679	982.367	10028.8
			293.484					262.523	233.498		2293.05		325.736	139.324	377.337
			165.77					247.043	3467.63		5098.89		84.4977	127.714	529.562
			706.943					216.082	591.484		2655.55		3739.83	236.078	96.1081
			596.644					1671.89	93.528		1337.13		532.787	210.922	278.004
			3121.26					374.757	94.8181		228.982		376.047	165.125	105.138
			331.541					8349.79	100.623		486.346		2713.6	3763.05	1459.04
			101.913					22123.6	1339.06		469.575		352.181	306.385	2758.11
			2950.97					522.467	1153.94		116.104		530.207	754.674	87.0778
			674.692					158.03	2036.33		384.432		1301.65	1904.1	1304.23
			2966.45					340.571	975.271		150.935		1003.65	176.736	186.411
			88.3679					313.48	345.086		1137.82		190.281	1135.88	130.294
			352.826					1030.74	207.697		1159.75		2101.48	627.605	276.714
			2676.84					624.38	312.19		124.489		2484.62	265.104	180.606
			124.489					3995.26	200.601		422.489		609.545	788.215	585.034
			217.372					1808.64	219.307		144.485		6503.74	285.099	246.398
			414.103					6902.37	501.826		904.964		261.878	176.736	840.462
			2570.41					1979.57	147.71		235.433		207.052	431.519	1010.1
			141.905					141.26	115.459		394.108		373.467	326.381	225.757
			336.056					122.554	412.813		790.151		132.229	750.804	6199.94
			1776.39					1448.72	89.0129		223.177		166.415	411.523	385.722
			655.341					212.212	312.835		2858.73		1947.96	178.026	328.961
			1024.29					169.64	71.5973		874.003		903.029	270.909	1097.83
			328.316					127.069	574.069		1812.51		5107.27	2368.52	81.9176
			859.168					2226.61	410.233		179.316		581.809	125.779	681.142
			626.96					2400.12	68.3722		1186.84		969.466	269.619	363.147
			1142.33					234.788	835.302		267.039		538.592	179.961	930.765
			834.657					108.363	814.016		846.912		7127.48	72.2423	138.679
			530.207					94.8181	158.03		481.186		257.363	119.974	317.35
			719.843					8490.41	268.329		117.394		84.4977	263.168	90.3029
			882.388					519.887	152.225		4158.45		22078.4	95.4631	420.554
			231.562					799.826	223.177		105.783		232.853	407.653	389.593
			488.926					250.268	98.0432		174.156		101.913	102.558	1563.53
			1006.88					1464.84	118.684		245.753		127.714	2044.07	172.221
			757.899					1431.3	2391.09		703.073		172.221	575.359	153.515
			112.234					3485.05	1235.86		189.636		5460.1	325.736	196.086
			820.466					811.436	342.506		271.554		689.527	432.809	125.134
			5300.78					163.19	208.342		2898.72		87.0778	255.428	581.164
			124.489					243.818	83.8527		806.276		232.853	279.294	126.424
			1686.73					1219.09	665.661		75.4674		2627.81	402.493	221.887
			841.752					139.324	205.117		906.254		2360.13	973.336	94.173
			434.744					1457.75	105.138		86.4328		96.7531	267.039	2282.73
			281.229					5574.27	282.519		261.233		127.714	213.502	641.796
			110.299					492.151	485.701		747.579		1095.89	216.727	201.892
			221.887					506.986	2556.86		314.77		107.718	189.636	288.969
			204.472					108.363	1599.01		486.991		312.19	199.956	143.84
			171.576					1295.2	594.709		2427.86		340.571	193.506	401.203
			3226.39					164.48	331.541		442.484		2238.87	265.749	1463.55
			202.537					162.545	783.7		263.814		1871.21	76.1125	223.177
			169.64					208.987	92.883		601.804		1301.65	107.718	3735.32
			134.809					2770.36	696.622		89.0129		134.809	109.009	814.016
			207.052					205.762	161.9		522.467		149	161.255	289.614
			166.415					614.06	113.524		325.09		197.376	101.913	273.489
			356.051					298	260.588		2809.71		1427.43	221.242	225.112
			2522.68					373.467	207.697		716.618		1150.72	73.5324	275.424
			612.77					1277.14	94.8181		288.324		130.939	168.35	1187.48
			376.047					632.765	176.091		450.87		2622.65	193.506	440.549
			382.497					947.536	151.58		2416.25		191.571		140.615
			1815.09					1247.47	385.722		564.393		295.42		3675.33
			361.212					4756.38	139.324		165.125		2091.16		101.268
			2357.55					107.073	497.956		1091.38		1207.48		748.869
			134.164					324.445	288.969		125.134		404.428		248.333
			199.311					7807.98	2698.77		1724.14		449.58		82.5627
			1202.96					214.147	251.558		167.705		222.532		256.718
			646.311					407.008	382.497		493.441		2174.37		5653.61
			1050.74					163.835	212.212		4575.13		428.939		107.718
			270.909					400.558	221.242		243.818		91.593		110.944
			384.432					486.991	653.406		145.775		468.285		283.164
			256.718					351.536	334.121		356.697		132.874		1337.13
			525.047					334.121	100.623		703.718		239.303		101.268
			150.935					317.35	258.653		685.012		178.026		726.293
			116.749					156.095	150.29		815.951		187.701		675.337
			614.705					2410.44	221.887		224.467		84.4977		258.653
			1061.06					1186.19	98.6882		479.895		4005.58		214.792
			321.865					99.9782	461.19		267.684		400.558		139.324
			421.199					1884.11	382.497		149		605.675		323.8
			87.0778					142.55	470.865		1062.99		7318.41		125.779
			253.493					81.2726	130.294		163.835		261.233		188.991
			316.06					138.679	161.255		114.814		506.341		197.376
			271.554					82.5627	147.71		154.805		781.12		239.303
			550.848					113.524	130.294		10140.4		197.376		1668.02
			172.221					214.147	167.705		142.55		443.129		723.713
			185.121					2376.26	177.381		138.034		795.311		207.052
			388.303					105.783	200.601		261.878		1397.76		146.42
			96.7531					150.29	90.3029		234.788		239.948		232.207
			199.311					267.039	158.03		287.679		524.402		6745.63
			194.151					4415.17	1264.89		260.588		1250.05		5207.25
			299.935					107.718	306.385		2158.24		140.615		276.069
			96.7531					314.77	99.3332		2936.13		76.1125		701.138
			101.913					153.515	165.125		697.268		768.22		1344.87
			110.944					1878.95	80.6276		739.194		302.515		2994.19
			119.329					602.449	90.9479		3126.42		91.593		134.809
								73.5324	140.615		837.237		113.524		443.129
								229.627	102.558		114.814		408.298		168.995
								564.393	92.238		261.233		2863.89		488.926
								94.8181	142.55		731.454		1257.15		809.501
								316.06			161.255		955.921		467.64
								341.861			243.173		90.3029		3089
								135.454			441.194		109.654		732.099
								150.935			173.511		899.159		460.545
								557.298			1019.78		120.619		176.736
								838.527			776.605		323.8		4673.82
								98.0432			1506.12		576.649		347.666
								677.272			581.809		141.905		141.905
								537.947			337.346		109.009		199.311
								90.9479			1788		229.627		120.619
								159.32			790.151		932.055		299.935
								260.588			164.48		72.2423		419.264
								172.866			96.7531		944.31		565.683
								145.775			145.775		114.814		140.615
								503.116			1093.31		178.026		144.485
								186.411			215.437		2903.24		314.125
								341.216			3183.18		3149.64		370.887
								81.2726			752.094		95.4631		109.009
								516.662			140.615		193.506		225.112
								239.948			492.796		285.099		183.831
								360.567			497.311		187.056
								176.736			336.056		259.298
								334.121			98.0432		367.662
								489.571			379.272		817.886
								203.182			362.502		524.402
								94.8181			282.519		240.593
								116.749			103.848		172.221
								158.03			652.116		661.146
								421.844			176.736		219.952
								142.55			397.978		98.0432
								125.134			158.03		488.926
											574.069		130.294
											459.255		1955.06
											73.5324		286.389
											546.333		697.913
											263.814		576.649
											245.108		1536.44
											341.216		123.199
											81.9176		854.008
											165.125		84.4977
											738.549		11080.8
											263.814		2250.48
											185.121		770.8
											104.493		393.463
											193.506		141.26
											110.299		225.757
											659.856		646.956
											474.09		2316.91
											125.134		485.056
											168.995		4060.41
											131.584		109.654
													921.09
													100.623
													87.7228
													244.463
													154.16
													278.649
													3287.67
													378.627
													718.553
													277.359
													278.004
													120.619
													160.61
													2587.18
													785.635
													1830.57
													988.817
													92.238
													235.433
													103.203
													395.398
													201.246
													616.64
													160.61
													434.099
													150.29
													964.951
													831.432
													1484.19
													243.818
													994.622
													6588.24
													3077.39
													153.515
													79.3376
													167.06
													331.541
													208.987
													342.506
													93.528
													125.134
													178.026
													565.038
													113.524
													80.6276
													506.341
													607.61
													183.186
													88.3679
													79.3376
													115.459
													99.3332
													103.203
													427.004
													268.974
													520.532
													228.337
													568.263
													358.632
													126.424
													141.26
													283.164
													496.021
