# Supplementary material for: Quorum sensing controls Vibrio cholerae multicellular aggregate formation
Source: eLife. 2018 Dec 24;7:e42057. doi: 10.7554/eLife.42057 (PMC6351105; doi:10.7554/eLife.42057)
Supplement: Figure 2—figure supplement 4—source data 1. [file elife-42057-fig2-figsupp4-data1.xlsx]

## Sheet: Sheet1
Figure 2-figure supplement 4: Known pili genes do not contribute to V. cholerae aggregation
	Total volume fraction
	Replicate	ΔvpsL luxO D61A	ΔvpsL luxO D61E	ΔvpsL ΔpilA luxO D61A	ΔvpsL ΔmshA luxO D61A	ΔvpsL ΔtcpA luxO D61A
	1	0.1026	0	0.1694	0.0996	0.0899
	2	0.0744	0	0.1295	0.0844	0.1523
	3	0.1685	0	0.1264	0.1016	0.131
Volume (microns^3) of all individual aggregates
	ΔvpsL luxO D61A			ΔvpsL luxO D61E			ΔvpsL ΔpilA luxO D61A			ΔvpsL ΔmshA luxO D61A			ΔvpsL ΔtcpA luxO D61A
replicate	1	2	3	1	2	3	1	2	3	1	2	3	1	2	3
	1013.33	64301.5	492.151	NaN	NaN	NaN	2149.21	28995.6	1782.84	69192.7	80235.4	48628.1	432.809	552.138	119282
	294345	193244	179783				1988.6	59712.8	229612	450.225	14329.1	76034.4	156.095	16377.1	2870.99
	64420.8	347.021	305.095				747.579	768.22	451.515	1033.32	8226.6	95061.9	648.246	197.376	1786.06
	74102.6	346171	83326.4				73543.3	22468.7	250.268	189615	4257.14	1597.72	201.246	11465.9	178.671
	173115	105189	260.588				461.835	859.813	40536.3	655.341	441.194	635.991	489.571	196.086	500.536
	254263	226.402	264.459				1094.6	29914.8	814.661	42236.6	871.423	24003.8	19982.1	2474.3	70582.7
	15077.4	548.268	20652.3				448.289	1118.47	2006.66	198009	405.073	964.951	508.921	1598.36	1517.09
	292.194	138893	138.034				316.705	1324.23	59859.9	684.367	519.242	159.32	30703.6	101428	681.787
	151947	424126	1109.44				621.8	2234.35	150052	788.86	1266.82	1019.78	123.199	2834.87	3404.42
	638.571	45990.6	693.397				358.632	1908.62	212.212	5165.33	3203.82	23515.5	36750.7	30748.1	279.294
	3060.62	8287.23	1157.17				3103.2	7607.38	397938	1437.11	900.449	145.13	871.423	703.073	115013
	429864	39703.6	209.632				6121.25	309625	616.64	214.792	63709.4	96366.8	151.58	1737.04	244980
	74946.3	224.467	4714.46				186400	674.692	1102.34	131.584	1697.69	4679.63	51040.5	361.857	24907.5
	1070.09	6533.42	1642.22				20932.9	1772.52	390.883	292.839	274.134	17808.4	158013	10432.6	142192
	258223	200.601	4845.4				2142.76	737.904	523.112	10517.1	844.332	188413	179.961	7961.49	2031.82
	328.316	345.731	2747.79				43580.2	343.796	2596.85	16075.9	1113.31	357.987	1391.31	11374.9	1032.03
	121402	72827.4	76147.3				243.173	9361.19	197707	12933.3	18263.1	260522	379.917	132142	739.194
	28521.5	12962.3	161211				416.683	859.813	62803.7	5360.77	639.216	497.956	687.592	257.363	463.125
	62770.8	530.852	354.761				29458.7	25606.7	703.073	249.623	27900.4	209.632	2037.62	566.973	533.432
	587.614	86961.1	6607.59				2155.01	464.415	55033.2	254.783	155855	93938.9	1528.05	204.472	891.419
	30715.2	17473.6	260243				209361	16735.7	47400.6	12843	103123	1391.31	65269.7	5302.07	895.289
	628.895	67466	1086.86				56996	2865.83	1597.07	17885.1	13844.7	208.342	1613.84	84146.2	59006.5
	1323.58	1215.86	2985.8				10687.3	14122.1	986.882	2349.81	4817.02	1480.32	571.488	253.493	950.761
	6620.49	45202.4	122.554				57750.6	23105.9	282.519	16313.2	239.303	715.973	697.913	468.93	228.982
	3819.81	4326.8	290.904				102225	13504.2	2814.23	9795.29	561.813	95962.3	1307.46	1379.7	141072
	977.207	4579.65	113172				7435.8	228.337	513.437	224748	402.493	2134.37	8642.63	16138.4	29284.6
	141340	1300.36	499.891				5620.71	1286.82	119828	11129.8	144986	4713.17	149819	185086	55022.9
	681.787	165.125	652.116				13577	751.449	22912.4	11118.2	397.978	73757.5	1809.93	396.043	159781
	510.211	6766.91	1099.76				1251.34	240.593	8896.13	312.19	35734.2	141.905	1973.76	210452	323901
	10561.6	576.004	18501.1				23245.9	66757.1	336.056	59698	39352.7	189712	17102.7	548.913	652.116
	97492.3	15893.3	1330.68				522719	1578.37	1671.25	3602.44	855.943	3410.23	151.58	3504.4	95862.3
	598.579	147.71	3119.32				810.791	1514.51	544.398	367.662	93339.7	332.186	22282.2	18774	763.705
	196344	30873.9	30867.5				455.385	669.532	18614	9635.97	801.761	12785.6	9021.26	69323.6	44705.7
	11014.4	281.229	1053.32				139.324	8158.87	1715.11	401.848	238.658	89052.9	26913.5	138354	865.618
	15094.8	418.619	43280.9				1350.03	5139.53	1047.51	323.155	475.38	642.441	10626.7	692.752	13326.8
	84228.1	13132.6	261.878				347.666	554.718	464.415	434.744	117276	677.917	534.077	679.207	29999.3
	566.328	252.203	203.182				18988.1	2945.17	17235.6	517.952	167.705	210.277	262.523	757.899	312.835
	128797	4846.04	217.372				3823.68	1526.12	494.086	6303.79	3570.84	313.48	123.199	1558.37	106575
	61424.7	45902.3	2614.27				791.441	5333.68	125450	1148.14	11926.4	80601.2	2639.43	35381.3	63426.2
	24545	1324.87	358543				114621	1999.56	324.445	141481	1059.12	7644.79	725.003	5221.44	229.627
	46344.1	210.277	279.294				453.45	1117.82	430.874	61775.6	1368.09	18657.9	362.502	349.601	136265
	43434.4	1979.57	17409.1				792.086	14759.4	695.332	347.021	852.073	173.511	108583	1764.13	84411.3
	185.766	2556.86	144.485				369.597	391.528	13108.8	18295.4	1780.26	58984.6	472.155	29618.1	806.921
	1012.68	27330.2	472.155				150349	13840.9	88758.7	699.203	375.402	38308.4	1569.34	1562.89	312.835
	456.03	8743.26	158725				930.765	5648.45	136499	111045	1179.74	160812	20328.5	5154.36	666.307
	581.809	279.294	10593.8				534.722	70466.6	1604.17	1383.57	524.402	2227.26	2341.43	201.892	11314.3
	363133	41154.3	4911.83				365.727	15258	1259.73	10600.3	3344.43	19175.8	230.917	1023.65	84179.7
	28327.4	1490.64	1508.06				403.138	16871.2	36736.5	2322.72	322.51	50544.5	3943.66	2113.73	236.723
	411.523	4701.56	3039.34				70291.8	38300	5017.62	31800.2	119882	16924.1	1349.38	885.614	273.489
	3696.61	11055	177296				25804.1	176007	12380.5	31773.7	13457.7	50254.2	43266.1	335.411	3207.69
	872.068	11375.6	2654.26				546.978	330.896	797.891	6413.44	583.099	387.658	274.134	32325.9	579.874
	2414.96	346.376	396.043				20096.9	657.276	85400.8	1110.73	21367	37351.9	3778.53	2122.76	64221.5
	570.843	49644	7155.86				72553.2	288736	307.03	45394	1658.35	46656.9	213.502	322451	36410.8
	27343.1	483.121	2456.24				62846.3	136889	279.939	33446.3	42389.5	55387.3	96544.8	7801.53	1065.57
	23921.9	194.796	387993				3436.03	1376.47	157526	9083.18	45335.3	8220.15	137.389	56986.9	151.58
	1453.23	817.241	12514.7				471675	207862	921.09	99854.4	183.186	20019.5	163714	854.653	14139.5
	287.679	23050.5	476.025				113453	22304.8	261.878	950.116	3251.55	113.524	355.406	4688.01	499.891
	12625.6	21602.4	13706				4435.16	270.909	4198.44	458.61	402.493	2400.12	675.337	560.523	869.488
	3248.97	351.536	379.917				282.519	1450.65	90176.5	2124.05	199753	619.22	1398.41	440.549	263519
	421.199	2707.15	66499.7				128681	11087.9	1161.68	124506	612.125	1239.73	23053	24553.4	366.372
	76542.7	5115.66	885.614				45007.6	224.467	378.627	90219.7	14051.1	76068	13536.4	19003.6	19893.1
	42006.3	7488.69	1255.21				5541.37	69993.1	81151.4	485.056	14460.1	75351.3	18886.2	11356.9	5290.46
	3764.34	7468.05	224.467				101574	7458.38	287.034	7066.85	685.657	1961.51	21904.9	22490.6	147811
	25451.9	4854.43	97067.9				22356.4	11925.8	335.411	395.398	63565.5	11138.2	24364.4	286.389	1307.46
	175.446	57448.8	6145.76				21337.9	1804.12	880.453	646.311	7909.25	367.017	278.004	90703.5	20873.5
	302739	3419.26	7554.48				24919.7	6726.92	363.147	44559.3	5311.75	96708	26370.4	510534	189848
	8770.35	4453.87	1651.25				15919.8	1959.57	13741.5	5238.21	3519.23	22124.9	199.956	70189.2	7157.8
	37043.5	13495.8	174.156				21058	31762.8	95897.8	91064	1805.41	126044	13272.6	267.039	372193
	89063.8	83646.3	134.164				9892.68	37744	79078.3	408.298	296.71	64982.6	750.804	98856.5	463.125
	25905.3	7079.1	82681.3				8403.33	82448.5	79200.8	302.515	11000.2	3710.16	127.069	172639	584.389
	540930	2898.72	1560.95				30253.4	21844.9	129089	45452.7	17020.8	314.125	826.917	2165.33	206.407
	8067.92	4312.61	30308.9				978.497	12512.8	14543.9	208062	703.718	5797.45	48229.5	2558.8	2936.78
	19568	1046.22	16729.3				30998.4	401.848	159269	10906	2311.75	33008.9	52642.1	44243.3	2350.46
	45172.7	24574.6	39489.5				5129.85	23187.2	111910	250.913	1416.47	711.458	187.056	8125.97	641.796
	1400.99	371.532	154.805				1301.65	308.32	2589.76	1008.81	138.679	26681.3	1180.39	106242	933.99
	3093.52	1174.58	3760.47				545.688	23719.4	331.541	215.437	21005.1	2233.06	63092.1	2325.3	330.251
	17451	12615.3	1013.33				555.363	1762.84	8943.86	155588	13110.7	10963.4	66277.2	257371	327.026
	24600.4	1764.13	145.13				131782	46894.3	45897.1	59231	161674	312.19	734.679	2634.91	4124.91
	3952.69	326.381	632.12				1873.79	1619.65	92899.8	301876	1663.51	40213.2	1053.96	205079	420.554
	109001	8289.16	808.211				6033.52	739.839	6827.55	31003.6	2122.12	145.775	135369	1166.84	353.471
	252.203	887.549	11163.4				21168.9	482418	32042.7	4375.82	6688.22	87391.3	108689	175.446	1064.28
	428.939	282.519	2020.21				23246.6	948.181	52852.4	2051.81	4361.63	3179.31	301.87	32492.9	4894.42
	5932.26	4895.06	13281				32861.2	4553.85	4209.41	22276.4	3347.01	28532.5	3459.89	972.046	4201.67
	163.835	5674.25	4532.56				2625.23	410.878	34277.7	610.835	2086	248108	929.475	47796.7	77545.7
	1915.07	1837.02	1264.24				3218.01	4795.73	28726.6	39874.5	3646.3	588.259	61478.2	128771	106057
	1825.41	9677.25	68628.9				137776	22692.5	18759.8	1866.05	3642.43	274.134	369.597	1111.37	8167.25
	2449.14	16272.6	13482.9				3844.97	6437.31	52413.7	9459.88	590.194	419.264	433.454	397.333	97458.1
	62780.5	2959.36	129.004				165.77	2796.17	12641.8	519.887	2620.72	389.593	1886.69	2189.2	320.575
	481.186	7711.22	5761.97				29874.1	49217	9287.65	263.814	4380.98	625.67	243.173	10003.6	210.922
	41036.9	4121.04	34460.2				6446.34	2871.63	17124	3676.62	354.761	776.605	182.541	1599.65	1022.36
	2027.3	4946.02	39188.2				18864.9	5140.82	167.06	7695.1	2527.84	999.782	48807.4	19737	6760.46
	4589.32	6187.04	708.233				820.466	32594.8	957.856	419.264	18342.5	1041.06	33386.9	1289.4	318.64
	559.878	22700.2	141.26				53549	8476.22	98371.5	1021.71	12307.6	259.943	1877.01	58760.8	215089
	6257.35	4904.09	17567.8				10694.4	2756.82	2870.34	5543.31	4660.28	197.376	579.874	111376	104468
	45512	3145.77	368.952				4640.92	9272.82	81086.2	519.887	20100.1	202282	5569.11	472.8	204.472
	74313.5	2878.08	2578.15				32287.8	4876.36	10153.3	184191	3479.89	396.688	15153.5	288253	50473.5
	13703.5	8552.98	862.393				416.683	812.726	1039.13	9328.29	19296.4	1428.72	10897	746.289	84079.1
	271.554	4760.9	32356.2				2922.59	1651.25	4402.27	2762.62	3426.35	1184.26	178.026	25299	919.155
	53358.7	13265.5	1106.21				2957.42	3273.48	71212.9	2469.78	4527.4	10226.8	27962.3	25695	72671.3
	5751.01	16448.7	6776.59				178.671	1464.2	96585.4	35147.2	2845.83	527.627	211.567	48815.8	72001.1
	14531.7	6153.5	63192.7				25637.6	224.467	14478.1	69243	13759.6	2009.88	419.909	230.917	419.909
	11336.9	654.051	514204				610.835	14429.8	109862	2372.39	332986	5000.85	463.125	258.653	407.653
	2254.99	4331.31	27950.7				439.904	4933.76	7141.67	110511	899.159	1184.26	416.038	37684.1	185.121
	1851.85	3788.85	73095				983.657	1621.58	91763.2	8300.77	386.367	6537.93	29026.6	40877.5	1108.15
	661.146	53120	63140.4				12475.3	3703.71	65121.9	2529.13	6519.87	3986.23	71641.2	470.865	4514.5
	15486.3	1038.48	31894.3				2295.63	5100.18	1242.96	695.977	7566.74	52061.6	999.782	152749	24126.4
	3477.31	15214.8	91980.6				7829.26	425.069	35437.4	4196.51	4148.77	8684.56	15530.8	1399.05	401.203
	1332.61	15670.8	4803.47				3877.87	8127.91	162.545	10208.1	356.697	5476.87	21205.1	33826.8	21815.9
	1508.06	4320.35	15891.4				10088.1	546.333	33877.8	853.363	129110	3336.69	834.012	55295.1	579.229
	5407.21	29891.6	83050.9				77543.1	3310.25	337.346	3069.65	7129.42	862.393	12632.1	78816.4	99479
	9887.52	7154.57	1008.81				10207.5	311.545	3501.17	23244.6	21932.6	108472	1495.16	39697.2	1735.75
	12507.6	6186.39	401.848				27290.8	2740.05	69682.2	257.363	4359.7	583.744	1786.06	33139.9	4177.15
	104682	296.065	132219				170784	5031.81	10188.1	167.06	39764.9	1645.45	1495.16	108816	11689.7
	4264.88	29264.6	42611.4				44897.3	1340.35	73332.4	24296.6	4633.18	25320.3	212.212	240077	854.653
	11531.7	80850.8	153067				310.9	961.081	1010.1	3197.37	15274.1	1222.96	163.19	3741.77	26080.8
	1777.03	626.315	253478				119.329	14626.5	16900.2	18708.8	4782.83	83390.9	18655.3	114507	119165
	1989.24	4903.45	194.151				5772.94	152646	33250.8	22784.1	4784.12	47218.7	22228.1	68211.6	210.922
	245.108	58063.5	5323.36				92109	743.709	26764.5	188.346	1959.57	519.887	150.935	1137.82	168.35
	1344.22	3111.58	737.259				80344.4	103.203	260.588	72071.4	1049.45	19446.7	263.814	696.622	610.835
	402.493	585.679	2961.29				35620	2934.2	150388	3753.38	46169.3	13097.8	41458.7	470770	19082.3
	6291.53	10015.9	128135				5044.06	45579.1	42085.7	4295.19	31186.8	456.675	20506.5	674.692	116.749
	8694.24	1974.41	5520.09				9358.61	90709.9	1718.98	10259.1	14372.4	6990.74	30866.8	42848.7	9635.32
	5642	285.744	2587.82				133866	3131.58	1308.1	5877.43	5825.83	252.848	2624.59	5038.26	16593.2
	18546.9	1678.99	17803.9				22808.6	224.467	670.177	8649.08	8113.07	1453.88	65436.1	107377	32991.5
	325.09	6993.32	2709.73				3481.18	185.121	1325.52	3672.75	67143.4	30737.2	202.537	20812.9	16818.3
	86710.1	28769.2	72577.1				3094.81	4115.88	34377	3673.39	8963.85	218.662	15247.6	86158.7	295.42
	34353.2	20877.4	580.519				33126.3	19179	566.328	8623.93	369.597	14918	51715.8	6282.5	414.748
	6220.58	2254.35	59861.8				147516	168.995	85389.8	16413.2	29870.3	26458.8	377.982	131993	60298.5
	24496.6	4322.28	6121.89				8658.76	401.203	58962.6	26333	3708.22	427.004	15705.6	117945	1737.04
	27479.8	181.896	2952.91				1774.45	9117.37	76538.8	5656.19	1724.79	800.471	124.489	161765	235.433
	582.454	1317.78	688.882				92053.5	4785.41	22688	24192.2	16989.2	806.276	1061.06	284.454	11489.1
	17863.9	7037.82	1266.82				78435.2	63647.4	917.22	4856.36	13422.9	5329.81	348.311	43642.1	68394.1
	1360.99	710.168	788.215				671.467	45083.7	54684.2	995.267	1523.54	1170.07	2053.75	1032.68	3351.53
	10092.6	1668.67	1140.4				10795.7	7142.96	12040.6	4965.37	5687.79	6370.23	709.523	1126.85	1555.79
	156.095	4814.44	26983.8				757.254	510.211	1389.37	26911.6	59596.1	966.241	268.974	705.008	261.878
	1300.36	10821.5	3246.39				420.554	83029.7	176.736	949.471	2449.79	3513.43	402.493	176301	18878.5
	150.29	3235.42	281.874				165.125	268.974	88349.1	14002.8	44882.5	660.501	108.363	1589.33	53406.4
	5999.98	38843.2	1072.02				85414.3	130605	24605	7155.86	2779.39	12921.7	136.744	2009.24	37130.6
	42085	677.917	22411.2				104766	1948.61	8977.4	8915.48	12389.6	1112.66	159011	447.644	2784.55
	9993.95	90825.4	25309.3				296036	8701.33	213.502	918.51	346.376	1977.63	830.142	703.073	4567.39
	11371.1	227.692	248.978				7509.98	85335	298	6879.79	22222.3	56662.5	303.16	3785.63	103779
	3686.29	153780	10522.9				130393	34239	832.077	9278.62	4837.66	3317.34	886.259	9668.22	380.562
	346.376	312.835	509.566				2046.01	47690.3	632.12	4576.42	576.004	641.796	109.654	25455.7	4179.73
	11242.1	1229.41	322.51				49745.3	425.714	1466.13	127.714	4231.98	2881.95	11151.1	42679.7	6315.4
	4602.22	4333.25	248.333				21607.6	555.363	1053.96	4708.01	30387.6	203.182	1337.13	51781	8126.62
	6830.13	296.065	701.138				128.359	5204.03	911.414	112.879	50997.9	995.267	40623.4	5539.44	48544.9
	9337.97	2638.14	789.505				12948.8	41643.8	3743.06	714.038	40228.7	183.186	1658.35	11658.1	9984.28
	46015.8	477.96	10911.8				154.805	417.973	692.107	5785.19	23696.1	8849.04	116238	1347.45	80432.2
	1113.95	6634.68	18652.7				10361.6	2798.1	249.623	15208.3	40598.9	10106.2	9011.59	45266.9	337.991
	3665.01	7638.98	1420.98				4861.52	1773.16	199329	99920.8	6519.87	678.562	1459.04	128.359	4782.83
	4471.93	2598.79	67723.3				103353	539.237	5373.02	1727.37	6468.91	610.835	12291.5	14501.4	15843.6
	7125.54	7075.23	121453				744.999	208.342	16882.1	3103.2	2379.48	7705.42	71573.4	646.311	377.337
	13786	75407.4	485.701				175.446	227.692	74412.2	10641.6	1824.76	3544.39	412.813	852.073	9229.6
	4202.31	6377.97	61954.2				332.186	1991.18	28146.8	7363.56	74926.3	673.402	297.355	267870	2985.8
	7571.25	77058.7	4822.82				3061.91	3646.3	4898.93	451.515	1693.18	23675.5	31302.9	9783.03	658.566
	5062.77	4572.55	1417.76				5901.94	241.238	706.298	4442.9	18061.9	49404.7	6999.12	5386.57	31846
	16872.5	1825.41	103.203				1659.64	906.254	6286.37	156785	72285.5	2013.11	23950.9	116330	21300.5
	2585.24	6338.62	8468.48				3905.6	4056.54	387.012	113.524	573.424	15738.5	7953.75	1066.86	1799.61
	10840.9	343.151	256559				48451.4	9604.36	69487.4	4869.26	2814.87	1371.96	104382	3517.3	7969.88
	1477.1	153.515	176231				349.601	705.653	18757.9	6391.51	817.886	11703.9	150.29	1183.61	30803
	18539.8	17006	2316.27				2151.14	145364	12788.8	30338.6	412.813	54120.5	13900.8	243183	3543.1
	7793.79	131559	1683.5				16928.6	10289.4	9561.79	574.714	8574.91	19480.3	44440	133940	3138.03
	85373	3563.1	109654				496.666	16054.6	4495.15	5791.64	247.688	216.082	784.345	591.484	30816.5
	2447.21	18110.2	99236.5				1840.89	428866	28240.9	3746.93	15834	1276.5	127156	8260.14	615.995
	3983	313.48	797.246				7258.42	13612.5	53405.8	1562.24	1801.54	7932.47	14416.2	19357.1	401090
	4415.81	1797.67	8483.96				67315	4604.16	3405.71	623.09	116.104	175.446	138.679	357.342	21012.8
	6598.56	2889.69	1711.89				30874.6	17969	31187.4	6554.06	3837.87	710.168	74955.3	26389.7	917.865
	6128.99	3519.88	17886.4				50827.6	553.428	221.242	804.986	7097.16	1550.63	159.965	17738.1	540.527
	2821.97	121.909	347098				30270.8	11635.5	15455.3	307.03	5962.57	2514.29	5238.21	151914	1942.8
	720.488	195.441	132781				239.303	31898.2	147921	141.905	9128.33	125.134	80289	3054.82	3557.93
	2030.53	2467.2	568.263				18101.2	3385.07	13851.2	11382	406.363	4546.75	19332.6	12050.3	2820.03
	1387.44	750.804	506.986				245.753	3866.9	87433.2	16987.9	24569.5	71402.5	181.251	138378	8618.12
	14296.2	2051.81	32967				87706.1	1765.42	342.506	11071.1	2665.87	111602	166.415	19489.3	85373
	20079.5	2445.92	1815.09				307.675	2489.78	6703.06	6043.2	145.775	421.844	106560	31667.9	51045.7
	649.536	490.861	74093.5				45395.9	4499.67	592.129	19215.2	724.358	80317.3	392.173	971.401	105429
	128155	5599.43	337.346				5676.18	64382.1	24203.8	971.401	3127.71	29249.8	58671.7	602.449	15036.7
	6764.98	119.974	66547.4				481.831	318.64	14169.2	548.913	2976.13	181.896	72768.7	11617.5	291.549
	16331.9	6625.01	64701.4				423.779	158.675	111091	5549.76	15659.2	207.697	9982.99	75214.6	559.878
	69420.4	71586.3	565.683				14432.3	16602.2	2820.03	4213.92	10529.3	39290.2	35815.4	87417.1	751.449
	11930.3	209.632	30148.3				98648.8	1956.99	485.701	18103.2	2763.91	15014.1	8679.4	49875.6	48534.6
	7736.38	2372.39	2394.96				83085.8	6357.33	201142	3153.51	2977.42	31996.9	20425.9	18692.1	542.463
	3361.85	9893.97	859.813				1441.62	1938.29	14985.1	5530.41	528.272	3285.09	305.74	15510.2	26690.3
	13113.9	5881.94	8089.21				31836.9	1397.12	341.216	2896.79	2569.12	3862.38	35038.2	748.224	8596.19
	14858.7	2344.65	206.407				12470.2	7564.8	318.64	1184.26	722.423	1657.06	17845.8	361.212	13948.6
	181580	5313.04	22467.4				39427.5	1680.92	999.137	18516	1344.22	9488.9	5136.3	59989.5	16709.9
	17754.8	3383.13	8852.91				21718.5	43168.7	43306.7	12300.5	4429.36	87899.6	16873.7	355.406	17090.5
	735.969	32253.6	21841.7				1355.83	302.515	4717.04	2362.71	960.436	33737.8	168.35	36247.6	85097
	3896.57	2821.32	52513.7				57500.4	548.913	11774.2	35375.5	305.095	24903	106116	11948.4	2823.9
	4293.9	11571.7	51462.3				15471.5	62612.8	1780.9	8694.88	1902.17	183.186	13103	2543.32	10152
	5065.35	757.254	1609.97				198.021	5563.3	2111.8	607.61	29648.4	9644.35	1790.58	27316	20076.3
	137.389	4849.27	351966				272.844	527.627	7931.18	28520.2	2235	159.32	803.696	1231.34	4224.24
	4122.33	1799.61	32830.3				5596.85	1030.1	2234.35	19386.1	1331.97	123.844	12692.1	60243.7	216.727
	5718.11	16940.8	8874.2				18057.4	19048.8	77428.3	407.008	181.896	47301.3	1112.02	63464.2	78137.8
	6874.63	1509.99	225.757				143.84	1372.6	54619.7	838.527	541.172	2671.03	3136.09	75351.3	1862.18
	6570.83	2556.86	2486.56				927.54	817.886	419.909	47035.6	1301.65	4139.1	1070.73	39992.6	75297.8
	3040.63	2506.55	973.981				91007.3	28565.4	41254.2	12234.8	1105.57	3017.41	179.316	5182.74	52600.8
	41966.3	401.203	6064.49				492.796	454.095	18778.5	24187	355.406	1638.35	753.384	4192.64	639.216
	3372.81	1894.43	28922.1				214.147	16024.3	9386.99	1281.66	196.731	259.943	224.467	22686.7	20618.1
	146878	6512.13	5175.65				5718.75	410.878	8701.33	3506.98	699.203	970.111	347.021	18875.9	281255
	56934.1	321.22	97676.1				136.744	1575.14	16606.1	18652.1	434.099	250.268	66700.3	31757.6	35899.9
	16957.6	2573.63	2148.56				7455.15	8097.59	14841.9	329.606	853.363	20365.2	5440.75	170.931	88460.1
	56663.1	693.397	20640				12336.7	874.003	93953.7	225.757	715.328	1422.27	188.346	130901	304.45
	674.692	2067.29	280.584				9448.26	3511.49	497.311	18005.8	1848.63	108918	6971.39	3491.5	2262.09
	34584.1	19062.9	12732.7				3758.54	2497.52	5842.6	2217.58	1356.48	6526.97	8937.41	2365.94	37383.5
	26469.1	3653.4	1059.12				9133.49	3373.46	25697	65469	4165.54	670.822	79875.5	2815.52	14001.5
	37589.9	17438.1	16006.2				512.147	1987.31	9185.74	3554.71	1037.84	4230.69	639.861	36730.7	6559.86
	4076.53	187.701	31181.6				258.008	644.376	77723.7	47803.1	2427.21	886.904	776.605	15739.2	26885.1
	3501.82	141.905	257322				1390.02	1110.08	12867.5	45353.3	2605.24	665.016	266.394	3659.2	280.584
	308.32	560.523	30787.5				1193.29	1102.99	2051.17	316.705	138.034	15843	99.9782	63787.4	1713.82
	2097.61	691.462	296.71				1023	7535.78	30211.5	15605	339.281	2132.44	11745.8	112278	82152.4
	48069.5	740.484	12662.4				2136.31	605.03	9496.64	1671.89	567.618	8556.85	85161.5	6653.39	261.878
	132.229	4553.2	48276.6				2738.11	35767	1332.61	8589.1	6343.78	368.952	107853	726.938	29142.7
	8534.27	17129.2	1073.96				101.913	3004.51	229692	3517.3	8161.45	1074.6	132.874	5375.6	29903.2
	2987.74	44554.2	17405.2				16947.3	201.246	117897	8547.17	385.722	872.068	329.606	149	1680.92
	11931	999.782	10358.4				6014.82	377.337	3291.54	1428.72	1109.44	94636.8	265.104	130180	2754.88
	10074.6	1780.9	24932				18074.1	168.995	480.541	7482.89	161.255	86924.9	1676.41	205509	379.272
	941.73	2939.36	26983.8				3626.31	76408.5	6545.67	1281.66	8536.85	85070.5	2562.67	209240	243.173
	190.281	21815.2	1324.23				2414.31	165.77	165398	522.467	7641.56	5057.61	163.835	399.268	1063.64
	934.635	551.493	22584.1				489.571	3290.9	2949.68	9322.49	750.159	714.683	763.705	14105.3	328.316
	355.406	4805.41	11398.2				353.471	370.242	1156.52	2692.96	6647.58	5679.41	82598.1	6256.7	1090.09
	1030.74	1259.08	386413				3221.23	236.078	769.51	452.805	48138.5	2785.2	56927	38829.6	927.54
	9448.91	1705.44	2802.62				6771.43	4260.36	543.108	2135.02	94137.6	11374.3	121.909	9029.65	6417.31
	345.086	103.203	201.892				40052.6	1093.31	7400.32	2751.66	823.692	347.666	1024.29	6841.09	513.437
	7596.41	8579.42	19221				243.818	554.718	4705.43	1032.03	1433.88	109309	709.523	250.268	9975.25
	197.376	125.779	5536.86				163843	823.692	187.056	2442.69	1759.62	100643	10964.1	1847.34	4311.96
	508.276	3784.98	1124.92				54081.1	1123.63	6253.48	374.112	1555.79	6975.26	98.6882	2422.05	258.008
	18214.1	1391.95	241.883				67349.8	1130.08	26484.6	14658.7	17031.8	4809.28	42646.8	7376.46	7438.38
	5768.42	10559.6	19436.4				26796.1	1714.47	15686.3	287.679	413.458	1333.26	646.311	585.679	456.675
	2420.12	516.017	2342.07				688.882	1337.13	10580.3	3617.28	1875.08	15370.8	16987.9	13055.2	314.125
	252.848	4076.53	445.709				83450.9	4258.43	9488.9	37856.9	1759.62	1504.83	10637.7	19370.6	14434.9
	10647.4	258.008	24290.2				1875.08	16130.7	383.787	243.818	479.25	201.892	583.099	10703.5	4840.88
	225.757	102.558	45719.1				7241.65	2669.74	8519.43	8862.59	1942.16	92900.4	12913.3	2016.98	2489.78
	1697.69	4499.67	23952.8				9015.46	1020.42	49217	7554.48	1832.5	1671.25	9703.05	19359.7	17964.5
	226.402	3995.9	3686.29				3536	870.133	346.376	1723.5	5476.23	3755.96	5678.12	29621.3	14568.4
	21016.7	4405.49	2255.64				8979.33	352.181	698.558	340.571	950.116	13629.9	1277.79	45935.2	93.528
	1642.87	4193.93	6814.64				92422.5	248.333	96631.2	4784.76	3314.12	22137.8	2143.4	2150.5	2517.52
	2031.17	1893.78	67685.3				24995.2	6758.53	872.068	1101.05	6035.46	207723	2498.81	2914.85	354.761
	4588.68	218.017	314.77				1385.5	32482	6602.43	405.073	4190.06	1534.5	1032.03	6677.26	8222.08
	7467.41	15904.3	1056.54				6162.53	363.147	22797	13052	2313.69	8068.57	4767.35	33263.7	121.909
	241.883	4533.85	10340.3				932.055	863.683	114651	27501.1	10593.2	974.626	1491.29	1035.26	3716.61
	5918.71	9426.33	106635				27179.2	891.419	1603.52	2509.13	65897.9	32451.6	64074.4	5622.65	207.697
	16815	103.848	1271.34				30259.9	350.891	289.614	3781.76	11611	1013.33	2414.96	36161.8	15755.9
	13368.7	7134.58	1279.72				45114.7	317.995	11783.9	87317.8	7061.04	9903.65	890.129	465.705	17125.3
	4442.9	11902.6	60870				27160.5	283.164	111281	57223	256.073	7807.33	1660.93	359.922	147765
	834.012	116.104	414.748				239.303	1390.66	130172	4911.19	10932.5	9155.43	1290.69	34286.7	464.415
	6130.92	21188.9	27449.5				276.069	591.484	241.883	4467.41	199.311	844.977	135.454	266.394	19838.9
	1377.76	13800.9	98640.5				7497.08	1835.73	59481.9	1224.25	25623.5	4835.72	19998.9	20426.5	408.943
	3459.89	5614.91	11049.9				13766.7	730.809	13448	4851.2	2852.93	5051.8	864.973	26074.3	274.779
	8418.17	5256.27	418.619				35022.1	1334.55	442.484	5002.14	408.943	7273.25	16983.4	4344.86	51682.3
	319.93	1654.48	7512.56				5605.23	52650.5	8473.64	245423	149.645	361.212	8060.18	7720.9	163.835
	2343.36	1467.42	280.584				3172.86	115.459	214.147	11249.2	1135.88	43959.5	219.307	6216.71	4519.02
	665.016	199.956	13722.8				967.531	1077.83	3955.91	696.622	3876.58	494.086	1382.92	73664.6	278.004
	1609.97	7261	679.207				4848.62	2744.56	279.294	3659.2	6997.83	1188.13	10630.6	18294.7	5491.06
	2275.63	249.623	1855.72				4837.66	2064.07	187.701	277.359	1234.57	901.739	448.289	3296.06	134.164
	7088.13	1052.67	777.25				1772.52	200.601	10392.6	22642.8	13218.4	709.523	801.116	18030.9	4065.57
	4385.5	4713.81	39860.4				162.545	29681.3	54073.4	9235.41	265.749	894.644	61008	486.991	23051.8
	53931.5	22806	5500.09				2370.45	2605.88	22922.1	12071.6	6016.11	11476.9	13411.9	18005.8	442.484
	6254.12	9379.25	3550.84				15858.5	3130.29	243.173	3252.84	7311.96	247.043	186453	16235.8	2118.25
	407.008	6583.73	16634.4				2828.42	2056.33	7093.29	5065.35	327.026	4193.28	258.653	272.844	1449.36
	268.974	994.622	3592.77				33875.8	277888	5104.69	1225.54	8362.69	505.696	635.346	8226.6	11558.8
	562.458	1425.5	1046.87				65899.8	746.934	203.827	542.463	14373.6	1192	7126.19	9079.96	1190.71
	7048.14	1007.52	9116.72				734.034	105.138	963.016	14546.5	3253.49	15447	69717.7	1188.77	5267.89
	2836.16	992.687	5121.47				1803.48	4661.57	20376.2	524.402	2304.01	8547.17	677.917	130145	12000
	7350.66	6118.02	1228.76				7681.55	423.134	634.055	26160.8	77.4025	632.12	27659.1	7353.24	1480.32
	1064.28	7866.67	35251.7				155.45	267.039	180.606	1744.14	3058.69	4729.94	19517	727.583	363.792
	401.203	1226.83	88860.6				4548.69	8703.91	189.636	232.207	164.48	5920	10943.4	7511.91	41246.5
	16159.1	214.147	37636.3				65390.3	1466.78	3039.34	4056.54	4340.99	72424.2	27143.1	2182.75	1044.29
	1123.63	9946.87	11564.6				2615.56	10600.3	146571	107784	1944.74	2376.26	5750.36	374.112	13762.8
	997.847	31528	11407.2				15516	1849.92	4869.91	105.138	387.012	4577.07	2625.88	21238	98.6882
	1062.99	227.692	78030.7				1608.68	955.921	317.995	20029.2	3927.53	21809.4	1139.11	210161	10274.5
	22657.6	136.099	45579.8				9399.89	545.688	434.099	221.242	4598.35	178.671	276.714	211.567	157619
	8813.56	3340.56	382.497				7842.81	362.502	3819.81	3116.1	3540.52	77994	101.268	2814.23	412.168
	118.684	4460.96	409.588				5230.47	953.986	3178.66	3107.71	919.8	2009.88	1230.05	3156.09	7725.41
	1052.03	9499.22	15028.3				25486.1	757.254	10980.2	1102.99	153687	6917.85	18163.8	166960	130.939
	1430.66	1090.09	89710.1				9160.59	1254.57	2440.76	53792.2	2604.59	534.722	312.835	545.688	12042.5
	2036.98	133.519	18349.6				358.632	844.977	33765.5	389.593	3492.79	421.199	385.722	2873.57	882.388
	1618.36	11575.5	4203.6				10348.1	5336.26	232.853	619.865	288.969	985.592	531.497	250.268	16852.5
	5233.05	2313.69	123529				17883.2	1591.91	89428.3	198.021	2987.74	134.164	378.627	2630.39	1998.92
	1130.72	2137.6	274576				314.77	2263.38	5447.85	79.3376	1909.91	1490.64	19817	3745.64	238598
	1469.36	21188.3	25030				1101.7	1890.56	2418.83	1784.13	10661.5	38429.7	385.077	14756.1	543.753
	6693.38	6710.15	2171.14				2458.82	537.302	198.021	7876.99	881.098	1677.05	290.904	254.138	258634
	410.878	6655.32	10839.6				741.774	5027.94	34204.8	4787.34	4554.49	5935.48	197.376	26219.5	27321.1
	9225.73	181.896	136.099				777.25	10499.6	17121.4	2689.09	3103.2	3119.32	18605.6	7014.6	629.54
	7993.74	6268.31	370.887				173.511	1247.47	148.355	358.632	2591.69	311.545	6061.26	28269.3	102112
	1077.18	70116.3	102892				2483.98	18283.1	161.255	2205.97	6879.79	9120.59	1524.18	2676.19	6512.13
	419.264	44311	205144				3752.09	7644.14	431.519	839.172	5162.75	3322.5	2583.31	36563	336.701
	382.497	10199.7	752.094				267.039	10383.5	4243.59	3962.36	18781.1	28402.8	15232.8	155.45	53616.1
	2967.1	1313.91	5992.24				672.757	475.38	429.584	994.622	2367.87	1927.97	19219.7	581.164	3251.55
	7829.91	114292	450.225				27294.1	1508.7	3477.95	3448.93	428.939	162.545	2892.27	18734.6	1030.1
	3832.07	3930.76	27820.4				2353.04	821.112	269.619	8496.21	31919.5	3116.1	39365	74707.6	279.294
	2068.58	196.086	210454				28443.5	166.415	5638.13	41420	4579	892.709	327.671	788.86	896.579
	10758.9	8651.66	118.039				332.831	24985.5	681.142	149	51614.6	112.234	21080.6	12710.8	17116.9
	6270.89	5240.79	423.779				1203.61	5456.88	3352.82	1676.41	2365.29	5732.3	459.9	20171.7	941.085
	22686.7	3488.92	17198.8				365.082	214.792	5416.24	93.528	1809.93	2190.49	10337.1	467.64	3516.01
	5465.91	21051.5	4713.17				40868.5	8932.25	12597.9	1859.6	4727.36	31976.9	20500.7	7952.46	9068.99
	67427.3	4096.53	489.571				4433.87	470.22	17726.5	170.285	1181.03	16487.4	5780.03	3532.13	44790.9
	252.203	3514.72	6641.13				1203.61	10215.2	7949.88	11047.3	78457.8	1861.53	292.194	79708.4	2794.88
	8529.11	27370.8	2537.51				5443.98	5776.81	156.74	626.315	4822.82	544.398	534.077	379.272	508.276
	20490.4	2476.88	38024.6				9138.65	1530.63	38878	28471.9	8422.04	3743.7	25875	1844.11	256787
	1294.56	758.544	180.606				4832.5	3273.48	2891.63	605.03	1140.4	13334.5	16342.9	14767.8	680.497
	15016.1	9798.51	4676.4				970.756	835.947	38558.7	99.9782	4501.6	537.947	879.163	130.294	3435.38
	11050.5	1937	3281.87				16811.2	1749.3	1984.73	6859.8	902.384	2225.97	957.856	23068.5	352.826
	16073.3	8056.96	3635.34				285.099	1662.86	468.285	283.164	3774.66	8169.19	13245.5	18238.6	342.506
	3446.99	792.731	6107.7				1515.8	22244.2	10528	3421.19	146.42	9988.79	476.025	32605.2	27428.9
	3640.5	509.566	1100.41				630.185	1857.01	16277.7	254384	4543.53	13246.8	2023.43	2158.88	14932.2
	1382.92	2707.15	19324.2				3451.51	101309	88829	5060.19	3101.91	20348.5	23363.3	1659.64	3139.32
	4993.11	536.657	451.515				45834.5	10846.7	4963.44	5088.57	18843.6	2540.09	113453	924.96	393.463
	11468.5	89.6579	25894.4				5703.92	1912.49	20755.5	703.073	3639.21	66247.5	19255.8	800.471	326.381
	1555.15	12298.6	4579.65				130226	7953.11	2084.71	5425.92	443.129	5371.09	33411.4	103886	9419.88
	300307	145.775	103283				9812.7	11377.5	3579.87	22589.9	7238.42	78916.4	670.177	279.294	2230.48
	8641.99	1287.46	44240				2569.76	2100.19	479.25	1604.17	857.878	281.229	671.467	1014.62	4515.15
	9494.06	6826.26	8678.11				1960.22	16057.8	918.51	4306.8	4626.09	5366.57	371.532	595.354	156.74
	3641.79	18453.4	6136.08				32709.7	194601	1466.13	12475.3	210.277	523.112	6134.79	3146.41	3885.61
	8018.9	242.528	134.164				2204.04	2923.23	2978.06	3419.26	6491.49	294.129	11723.9	1603.52	4544.82
	7391.29	635.346	5792.93				11307.9	389.593	513.437	6568.89	434.099	5793.58	29943.8	603.094	7439.03
	21430.8	5732.3	333218				13489.3	3917.86	18561.1	4832.5	359.277	52390.5	6571.47	1015.26	997.202
	27998.4	5142.11	25544.1				14567.2	389.593	376.692	159.965	1312.62	797.891	7488.05	61333.1	2966.45
	99.9782	10768.6	1031.39				14217.5	40583.4	7503.53	774.025	1351.32	6733.37	6758.53	2639.43	6668.23
	9588.88	742.419	512.147				25001.7	4395.82	6559.86	8334.31	176740	3749.51	3863.67	62332.2	961.081
	1459.68	181.251	539.882				3821.1	1755.75	7644.14	2313.69	501.826	314509	23943.2	20049.2	294.129
	4913.12	17425.2	22132.6				539.882	4877.65	13188.1	71590.9	6069	3015.47	25309.3	256.718	900.449
	4210.05	149.645	470.22				63787.4	39555.9	41526.4	2831	431.519	8898.71	3385.71	13499	8099.53
	3233.49	1378.41	48274.6				9775.29	207.697	64195.7	11213	1717.69	3901.73	3936.56	161.9	599.869
	3079.33	426.359	1207.48				173107	25537	2439.47	387.658	3264.45	82067.9	1345.51	681.142	64667.2
	3397.97	4804.76	31604.7				57048.2	5740.69	63561.6	505.051	9826.89	93.528	1243.6	1468.71	341.861
	1645.45	200.601	476501				263.814	248.333	3178.66	2563.31	42264.3	1924.1	283.164	170.285	123.199
	7184.89	12410.8	12952.7				7557.06	13290	4579	38613.5	23777.4	232.853	14831	406633	2902.59
	9110.92	7167.47	2721.34				51758.4	1444.85	8486.54	45261.1	1529.34	34181.6	109669	156.74	2144.05
	5289.17	1597.07	588.259				1693.18	9537.28	1511.93	1118.47	3750.8	1134.59	6101.25	12795.3	123663
	854.008	5782.61	150.29				2763.91	741.774	628.895	525.047	385.077	15843	3076.75	54512	3901.09
	3543.1	15087	1688.66				13995.7	4325.51	120061	3002.57	63379.7	294.129	230.917	236.723	31549.9
	417.973	389.593	5265.95				9756.58	5153.07	127.714	170.285	7593.83	8720.68	15519.8	8541.37	7960.85
	690.172	545.043	1978.28				5582.66	4446.13	5247.89	1943.45	15979.7	654.696	21549.5	252.848	13188.7
	8926.44	755.964	39934.5				15955.2	5530.41	178.026	1884.11	1660.28	7520.3	212.212	5518.8	15828.8
	5715.53	1511.93	110.299				1478.39	2429.15	153499	11566.5	1582.88	7963.43	754.029	8675.53	4801.53
	657.276	11551.7	1215.22				179.316	4706.72	15244.4	249.623	8754.22	17114.3	132.229	3744.99	571.488
	3327.66	1551.92	29726.4				11452.3	3153.51	646.956	17264	411.523	5351.74	21801.7	657.921	2191.14
	1279.08	3059.98	1167.49				3022.57	1960.22	102.558	198.021	5646.51	396.043	3366.36	539.237	5065.35
	1245.54	3078.04	3630.82				1523.54	30598.5	4918.93	70618.8	7460.31	657.921	40622.8	6331.52	19895
	8322.06	6682.42	426.359				4004.93	4913.12	4591.26	4282.29	4470.64	2889.05	132.229	3252.19	18635.3
	15772.7	779.83	3991.39				6432.79	3247.03	4499.67	356.697	502.471	2373.68	226858	21259.9	18016.1
	1844.76	674.692	22735				3863.03	24672	5691.02	237.368	11935.5	50886.3	239.948	4152	28150
	1004.94	2731.66	10546.7				11042.1	1197.8	2391.09	1385.5	185.121	3456.02	145.775	8901.29	15491.5
	2711.67	134.164	1627.39				3080.62	14775.5	1855.72	3187.69	2421.41	143.84	1904.1	679.207	458.61
	2339.49	3239.29	5336.9				8647.79	9759.81	3356.04	4031.38	11763.2	7969.23	3027.73	24511.4	10122.3
	1925.39	1023	5009.88				780.475	297.355	20910.3	22030	608.9	2826.48	9614.04	56725.1	303.16
	137517	1030.74	445.064				7904.09	4049.44	40980.8	2315.62	843.687	3313.47	493.441	1149.43	1601.59
	5453.01	2559.44	359.922				11032.4	10074.6	1649.96	1597.72	50400.6	17633.6	844.977	11808.4	1913.13
	3336.69	3976.55	1016.55				17441.4	14986.4	59709.6	172.866	3799.17	752.094	12430.8	1087.51	12982.3
	45160.5	1628.68	1017.2				3534.07	4342.28	5661.35	12582.4	382.497	14205.3	167.705	6827.55	2498.17
	4295.19	85.1427	46992.3				681.787	2126.63	5596.2	2015.05	15543.1	29321.4	273.489	39704.3	198.666
	14536.8	2508.49	14442.7				660.501	3656.62	47957.3	163.835	8722.62	6385.71	519.887	665.661	7267.45
	311399	3318.63	2634.91				195.441	2698.77	11318.2	1751.88	3622.44	3444.41	136989	672.112	154.805
	9732.07	44654.1	2528.48				7122.32	120.619	227.692	572.133	5447.2	723.068	13330	6835.93	7173.28
	8483.96	119.974	323.155				530.207	1671.89	783.7	2487.85	340.571	986.882	12012.9	2729.73	353.471
	1288.11	102.558	415.393				806580	3957.2	47783.8	9279.27	155.45	8047.28	24303.7	199.956	17625.2
	105016	423.134	1899.59				18250.2	249.623	3221.23	490.861	802.406	1413.89	14799.4	668.887	72.2423
	327.026	175.446	1476.45				231.562	16978.2	45464.9	429.584	2705.22	814.016	4000.42	1645.45	5869.69
	1199.74	1253.28	22797				2393.03	21586.9	17230.4	8602.64	3577.29	501.181	125.134	1758.33	539.882
	348.956	2963.23	473.445				1304.23	1081.7	2791.65	6713.38	1870.56	236.723	603.094	1233.92	133.519
	3786.92	2007.3	379.917				13507.4	10297.1	465.705	161.9	1363.57	1140.4	2771.01	270.264	46647.3
	131.584	287.034	2254.99				1235.21	290.904	108.363	5866.46	159.32	934.635	8274.97	570.198	4311.32
	468.285	3761.12	9707.56				227.047	114.814	2959.36	379.917	4529.98	238875	1804.12	181.251	2702.64
	3095.45	1428.08	76070.5				4938.92	368.952	16544.1	5354.32	444.419	1197.16	1172	2487.85	5516.22
	10538.4	6766.27	33875.8				3934.63	216.082	3239.94	8320.77	846.912	4580.29	411.523	170169	147.065
	1717.69	1502.9	176.091				99748.6	263.814	1041.71	2402.7	264.459	350.246	168.35	3942.37	1549.99
	399.913	747.579	349.601				1246.83	17124	1551.92	2630.39	1902.81	276.714	174.156	570.198	3208.98
	198.666	768.865	248.978				2236.93	14701.3	142.55	68745.7	3230.26	9523.09	16459	181.251	13762.8
	97.3981	663.081	430.229				612.77	88082.1	5455.59	881.098	11038.2	261.233	807.566	12952	27354.7
	432.809	343.796	19689.9				2178.24	6486.33	99860.2	5196.29	2823.26	18955.9	5351.09	7867.96	77608.9
	11215	228.337	12749.5				88852.3	1308.1	82428.5	1018.49	425.069	2251.77	743.709	1012.04	1755.75
	268.974	3759.83	8945.15				11440.1	149	228.982	454.74	1348.09	2163.4	396.688	90920.8	105141
	114.169	1250.7	27349.5				2116.31	2571.7	85937.4	122.554	318.64	55258.9	1686.08	1853.14	568.263
	7619.63	283.809	16540.9				159173	574.069	132.229	2925.17	886.259	117.394	484.411	142.55	12449.5
	1801.54	788.215	85146				3730.8	2189.85	9219.93	2584.6	765.64	4589.97	1173.29	2718.76	346.376
	1889.91	69657.1	172.221				1157.17	6909.46	177.381	2234.35	2205.97	6675.97	185.766	2441.4	784.345
	568.263	3955.91	1406.15				775.315	2068.58	1129.43	8395.59	1452.59	124.489	2085.35	2696.19	270.909
	1009.46	919.155	407.008				645.666	843.042	839.172	838.527	8822.59	761.77	5800.67	8010.51	292.194
	9322.49	189775	59682.5				22086.2	3404.42	43384.7	323.155	225.757	6081.26	14667.1	1578.37	1112.66
	347.021	1171.36	65458.6				393.463	6239.93	29652.9	6703.7	6143.18	12741.1	3676.62	775.96	730.809
	4872.49	973.981	423.134				6117.38	15456	219.952	596.644	218.017	25838.9	3626.95	30287	3958.49
	1377.76	138.679	2947.1				20900	1281.66	12033.5	4311.32	4873.78	6877.86	572.778	317.35	42523
	121.264	1393.24	3714.67				7861.51	503.761	971.401	3485.69	655.986	23078.8	147.065	12436.6	726.938
	225.112	363.147	2512.36				12400.5	5998.05	50713.5	1101.05	312.835	1064.93	508.921	6143.18	2012.46
	17026.6	1245.54	554.718				359415	163.835	22587.3	625.67	9496.64	106.428	793.376	2395.61	763.705
	4569.97	109.654	185.766				6390.87	84736.4	1593.85	669.532	183.186	392.173	493.441	9287.01	142.55
	8509.76	294.775	17085.3				3087.71	4866.68	42870.7	17370.4	519.887	774.025	485.056	361.857	3510.2
	2868.41	362.502	76831				1199.09	440.549	10286.1	29904.5	7567.38	360.567	1244.89	2990.32	196.731
	1951.83	154.805	2320.14				852.073	232.853	8777.44	2564.6	248.978	677.272	2187.27	26411.7	119.329
	5254.34	123.844	29356.2				4789.92	1297.14	7294.54	528.917	561.168	7188.11	22562.2	35701.9	2469.78
	158.675	562.458	2520.74				46071.9	4579	3755.31	2565.25	167.06	4787.99	1557.08	648.891	377.337
	1093.96	408.943	92.883				6181.88	2415.6	4718.33	3078.04	2063.42	239.948	138238	2743.92	188.346
	103.203	1972.47	2271.12				851.427	7021.7	703.073	207.697	1354.54	1457.75	8049.86	1115.89	5601.36
	3445.7	117.394	780.475				177.381	666.952	4614.48	2336.91	1098.47	125.134	174.801	452.805	2936.78
	2669.74	314.125	19193.2				5676.18	783.7	28503.5	11132.4	4473.22	3981.07	593.419	4609.96	156.095
	107.718	247.043	1435.82				3087.07	13050.1	1709.31	330.896	212.857	3578.58	504.406	788.86	1440.98
	10149.4	923.025	7840.87				68297.4	26762.6	239.303	13160.4	6156.08	285.099	906.254	1422.92	5643.93
	74.8224	279.939	1059.77				1434.53	392.173	3539.87	127.714	1848.63	2773.59	3040.63	224.467	6968.16
	2040.85	365.727	99.9782				6693.38	374.757	399.913	307.675	1514.51	6629.52	374.112	85.7878	435.389
	12970.7	2965.16	138.679				2284.02	888.194	1915.07	207.052	4842.17	134.809	366.372	167.06	1534.5
	15474.7	530.207	101.913				1525.47	118.039	11545.2	154.16	3290.25	10172	427.004	2716.18	154.16
	241.238	410.233	62732.1				414.103	43342.2	364.437	15910.7	4130.71	14348.5	512.147	301.87	1717.05
	1289.4	1069.44	152.87				492.796	7055.24	265.749	250.268	2996.12	357.987	1147.49	10970.5	3967.52
	9953.96	2219.52	237.368				1300.36	396.688	1735.11	14173.7	2454.3	24405.7	382.497	268.329	2420.12
	536.657	2567.83	861.103				5346.58	152.225	1969.25	7551.26	4335.18	257.363	478.605	1802.83	10397.7
	198123	379.272	703.718				1688.02	605.03	479.25	11654.2	299.935	245.108	673.402	321.865	136.099
	1223.6	2438.18	3175.44				2179.53	4043.64	5643.93	18388.3	12635.3	7882.8	548.268	9065.77	1593.2
	667.597	3021.92	345633				577.939	885.614	259.298	16417.1	2077.61	252.203	2289.82	191.571	745.644
	12016.7	513.437	156.095				72072.7	36893.9	50621.2	316.705	70004.1	726.293	192.216	1996.34	3231.55
	5669.09	3882.38	5955.48				616.64	941.085	2005.37	3638.56	710.168	152949	2153.72	553.428	3884.96
	1428.08	3561.16	283.809				30495.9	2124.05	15007.7	1726.72	903.029	1142.98	20774.2	141.26	231.562
	7935.69	4739.61	127.714				6131.57	1086.22	12513.4	840.462	228.982	10197.1	96.7531	2301.43	10609.3
	272.199	189433	168.995				2023.43	928.185	1976.34	1569.98	1298.43	165.77	3815.3	1081.7	2240.16
	215.437	810.146	19226.1				11849.7	284.454	437.969	3112.87	573.424	9412.79	7910.54	254.138	3696.61
	2253.7	1891.2	4493.22				7207.46	167.06	4695.11	492.151	234.788	465.705	2885.18	450.87	483.121
	214.147	2193.72	2207.91				278.649	465.06	152.225	6484.39	23665.2	37878.8	296.065	3446.35	91850.3
	221.242	2062.78	127.714				8076.31	940.44	2062.78	1579.66	493.441	244.463	11658.1	1308.1	339.926
	1003.01	2427.86	1254.57				2013.76	210.922	2612.33	3292.83	1551.28	296.065	121.909	38928.3	17995.4
	11773.6	1368.09	106795				16251.3	966.886	831.432	280.584	9474.71	2783.91	215.437	72551.9	3935.27
	490.216	1184.9	2958.07				502.471	325.09	10529.3	10481.6	37117.1	232.207	386.367	6156.72	12010.3
	2316.27	2286.6	23689.7				2069.23	1726.08	3607.6	119.974	10354.5	6621.78	1509.35	258.653	1259.73
	5050.51	1115.24	8673.59				11245.3	182.541	10122.3	12830.1	1239.73	8107.27	26979.9	3082.55	5731.01
	1540.31	3532.78	5191.13				1815.73	2038.91	4275.84	31830.5	2442.69	430.874	3390.23	390.883	1419.69
	463.77	1301.65	18281.2				220.597	3639.85	7755.73	666.307	583.744	3727.58	23353.6	297.355	1226.18
	840.462	430.229	579.229				318.64	220.597	13155.8	5493	1299.72	3144.48	85918.1	3530.2	114.169
	2500.1	732.099	189.636				372.822	214.792	52128.6	8769.7	1048.16	2360.78	304.45	19067.5	2024.72
	908.189	192.216	999.137				839.817	1798.32	1116.53	1088.8	2629.1	5383.99	3783.05	399.268	108.363
	2781.33	1123.63	200.601				3191.56	1391.31	90218.4	2235.64	9766.26	852.073	316.06	1455.17	254.138
	516.662	49635	235.433				3509.56	7179.73	10949.9	189.636	793.376	9029	328.961	411.523	7583.51
	368.307	7849.26	5427.21				1182.97	1175.87	32396.8	127.714	1059.12	996.557	79928.4	81444.8	20443.3
	326.381	240.593	981.722				256.073	903.029	690.172	2537.51	10415.2	14009.9	12636	158.03	2460.75
	183.831	336.056	8287.23				871.423	1064.93	7469.34	22202.9	397.333	8552.33	4748.64	2956.13	120.619
	3167.7	917.865	746.934				86640.5	190.281	7998.26	3141.9	508.921	30373.4	256.718	326.381	1297.14
	3510.85	273.489	1529.99				993.977	9141.24	1088.15	10039.7	635.346	9019.33	251.558	871.423	6840.45
	761.77	100.623	99050				6026.43	314.77	3065.78	6774.65	5243.37	20388.5	1288.11	1476.45	149.645
	8784.54	630.185	35509.7				6961.71	77917.2	24738.5	24596.6	2975.48	13554.5	1811.22	136.744	219.307
	121.909	94.173	288.969				9703.05	99.3332	16202.9	2816.81	118.684	292.839	129.004	7662.2	79.9826
	2347.23	794.666	189.636				1193.29	425.069	498.601	14118.2	904.964	1824.76	195.441	531.497	1382.92
	320.575	1196.51	11477.5				121.264	1.04984e+06	6299.92	27780.4	532.787	543.108	141.26	625.67	5485.26
	416.038	253.493	1044.93				101282	352.826	1108.79	501.826	419.264	5510.41	7633.82	99.3332	21457.3
	2525.26	321.865	1884.11				376.692	4193.93	36140.5	2006.01	887.549	17501.3	4879.58	258.008	914.64
	2258.22	12086.4	43151.2				17632.3	5603.94	4142.97	181.896	2899.37	8447.19	137.389	254.138	260.588
	2949.04	1933.77	323.8				1600.94	49896.9	1734.46	6695.96	1626.74	13150	334382	1123.63	1233.28
	4530.63	2522.68	340359				2493.01	2542.03	35783.2	15942.3	228.982	1678.99	4017.19	633.41	268.974
	9088.99	918.51	8842.59				14938.7	89.6579	74375.4	10104.9	534.722	1180.39	169.64	44160.7	434.099
	4630.6	15648.9	617.93				235030	1762.84	829.497	682.432	89.6579	374.112	5144.04	19603.5	772.735
	1624.16	8698.75	1431.3				2064.71	207.052	8217.57	150.29	1041.06	1690.6	9940.42	255.428	4163.61
	11898.1	1176.52	281.229				145.13	474.09	3222.52	38591	41323.9	236.723	532.142	19234.5	57394
	2278.21	12992.7	114.169				134218	2998.06	410.233	18580.5	591.484	2197.59	327.671	79.3376	107.073
	3368.3	8204.66	22991.1				3477.95	23664.5	114787	334.121	125.779	2856.8	1164.91	4174.57	402.493
	3299.93	3068.36	47546.4				7782.18	7503.53	737.259	15534	372433	973.981	490.861	2334.33	258.008
	986.882	108.363	1413.89				992.687	2684.58	937.215	5163.39	5681.34	2752.95	211.567	83.2077	2701.99
	3696.61	307.675	1464.2				782.41	1248.76	289.614	8651.66	739.839	406.363	586.324	627.605	192.861
	1417.11	404.428	240.593				1882.82	544.398	7206.17	1666.09	1901.52	504.406	24746.9	864.328	9860.43
	1762.2	171.576	2046.01				4005.58	8016.32	203.182	585.034	4672.53	2416.25	583.744	65961.1	1693.18
	1208.77	233.498	168.995				12071.6	1146.2	891.419	100204	321.22	1466.13	3804.98	133.519	481.186
	5696.18	2562.67	871.423				145.775	222.532	1086.86	66619.7	3701.77	24112.8	2173.08	212.857	450.87
	28070.7	469.575	179.961				2340.14	5856.14	479.25	7136.51	158691	3697.26	1037.84	276.069	234.143
	1834.44	139.97	560.523				3271.55	1499.67	7658.33	203.182	105.783	674.692	13470	772.735	1709.95
	783.055	9581.78	143.195				1967.96	24490.8	8105.33	1485.48	746.934	552.783	184.476	712.103	117285
	3158.02	119.329	153.515				835.947	14496.2	5188.55	1473.23	518.597	8069.86	5642.64	325.09	412.168
	3928.82	1021.07	131.584				494.731	1640.29	3252.19	3283.8	4225.53	366.372	359.277	38012.4	1076.54
	1129.43	1310.04	142.55				1935.71	134.809	118.039	104371	251.558	4486.76	266.394	168.35	198.021
	219.952	15241.8	75418.4				14620.7	241.883	1465.49	307.675	19398.4	723.068	234.788	126.424	5335.61
	5046.64	2543.96	1410.66				923.025	265.749	2654.26	3479.89	6708.22	4429.36	134.809	4057.83	3196.08
	1476.45	694.687	287.679				592.774	1629.97	154.16	1920.87	13715.7	252.203	3536.65	214.792	134.809
	5562.66	2414.31	1486.13				298	176094	168.35	49119	3180.6	3975.26	1152.01	145249	3163.83
	605.03	866.908	70828.4				2631.68	4469.99	23708.4	428.939	632.765	1705.44	9835.28	135.454	136.099
	2431.73	1452.59	1178.45				124795	10823.4	178.671	130.939	2003.43	5473	691.462	840.462	2339.49
	6058.68	572.133	1032.68				506.986	934.635	76415.6	8056.96	1749.3	1394.54	12930.1	977.207	3579.87
	6600.5	4525.47	385.077				419.264	432.809	7063.62	319.285	12762.4	317.995	1029.45	536.012	3471.5
	3557.29	3157.38	145.775				314.125	7779.6	3536	12708.8	251.558	149	140.615	1703.5	1652.54
	233.498	177.381	258.008				448.934	463.125	4979.56	123.199	16718.3	1020.42	113.524	540.527	2435.6
	697.913	153.515	5352.38				343.151	70893.6	2720.7	5824.54	3245.1	5086.63	705.653	26902.5	1285.53
	8905.8	110.299	152.87				808684	1853.79	7641.56	20473.6	388.948	1339.71	308.965	310.9	403.138
	3777.24	143.195	136.744				130.939	2210.49	1433.24	121.909	221.242	4686.08	3728.22	5363.35	235.433
	1935.06	90.9479	147.065				3214.78	536.657	156.74	6970.09	1761.55	29545.2	9687.57	701.783	305.095
	3668.88	496.021	43119				765717	144.485	4212.63	1048.8	1190.06	2525.26	762.415	397.978	177.381
	685.012	1824.12	1631.9				3921.08	14974.8	4217.15	674.047	2791.01	92.883	2498.81	1806.06	1532.57
	172.221	445.064	614.705				38723.2	168785	125.779	2812.94	2498.17	775.315	43157.7	1700.27	4226.82
	361.857	3163.83	259.298				196.086	896.579	13158.4	325.736	2986.45	5221.44	2987.74	1126.21	163.835
	637.926	3363.14	2972.9				8989.66	807.566	4593.84	391.528	5271.76	92.238	11331.7	2316.27	8423.97
	121.909	2269.83	644.376				1951.19	955.921	534.722	91.593	582.454	244.463	415.393	622.445	12298.6
	413.458	419.909	8082.76				373.467	5685.86	1159.1	424.424	4969.24	975.271	194.796	608.255	1949.25
	243.173	154.16	312.835				3713.38	152.225	5451.07	3205.75	1067.51	1099.12	336.701	187.056	11976.7
	15996.5	4871.84	12119.9				737.259	8655.53	3121.9	1004.3	973.336	808.211	130752	197.376	3885.61
	637.281	29050.4	735.969				268.974	439.904	192.216	472.155	2083.42	455.385	205.117	154.805	3452.15
	7307.44	293.484	344.441				5467.84	46555.7	10404.8	957.856	10651.9	4802.83	201.892	160.61	1263.6
	173.511	305.095	238.658				777.25	26816.7	3498.59	981.077	17310.4	3090.29	676.627	305.095	190.926
	105.783	436.034	9423.11				506.341	67360.8	8449.13	1497.09	1030.1	15599.2	106.428	266.394	254.138
	194.151	141.26	4773.8				155.45	1725.43	5435.59	5658.12	505.051	4670.6	218.017	2621.36	2407.86
	290.259	1559.02	14022.8				1172	821.112	1654.48	585.034	1241.02	1514.51	1619	246.398	1740.27
	432.164	260.588	79.3376				1988.6	3532.78	6134.15	394.108	1342.93	947.536	4724.78	411.523	76289.8
	13809.9	127.069	300.58				405416	2367.87	6787.55	276.714	1281.01	63744.2	1693.82	1149.43	199.956
	4660.92	8028.57	566.973				170052	3455.38	2439.47	16669.9	1888.62	62223.9	2862.6	476.67	954.631
	474.735	3426.35	178.671				200.601	354.116	78870.6	5013.1	268.329	237.368	1511.28	1587.4	4797.02
	952.696	886.259	151.58				241.883	2161.46	6177.36	944.31	1846.05	1507.41	8285.29	2909.04	58469.2
	2223.39	523.757	145.13				866.263	3341.21	815.951	71.5973	392.818	325.09	1502.25	799.181	1398.41
	2960	1251.99	298				6558.57	4324.86	1228.12	7640.27	4252.62	6066.42	155.45	254.783	20660.7
	2674.26	737.904	94.8181				7934.4	861.103	9579.2	52978.8	33077.3	791.441	2640.07	21839.1	3692.74
	838.527	218.017	142.55				127.714	7451.28	9183.81	570.843	483.766	80.6276	444.419	1394.54	2844.54
	782.41	398.623	215.437				6547.61	832.077	127.714	1689.31	2625.88	14154.3	1607.39	139.97	130.939
	2538.8	1106.86	296.71				537.947	180.606	3250.26	5496.22	7951.17	795.311	1975.05	83123.2	1075.89
	25506.7	5413.66	3725				180641	357.987	22304.2	3745.64	661.791	1553.21	1823.47	545.688	4275.2
	285.099	592.129	2280.79				27902.3	39993.2	1693.82	1320.36	3543.74	12189.6	119.329	2387.87	516.017
	2329.82	1733.82	522.467				181.251	2591.69	102.558	3198.01	638.571	146.42	4322.28	178666	31770.5
	6927.52	2767.14	101.268				236.723	712.748	194.796	334.121	3806.27	4946.02	147.71	3969.46	2240.8
	464.415	2653.62	173791				372.177	365.727	32065.3	4249.4	4375.82	8358.18	186.411	218.662	419.909
	7889.25	2840.67	719.843				8469.77	554.718	4289.39	4943.44	544.398	1776.39	12997.8	199.956	20732.3
	28017.8	779.83	2265.96				22559.6	7436.45	103.203	899.804	821.757	15444.4	1671.25	354.116	692.752
	654.051	1137.17	123.199				17718.7	5030.52	260.588	405.718	574.069	2004.72	9074.8	25595.7	17707.8
	2652.33	198.021	2185.33				220.597	1955.7	550.203	6279.92	3637.27	303.16	151.58	170.931	231.562
	110.299	179.316	1769.29				3859.8	2785.2	368.952	154.805	1199.09	121.264	281.874	18603.7	11435.6
	657.921	2710.38	489.571				977.207	628.25	2572.34	6852.06	490.861	376.047	1898.3	1301.01	32304.6
	107.073	456.03	2449.14				99496.4	675.337	6312.17	99.3332	30466.9	245.108	334.121	4760.9	79902
	158.675	212.857	4046.86				4626.09	28311.3	9126.4	2938.71	101.913	99.9782	816.596	1243.6	7727.99
	2237.58	4725.42	752.094				4615.77	148.355	236.723	529.562	1290.04	215.437	604.385	248.333	1822.83
	964.951	394.108	7784.11				2373.03	5835.5	7830.55	101.913	1022.36	179.961	416.683	17890.3	23994.1
	95.4631	160.61	2242.09				119.974	1549.99	21768.2	786.925	4072.66	3016.76	10032	381.207	1765.42
	963.661	935.925	26001.4				293.484	14824.5	1460.33	324.445	1860.89	3706.93	24650.8	25906	2272.41
	801.116	6481.81	286.389				344.441	8656.82	1468.07	4857.65	243.173	16355.1	92446.3	18062.5	1190.71
	208.342	2441.4	7769.28				22791.8	1189.42	369.597	2752.3	84403.6	2405.28	3841.1	10555.8	122436
	179.961	5741.98	35769				167.705	250.268	307.03	243.173	1561.6	6185.75	128.359	147.065	1940.22
	1873.14	6397.32	3310.25				154.16	2062.13	4616.41	1419.69	2084.06	213.502	29788.4	86024.5	657.921
	259.943	436.034	209.632				596326	14417.5	2761.33	359.922	458.61	297.355	2040.2	3356.04	2119.54
	546.333	177.381	769.51				68228.4	14042.1	312.19	17775.5	311.545	2055.68	50821.8	566.973	141.905
	6273.47	162.545	111.589				225.112	2867.12	566.973	2049.88	9471.49	1224.25	161.9	416.683	6681.13
	12579.2	1150.07	12115.4				7002.99	2356.26	99.3332	14739.4	783.7	2406.57	781.12	770.8	202.537
	390.883	2475.59	176.736				55922	177.381	20456.8	178.671	76255.7	764.995	2361.42	2930.33	178.671
	6256.7	5418.17	94.8181				70578.2	262.523	1944.74	6669.52	7682.2	634.055	205.117	310.9	117.394
	606.965	186.411	334.121				9155.43	5598.14	1142.33	214.792	4173.93	2818.1	31620.9	302.515	1214.57
	194.796	4775.73	260.588				5858.72	2345.94	244.463	112.234	107.718	25059.1	425.714	37106.1	5511.06
	132.874	170.931	157.385				1451.94	984.947	1488.71	283.809	1193.93	138.679	6349.58	10149.4	19926.6
	2801.33	121.264	521.177				602.449	341.216	19375.1	3892.7	4762.83	324.445	128.359	48800.3	2560.73
	150.935	10307.4	2776.81				642.441	1895.07	195.441	201.246	1891.2	145.775	105.138	20030.5	11186.6
	2066	1233.28	421.844				207.052	197.376	21610.1	125.134	8209.82	116.104	2312.4	2831	433.454
	680.497	221.887	18408.2				6623.07	133.519	131.584	1368.73	957.211	8754.22	292.194	2289.18	2774.23
	188.991	1899.59	1287.46				415.393	362.502	296.71	18530.2	1137.17	752.739	1937.64	60988.7	2305.95
	286.389	4898.29	95.4631				19675.7	103.203	695.977	878.518	6349.58	730.809	12954	2772.3	1401.63
	1449.36	341.216	98.6882				14480.7	186.411	550.848	628.25	8866.46	838.527	176.091	230.917	827.562
	541.172	11128.5	7244.87				1301.65	181.896	5392.37	13268.7	2279.5	518.597	5176.29	1619.65	25848.6
	38871.5	194.796	780.475				2950.33	632.12	3272.19	145.775	99.3332	3152.86	419.264	70.9523	2027.3
	110.299	3332.82	1183.61				548.268	492.151	14451.7	3916.57	208.987	1204.9	5893.56	10014.6	804.986
	5490.42	21480.5	690.817				601.804	12167	9264.43	183.831	4115.88	4685.43	7871.19	1282.3	321.22
	29231.1	222.532	205.762				21479.2	1658.99	6577.92	701.138	28133.2	966.886	124.489	420.554	461.19
	486.991	1822.18	655.341				101.268	16844.7	22718.3	232.853	8266.59	13497.7	7321.63	135265	3354.11
	148.355	2944.52	604.385				402.493	773.38	3754.67	694.687	3891.41	506.986	1328.1	152.87	1620.94
	4662.86	3689.52	173.511				11472.3	123.199	558.588	43944	457.32	10119.7	4478.38	10967.3	499.891
	127.069	3479.24	305.74				121.264	3551.48	4915.06	583.744	2476.23	416.038	2834.22	923.67	350.246
	79.9826	103.848	167027				5526.54	557.943	4359.05	999.782	632.12	8116.3	180.606	114.169	177361
	1521.6	94.8181	286.389				436.034	1635.13	170.931	130.939	1539.66	208.342	255.428	4287.45	391.528
	1037.19	181.896	159784				8439.45	4199.73	7413.87	4790.57	2400.12	1332.61	7642.21	1390.66	1128.14
	13441.6	112.879	299.29				204.472	16215.8	514.082	539.237	1070.09	2647.17	135.454	878.518	211.567
	2560.73	1000.43	6060.62				1271.98	1464.84	1401.63	1004.94	337.346	17527.2	252.848	8467.19	350.246
	7247.45	179.961	298				5099.53	754.029	1409.37	793.376	5789.06	2825.19	6648.23	294.775	536.012
	3593.41	5825.18	376.047				5022.78	5567.17	5153.72	10213.9	200.601	3665.01	3668.23	82.5627	391922
	4852.49	105.783	291.549				7342.27	1738.33	2331.75	222.532	973.336	1634.48	50180	236.078	4250.69
	5875.49	84.4977	198.666				194.151	1193.29	2575.57	2936.78	2825.19	81.2726	3405.71	1076.54	34549.3
	3209.62	261.233	134.809				392.818	157.385	2683.29	2270.47	116.749	3242.52	130.294	3293.48	1409.37
	565.683	170.931	288476				735.324	92.883	4257.78	430.874	413.458	10542.2	3098.68	7872.48	244.463
	1144.27	679.852	239.303				2838.09	298.645	8367.21	2250.48	331.541	3211.56	195.441	287.679	16677
	2180.82	94.173	574.714				2987.74	2491.72	5141.46	278.004	651.471	2826.48	368.307	92.238	188.991
	170.285	2198.23	951.406				632.12	1577.72	2825.84	1137.17	1958.28	7350.66	1390.02	592.774	625.67
	14907.1	5342.71	1071.38				603.094	29307.2	192.861	14230.4	1826.7	2903.88	1127.5	717.908	173.511
	688.237	6261.22	419.909				2582.02	978.497	2356.91	1426.79	496.021	217420	238.658	1786.06	176.736
	3677.91	3423.13	423.779				17365.9	642.441	170.931	8633.6	329.606	163.835	181.251	273.489	148.355
	1437.11	385.722	241.238				33963.6	101801	6118.02	662.436	5106.63	157.385	788.215	329.606	149.645
	6448.92	105.783	1025.58				773.38	104.493	2280.79	128.359	354.116	8238.21	328.316	109.654	921.09
	574.714	2033.11	87.0778				73.5324	205.762	345.731	1168.13	219.952	40711.8	233.498	152.225	407.653
	476.025	248.333	368.952				4028.16	5540.73	415.393	5492.35	430.229	1400.34	14740.7	786.925	219.307
	536.012	160.61	125.134				705.653	232.207	1502.25	9079.31	20118.8	4132.65	1038.48	2996.77	270.264
	63288.8	4210.05	137.389				188.346	78.0475	1206.83	400.558	418.619	260.588	1320.36	241.238	240.593
	74.8224	167.705	13070.1				5168.55	817.241	2271.12	8224.66	395.398	288.969	1075.89	7557.06	487.636
	771.445	262.523	5572.33				109.654	668.242	3264.45	297.355	496.021	1780.9	514.727	26192.4	214.792
	2458.82	357.342	10577.7				20665.2	400.558	225.112	29923.2	5571.04	3978.49	1517.73	284.454	103.203
	1190.06	1508.06	125.779				2563.31	205.117	2551.7	703.718	203.182	490.216	377.982	128352	106.428
	661.146	87.7228	1788				10784.7	1978.92	2757.46	717.263	121.909	1744.78	1986.66	129.649	141.905
	1026.87	283.809	1496.45				8150.48	1235.21	1764.13	445.064	3276.71	2364.65	1032.03	4777.02	434809
	4787.34	1591.91	2217.58				508.921	13182.9	2378.84	177.381	280.584	38367.1	1048.8	118.684	298
	637.281	133.519	17209.2				143.195	192.216	1650.61	368.952	937.215	369.597	379.272	1292.62	14634.9
	1154.59	5115.02	117702				13144.2	6138.02	336.056	4708.01	423.779	5135.01	3170.92	2509.78	6559.22
	511.502	78.6925	111.589				198.666	1482.9	1401.63	1953.77	454.74	8140.16	27467.6	951.406	12477.3
	10317.8	812.081	17809				11438.2	156.095	118.039	334.766	2307.88	139.97	5178.23	285.744	176.736
	134.809	103.848	3081.91				1458.39	22419	5376.25	9309.59	104.493	376.692	4374.53	139.97	3486.34
	5055.03	436.034	10426.8				2696.83	680.497	175.446	826.917	186477	52109.3	98.6882	120.619	414.103
	9628.87	11512.3	117.394				664.371	159.32	3196.72	4678.34	944.956	1104.92	392.818	2365.29	194.151
	4842.17	1077.83	798.536				87.0778	308.965	2302.08	4416.46	5512.99	1188.13	206.407	13270	206.407
	2829.71	90911.8	19480.9				125393	524.402	27363.7	4304.87	83.2077	2639.43	303.16	198.666	2240.16
	375.402	2288.53	899.804				161.255	11099.5	270.264	1862.18	2486.56	2983.22	4384.21	170.931	3710.16
	2219.52	5952.9	31370.6				667.597	140.615	685.012	10719.6	439.904	2660.71	138.034	984.302	2993.54
	94010.5	34215.1	209210				196.086	597.289	514.082	601.804	872.713	18246.3	350.891	1084.28	1606.1
	722.423	110.944	339.281				3990.74	179.961	1482.9	601.159	2952.91	1728.01	18706.2	3133.51	253.493
	1482.9	1894.43	116.749				181.251	1847.34	11358.2	469.575	1159.1	3317.99	9825.6	595.999	1221.67
	243.818	2104.06	448.289				52627.9	194.796	6922.36	2713.6	172.221	7037.82	844.977	20120.8	187.701
	435.389	1442.27	278.004				3930.76	141.26	103.203	4786.05	390.883	365.727	2663.29	245.108	1414.53
	134.164	289.614	7585.44				38661.9	267.684	352.181	9427.62	596.644	883.034	24675.9	623236	11518.8
	509.566	139.324	681.787				3828.2	341.861	182.541	3897.22	1215.22	3455.38	256.073	32447.1	1644.8
	396.043	2659.42	18023.8				179.961	122.554	196.731	674.692	305.095	14537.5	31398.3	163.19	368.952
	176.736	181.251	2121.47				18165.7	8890.32	216.082	609.545	35812.8	365.082	2830.35	7260.35	262.523
	251.558	3635.34	92.238				634.055	158331	2620.07	5058.25	207.697	1181.03	240.593	145254	180.606
	1877.66	276.714	205.117				3908.83	313.48	505.051	1609.97	373.467	906.254	136.099	22005.5	115986
	137.389	2503.97	832.722				131588	115.459	209.632	16319	105251	14954.2	285.099	229241	369.597
	298.645	186.411	129.004				92.238	161.9	2582.66	23885.1	268.329	120585	979.142	6743.69	185.766
	196.086	148.355	15570.2				150.935	196.731	188.346	1097.83	139.97	294.775	8994.82	16144.2	2887.11
	788.215	107.073	2826.48				485.056	198.021	799.181	1036.55	2678.77	168.995	130.939	590.194	19644.8
	198.021	1641.58	495.376				354.761	493.441	7492.56	30169.6	246.398	247.688	194.151	28744.1	105.783
	60928.7	1675.12	274.134				459.9	735.324	146.42	236.723	2929.04	5649.09	436.034	119687	119606
	94.8181	1753.81	5473.65				4197.15	178.671	915.285	292.194	1456.46	647.601	1018.49	217376	4052.67
	1066.22	172.221	2249.19				1144.27	3772.08	7224.88	3750.8	944.956	337.346	2274.34	49834.3	141.905
	118.039	5151.78	13556.4				1132.66	29027.2	76.7575	2476.23	599.869	15268.9	145.13	488.281	301.87
	833.367	108.363	112.879				541.817	6385.06	447.644	107.718	435.389	10372.6	205.117	92.883	1063.64
	452.805	743.709	563.103				3957.2	13172.6	21948.8	8911.61	258.008	1386.79	22512.5	18288.3	361.212
	130.939	1035.26	245.753				40114.5	625.025	150.29	292.194	26883.8	131.584	159.32	121.264	175.446
	517.307	155.45	5765.84				114.814	209723	959.791	399.913	470.865	1168.13	474.735	190.281	123176
	2926.46	3112.23	2235.64				319.93	2031.17	2204.04	16466.7	4275.2	1465.49	10712.5	4464.19	311.545
	2805.2	769.51	507.631				4210.05	4084.27	1339.71	8091.79	187.056	912.704	121.264	1196.51	513.437
	1484.84	177.381	990.752				2304.01	63203.7	233.498	274.134	10248.7	3493.43	282.519	362.502	93.528
	94.173	137.389	2249.83				307.03	778.54	121.909	627.605	506.341	239.303	833.367	124.489	2058.26
	637.281	144.485	1113.31				211.567	774.025	357.342	766.93	10669.9	17221.4	245.108	155.45	295.42
	137.389	4993.75	256.073				1853.14	374.757	1446.78	13324.8	436.679	205.117	159.32	5472.36	46885.9
	1215.22	2396.25	5842.6				5829.7	216.727	3479.89	98.6882	1013.97	3069.65	343.151	804.341	1030.74
	3599.22	276.714	554.718				1161.68	271.554	1388.73	20069.2	106.428	702.428	5159.52	7102.97	256.073
	171.576	2910.98	265.749				240.593	228.337	301.87	621.8	4299.71	96.7531	503.761	1124.27	361.212
	836.592	232.207	155585				366.372	766952	10223.6	9413.43	10894.4	268.329	1082.34	103307	1673.83
	622.445	358.632	6217.36				413.458	138.679	408.298	8191.76	3768.86	178.026	305.74	181.251	213.502
	661.146	679.852	107089				376.047	18057.4	1113.95	153.515	91.593	34441.5	10378.4	5413.66	1970.54
	3448.93	11705.8	7760.25				563.103	308.965	208.987	95172.8	552.783	2316.27	815.306	1065.57	1798.96
	2046.65	3711.45	2100.19				319.285	341.216	8489.12	919.8	393.463	8470.41	436.679	4544.17	13351.9
	114.169	207.697	282.519				557.298	741.129	872.713	3210.91	565.683	1330.68	276.714	75715.8	4116.52
	882.388	8221.44	6402.48				421.844	2389.8	642.441	5510.41	4215.21	1279.08	19446.7	2474.94	337.346
	194.151	329.606	5810.99				184.476	592.774	5034.39	757.899	2185.98	109616	36161.8	787.57	1264.24
	121.909	305.74	7339.05				310.9	565.683	1434.53	367.662	682.432	126.424	177.381	1293.27	1525.47
	445.709	675.982	7555.77				101.913	715.328	152.225	11755.5	246.398	222.532	146.42	382.497	4163.61
	283.809	5678.76	4173.28				16400.3	1292.62	200.601	7044.92	2107.28	1341	12550.8	7787.98	320.575
	145.13	679.852	2829.06				155.45	709.523	407.653	7206.82	477.315	755.319	4300.35	1380.99	4486.12
	1814.44	631.475	503.116				149.645	332.831	245.753	1274.56	267.039	2130.5	1191.35	1905.39	261.878
	308.965	1448.72	168.35				264.459	17678.7	15928.1	1601.59	968.176	1013.97	725.648	922.38	1909.26
	193.506	1108.15	1602.88				254.138	643549	5008.59	677.917	2200.17	168.35	1269.4	477.96	4019.12
	1634.48	7585.44	136.744				7122.32	1937	5122.11	27368.9	322.51	334.121	138.679	143.84	4469.99
	7646.72	396.043	4182.96				2952.26	817.241	2179.53	6194.78	3685.65	959.146	144.485	785.635	583.099
	11799.4	3967.52	108.363				233.498	1851.21	3623.08	7668.65	3746.93	1108.79	85.7878	1815.73	2738.11
	14113.1	2451.08	585.034				147.065	462.48	293.484	113.524	339.281	3931.4	192.861	2429.79	194453
	12799.8	770.155	1099.12				34544.1	625.67	114.169	587.614	209.632	2470.43	329.606	186.411	290.904
	182.541	946.246	40344.1				329.606	21183.8	138.679	422.489	1037.19	457.32	574.069	129.649	5018.26
	294.775	966.241	10415.2				316.06	225.112	1804.77	1728.66	3617.28	1733.82	218.662	12279.9	2111.15
	1315.2	180.606	212.212				196761	308.32	711.458	8866.46	1351.96	759.19	212.212	85.7878	21505.6
	18640.5	2080.19	186.411				868.198	3427	126.424	1042.35	245.753	428.294	508.276	108.363	9029
	2167.27	409.588	153776				603.094	139.97	3993.97	712.748	572.778	790.151	359.277	5405.27	1818.96
	2269.18	5481.39	259.943				196.086	190.281	392.173	31106.8	611.48	1308.1	381.207	5619.42	1895.07
	123.844	395.398	79955.5				406.363	498.601	2131.79	12145.1	430.874	341.216	4302.93	1326.81	4139.74
	6081.9	269.619	9443.1				6323.14	353.471	8446.55	8579.42	586.324	103888	2459.46	262.523	903.674
	143.84	1092.67	216.082				208.342	367.662	313.48	243.173	893.999	383.787	222.532	8633.6	2669.1
	167.06	1869.27	26400.1				503.116	280.584	318.64	5805.83	1455.17	670.822	2783.26	987.527	10591.2
	1177.81	879.163	210.922				116.749	368.952	212.857	218.662	1786.06	265.104	115.459	48825.5	1037.84
	476.67	8563.94	1173.29				40589.2	567.618	1890.56	1142.33	294.775	4135.87	112.879	708.233	9308.94
	754.674	3459.25	199.956				4053.96	165.77	3448.93	1120.4	4498.38	180.606	7535.13	182.541	107.718
	1897.01	514.727	933.345				211.567	2265.31	2910.33	15812.7	337.346	31531.2	22840.2	919.8	222.532
	18763.7	8156.29	277567				534.722	2205.33	20284	1093.96	492.796	1334.55	338.636	314.77	190.926
	595.354	1698.98	6365.07				740.484	32534.2	479.895	3571.48	2737.47	1955.7	200.601	3096.74	172.221
	129.004	326.381	173.511				175.446	2719.41	223.822	181.251	13653.2	132.229	20029.8	804.986	1102.34
	203.827	937.215	1113.31				589.549	5002.14	234.143	3530.2	797.246	2721.99	116.749	23104	103.203
	122.554	981.077	188237				973.336	528.917	138.679	7593.83	1116.53	473.445	192.861	101.268	146.42
	361.857	72472	1486.77				402.493	419.909	192.861	324.445	438.614	483.121	454.74	8004.71	4484.18
	700.493	683.722	259.298				279.294	421.844	2709.73	928.83	613.415	568.263	18149.6	1593.2	650.826
	275.424	6257.99	3404.42				28484.8	1366.15	328.316	2085.35	1479.03	2415.6	307.03	50549.6	215.437
	1412.6	6500.52	11839.4				156.095	308.32	18314.7	475.38	549.558	170.931	7181.02	2391.09	737.259
	8398.82	450.87	1851.85				1065.57	1310.68	299.935	12617.9	2028.59	9183.16	599.224	56958.6	1798.32
	2930.97	169.64	372.822				342.506	1639	2682	599.869	155.45	9070.28	354.116	854.008	6121.89
	225.757	2339.49	631.475				13146.8	454.74	235.433	12245.1	337.346	1184.9	23379.4	3717.25	219.952
	2313.69	391.528	3076.1				227.047	8030.51	3982.36	1081.05	4675.11	1042.35	910.769	866.908	93.528
	919.8	319.93	32348.4				248.978	257.363	140.615	1379.7	1226.18	1162.97	1904.1	571.488	398.623
	305.095	814.661	15736.6				675.982	2696.19	438.614	822.402	1594.49	170.931	893.999	931.41	2475.59
	183.831	292.194	184424				837.882	148.355	12567.6	8613.61	1117.82	84.4977	144.485	2656.84	445.709
	826.272	6661.13	24333.4				216.727	337.346	1043.64	1646.74	436.034	1056.54	115.459	160.61	6797.87
	109.654	1515.8	139.324				465.06	2175.66	832.077	257.363	805.631	145.13	188.991	319.93	219.307
	2004.08	562.458	488.926				115.459	12669.5	758.544	3992.03	2305.95	201.892	31926.6	7310.02	873.358
	142.55	743.709	1475.81				189.636	9343.77	1298.43	344.441	2047.94	15381.2	374.757	72264.3	166.415
	149.645	1148.78	1315.2				2965.16	32389.7	129.004	2461.4	714.038	3018.05	76.1125	407.653	216.082
	426.359	1184.9	104417				308.32	755.319	101.268	139.97	3429.58	329.606	97.3981	937.86	674.047
	1663.51	3370.88	136.744				11350.4	911.414	4238.43	131.584	1726.08	1244.25	258.653	1574.5	83.8527
	701.783	110.299	20381.4				214.147	10455.8	987.527	178.026	3375.39	1471.94	7404.19	557.298	81.9176
	114.814	334.766	1569.98				625.025	794.666	192.216	5800.67	508.921	424.424	672.757	313.48	334.121
	103.203	8181.44	176.091				153.515	347.666	856.588	817.241	2465.27	717.908	94.8181	90.9479	2144.05
	163.835	2209.84	640.506				4821.53	395.398	341.861	28368.7	1386.15	52780.1	521.177	1102.99	37491.8
	105.783	136.744	17972.9				96.7531	4669.95	959.146	10580.3	4867.33	528.272	794.666	385.722	258.008
	552.138	228.337	680.497				5774.23	1962.8	2209.84	4985.37	5068.57	606.965	355.406	2740.69	190.281
	4062.99	3699.84	3702.42				31428.6	263.168	4153.93	205.117	659.856	1131.37	1166.2	615.995	2817.45
	112.879	427.004	14531.7				147.71	229.627	4697.69	10057.8	1593.2	1124.92	1575.14	6625.01	372.822
	1833.15	127.069	29153.7				425.069	1196.51	8658.11	290.259	188.346	11383.3	227.047	568.908	261.233
	430.874	13350	97.3981				4369.37	1424.85	190.926	695.332	2418.18	24505.6	289.614	896.579	2156.3
	703.073	24619.2	23778.7				32774.8	208.342	269.619	817.241	3598.57	611.48	103.848	5367.86	857.233
	136.099	1388.08	22953.7				306.385	130.939	256.073	1121.69	1070.73	2529.13	15443.7	4972.47	312.835
	141.26	866.908	9734.01				102.558	334.121	349.601	170.285	688.237	253.493	235.433	8545.88	174.156
	414.748	752.739	321.22				79682	278.649	1558.37	578.584	305.095	134.809	289.614	5763.91	116.749
	89.6579	4360.34	3431.51				138.679	94.8181	4221.02	274.779	232.207	229649	13633.2	53835.4	131511
	2083.42	1290.04	1880.24				8222.08	223.177	991.397	434.744	1068.15	247.043	783.7	68647.6	3131.58
	185.121	192.216	100.623				964.951	638.571	111.589	428.294	5075.67	79.9826	138.679	172.221	12955.9
	12666.3	153.515	11735.5				196.731	222.532	329.606	72.2423	903.674	366.372	102.558	1709.31	19997.6
	452.16	85.1427	3787.56				3651.46	240.593	1379.05	5368.51	98.0432	20917.4	222.532	328.316	126.424
	163.835	2353.04	248.978				116.104	306.385	110.944	108.363	182.541	8309.16	390.883	1996.34	405.718
	4729.94	5527.83	4236.5				216.082	134.164	928.185	1139.11	14271.1	2095.03	92.883	12087	485.056
	739.839	625.025	27253.4				124.489	7535.13	201.892	3167.05	866.908	36947.4	348.956	12625	103.848
	5645.22	2465.91	4072.02				4438.39	5357.54	4802.18	87.0778	1741.56	155.45	1084.93	3483.76	5038.26
	877.873	4109.43	457.965				398.623	3619.86	111.589	203.827	974.626	6383.13	345.086	243.173	259.943
	345.086	428.294	206.407				116.749	36314	5197.58	531.497	15872.7	95.4631	157.385	1689.31	394.108
	527.627	216.727	14640				811.436	3255.42	10137.8	5890.98	2856.8	116.104	156.095	246.398	19653.1
	1511.93	452.16	45957.1				859.813	286.389	5857.43	129.649	2018.92	891.419	1003.65	11053.1	19860.2
	3100.62	917.22	2344.65				308.32	6406.35	5418.17	660.501	259.298	470.865	175.446	119.329	413.458
	183.831	290.904	352.181				120.619	324.445	122.554	1175.87	285.744	746.289	556.008	7061.04	319.93
	143.84	551.493	29290.4				423.779	3336.05	4678.98	6216.71	4430.65	2271.76	109.009	471.51	238.013
	6588.89	586.969	89792.7				711.458	142.55	190.926	473.445	1670.6	206.407	23930.9	1739.62	445.709
	6001.92	94.173	1902.17				102.558	726.938	344.441	317.35	917.22	2601.37	217.372	107.073	152.225
	4206.83	4635.12	96.1081				244.463	346.376	141.26	2705.86	145.13	687.592	118.039	12699.2	301.87
	174.801	416.038	285.099				122.554	59642.5	115.459	136.099	1751.88	594.709	336.701	26718.1	254.783
	105.138	457.32	3955.27				514.727	217.372	1542.24	107.073	8950.95	965.596	1008.17	2118.89	3875.29
	179.961	5089.21	430.229				259.943	505.051	5600.72	145.13	1290.69	4402.27	543.753	3623.73	83.2077
	161.9	4329.38	38207.2				127.714	2697.48	2814.23	219.307	184.476	210.922	87.7228	5224.67	138.679
	154.16	2929.68	3279.29				71.5973	913.349	28613.8	140.615	614.06	338.636	2140.82	2293.69	3950.75
	90.9479	9179.29	779.83				122906	2815.52	4433.23	319.93	5070.51	1775.1	4802.18	610.835	130.939
	159.32	322.51	4535.79				321.22	29814.2	109.009	4662.21	4104.27	481.186	97.3981	4042.35	166.415
	101.913	18383.7	6824.97				94.8181	603.739	3226.39	229.627	1517.73	981.077	479.25	10423.5	319.285
	1316.49	3213.49	1139.75				127.714	18187.7	224.467	108.363	10420.3	1927.97	114.814	494.731	1048.16
	203.182	3131.58	4157.8				391.528	16447.4	15510.2	598.579	87.7228	5447.2	143.84	661.146	118.039
	942.375	20629.7	35666.4				123.199	1431.3	3423.77	6016.11	564.393	913.349	656.631	446.354	2284.66
	2970.97	4424.2	60537.8				578.584	705.008	126.424	174.801	1113.95	1348.74	185.121	878.518	287.034
	1933.77	4837.66	2940				124.489	1726.72	128.359	1929.9	634.7	1109.44	98.0432	1971.83	166.415
	2796.81	5285.3	16855				137.389	556.008	3093.52	39724.9	1029.45	1203.61	144.485	40664	386.367
	161.9	1824.12	156.74				153.515	503.116	295.42	49157	1235.21	417.973	500.536	8292.39	97.3981
	182.541	351.536	36260.5				1010.1	268.974	5791.64	205.117	2275.63	2256.28	3439.9	589.549	4597.71
	2845.19	43425.4	232.853				1915.71	847.557	1880.24	149.645	250.913	3262.52	202.537	161.255	1631.9
	294.775	192.216	9603.07				394.108	94.8181	5509.77	105.783	577.294	738.549	1257.79	268.329	3307.02
	4265.52	228.337	314.125				369.597	1040.42	808.211	126.424	1289.4	4996.33	252.203	110.944	1143.62
	195.441	556.008	88.3679				193.506	79559.4	245.753	541.172	263.814	2711.67	663.081	105.138	907.544
	2400.12	292.839	212.857				5912.91	7472.57	125.779	4177.8	129.649	717.263	125.134	743.064	18559.2
	168.35	35062.7	69499.7				296.71	1328.1	98.0432	105.138	4924.09	323.8	186.411	123.844	289.614
	877.873	370.887	6352.81				717.908	806.276	870.778	414.748	1013.97	6468.91	9350.87	15733.3	603.739
	273.489	1344.87	81572.6				5563.3	147.71	127.069	544.398	760.48	1733.17	78.0475	48266.3	294.129
	242.528	399.913	4715.75				392.173	133.519	130.939	105.783	7919.57	110.299	116.104	465.705	69283
	3021.28	137.389	539.237				174.801	629.54	3289.61	5184.68	3248.97	5713.59	236.723	343.796	261.878
	3417.32	8830.34	10980.2				2597.5	15043.8	1644.8	946.246	155.45	5754.23	407.008	4325.51	219.952
	1908.62	1420.34	76069.9				87.7228	174.801	903.029	361.212	585.034	635.346	890.774	1767.36	3530.2
	165.125	409.588	368.307				22961.5	4133.94	126.424	1857.66	834.657	1600.3	1555.79	761.125	2134.37
	1601.59	1072.67	14631.7				496.666	87.0778	886.904	2218.23	677.272	992.687	2166.62	14275.6	76.7575
	272.844	672.757	104886				667.597	347.666	283.809	9096.08	238.658	3923.02	107.718	997.847	2558.15
	3284.45	3147.06	427.649				176.091	209.632	377.337	163.19	397.333	445.064	2040.2	12315.4	35171.1
	115.459	711.458	23620.7				1482.26	2599.43	159.32	103.848	232.207	2713.6	288.324	1133.3	1636.42
	294.775	697.268	154.16				766.93	8093.72	18221.8	1074.6	1846.69	392.173	313.48	1069.44	830.787
	1004.94	1049.45	2177.59				35149.1	2752.95	229.627	154.16	230.272	24065.1	54270.8	2548.48	747.579
	3239.94	128.359	6944.94				547.623	139.97	1011.39	11792.9	724.358	132.229	285.744	11810.3	878.518
	15287.6	5217.57	1077.83				2135.66	416.038	367.662	185.766	706.298	2125.34	1024.94	330.896	937.215
	1003.01	2719.41	118.684				1024.94	3741.77	254.783	5235.63	203.182	6010.3	265.104	42583.6	203.827
	1928.61	268.329	3472.15				23208.5	557.298	8540.72	495.376	477.315	198.666	317.35	34564.1	441.839
	699.848	961.081	170.285				4667.37	11699.4	1007.52	545.043	117.394	1009.46	2769.07	407.008	265.104
	8044.05	547.623	4500.96				321.865	3134.8	9697.89	421.844	1953.77	74.1774	103.848	463.77	181.251
	104.493	1874.43	17930.3				132.874	206.407	199.311	8751	528.917	569.553	116.104	52348	149.645
	365.727	781.765	79062.1				123.844	152.225	1431.3	1192.64	964.951	645.666	11954.8	1778.97	1067.51
	7187.47	479.895	5502.67				126.424	1888.62	259.943	165.125	625.025	436.034	752.094	351.536	787.57
	178.026	8317.54	268.974				223.822	26076.3	168.35	488.281	153.515	2294.34	317.35	170.285	9649.51
	1761.55	3112.87	272.844				122.554	599.869	327.026	3357.98	448.934	214.147	208.987	1351.96	650.826
	3211.56	400.558	172.221				300.58	5078.89	3657.27	151.58	8168.54	28119.7	29398.1	213.502	293.484
	625.025	305.74	1050.09				81919.6	1157.81	198.021	667.597	4615.12	334.121	228.337	370.887	619.22
	3583.74	451.515	4466.12				2184.04	83.8527	78.0475	3536	143.84	513.437	303.805	99.9782	149.645
	405.073	131.584	9903				170.285	126.424	1128.79	3703.71	292.194	1407.44	10321.6	3548.26	149
	775.315	1745.43	119.329				1135.24	754.029	1546.76	94.8181	90.3029	249.623	218.662	22718.9	94.8181
	1982.79	1293.91	5076.96				136.099	101.913	72444.2	636.636	5213.7	879.163	350.891	1559.02	107.073
	1345.51	8991.59	346.376				639.861	1499.67	521.177	6350.23	4406.78	3332.18	336.056	2357.55	165.125
	4128.78	14186.6	1627.39				206.407	205.117	73.5324	13282.3	1119.11	3457.96	129.649	434.099	3127.71
	5484.61	159.32	1019.78				31343.5	1423.56	1486.77	1741.56	5015.68	2971.61	2229.84	13142.9	1816.38
	349.601	7212.62	1004.94				225.757	790.796	2038.27	503.116	2222.1	159.965	644.376	534.077	1233.28
	439.259	4828.63	3111.58				410.233	12778.5	92.238	281.229	83.2077	780.475	17332.4	69314.6	245.108
	1611.91	1773.16	148.355				16357.7	116.749	314.77	356.051	9535.34	9386.99	354.116	21279.2	430.874
	218.662	170.931	14884.5				170.931	3162.54	1244.25	10034.6	1103.63	3563.74	42063.1	20356.9	422.489
	515.372	1227.47	143.84				259.298	22880.2	87.0778	179.961	168.995	104.493	410.233	901.094	114.814
	259.298	219.952	83.2077				595.354	7427.41	336.701	3741.12	1934.42	450.87	5105.98	327.671	2382.71
	155.45	2243.38	66711.9				438.614	459.9	90.3029	12462.4	3793.37	123.199	118.039	92.883	370.887
	120.619	826.917	1206.19				1110.08	197.376	133.519	45647.5	421.199	4938.28	10671.2	15098.6	2175.66
	2075.68	8267.88	45947.4				148.355	3674.68	1612.55	2920.01	4257.14	875.938	321.865	260.588	153.515
	5213.06	376.692	3263.81				147.065	179069	2769.72	4938.92	37709.9	519.887	838.527	158028	188.991
	53397.4	106.428	858.523				10884.7	101.268	543.753	3314.76	369.597	2282.73	187.056	175.446	3090.94
	306.385	332.186	126.424				181.896	881.098	5997.4	1023	163.19	476.025	872.713	18025.1	174.156
	1671.25	466.35	125.779				147.71	448.289	265544	2591.69	1965.38	1238.44	1955.7	274.134	124.489
	1916.36	136.744	23859.3				775.96	745.644	423.779	1715.11	331.541	4937.63	216.082	378.627	4929.89
	179.961	844.332	109.009				214.147	15772.7	9211.54	75.4674	2720.05	387.658	3110.29	4033.96	94.8181
	439.904	823.692	1236.5				411.523	4392.59	1243.6	136.099	3494.08	2462.04	146.42	2299.5	81.9176
	142.55	538.592	313.48				258.008	2471.72	96.1081	2955.49	536.012	201.892	396.688	347.021	1653.19
	133.519	335.411	715.973				107.073	546.333	2199.52	612.77	126.424	89.6579	1195.22	125.134	210.277
	236.078	389.593	311.545				1066.22	397.333	310.255	1105.57	56342.6	835.947	6207.04	14827.1	3724.35
	1689.95	573.424	16110				564.393	208.987	325.736	4659.63	1586.11	1241.02	21008.3	466.35	234.788
	193.506	839.172	4231.98				388.303	179.316	176.736	11319.5	2810.36	2362.71	329.606	100.623	1589.98
	286.389	3557.29	2989.67				1037.84	479.25	372.177	11594.2	390.883	159.32	13046.8	7764.12	354.761
	1257.79	3746.93	4521.6				225.112	513.437	102.558	646.956	6087.71	652.761	423.779	3067.07	161.255
	729.519	5647.16	13013.3				163.19	3392.16	4302.93	177.381	671.467	1983.44	591.484	1370.67	210.922
	1536.44	343.151	370.887				1296.49	208.987	555.363	4420.33	128.359	103.848	1815.73	125366	263.814
	945.601	16530.6	968.821				147.065	232.207	301.87	618.575	12298.6	1311.33	49959.4	170.285	1095.89
	1464.2	4913.77	67435.6				202.537	115.459	484.411	1608.68	285.744	5360.12	135.454	959.146	2183.4
	185.766	268.974	150.29				25433.2	226.402	4555.14	5184.68	4333.89	5758.1	263.168	2763.27	477.315
	2496.88	5276.92	433.454				2500.75	217.372	81.9176	749.514	2910.33	596.644	4084.27	1257.15	1040.42
	737.904	679.207	182.541				1137.17	3459.25	8322.7	3926.89	3381.2	3543.1	1636.42	307.03	112.234
	1053.32	3075.46	2427.86				89.0129	2689.74	108.363	250.268	1380.34	16470.6	137.389	11416.9	113.524
	1659.64	3886.9	108504				81.9176	178.026	87.0778	619.865	552.138	238.658	583.099	106.428	134.164
	294.129	199.956	5858.72				215.437	5246.6	2187.91	101.913	754.029	474.09	248.333	29581.9	5468.49
	1756.39	163.19	13043				115.459	101.913	6744.98	279.294	176.091	6419.25	167.06	993.332	98.6882
	1654.48	2075.03	140442				295.42	92.238	174.156	121.264	614.705	142.55	465.705	132.229	875.938
	1751.23	206.407	2673.61				23899.3	407.008	378.627	832.722	817.241	174.156	107.073	221.242	2580.73
	1689.31	598.579	121.909				166469	304.45	208.342	3312.83	635.346	852.073	323.155	15437.9	924.315
	648.891	1904.75	18018				2657.49	5689.73	2976.13	2953.55	242.528	136.099	1254.57	164.48	196.086
	35098.2	7611.89	234.143				89.6579	168.995	216.082	577.294	1281.01	288.324	219.952	423.134	150.935
	267.684	2162.75	1649.32				786.28	930.765	737.904	1880.88	1836.37	99.3332	316.705	195.441	323.155
	5635.55	134.809	408.943				193.506	283.164	111.589	213.502	121.264	295.42	238.658	461.835	281.874
	405.718	4052.67	23767.7				247.043	1742.2	4320.99	9057.38	2431.08	588.904	1281.01	239.948	150.29
	5542.66	98.6882	7272.61				503.116	122.554	107.718	32946.4	178.671	38723.2	113.524	328.961	248.978
	9481.81	513.437	11363.3				191.571	186.411	461.19	625.025	239.303	3832.07	348.956	937.215	261.233
	438.614	6757.88	3534.07				834.012	217.372	141.905	977.852	227.047	124.489	369.597	8398.17	307.03
	3895.28	1411.95	2476.88				801.116	72.8874	141.905	172.221	1462.91	1375.83	145.13	352.826	212.857
	5835.5	9411.5	155.45				154.805	468.93	615.35	320.575	298.645	2786.49	230.272	2044.07	3130.29
	5483.97	192.861	72.2423				71.5973	625.025	614.705	872.713	76.7575	294.129	971.401	5167.91	521.177
	3045.14	590.839	3115.45				130.939	923.67	634.7	120.619	2802.62	124.489	542.463	89.0129	4631.25
	965.596	621.8	4379.69				245.753	201.892	548.268	1146.85	4195.86	116.749	536.657	207.052	1085.57
	955.276	4182.96	5093.73				1496.45	895.289	265.749	233.498	3249.61	342.506	1584.17	15018	100415
	272.199	4097.17	2211.13				107.073	776.605	6537.93	639.216	3153.51	9668.22	85.7878	221.887	330.896
	290.904	278.004	144.485				10684.1	2849.7	10166.8	3788.21	1561.6	7726.7	8908.38	1431.95	838.527
	1462.26	95.4631	204.472				323.8	145.13	386.367	835.947	3570.19	105.783	139.324	2379.48	255.428
	3296.7	12698.5	25558.3				1308.75	116.749	1777.68	3966.23	64800.7	2661.36	310.9	5462.68	366.372
	412.813	425.069	372.822				1223.6	79.3376	405.718	1030.74	441.194	7638.34	263.814	6371.52	498.601
	1513.86	109.654	114204				62069.7	299.29	16038.4	626.315	573.424	161.255	876.583	32730.3	2706.51
	274.779	5741.98	190.281				108.363	508.921	441.839	1736.4	93.528	298	4442.9	5262.08	92.883
	378.627	1410.66	182.541				396.043	1197.8	30858.4	155.45	16128.7	170.931	1909.26	691.462	167.705
	221.242	129.649	1801.54				243.173	96.1081	187.056	209.632	185.121	5456.88	3379.91	5581.37	2509.78
	488.926	348.311	697.913				183267	443.774	107.073	10770.6	581.809	1824.12	783.7	3359.91	276.714
	1404.21	914.64	386.367				4540.3	885.614	3401.84	548.913	543.753	1649.96	10370	199.311	279.294
	849.492	7373.23	2385.29				454.095	247.688	3497.95	11195	230.917	3257.36	6096.09	248.978	90.9479
	139.97	154.16	448.289				296.71	148.355	275.424	1732.53	439.904	799.826	186.411	1417.76	293.484
	4270.68	2276.92	45664.9				123.199	446.999	784.345	1043.64	5142.11	3239.94	6875.28	1293.91	153.515
	1086.86	1720.92	3602.44				7936.34	1898.94	319.93	1640.93	5600.72	2595.56	305.74	7480.31	2705.22
	3714.03	4526.11	210.277				181.251	281.874	419.909	129.649	556.008	554.718	243.173	100.623	138.679
	638.571	6641.78	1992.47				56285.8	461.19	11941.3	534.722	776.605	77.4025	108.363	503.761	123.199
	450.225	363.147	305.095				1404.86	166.415	695.332	1379.05	107.718	3406.35	1726.08	85.1427	68264.5
	381.207	24703	321.865				7507.4	337.991	232.207	156.74	502.471	1525.47	268.329	346.376	423.779
	1141.69	933.99	1217.15				1188.13	356.051	2537.51	287.679	504.406	3624.37	309.61	114.814	1837.66
	356.697	164.48	199.956				30984.2	2734.24	1931.84	322.51	380.562	594.064	33075.4	503.761	2860.67
	8796.79	32992.8	41517.4				382.497	134.809	1534.5	110.944	132.229	216.727	797.246	1088.8	139.97
	265.104	6568.89	206.407				305.74	298	70.3073	74.1774	639.216	3246.39	2954.84	250.913	123.199
	202.537	3028.37	328.316				107.073	269.619	752.739	120.619	142.55	337.346	381.207	6525.03	525.692
	148138	17016.3	345.086				1206.19	694.042	5558.79	3819.17	316.06	163.835	38124.6	79.3376	470.865
	4677.69	431.519	208.342				259.943	492.151	350.246	1593.2	268.329	188.991	296.71	9293.46	2696.19
	717.908	423.134	8709.07				590.194	6638.55	2645.88	4629.96	1131.37	320.575	230.917	126.424	134.164
	18130.2	2766.49	1368.09				95.4631	180.606	256.718	166.415	2322.07	1995.05	819.176	10925.4	232.853
	783.055	87.7228	29125.3				300.58	9292.17	264.459	57695.2	4224.89	88.3679	16273.2	143.195	3984.94
	122.554	635.346	5196.93				279.939	426.359	4862.17	8551.04	3637.92	106.428	383.142	1924.1	187.056
	1525.47	137.389	5505.25				420.554	167.06	3457.31	964.951	565.683	1280.37	268.329	389.593	7310.02
	7081.04	4156.51	35939.9				146586	85.7878	1270.05	213.502	278.649	933.99	149	258.008	3770.15
	525.047	2196.3	1098.47				4800.89	100.623	99679.6	83.2077	10266.2	6913.33	861.103	190.926	156.74
	2848.41	5276.92	583.744				167.705	521.822	4031.38	6190.26	966.886	597.934	10712.5	140.615	23576.2
	162.545	272.199	1006.88				83648.9	163.835	1517.09	144.485	389.593	167.06	165.77	3191.56	190.281
	94.173	449.58	359.277				5335.61	227.047	1628.03	217.372	154.805	2658.13	256.718	192.861	660.501
	5505.9	765.64	118.684				199.956	283.809	377.982	3440.54	390.883	3617.28	369.597	15169.6	148.355
	2589.76	172.866	15692.1				8262.07	3160.6	26213	2393.67	136937	1152.65	341.216	101.913	4515.79
	1509.99	264.459	59864.4				86.4328	310.9	53425.1	879.163	66057.2	208.987	30363.7	844.977	1960.22
	1541.6	2178.24	125.134				53165.8	307.03	85.7878	6575.99	174.156	1293.91	227.692	13979.5	410.233
	1554.5	177.381	1621.58				140.615	247.043	286.389	185.121	159.32	194.151	161.255	630.83	535.367
	1109.44	1348.74	2879.37				67844.6	184.476	2961.29	82.5627	351.536	502.471	443.774	645.021	703.718
	434.744	2698.77	19918.9				363.147	317.35	515.372	267.039	97.3981	673.402	95.4631	101.268	1123.63
	114.169	965.596	18330.2				169146	110.944	2940	216.727	912.059	1701.56	116.749	188.346	1843.47
	241.238	9950.74	224.467				440.549	1305.52	29095	13486.1	230.272	2803.91	673.402	213.502	683.077
	5130.5	258.653	30403.7				470.865	241.883	2904.53	174.156	161.255	1057.83	115.459	139.324	4115.88
	133.519	118.684	908.834				344.441	286.389	1293.27	225.112	292.194	213.502	167.06	1093.31	96.1081
	466.35	621.8	1432.59				1827.34	166.415	172520	314.125	1807.35	586.324	96.1081	1373.25	334.121
	26828.4	107.073	421.844				2918.72	536.657	11899.3	5508.48	298	313.48	190.281	221.242	19236.5
	656.631	203.827	931.41				123.844	601.159	182.541	102.558	74.8224	283.164	128.359	95.4631	5015.68
	2307.24	322.51	197.376				852.073	113.524	595.354	578.584	10815.1	176.091	288.969	353.471	98.0432
	908.834	1986.02	5076.31				127.069	919.155	1486.13	202.537	25068.7	94.173	404.428	525.692	196.731
	260.588	1553.21	8938.05				328.316	6842.38	1246.18	161.255	1045.58	69176.5	168.35	84.4977	7091.36
	146.42	694.042	2171.79				227.692	529.562	334.766	7449.35	178.671	267.039	86.4328	178.026	236.723
	606.32	7808.62	775.96				324.445	1860.24	204.472	368.952	855.298	1427.43	95.4631	294.129	134.809
	366.372	12982.3	125.779				997.847	76.1125	926.895	6280.57	1121.05	162.545	243.818	1436.46	116.104
	7502.88	6569.54	5564.59				4086.21	7462.89	1925.39	2073.1	202.537	308.32	312.19	225.757	97.3981
	2511.07	1231.99	15684.3				97124.7	366.372	1064.28	219.307	124.489	278.004	867.553	85.1427	23562.6
	152.87	258.008	5547.82				97.3981	242.528	247.043	709.523	19296.4	339.281	165.77	7253.26	573.424
	160.61	751.449	5677.47				5114.37	441.194	98.0432	458.61	199.311	565.683	291.549	1924.74	250.268
	144.485	906.899	5083.41				4097.82	625.025	15706.3	354.116	181.896	407.008	279.294	17545.9	267.684
	14470.4	37802.7	814.016				138.034	7931.82	347.666	1691.24	1444.85	176.091	158.03	341.216	493.441
	125.779	11407.2	1224.25				5500.74	107.718	2042.78	733.389	1075.89	297.355	388.303	7649.95	734.679
	2044.72	403.138	100.623				101.268	162.545	14543.9	1998.92	444.419	3121.26	1182.32	17222.7	12596.6
	478.605	403.138	13724.8				81694.5	1614.49	19964.7	4145.55	652.116	2140.82	190.281	148.355	98.6882
	3145.77	194.796	205.762				21932.6	89.0129	3452.8	439.259	174.801	4631.89	328.961	349.601	8026.64
	172.866	209.632	641.151				10081.7	160.61	8318.19	336.701	6708.86	205.762	558.588	1377.12	821.112
	9869.46	138.679	10862.8				218.017	119.329	7915.7	1079.12	4709.3	101.268	92.238	6249.61	1507.41
	1153.94	963.016	25459.6				14662	92.238	22495.7	4026.86	147.71	172.866	317.995	2740.05	152.87
	109.654	168.995	8031.8				5352.38	528.917	240.593	31050.7	325.736	78996.3	1179.74	581.809	128.359
	808.211	1112.66	183.186				753.384	109.009	545.688	756.609	4327.44	223.177	855.943	857.233	245.108
	1228.12	760.48	7504.17				8058.25	118.039	2663.29	2407.22	839.172	111.589	151.58	464.415	1571.27
	490.861	2830.35	744.999				217.372	11467.8	152.87	2957.42	167.705	37235.1	8022.12	781.12	101.268
	22091.3	1242.96	149				904.319	2587.82	1875.72	1745.43	8244.66	141.905	2696.19	643.086	248352
	1384.86	2059.55	2187.27				105.138	2461.4	250.268	89.6579	2293.05	5678.76	877.228	40158.4	882.388
	4201.02	1537.08	267.684				3018.05	327.671	7399.68	1986.66	125.134	128690	5152.43	117.394	290.259
	106.428	1096.54	245.108				677.272	1203.61	8768.41	121.264	121.909	377.982	6078.68	918.51	1132.01
	4206.18	397.978	561.813				219.307	467.64	568.263	14148.5	3180.6	2409.15	2461.4	6664.36	282.519
	448.289	657.276	90.9479				103.848	138.034	134.164	389.593	3412.16	1656.41	110.944	150.29	726.938
	681.787	81.9176	348.311				397.333	106.428	159.32	195.441	4847.33	462.48	71488.9	186.411	248.978
	364.437	396.043	2984.51				89940.4	553.428	367.017	376.692	122.554	559.233	374.112	9550.18	161.255
	690.172	145.13	331.541				10993.1	995.912	837.882	153.515	382.497	98.0432	95.4631	1306.17	343.151
	1037.84	1251.34	2352.39				613.415	178.026	10786.7	304.45	167.705	249.623	1600.3	99.3332	40310.6
	451.515	129.649	408.298				135.454	143.195	4670.6	129.649	4766.7	4599.64	1213.28	3517.94	1436.46
	779.83	22293.2	6219.94				103.203	394.753	721.778	530.852	5137.59	935.925	452.805	141.905	6099.32
	208.342	18146.4	243.818				8226.6	8415.59	108.363	212.212	2620.07	131.584	20824.5	770.8	221.242
	689.527	952.696	488.926				910.769	226.402	42920.3	3737.25	4552.56	988.817	3789.5	1776.39	573.424
	4777.02	1046.22	218.017				61204.1	5659.41	27380.5	289.614	1254.57	1143.62	110.299	1706.08	240.593
	4306.8	240.593	46407.3				11923.2	725.648	243.818	4753.16	590.839	4558.36	212.857	186.411	81.9176
	561.168	10868.6	83.2077				122.554	599.869	14013.7	211.567	2341.43	406.363	263.814	319.285	149.645
	3149.64	144.485	428.294				226.402	2382.06	44879.3	3627.6	107.073	1455.81	14019.5	674.692	984.302
	996.557	1333.26	2322.72				555.363	1310.04	238.658	12916.5	3553.42	5377.54	204.472	1702.85	113.524
	15414.1	1920.87	105.783				35420.7	7490.63	2847.12	378.627	943.02	7324.86	414.748	7222.94	777.25
	758.544	2623.94	923.025				794.021	89.0129	168.995	131.584	267.039	4535.79	446.354	214.792	32025.9
	563.103	524.402	391.528				17175	4351.96	252.203	541.817	125.134	6525.68	514.082	111.589	179.316
	1730.59	189.636	1529.34				494.086	866.263	1717.69	2847.77	9797.22	3524.39	20809.7	302.515	1079.12
	2612.98	1435.82	2825.84				10573.8	121.909	1107.5	1115.24	11274.3	309.61	1033.97	622.445	341.216
	1564.82	3788.21	1506.12				2878.08	99.3332	854.653	215.437	1315.84	2389.16	154.16	3021.92	625.67
	5460.1	1310.68	98.0432				13904.7	94.173	1554.5	760.48	360.567	437.969	187.056	197.376	208.342
	694.687	87.7228	209.632				19124.9	735.969	6389.58	138.034	9517.93	148.355	94.8181	232.853	2016.34
	468.285	145.13	723.068				133015	643.731	20830.3	5532.99	387.012	801.116	104.493	208.987	205.762
	194.151	272.199	64001.5				1600.94	188.991	116.104	699.848	123.844	986.237	2329.82	194.151	125.134
	4545.46	4088.14	629.54				419.264	167.705	291.549	81.9176	5373.67	552.138	4829.92	7268.74	205.117
	1228.12	13265.5	119.974				19604.1	348.311	663.081	488.926	666.952	2153.08	188.346	831.432	992.042
	138.034	8105.33	5653.61				23266.5	378.627	1195.22	511.502	341.216	413.458	219.952	571.488	99.9782
	237.368	632.765	163.835				63782.2	3301.86	311.545	190.281	625.67	3398.61	25067.4	227.692	1689.31
	2051.17	218.662	4475.8				265.749	208.342	1718.98	197.376	186.411	501.181	332.186	41094.9	666.307
	2420.12	177323	87.0778				11642	7071.36	2541.38	1271.98	874.648	1422.92	810.146	3456.67	2031.17
	19432.5	234.143	163.19				124.489	110.299	239.303	11126	2960	169.64	1918.29	132.874	7285.51
	7469.34	424.424	194.796				271.554	194.151	7588.02	14745.8	2745.21	229.627	13916.3	290.904	127.714
	143.84	138.679	1560.31				6539.87	834.012	278.649	184.476	3227.68	1676.41	159.965	560.523	6150.92
	4042.35	165.77	145.13				4929.89	245.753	1397.76	125.134	299.935	236.078	1106.86	98.6882	4649.31
	123.199	110.944	7164.25				278.004	2048.59	2523.97	15094.1	5326.58	1787.35	219.307	311.545	572.133
	4613.19	554.073	681.142				2496.88	29600.7	1057.19	450.225	415.393	16220.3	829.497	10843.4	911.414
	240.593	6543.74	92.238				4582.87	537.947	11389.1	2028.59	350444	287.034	205.117	22487.4	8102.11
	830.142	239.303	629.54				1699.63	777.25	3009.02	256.718	189.636	1788	239.948	271.554	440.549
	657.276	3500.53	154.16				584.389	3369.59	638.571	537.947	2178.88	1697.05	272.199	3404.42	6354.1
	1914.42	1073.31	734.679				411.523	237.368	421.844	1237.79	835.302	272.199	188.346	547.623	230.917
	123.844	345.086	166.415				922.38	153.515	276.714	241.238	1801.54	280.584	179.961	3382.49	1019.78
	13948.6	1697.69	95715.9				194.796	7754.44	1799.61	1147.49	241.883	361.857	222.532	346.376	1281.01
	468.285	4060.41	131.584				334.766	521.822	258.008	533.432	512.147	33834.6	235.433	8778.09	398.623
	5330.45	779.83	261.233				75.4674	129.004	479.895	1129.43	1420.34	6107.06	109.654	821.757	166.415
	14794.2	6828.84	1881.53				428.939	177.381	10541.6	16348.7	12096.1	96.7531	81.9176	621.155	441.839
	1333.26	836.592	139.97				16718.3	1880.24	794.021	1112.66	755.319	310.9	2259.51	649.536	132.229
	154.805	181.251	181.896				10137.8	80.6276	7155.86	317.995	423.134	555.363	784.99	403.138	93.528
	659.211	801.761	280.584				334.766	6243.8	239.303	181.896	286.389	1857.01	1162.97	234.788	336.701
	2730.37	1247.47	16691.8				158.675	438.614	8028.57	548.268	1775.1	717.908	295.42	747.579	1567.4
	3614.05	4053.96	1173.94				14628.4	104.493	31291.9	456.03	18212.8	85.7878	717.263	2906.46	7251.97
	11763.2	107.073	4555.14				2484.62	139.97	136139	1451.3	1006.23	746.934	209.632	385.722	153.515
	73611.7	415.393	1219.73				959.146	121.264	2791.65	2869.05	1698.34	268.329	252.203	3523.1	1939.58
	215.437	103.848	1364.22				4703.49	105.783	276.069	817.886	1668.02	3457.31	632.765	296.065	4269.39
	250.268	733.389	7040.4				107.718	176.736	187.701	437.969	251.558	1270.05	5438.17	1608.04	518.597
	401.848	403.783	177.381				2410.44	125.779	97115	119.974	179.961	804.341	252.848	785.635	1942.8
	295.42	1703.5	154.16				206.407	448.289	18299.2	328.316	134.809	277.359	5751.01	4942.15	393.463
	517.952	74598.6	2514.29				12845.6	283.809	278.649	3734.67	8866.46	534.077	837.882	1187.48	542.463
	477.96	2580.73	165.125				268.974	107.073	49916.9	493.441	2464.62	3106.42	3297.35	250.268	313.48
	398.623	155.45	206.407				220.597	259.298	342.506	1194.58	12334.7	3576.64	377.337	19410	5550.4
	766.93	3544.39	496.666				886.904	196.086	30923.6	122.554	2320.78	4037.83	136.099	30644.9	164.48
	886.904	6350.23	510.856				21323.1	316.06	219.952	176.736	902.384	269.619	339.281	4814.44	9116.72
	231.562	7279.7	4232.63				1144.91	90.3029	302.515	130.939	261.233	1446.78	376.692	295.42	210.922
	274.779	2513.65	1231.34				237.368	145.13	4052.02	272.844	2440.76	753.384	145.775	92.238	1138.46
	1526.12	213.502	4825.4				299.935	5294.98	276.069	107.073	104.493	198.666	350.891	2707.15	692.752
	1422.92	272.199	1046.87				5437.53	203.182	352.826	8937.41	2504.62	468.285	4822.82	3588.9	4266.81
	2604.59	246.398	4167.48				272.199	103.203	385.077	178.026	213.502	1357.12	362.502	445.064	1250.05
	143.195	1563.53	10855.1				245.108	168.35	888.839	12706.3	2206.62	2198.23	159.32	1286.82	1321.65
	486.991	2893.56	535.367				690.172	105.783	477.96	6613.4	10434.5	85831.6	1702.21	222.532	843.687
	104.493	432.809	27886.2				1495.8	1181.03	8583.29	321.22	164.48	487.636	1035.9	27950	111.589
	334.766	306.385	740.484				153939	220.597	6066.42	281.229	314.125	770.155	5569.11	1828.63	4035.25
	10120.4	2605.88	8362.69				26512.9	157.385	244.463	600.514	1986.02	96.7531	412.168	560.523	102.558
	3109	1018.49	435.389				116.749	1999.56	462.48	1013.33	100.623	109.654	609.545	864.973	564.393
	276.069	3589.54	1222.96				650.826	203.827	181.251	1549.34	159.32	120.619	700.493	241.883	168.995
	12563.7	170.285	1144.27				1211.99	153.515	185.121	87.0778	421.199	765.64	101.913	83.8527	129.004
	4867.33	2146.63	975.271				817.241	1742.85	121.909	542.463	350.246	884.324	259.943	3832.71	610.19
	6698.54	2356.91	341.861				205.762	106.428	258.653	358.632	13842.1	1590.62	122.554	98.6882	1093.96
	103.848	589.549	149				11476.2	82338.8	1927.97	161.255	650.181	448.289	11435.6	446.999	131.584
	152.225	505.696	330.896				6181.88	379.272	383.787	101.913	1160.39	7639.63	180.606	8498.79	120.619
	371.532	14442.7	134.809				8829.04	183.186	2775.52	86.4328	862.393	102.558	1015.26	549.558	399.913
	525.692	180.606	759.835				312.835	586.969	104.493	108.363	1430.01	1395.18	112.879	688.237	903.029
	24417.9	406.363	3488.27				81.9176	315.415	97.3981	542.463	221.887	1657.06	706.298	425.069	165.125
	1720.27	118.039	94.173				69507.4	136.099	203.827	11613	682.432	1345.51	354.116	1165.55	541.817
	1549.34	705.008	322.51				216.727	1174.58	10395.2	397.978	746.289	540.527	301.87	127.714	467.64
	196.731	116882	713.393				172.866	375.402	158.03	194.151	4239.08	5862.59	710.813	832.722	3090.29
	1122.98	124.489	5298.85				22022.3	288.324	197.376	99.3332	2090.51	3854.64	422.489	712.103	108.363
	8962.56	2559.44	1581.59				172.866	1135.88	83.8527	459.9	85.7878	666.307	665.016	6919.78	149
	2545.25	276.714	2124.7				9450.85	6097.38	7835.07	671.467	175.446	89.6579	263.168	7784.11	781.765
	6247.03	1678.99	959.146				12587.6	5505.9	1003.01	13525.4	436.034	8764.54	1513.22	1359.7	349.601
	153.515	133.519	143.84				672.112	89.0129	9844.95	4995.69	397.333	221.887	737.904	386.367	86.4328
	389.593	104.493	267.684				356.697	92.238	536.012	674.047	1008.17	1713.18	4010.09	372.822	1917.65
	9543.08	432.164	1021.71				807.566	1081.7	288.324	2130.5	411.523	17390.4	476.67	1061.7	3893.35
	499.891	1450.01	607.61				1196.51	848.847	254.138	601.804	2892.92	212.212	301.87	276.714	253.493
	532.142	184.476	340.571				87.7228	55919.4	3401.84	154.805	241.883	352.181	451.515	1173.29	6930.75
	184.476	123.199	308.32				1554.5	99.3332	7898.92	112.879	921.09	359.277	179.961	96.7531	4135.87
	168.35	8322.7	446.999				759.835	127.714	4255.85	11925.8	95.4631	440.549	311.545	8870.97	53548.3
	736.614	3810.78	158.675				1153.94	338.636	12895.3	53390.3	99.3332	256.073	76.7575	5127.92	243.173
	706.943	3488.27	417.973				1380.99	270.264	331.541	1061.7	128.359	2738.76	74.8224	427.649	195.441
	2040.85	274.134	4719.62				942.375	150.29	6137.37	192.216	970.756	4115.23	1026.87	302.515	26869.6
	3293.48	917.865	134.809				315.415	108.363	54701	146.42	51610.1	228.337	446.354	593.419	1383.57
	192.861	4015.9	2405.28				109.654	472.8	296.71	162.545	135158	132.874	81.2726	290.259	4021.7
	154.805	5591.69	970.756				3637.92	6334.75	7418.38	1519.67	1736.4	4631.89	1925.39	3543.1	841.107
	27492.7	255.428	474.735				11921.3	263.168	441.194	1394.54	1076.54	220.597	631.475	116.104	313.48
	92.883	281.229	184.476				127.069	1299.07	409.588	7705.42	76.7575	537.302	3980.42	278.004	341.861
	485.056	5820.67	9347				123.844	380.562	381.852	1592.56	3074.81	2086.64	1265.53	17058.2	152.225
	1555.79	105.138	606.965				285.099	1122.34	102.558	223.822	2792.94	145.13	197.376	305.095	1741.56
	14464.6	427.649	381.207				290.259	1143.62	688.882	21159.9	2040.2	288.324	2502.68	290.904	9652.74
	345.731	514.727	139.97				22428.7	126.424	138.034	24143.8	338.636	6946.23	131.584	95.4631	783.055
	642.441	1068.8	239.303				134.164	388.948	54905.5	158.675	494.731	396.688	1849.92	20213	493.441
	77.4025	4270.04	87.0778				10322.9	1543.53	1824.12	125.779	966.241	134.809	928.83	852.718	73053.8
	1498.38	450.225	1490.64				128629	768.22	1445.49	202.537	5881.3	2209.84	176.736	654.051	341.861
	171.576	348.311	486.346				4288.74	184.476	652.116	584.389	184.476	210.922	3543.1	628.895	145.775
	100.623	412.813	446.999				4085.56	347.021	558.588	310.9	9714.01	1477.74	1838.95	407.653	143.84
	3688.23	51882.9	839.817				1838.31	836.592	11411.1	94.8181	208.342	77.4025	94.8181	74.1774	82696.8
	391.528	478.605	13230				1141.04	131.584	237.368	4335.83	446.999	775.96	141.26	241.883	211.567
	261.233	415.393	22971.8				377.337	139.324	7852.48	201.246	3017.41	116.104	141.905	223.177	130.294
	1309.39	11133.7	206.407				324.445	119.329	2394.96	288.324	243.818	93.528	4686.72	752.739	99.3332
	106.428	140.615	125.779				1487.42	87.0778	44849.6	790.151	100.623	1310.04	6630.17	104.493	260.588
	917.22	238.013	196.731				419.264	239.303	6075.45	108.363	131.584	497.311	677.272	101.268	2787.13
	530.207	548.913	107.073				3305.09	348.311	254.138	97.3981	366.372	82.5627	303.805	331.541	1654.48
	457.32	1208.77	5925.16				1751.88	111.589	6156.08	206.407	259.298	528.917	442.484	9468.26	76.7575
	590.194	94.173	85.7878				192.861	432.809	184.476	188.346	1959.57	4661.57	287.034	158.675	124.489
	1008.81	550.848	326.381				183.186	668.887	292.194	450.225	94.8181	330.896	185.766	140.615	571.488
	1986.66	161.9	16420.9				352.826	366.372	292.194	1982.79	1792.51	14614.2	6354.75	699.848	254.783
	3038.69	2916.14	791.441				4748.64	103.203	11881.3	5378.83	84.4977	4253.91	160.61	776.605	2695.54
	250.913	322.51	5771				1966.02	164.48	88.3679	196.731	241.238	1819.6	8351.08	2194.36	1708.02
	1148.78	166.415	284.454				316.705	600.514	1912.49	260.588	303.16	453.45	98.6882	6379.26	308.32
	922.38	381.852	1394.54				5927.1	87.0778	161.9	6089.64	104.493	448.934	466.995	166.415	539.237
	20089.2	320.575	2342.72				220.597	2464.62	3218.01	7082.33	174.156	8299.48	763.06	896.579	15906.2
	2357.55	130.294	39852				40822.7	817.886	559.878	297.355	1813.15	9354.74	139.97	405.718	388.948
	7368.07	1642.22	5966.44				9603.71	141.26	8016.96	2481.4	2000.21	27490.8	168.35	3209.62	156.74
	873.358	221.242	7528.04				6566.31	111.589	9269.59	399.268	229.627	227.047	136.099	1021.71	806.276
	524.402	99.3332	682.432				391.528	2708.44	1925.39	245.108	12223.1	1084.93	599.869	4217.79	249.623
	69.6622	100.623	288.324				2280.79	136.744	176.091	4522.24	230.272	158.675	298.645	225.112	2556.86
	67.7272	6590.82	169.64				3534.07	227977	192.861	437.324	150.29	98.6882	109.009	4080.4	228.337
	2906.46	814.661	22778.3				2902.59	71481.9	1731.24	151.58	1454.52	228.982	125.134	1031.39	777.25
	2664.58	109.654	441.839				1155.88	1447.43	179.961	136.744	80.6276	129.649	121.909	474.735	755.964
	262.523	243.173	174.156				550.848	3896.57	3130.93	236.723	1011.39	3138.67	1853.79	363.147	208.987
	157.385	690.172	9694.02				1109.44	448.934	1968.6	526.982	116.104	425.714	1315.2	256.718	86.4328
	565.038	5733.59	1656.41				22304.8	4651.25	6281.86	788.215	185.766	1208.12	398.623	723.068	252.203
	20309.1	1219.09	5192.42				27127	206.407	2060.84	409.588	4230.69	6395.38	199.956	149.645	291.549
	5943.22	650.181	181.251				72366.8	149.645	46823.4	149	332.831	675.982	412.813	3953.98	2561.38
	312.19	1386.15	2514.94				1966.67	90236.5	297.355	92112.8	3630.18	69482.9	225.757	1154.59	474.735
	401.848	10859.6	921.735				428.939	257.363	313.48	21058.6	395.398	1735.11	312.19	414.748	483.766
	86058.7	347.021	2724.57				23564.5	5354.32	235.433	241.238	241.238	2947.1	178.671	1732.53	125.779
	2015.69	147.065	7097.16				7266.16	296.065	203.827	621.8	160.61	3775.31	628.25	356.697	2117.6
	434.744	127.714	701.138				1722.21	119.974	229.627	10538.4	502.471	24817.2	79.9826	458.61	256.718
	5542.66	1671.25	889.484				455.385	92.883	248.333	4051.38	208.987	257.363	33996.5	198.666	5329.16
	259.943	2033.11	7587.38				659.856	175.446	535.367	1271.34	274.134	1554.5	254.783	240.593	352.181
	588.259	78.0475	84995.7				401.848	115.459	2652.33	301.225	320.575	164.48	303.16	318.64	492.796
	51612.6	2339.49	636.636				103.848	209.632	1708.66	505.051	190.926	101.268	438.614	216.727	417.328
	1251.99	3258	121.909				2185.33	718.553	2470.43	363.147	151.58	141.905	11371.1	5578.14	116.749
	528.272	88.3679	213.502				314.125	9291.52	2685.87	299.935	298	805.631	267.039	101.268	637.926
	168.35	424.424	236.723				504.406	216.727	705.008	522.467	535.367	336.056	107.073	419.909	299.29
	201.892	364.437	626.315				2606.53	427.004	3968.17	98.0432	349.601	147.065	4633.83	1507.41	967.531
	716.618	941.085	252.848				651.471	600.514	5958.06	1344.87	208.342	138.679	245.108	375.402	21670.8
	6468.91	562.458	28741.5				1134.59	1318.42	1164.26	1713.82	85.7878	176.736	2124.7	232.207	431.519
	3936.56	3768.21	411.523				268.974	14835.5	294.775	118.039	224.467	4183.61	110.944	2177.59	966.241
	461.19	302.515	20887.1				110.299	1076.54	48024.4	1009.46	3817.23	221.887	1600.3	683.722	53974.1
	588.259	3651.46	1397.76				87749.3	181.251	3674.68	3359.27	247.043	531.497	432.809	325.736	199.956
	304.45	1318.42	143.84				117.394	156.74	6005.14	1016.55	592.774	1038.48	1238.44	1691.24	648.891
	549.558	4624.8	940.44				1240.38	1400.34	455.385	2986.45	2585.24	2836.16	314.77	894.644	1526.76
	136.744	138.034	392.818				4339.7	11298.8	280.584	1793.8	483.121	376.692	4679.63	3513.43	156.095
	978.497	149.645	830.142				577.939	563.748	2053.1	2458.17	1591.91	182.541	294.775	548.268	461.19
	200.601	6801.74	182.541				637.281	838.527	506.341	630.83	23807.1	280.584	141.905	33192.8	2004.08
	692.107	864.328	14757.4				150.935	137.389	378.627	364.437	102.558	4637.7	387.658	2307.24	241.883
	1102.99	732.099	3395.39				5378.18	814.016	4835.72	169.64	563.103	952.051	4199.09	10237.1	653.406
	688.237	672.757	674.692				655.341	254.138	214.147	73.5324	151.58	4525.47	107.718	113.524	305.095
	379.917	454.74	134.809				183.186	117.394	518.597	256.073	3248.97	8197.57	272.844	138.034	6864.96
	4506.12	1851.85	6364.42				1252.63	7147.48	228.982	162.545	872.068	673.402	217.372	248.333	118.684
	617.93	3743.06	141.905				178.671	7998.9	3788.21	125612	654.696	223.177	2217.58	1477.1	3245.1
	223.177	125.134	1535.15				1858.3	347.021	196.731	32643.9	109.009	648.891	474.09	460.545	569.553
	414.103	1751.23	7734.44				210.277	8776.15	196.731	5808.41	3089	913.995	161.255	121.264	157.385
	602.449	557.298	10679.6				137.389	29144	208.342	129.004	1607.39	325.09	1062.99	590.194	1141.69
	2221.45	405.073	111.589				5428.5	11863.2	443.774	545.043	168.35	1292.62	823.692	228.982	744.999
	90.9479	2366.58	138.034				87.0778	146.42	579.229	8535.56	265.104	274.779	119.329	1355.83	230.272
	337.346	3336.05	8316.25				3973.97	1156.52	4038.48	1075.25	376.047	9240.57	356.697	721.133	559.878
	9209.61	68601.8	734.679				173.511	179706	389.593	654.696	490.216	316.06	248.978	310.255	1884.75
	4843.46	489.571	159.32				129.004	116.749	2400.77	322.51	973.981	733.389	3330.89	119.329	1241.67
	83.2077	9925.58	881.743				369.597	1587.4	85.7878	143.195	208.987	104.493	853.363	261.878	574.069
	1319.07	3941.08	1480.97				2303.37	4561.59	7159.73	397.333	343.151	83.2077	871.423	228.982	950.116
	546.333	5961.93	122.554				373.467	11189.2	308.965	348.311	929.475	206.407	579.874	89.6579	24455.3
	1151.36	379.272	2707.15				1884.75	202.537	202.537	170.931	1749.3	10519	150.29	295.42	272.844
	134.164	131.584	340.571				205.117	327.671	375.402	1588.69	178.026	1343.58	475.38	844.977	1811.86
	2180.17	520.532	8460.09				154.805	531.497	18319.2	2404.64	225.757	1231.34	1404.21	24880.4	706.943
	724.358	2280.15	1139.11				2195.01	1652.54	5307.88	848.847	13079.7	1860.24	182.541	401.848	369.597
	19344.8	159.965	481.186				10152	670.177	268.974	119.974	343.796	539.882	2519.45	98.0432	121.264
	2040.2	96.1081	1079.76				812.081	88.3679	395.398	5380.76	700.493	236.723	101.268	129.004	116.749
	419.909	1965.38	76.7575				1871.21	9877.2	3623.73	153.515	917.865	1146.85	76.1125	19190	1247.47
	806.276	1666.09	509.566				6897.85	398.623	252.848	5251.11	110.944	1999.56	3605.02	143.195	3089
	256.718	145.775	222.532				408.298	27165.1	2665.23	468.93	3049.01	1304.88	16645.4	1482.26	393.463
	140.615	970.756	428.294				187.056	99.3332	148.355	266.394	852.718	94.173	312.835	157.385	6459.88
	245.108	7642.21	110.299				121.264	24062.5	619.865	299.935	285.744	916.575	819.176	210.922	850.782
	23247.8	271.554	870.778				367.017	7257.77	2087.29	946.246	1266.18	959.146	913.995	265.104	28844
	232.853	322.51	4956.99				8351.08	1439.69	566.328	399.913	7693.81	4330.67	272.199	119.329	172.221
	2013.11	1699.63	64967.8				22335.8	12661.8	410.878	138.679	173.511	121.909	763.06	183.831	3142.54
	961.726	417.328	3170.28				247.043	1150.07	8095.66	387.012	613.415	147.065	6451.5	5390.44	100.623
	195.441	2071.81	12007.1				3789.5	2151.14	33474	2471.07	137.389	350.246	95.4631	968.821	529.562
	8881.29	107.718	474.735				2282.08	38984.4	10252.6	800.471	2465.27	730.164	2177.59	463.77	200.601
	668.242	506.986	597.934				13301	412.168	246.398	158.03	1164.26	101.913	9928.16	198.666	3874
	1280.37	212.212	3419.26				2650.39	626.96	9761.75	1853.79	1226.83	667.597	931.41	85.7878	2614.27
	137.389	3118.03	2877.44				437.324	256.718	963.016	218.662	842.397	251.558	172.221	616.64	238.658
	81.2726	6775.94	96.7531				4108.14	626.315	1231.34	158.675	474.735	4582.87	90.3029	689.527	757.254
	135.454	555.363	2179.53				1026.23	4035.9	1378.41	3751.44	2403.99	153.515	321.22	270.264	30066.4
	212.857	4718.97	96.1081				189.636	872.713	973.336	16653.1	1668.02	17424.6	153.515	763.705	7769.28
	2498.81	938.505	1620.94				113.524	4789.92	25040.4	1311.33	221.887	8822.59	301.225	864.328	234.143
	483.766	2687.16	630.185				6276.05	201.892	112.234	452.16	187.701	465.705	738.549	189.636	113.524
	1573.85	1010.1	114.814				1571.27	685.657	20929	45700.4	10731.2	3105.78	185.121	8162.09	116.749
	370.887	187.701	4549.33				174.156	168.995	361.857	610.19	9294.75	150.29	559.878	130.294	35750.9
	8266.59	197035	1214.57				7169.41	5578.79	693.397	172.221	1261.66	92.238	261.878	988.817	39409.5
	347.021	107.073	1649.32				481.831	29474.2	260.588	210.277	400.558	586.969	423.134	6842.38	513.437
	1410.02	107.718	168.35				5650.38	119.329	5431.08	3145.12	608.9	322.51	327.026	654.696	1717.05
	56344.5	153.515	167.06				2952.26	3888.83	1370.67	785.635	68.3722	1605.46	263.168	255.428	103.203
	3750.15	4784.76	93.528				8369.79	4549.33	10909.2	249.623	127.069	5908.39	231.562	172.221	28264.2
	396.688	270.909	219.952				2936.78	910.124	150.935	974.626	1691.24	1255.21	5304.65	145.775	512.147
	146.42	905.609	230.272				90.9479	114.814	167.705	158.03	150.29	4499.67	566.973	152.225	795.956
	336.056	3524.39	134.164				1736.4	11906.4	1155.23	153.515	259.298	668.242	1972.47	136.744	181.251
	88.3679	831.432	9769.49				194.796	658.566	327.671	411.523	206.407	474.09	115.459	891.419	94.173
	5122.11	1115.24	6491.49				479.895	1880.24	153.515	256.073	201.892	1582.88	407.653	741.129	258.653
	514.727	229.627	427.004				1043	2405.93	3442.48	2491.07	175.446	6321.85	114.169	324.445	168.995
	252.848	4769.93	294.775				608.255	83.2077	2405.28	123.844	574.714	795.311	711.458	270.909	407.653
	5007.3	234.143	8240.79				210.277	70.3073	648.891	803.696	188.346	831.432	227.692	1860.89	1302.3
	1066.22	11173.7	192.861				1575.14	199.956	1817.02	208.987	199.311	141.905	208.342	4695.75	1167.49
	207.052	30832	4514.5				224.467	111.589	127.714	125.134	307.03	3799.17	13919.5	254.783	189.636
	1589.98	331.541	357.342				154.16	210.922	1638.35	1030.74	374.112	5780.68	98.6882	441.839	108.363
	135.454	374.112	1245.54				1516.44	367.017	4729.29	3637.92	23502	439.259	349.601	2803.91	964.306
	138.679	181.251	212.857				6526.32	11101.5	2514.94	2260.15	514.082	6434.73	976.562	713.393	244.463
	265.104	403.138	177.381				300.58	43262.2	587.614	783.055	415.393	15516	2053.75	2240.16	3770.79
	159.965	143.195	256.073				109.009	101.268	592.774	2623.3	92.883	9354.74	78.0475	1091.38	261.878
	212.857	2064.71	228.982				1051.38	88017	729.519	1386.15	1672.54	367.017	123.844	2861.96	96.1081
	2431.73	6859.15	85.1427				166.415	13841.5	424.424	7469.99	7900.86	4211.34	38411	419.264	3367.01
	1119.11	592.774	1013.97				76.7575	561.168	42239.2	763.06	160.61	172.221	212.857	354.761	7326.15
	739.839	175.446	363.792				6555.35	326.381	70127.3	893.354	809.501	2210.49	1629.97	408.943	168.35
	901.094	105.138	7545.45				181.896	203.182	1595.14	3163.18	97.3981	70.9523	3203.17	97.3981	387.012
	528.272	2213.07	177.381				5861.95	21210.9	561.168	10470.6	654.051	383.142	1085.57	1890.56	2367.23
	931.41	297.355	739.194				132.874	3684.36	1559.02	10757.7	190.281	132.874	321.22	5150.49	2381.42
	4252.62	13339.7	332.831				1777.68	670.822	347.666	4039.12	6078.68	261.233	923.67	110.299	233.498
	736.614	574.069	227.047				197.376	1406.15	448.934	3469.57	376.692	303.805	96.1081	420.554	455.385
	136.099	499.246	449.58				197.376	129.649	145.775	128.359	356.697	357.987	2942.58	644.376	167.06
	1287.46	1877.66	436.679				18688.2	170.931	799.826	9145.75	80412.8	2424.63	224.467	417.328	36070.9
	1691.89	104.493	2726.5				141.905	1575.14	163.835	214.147	507.631	295.42	215.437	102.558	75.4674
	1958.93	419.909	1447.43				13215.8	129.649	114.814	782.41	153.515	848.202	7286.8	2674.26	86.4328
	455.385	242.528	1099.76				1989.24	5665.22	964.306	390.238	216.082	1421.63	368.952	2182.11	324.445
	3646.95	354.761	2485.91				2173.72	111883	545.688	15194.1	457.32	1202.96	146.42	191.571	2056.33
	837.882	1108.15	1058.48				913.995	518.597	1022.36	164.48	274.779	30770.1	202.537	372.177	1130.72
	327.026	190.281	2741.34				2937.42	136.744	10802.2	204.472	121.264	3048.37	5712.95	1106.86	174.156
	1806.06	254.138	136.099				2497.52	7360.98	6886.24	174.801	719.843	131.584	2284.02	351.536	2675.55
	1791.22	1462.26	224.467				2999.35	728.874	9914.62	438.614	4626.73	2247.9	322.51	139.324	239.303
	487.636	2381.42	170.285				132.229	360.567	112.234	106.428	282.519	194.151	3328.31	465.705	5393.66
	140.615	1339.06	83.8527				346.376	37379	516.017	19267.4	1289.4	1046.22	2843.25	570.198	203.182
	254.138	1794.45	6218.65				1491.93	1068.8	143.84	321.865	2040.2	19757.6	372.822	775.315	125.134
	621.8	95.4631	2024.08				266.394	695.332	174.801	131.584	258.008	301.225	515.372	387.012	149
	772.735	2933.55	592.774				1747.36	7861.51	846.267	238.658	685.657	8505.24	2997.41	5481.39	290.904
	136.099	279.294	362.502				2062.13	1429.37	2362.71	7333.89	4386.79	96.7531	399.913	2148.56	345.086
	536.657	5031.16	1822.18				223.177	348.956	114.814	138.034	179.316	4559.01	154.16	6788.2	2606.53
	491.506	109.654	595.354				7905.38	1178.45	1917	1685.44	1115.89	961.726	1228.76	1346.8	1125.56
	2505.26	107.073	949.471				570.843	2342.72	434.099	308.32	223.822	1008.17	6193.49	393.463	96.1081
	5811.64	194.151	141.905				854.008	5285.95	2215.65	686.947	3200.59	630.83	419.909	178.026	868.198
	2941.29	172.221	573.424				2318.2	168.995	877.873	24102.5	907.544	365.727	271.554	412.813	252.203
	14363.3	364.437	2697.48				150.29	163.19	574.714	271.554	472.155	4191.35	150.29	361.212	723.713
	1382.28	568.263	7197.14				468.93	207.052	3886.25	784.99	110.299	988.172	49723.4	774.025	1351.32
	149.645	414.103	2210.49				263.168	6450.85	194.796	1980.21	706.943	1062.99	114.169	331.541	341.216
	1266.82	1581.59	98.6882				472.155	7061.69	16748.6	1152.01	18445	1012.68	129.649	253.493	290.259
	523.112	3810.78	188.346				2754.88	167.06	1989.89	180.606	143.195	1370.67	963.661	454.74	1274.56
	2476.23	3043.21	165.77				504.406	143.84	3501.17	1764.78	305.095	87.0778	140.615	155.45	2910.98
	663.081	1617.71	223.177				354.761	207.697	502.471	379.272	194.151	4546.75	82.5627	365.082	157.385
	632.12	3148.35	146.42				317.35	1771.23	317.995	190.281	153.515	545.043	1508.7	91.593	6256.7
	368.307	178.671	1065.57				208.987	228.337	129.649	5989.66	1492.58	80.6276	123.199	337.991	205.762
	82.5627	540.527	172.866				536.657	146.42	1354.54	132.874	308.32	116.749	1791.22	1508.06	139.324
	1522.89	3615.99	1130.72				175.446	893.354	116.104	318.64	166.415	1273.92	10444.8	112.879	1519.02
	4364.86	8030.51	131.584				9478.58	143.84	241.238	112.879	51010.8	614.06	140.615	72.8874	2930.33
	103.203	1411.95	129.004				3144.48	142.55	8773.57	2393.67	607.61	10245.5	13448	579.874	181.896
	1891.2	471.51	743.064				555.363	464.415	1653.19	98.6882	203.182	17947.1	86.4328	230.917	247.688
	262.523	241.238	3534.71				252.848	1960.86	1291.98	15590.8	91.593	276.714	3118.68	149	3960.43
	250.913	338.636	1900.23				339.281	672.112	515.372	2998.7	690.172	1885.4	700.493	306.385	542.463
	566.973	1438.4	393.463				1586.75	3233.49	1698.34	1490	3630.82	191.571	263.814	362.502	15911.4
	1355.83	165.77	1656.41				394.753	930.12	230.272	470.22	258.008	764.995	171.576	214.792	16529.9
	1086.22	114.169	1159.1				89.6579	113.524	2380.13	283.809	699.203	220.597	21050.9	3633.4	88691.7
	1500.96	1450.65	658.566				8545.88	2320.14	18132.2	2934.84	156.095	683.722	1959.57	4066.21	18574
	242.528	590.194	123.844				906.254	2685.22	4635.76	21952.6	2089.87	1453.23	4372.6	230.272	570.843
	1193.93	1102.34	240.593				1145.56	12603.7	172.866	311.545	1548.69	266.394	103.848	5711.01	44429.7
	158.675	886.259	202.537				89.0129	5985.15	113.524	6804.32	12129	592.774	1930.55	843.687	30854.6
	125.779	79.3376	352.826				92.238	472.155	1503.54	96.7531	243.818	669.532	439.259	304.45	136.099
	5118.24	162.545	207.697				422.489	1264.24	2740.69	158.675	335.411	119.329	583.744	89.6579	94.173
	104.493	1573.21	147.71				2851.64	16462.2	163.835	74.1774	170.931	723.068	7331.31	1067.51	2834.87
	726.293	510.856	2572.34				123.199	1363.57	1315.84	163.835	2199.52	301.87	1220.38	514.727	614.705
	7695.74	677.917	3632.76				594.064	176.091	480.541	2253.06	365.082	345.731	979.142	1266.18	3024.5
	216.727	183.831	11573.6				1986.02	4301.64	565.683	287.679	394.753	768.865	890.129	451.515	1161.68
	5965.8	228.982	648.891				98.6882	34927.9	6434.73	443.774	128.359	1522.89	2325.3	69.6622	99.9782
	189.636	2122.76	185.766				5883.23	27428.2	154.16	248.333	2572.34	81.2726	118.684	1086.86	145.775
	368.952	285.099	312.19				344.441	6270.89	157.385	532.787	80.6276	283.164	199.311	464.415	1353.9
	513.437	1144.91	81.2726				19062.9	2131.15	236.078	391.528	2967.74	805.631	213.502	265.104	11923.2
	846.912	133.519	218.017				2767.14	191.571	119.329	4974.4	8366.57	314.125	10437.1	1249.41	96.7531
	617.93	3319.92	7447.41				110.944	12703	1067.51	89.6579	1355.83	345.086	276.714	615.35	130.939
	303.16	182.541	1131.37				879.163	554.073	6254.12	44597.4	6010.3	228.982	12911.4	129.649	101.913
	1766.71	311.545	3226.39				6087.06	299.935	788.86	32014.3	265.104	1420.34	14133.1	390.238	944.956
	377.337	325.09	168.35				92.883	2498.81	458.61	125.134	1526.12	5443.33	233.498	426.359	5836.79
	445.064	868.198	169.64				149	1795.74	10459	1289.4	1426.14	2310.46	8408.49	107.073	6124.47
	992.687	136.099	7964.07				11136.3	85.7878	477.315	323.8	1757.04	2062.78	119.329	1277.79	2670.39
	1141.69	5746.49	87.7228				809.501	2813.58	3712.74	374.757	97.3981	172.866	830.142	476.025	83.2077
	231.562	2133.73	687.592				271.554	2809.07	146.42	723.713	168.35	1516.44	188.346	458.61	1864.11
	54245.6	397.978	387.012				25309.3	120.619	896.579	288.969	199.311	87.0778	102.558	1762.84	13441.6
	3199.3	349.601	181.896				349.601	126.424	112.879	188.991	1106.86	151.58	464.415	139.324	443.129
	355.406	406.363	116.104				2434.95	201.246	288.324	112.879	674.692	130.294	602.449	858.523	10975.7
	1327.45	202.537	356.051				147.065	3607.6	412.813	1255.86	99.3332	1696.4	12408.9	1386.15	637.926
	12802.4	1666.09	184.476				598.579	3374.75	2612.33	931.41	370.887	4495.15	209.632	523.112	906.899
	1043	116.104	165.77				1044.93	327.671	570.198	1307.46	4261.01	862.393	2409.15	759.835	535.367
	354.761	624.38	108.363				2842.61	1084.28	2665.23	974.626	11475.6	2064.07	105.138	597.934	287.034
	2178.88	316.06	1046.22				1277.14	117.394	357.987	174.156	817.241	1324.23	11628.4	216.727	149
	415.393	447.644	1678.34				129.004	5052.45	760.48	197.376	136.099	103.848	76.1125	138.679	1769.29
	1035.9	441.194	113.524				398.623	1572.56	125.779	111.589	22986.6	665.661	3857.22	4633.18	1073.96
	299.935	336.701	143.195				1493.22	11683.9	167.06	3243.81	956.566	2183.4	2293.69	2376.9	1485.48
	446.999	16537	1023				2551.06	130136	108.363	132.229	312.19	172.221	670.177	217.372	134.809
	2014.4	254.138	10571.9				572.778	92.883	145.775	635.991	275.424	1713.18	280.584	372.177	243.818
	148.355	1931.84	1373.89				992.687	349.601	831.432	112.234	144.485	778.54	574.069	392.173	208.342
	40451.8	136.099	2041.49				234.143	257.363	705.008	55587.9	265.104	1724.79	142.55	652.116	1105.57
	4523.53	1626.74	184.476				121.264	1389.37	1539.66	103.848	129.004	8324.64	476.67	166.415	19997.6
	356.051	207.697	16268.7				341.216	9282.49	1124.27	5291.75	1272.63	206.407	14705.8	230.917	430.874
	203.827	95.4631	288.969				123.844	11592.3	4458.38	4984.72	293.484	178.671	1240.38	799.181	5044.06
	1257.15	91.593	270.909				891.419	4431.94	345.086	388.948	2800.04	1101.05	2604.59	129.649	818.531
	1157.81	106.428	186.411				2334.98	465.06	1205.54	207.697	680.497	337.991	1761.55	230.272	640.506
	214.792	725.003	547.623				908.189	557.298	361.212	115.459	932.7	74.8224	198.666	546.978	278.649
	290.904	832.722	345.731				193.506	118.039	136.744	167.06	116.104	574.714	130.294	327.026	1322.94
	1088.8	109.009	3556.64				346.376	430.874	176.736	4315.19	9515.35	1379.7	178.671	2027.3	901.094
	2788.43	401.203	453.45				3227.04	315.415	788.215	221.242	362.502	6280.57	19350.6	223.822	508.921
	154.16	265.749	419.264				512.147	1299.07	256.073	2706.51	691.462	293.484	73.5324	100.623	20220.1
	372.177	713.393	2423.99				4810.57	81215.2	523.112	2605.24	125.134	377.982	83.8527	126.424	384.432
	183.831	498.601	147.065				127.714	130.294	331.541	114.814	1418.4	218.662	18750.8	85.1427	502.471
	360.567	790.151	301.87				668.242	172.866	1542.24	1149.43	191.571	766.93	189.636	380.562	195.441
	192.216	1775.1	510.856				468.93	1944.09	143.84	95.4631	103839	9993.95	3412.81	267.684	1375.83
	3105.78	14215	8760.03				2365.94	578.584	55698.8	29381.3	1097.18	2549.77	193.506	239.303	2312.4
	2820.03	946.891	3832.71				1004.3	366.372	114.169	882.388	404.428	1571.92	7943.43	205.117	153.515
	157.385	90.9479	1488.71				19231.3	395.398	5009.88	397.333	966.241	368.307	181.251	114.814	777.25
	3320.57	375.402	2927.75				402.493	724.358	123.844	2476.23	4722.84	2647.17	931.41	655.986	555.363
	2235.64	694.042	96.7531				1702.85	1209.41	20808.4	2244.67	137.389	866.908	4606.09	101.913	938.505
	392.173	216.727	1038.48				207.052	1007.52	2845.83	2930.33	277.359	512.792	1612.55	221.887	114.814
	875.293	701.138	156.74				230.272	6591.47	7335.82	1125.56	530.207	11278.8	11620.1	218.662	262.523
	1170.71	44726.4	117.394				172.866	37895.6	5507.19	279.939	1943.45	94.8181	263.814	167.705	356.051
	1286.17	3295.41	230.272				317.35	183.186	9355.38	190.926	623.09	8567.17	150.935	303.16	18715.3
	407.008	44131	16784.7				146.42	18541.1	31235.8	305.74	428.939	2121.47	97.3981	84.4977	87.7228
	198.666	113.524	718.553				104.493	337.346	164.48	3967.52	416.683	147.71	1084.28	192.861	3871.41
	2714.25	8196.92	425.069				310.255	18984.3	432.809	185.121	207.052	258.008	850.782	110.944	2305.95
	95.4631	106.428	2053.1				388.948	82912.3	321.865	1754.46	156.095	2425.92	16389.3	127.069	2732.95
	589.549	95.4631	355.406				317.35	2263.38	149	800.471	218.662	140.615	786.925	126.424	33099.9
	17874.2	113.524	212.857				1660.28	2330.46	1208.77	3548.26	99.3332	308.32	953.341	85.7878	103.203
	1646.09	1869.27	954.631				166.415	7929.89	2604.59	1203.61	43086.1	175.446	683.722		185.766
	348.956	327.671	214.147				147.71	659.856	1600.3	133.519	548.268	817.241	2036.98		220.597
	12510.2	13494.5	217.372				4311.96	136.744	201.246	688.237	113.524	253.493	8660.05		649.536
	763.705	194.796	3242.52				1653.83	11573.6	183.186	216.727	3012.89	149.645	207.052		918.51
	434.744	235.433	788.86				67.0822	7448.7	353.471	132.229	18263.8	3350.24	462.48		10622.8
	526.982	177.381	197.376				201.246	182.541	4117.81	105.138	5169.2	608.9	2071.81		14981.3
	792.731	207.697	120.619				4546.75	250.268	2220.81	2034.4	349.601	325.736	473.445		1738.98
	464.415	111.589	778.54				228.982	9519.86	1697.05	730.164	528.272	1304.23	170.285		134.809
	307.03	202.537	363.147				1593.2	126.424	610.19	464.415	1013.97	8715.52	210.277		164.48
	118.039	178.026	95.4631				111.589	501.826	2051.81	78.6925	376.692	786.28	524.402		86.4328
	781.765	3954.62	982.367				280.584	211.567	4163.61	1502.9	15755.9	434.099	179.316		13949.9
	2220.16	24504.3	97.3981				160.61	341.216	483.121	1360.35	1030.1	286.389	705.653		43086.1
	625.67	4984.08	275.424				747.579	581.809	299.29	131.584	89.0129	91.593	394.108		623.09
	200.601	3342.5	18044.5				139.324	474.09	359.922	1350.03	307.675	439.904	27446.9		668.242
	349.601	7817.01	3419.26				1268.11	2512.36	4555.14	227.692	100.623	229.627	395.398		1485.48
	130.294	814.016	970.756				532.142	347.666	176.091	396.688	91.593	231.562	577.939		216.727
	408.943	163.835	430.229				4906.03	134.164	545.688	315.415	775.96	103.848	496.021		1511.93
	363.147	141.26	1348.74				4869.91	1106.86	826.917	5093.08	123.199	173.511	224.467		5368.51
	129.649	2171.79	690.172				79827.8	441.839	172.866	109805	362.502	190.281	219.952		281.229
	107.073	1960.22	317.995				444.419	830.787	2835.51	234.788	717.263	105.138	127.714		86.4328
	543.108	174.156	136.744				549.558	752.739	755.964	316.705	197.376	463.125	714.038		1954.41
	135.454	13011.4	470.865				177.381	5046	3428.93	207.697	2200.17	2125.34	9759.81		1413.89
	116.104	192.861	134.164				176.736	6095.45	6428.92	179.961	260.588	118.039	1301.65		490.216
	484.411	2204.68	610.835				345.086	1730.59	750.804	648.246	1333.26	94.173	2313.69		2387.22
	618.575	1201.67	609.545				281.874	3501.17	2238.22	7739.6	21932	199.956	103.848		5872.27
	16594.5	621.155	327.671				433.454	2598.14	2285.31	151.58	228.982	2260.15	329.606		6284.44
	97.3981	198.666	314.125				718.553	626.315	19721.5	1113.31	230.917	1823.47	420.554		308.32
	621.8	1382.92	687.592				386.367	5816.8	2013.76	1878.3	107.718	788.215	268.329		813.371
	304.45	129.649	2807.78				336.056	587.614	137.389	304.45	746.289	4497.73	5477.52		9289.59
	4394.53	3076.75	358.632				11747.8	12792.1	2051.17	2560.73	269.619	13805.4	1351.96		248.978
	3383.78	421.199	8191.12				1246.18	2707.8	368.952	969.466	113.524	243.173	288.324		178.671
	2029.24	178.026	329.606				29350.4	734.679	2097.61	284.454	2353.04	7881.51	119.329		215.437
	1181.03	131.584	897.224				119.329	1004.3	263.814	1172.65	343.796	517.952	153.515		104.493
	4001.71	572.778	191.571				2351.75	1176.52	368.952	903.674	517.952	1153.3	264.459		414.748
	119.974	6579.86	617.93				3642.43	226.402	357.987	147.71	83.2077	269.619	1073.31		2007.95
	621.155	186.411	350.891				352.181	107.073	1485.48	858.523	1359.06	312.835	472.8		707.588
	1450.65	2831.64	4250.04				3416.03	118.684	262.523	132.874	326.381	1253.28	433.454		536.012
	674.692	784.99	252.848				85.7878	238.658	274.134	13592.5	338.636	98.6882	2440.11		10482.2
	17971.6	171.576	281.229				914.64	1118.47	1251.99	2242.09	314.77	356.697	1041.71		235.433
	416.683	2829.71	428.294				319.93	2662	341.216	839.817	493.441	1107.5	104.493		437.324
	286.389	2798.1	162.545				1558.37	589.549	421.199	2208.55	1201.67	270.909	203.827		197.376
	190.281	3284.45	1232.63				1483.55	435.389	160.61	1601.59	1898.94	2244.03	82.5627		4818.95
	1362.28	432.164	1414.53				163.835	3584.38	199.956	5342.06	4873.78	96.7531	159.32		1036.55
	141.905	250.913	219.307				2538.16	5122.11	596.644	1880.24	2088.58	125.134	2038.27		624.38
	130.939	6117.38	287.034				5476.23	615.35	230.917	1186.19	1468.71	25865.3	309.61		1458.39
	9920.42	950.761	1038.48				143.84	113.524	1409.37	262.523	11631	2967.1	2193.07		3294.12
	3262.52	12841.1	321.865				159.965	37812.4	98.0432	1012.68	1732.53	157.385	777.895		893.354
	335.411	357.342	2084.71				278.004	158.675	407.653	130.294	426.359	78.6925	510.856		891.419
	160.61	3224.46	227.047				9200.58	3153.51	421.199	93.528	149.645	7673.81	489.571		803.696
	402.493	454.74	188.346				119.329	112.234	795.956	150.935	178.671	303.16	801.761		1891.2
	2731.02	530.852	592.129				5038.26	88.3679	1092.02	361.857	598.579	536.012	4311.96		597.289
	2668.45	4683.5	896.579				127.069	518.597	1002.36	528.917	3468.92	5753.59	739.839		12914
	708.233	38007.9	1633.19				144.485	3247.03	250.268	241.883	249.623	207.697	103.203		4975.05
	2744.56	4368.73	418.619				259.298	1621.58	1149.43	2692.32	19646.7	352.181	81.2726		1023.65
	519.887	615.35	1146.85				201.892	98.6882	386.367	193.506	3664.36	470.865	2743.92		337.346
	3770.79	107.073	6198.01				132.874	290.904	104.493	325.09	776.605	779.185	181.896		2229.19
	192.861	101.913	191.571				565.038	6804.32	10421	2736.82	1284.88	1130.08	165.77		284.454
	355.406	1039.77	114.814				198.021	83.8527	238.013	396.043	274.779	105.138	136.744		414.103
	4566.1	2458.82	213.502				127.714	1566.11	502.471	4624.15	1823.47	178.026	451.515		277.359
	1769.94	89.0129	92.883				454.74	308.965	203.182	534.722	236.723	1889.27	365.727		424.424
	265.749	664.371	454.74				13885.4	2176.3	141.905	253.493	206.407	614.06	9100.6		4528.69
	2334.98	393.463	89.0129				1104.28	76.7575	612.125	240.593	1082.99	154.805	308.965		223.177
	93.528	2236.93	147.065				102.558	3362.49	684.367	13321	80.6276	391.528	4793.15		980.432
	1398.41	780.475	279.294				15248.3	143.195	196.731	8478.8	132.874	102.558	107.718		289.614
	2125.99	119.329	1275.85				233.498	2892.92	110.944	463.125	606.965	102.558	595.999		990.752
	232.853	256.718	307.675				1255.21	21461.8	740.484	5976.76	808.211	212.212	1960.86		808.856
	157.385	267.039	497.311				2198.88	101.268	274.134	6439.24	1590.62	930.765	9732.07		2713.6
	105.783	1378.41	243.818				12561.8	830.787	1983.44	1587.4	799.826	990.752	327.026		1034.61
	127.069	254.138	691.462				105.138	597.289	168.995	13017.2	1803.48	654.696	109.009		211.567
	917.22	247.688	162.545				750.804	55881.4	114.814	50770.9	23269.1	12485	238.013		614.705
	4531.92	41291.7	773.38				5856.14	322.51	184.476	2094.38	2202.1	1043	253.493		11556.8
	192.216	438.614	2015.05				99.9782	2332.4	81.9176	184.476	286.389	184.476	134.164		2487.2
	126.424	870.778	96.1081				3630.18	207.052	4938.92	3967.52	212.857	124.489	923.025		592.774
	94.173	731.454	899.804				863.038	995.912	1726.08	6700.48	1219.73	1797.67	279.294		1128.14
	238.658	1757.04	433.454				310.9	118.039	419.264	78.0475	627.605	2705.22	3281.22		534.722
	192.216	343.151	99.9782				1147.49	5082.76	350.246	685.012	121.264	287.679	3750.8		468.285
	151.58	91.593	96.1081				259.298	156.095	89.6579	3370.23	1219.09	321.865	1485.48		1517.09
	1500.96	1548.69	560.523				1769.94	185.766	992.687	1478.39	99.3332	3650.17	892.064		1261.66
	2776.17	572.778	714.038				1899.59	279.294	465.06	2150.5	298	190.926	203.827		375.402
	739.839	1053.96	339.281				918.51	397.333	98.6882	192.861	283.164	2759.4	706.298		2600.08
	105.138	2573.63	128.359				205.762	3212.2	393.463	3231.55	127.069	103.203	81.9176		9962.35
	1191.35	625.025	505.051				182.541	3453.44	2276.28	895.289	197.376	2291.76	1649.96		82.5627
	819.176	1207.48	182.541				1039.13	1746.72	517.307	503.116	1785.42	850.137	340.571		10126.2
	142.55	1876.37	130.939				369.597	756.609	728.874	815.951	450.87	90.9479	216.727		1596.43
	3361.85	358.632	437.324				750.159	4541.59	5807.12	170.285	133.519	227.692	658.566		2423.34
	814.661	2623.3	162.545				755.964	3417.97	122.554	4016.54	1261.02	186.411	20658.1		1215.22
	1079.12	942.375	199.311				377.982	147.71	751.449	1770.58	6775.94	6021.27	408.298		799.181
	6992.67	2092.45	1746.07				993.977	3624.37	737.259	1233.28	71.5973	203.827	1313.26		119.329
	70246.6	3252.84	622.445				370.242	2781.97	2786.49	911.414	2998.06	157.385	481.186		96.1081
	2966.45	171.576	221.887				8071.15	2844.54	266.394	5041.48	113.524	1415.18	266.394		185.766
	107.718	358.632	1591.91				188.346	2787.78	220.597	106.428	726.293	245.108	595.999		4400.33
	1113.31	97.3981	97.3981				644.376	9175.42	361.857	2974.19	4244.24	87.0778	232.207		642.441
	153.515	3150.93	336.701				7588.67	1561.6	5267.24	148.355	1960.22	2696.83	347.666		1553.86
	299.935	393.463	987.527				151.58	1391.31	1208.12	34363.5	2727.15	930.12	199.311		165.77
	763.705	352.826	148.355				275.424	177.381	906.254	1059.77	234.143	98.0432	100.623		1011.39
	630.185	10888.6	1064.28				4900.87	413.458	339.926	1306.17	2491.07	453.45	1480.32		3258
	1558.37	2572.99	962.371				8149.84	1834.44	83.8527	1836.37	339.926	438.614	1936.35		419.909
	1034.61	3608.25	236.723				554.073	525.692	752.094	157.385	283.809	445.709	139.324		327.671
	412.168	546.333	227.692				1308.75	2218.87	10068.8	203.182	2086.64	211.567	230.917		101.913
	1953.77	846.912	837.882				3338.63	44163.3	1381.63	174.156	152.87	260.588	959.146		9072.86
	2643.3	149	321.865				2184.69	57379.1	1829.92	132.229	924.315	1613.84	116.104		1102.99
	568.908	1825.41	455.385				120.619	303.805	770.155	98.0432	274.779	1103.63	202.537		159.965
	693.397	167.06	181.896				337.346	376.692	250.268	13917	83.8527	579.874	105.138		2450.43
	1289.4	2209.84	189.636				133.519	599.224	2603.3	218.017	298.645	1317.13	781.765		181.896
	2769.72	404.428	359.277				3521.17	1348.09	566.328	738.549	101.268	835.302	223.822		6003.85
	309.61	134.809	156.74				89.0129	7958.91	5515.57	89.0129	574.714	87.0778	583.099		185.766
	499.891	161.255	1006.23				101.913	1517.09	328.961	48132.7	489.571	221.887	3602.44		290.259
	10307.4	179.316	944.31				207.697	18099.3	282.519	2012.46	394.753	1013.33	370.242		2098.9
	1039.77	350.891	147.71				1611.26	3350.24	117.394	77.4025	958.501	287.679	2499.46		130.294
	87.7228	138.679	276.069				7944.72	259.943	1179.1	2466.56	1296.49	1535.79	263.168		199.311
	1521.6	737.904	1146.85				1057.19	292.194	102.558	2039.56	350.246	781.12	2050.52		273.489
	473.445	80.6276	281.229				625.67	100.623	140.615	2525.26	1782.84	5601.36	474.09		79.9826
	26423.9	170.931	279.294				258.653	307.675	360.567	2691.03	92.238	123.199	374.112		370.242
	111.589	578.584	3059.98				801.116	683.722	3915.28	245.753	800.471	295.42	2264.02		323.155
	132.874	291.549	184.476				159.965	130.939	696.622	11885.2	166.415	2341.43	207.697		794.021
	332.186	445.064	183.186				4420.33	129.649	99.9782	411.523	118.039	273.489	2431.73		388.303
	1429.37	513.437	161.9				207.697	197.376	183.831	866.263	219.952	213.502	239.948		502.471
	141.26	176.736	187.056				208.987	2578.15	268.974	250.268	104.493	163.19	91.593		329.606
	241.883	2881.31	292.839				2876.79	7052.01	80.6276	6885.6	7055.24	1043.64	2919.36		3138.67
	1891.2	227.692	795.956				4528.05	1109.44	111.589	326.381	1100.41	2167.91	208.987		360.567
	2375.61	532.142	623.09				89.6579	1553.21	487.636	601.159	84.4977	432.164	145.13		17656.2
	641.151	4740.26	155.45				543.108	632.12	1014.62	17474.3	1844.11	309.61	604.385		127.714
	246.398	376.047	205.762				576.004	108.363	223.177	48873.2	1059.12	241.883	6021.91		334.121
	161.255	356.697	212.857				653.406	7094.58	4360.99	74.1774	5490.42	339.926	100.623		688.237
	129.004	3241.87	323.155				730.809	783.7	1134.59	919.155	110.299	512.792	99.9782		283.809
	369.597	410.878	81.9176				310.9	4815.73	4274.55	1474.52	7822.81	486.991	4571.91		801.761
	844.332	580.519	182.541				258.008	395.398	341.216	3819.17	514.727	203.827	3746.28		15149
	87.7228	172.866	222.532				808.211	17961.2	1206.19	1729.95	152.225	566.328	124.489		4909.9
	2372.39	288.324	123.844				1046.87	457.965	140.615	127.069	978.497	1307.46	85.7878		89.0129
	17609.7	6749.5	205.117				608.9	409.588	3456.67	174.156	1653.83	152.87	663.726		5259.5
	786.925	72.2423	141.26				1730.59	2102.77	134.809	167.705	346.376	1614.49	327.026		7028.79
	112.879	312.19	179.961				133.519	66156.6	761.125	2486.56	1698.98	341.216	850.782		7228.1
	18705.6	630.185					1666.09	114.169	121.264	2785.84	2156.95	856.588	439.904		158.03
	3278.64	134.164					371.532	867.553	117.394	517.952	224.467	459.9	8485.89		714.038
	958.501	22677					725.003	170.931	995.912	408.298	144.485	349.601	1113.95		134.164
	179.961	431.519					182.541	5204.67	149	502.471	3062.56	286.389	202.537		456.03
	396.688	194.151					1522.25	1689.31	310.255	323.155	261.878	8913.54	4181.02		118.684
	575.359	516.017					86.4328	3015.47	832.722	244.463	93.528	329.606	607.61		278.004
	277.359	84.4977					614.06	190.281	414.103	877.228	5961.93	2511.71	2636.85		237.368
	138.679	151.58					592.129	908.189	223.822	1188.13	1146.85	628.25	497.311		132.229
	230.917	259.298					579.229	1767.36	94.8181	1942.16	681.142	84.4977	8736.16		291.549
	88.3679	223.177					108.363	155.45	1145.56	276.714	357.342	1857.01	323.155		984.302
	680.497	2281.44					988.172	779.83	301.225	243.173	124.489	3102.55	81.2726		237.368
	143.195	680.497					885.614	768.865	10659.6	826.272	434.744	783.7	1033.32		1271.98
	563.748	145.13					152.225	316.06	522.467	15978.5	904.319	162.545	1298.43		3655.33
	17691	196.731					828.852	2813.58	383.787	268.329	1380.34	469.575	95.4631		336.056
	825.627	182.541					203.182	219.952	372.177	285.744	118.039	86.4328	612.125		1402.92
	946.891	8641.99					495.376	1791.22	3027.08	207.697	1852.5	90.3029	258.008		127.069
	3953.33	177.381					506.341	1209.41	294.775	2238.87	503.761	1378.41	109.009		223.822
	2291.76	143.195					407.653	445.064	3722.42	788.86	98.6882	5725.2	151.58		626.315
	345.731	321.865					712.103	116.749	452.16	138.679	1810.57	2276.92	1215.22		1533.86
	1229.41	22606					400.558	1174.58	9332.16	98.6882	119.974	968.821	459.9		134.164
	877.228	106.428					471.51	1573.85	763.06	101.268	163.19	94.8181	207.697		125.134
	233.498	5693.6					283.164	314.125	236.723	2600.08	626.315	686.947	99.3332		98.0432
	92.238	6272.83					99.3332	256.073	2287.24	2056.33	1053.96	181.896	389.593		8361.4
	318.64	536.012					136.744	4307.45	646.311	60307.5	184.476	127.069	187.056		123.844
	301.87	32276.8					1631.9	1778.32	1212.64	2386.58	99.3332	272.199	777.25		413.458
	2288.53	488.926					187.701	141.905	183.186	202.537	744.999	304.45	168.35		156.74
	192.216	264.459					9454.07	717.263	795.956	116.749	4773.8	196.086	4953.76		4831.21
	1460.97	215.437					439.904	288691	89.6579	717.263	170.285	232.207	3516.01		115.459
	6021.27	89.0129					1113.95	187.701	656.631	120.619	106804	874.003	106.428		762.415
	114.169	2666.52					181.896	95.4631	2151.14	648.246	96.1081	261.878	2091.8		634.055
	688.237	342.506					136.099	551.493	557.298	196.086	350.246	499.891	572.133		6127.05
	226.402	1287.46					217.372	154.805	210.277	353.471	198.666	107.073	474.735		105.783
	332.831	4242.3					423.779	566.973	4315.19	908.834	416.038	118.684	840.462		748.224
	439.259	138.679					518.597	2096.96	285.099	394.753	459.255	22928.6	563.103		155.45
	115.459	267.684					1005.59	131.584	517.952	1228.12	204.472	1053.32	7342.92		348.956
	454.74	18149.6					11973.5	185.766	172.866	1499.03	2049.23	632.12	786.28		247.688
	194.796	679.852					106.428	115.459	718.553	1124.92	96.7531	494.086	116.749		27918.4
	420.554	339.281					652.116	448.934	1634.48	171.576	1346.16	473.445	556.008		4119.1
	863.683	210.922					439.904	121.264	101.268	1548.69	1045.58	268.329	319.285		103.203
	2296.27	194.796					13862.1	597.289	785.635	6794.65	478.605	367.017	1050.74		436.034
	292.839	1822.18					13814.4	415.393	198.666	267.684	239.948	621.8	5131.79		2612.98
	463.77	15218					410.233	63611.3	1881.53	6424.41	1193.29	4200.38	2619.43		1389.37
	148.355	619.22					11313.7	919.155	229.627	358.632	2365.29	781.12	973.336		589.549
	710.168	107.718					125.134	7956.98	497.311	145.13	2014.4	8538.14	1137.17		684.367
	588.904	890.774					392.173	220.597	969.466	959.146	80.6276	118.039	151.58		4084.92
	347.021	537.947					917.865	1656.41	297.355	1875.72	3413.45	1885.4	11142.7		231.562
	8898.71	89.6579					116.104	190.281	754.674	141.905	129.649	572.778	195.441		312.835
	691.462	308.32					723.068	156.74	140.615	937.86	2078.9	8785.18	1030.74		133.519
	169.64	790.151					214.792	331.541	2222.1	597.934	989.462	712.103	239.303		568.908
	116.749	2755.53					192.216	276.069	1028.16	1059.77	2133.08	134.164	701.138		3229.62
	582.454	6163.82					3943.66	2280.79	1099.12	497.956	8665.85	702.428	592.774		131.584
	156.095	257.363					208.342	525.692	828.207	656.631	150.29	636.636	6781.1		861.103
	1366.8	1785.42					3859.8	1246.18	385.077	490.861	60483.6	103.848	185.766		277.359
	1086.22	377.337					181.251	878.518	130.294	108.363	1108.79	888.839	3879.8		328.961
	3862.38	176.091					129.004	179.316	176.091	466.35	1077.18	192.216	150.935		354.761
	497.956	537.947					2423.34	645.666	92.238	340.571	337.991	298.645	445.709		140.615
	90.9479	5665.22					268.974	267.684	987.527	216.727	4242.3	175.446	276.069		83.2077
	1713.18	165.77					567.618	2419.47	2177.59	6753.37	416.683	603.739	1420.34		265.749
	654.696	450.225					128.359	1004.3	165.77	325.09	815.306	202.537	200.601		232.207
	1319.71	389.593					8044.7	252.203	938.505	923.67	2493.65	1718.98	4879.58		392.818
	325.09	206.407					5649.74	130.939	118.684	28237.1	60575.2	7589.31	3377.97		4708.01
	100.623	1755.75					203.182	199.311	2083.42	1653.19	565.683	485.701	1990.53		1006.88
	226.402	949.471					176.736	496.666	81.9176	929.475	717.908	168.995	154.16		3617.28
	1475.81	158.03					281.874	294.129	1820.25	1909.91	1559.66	2608.46	286.389		2340.78
	316.06	127.069					1544.82	117.394	110.944	1511.93	230.917	4882.16	5740.04		269.619
	124.489	1457.1					177.381	712.103	178.026	814.016	139.97	7279.7	558.588		3892.06
	7208.11	161.255					1619.65	867.553	117.394	103.848	681.787	517.952	1804.12		521.822
	506.986	7489.34					474.735	959.146	105.783	309.61	393.463	178.671	425.069		194.796
	298	185.121					1037.19	348.956	1944.74	16500.9	146.42	94.8181	103.203		218.662
	2433.66	339.926					72.8874	1396.47	183.831	4559.01	1015.91	1279.72	465.705		179.316
	312.835	258.653					1678.34	70.3073	396.043	4086.85	3937.85	370.242	14560.1		233.498
	654.051	240.593					181.896	107.073	219.952	3448.93	295.42	1232.63	4148.77		139.324
	344.441	2018.27					2171.14	930.12	410.233	1486.77	399.268	227.692	33376.6		738.549
	1165.55	1874.43					164.48	94.8181	1137.17	726.938	1370.67	1211.99	229.627		634.055
	540.527	2359.49					268.329	2228.55	228.982	192.861	459.255	168.35	1617.07		92.883
	180.606	95.4631					425.069	184.476	126.424	799.181	89.0129	2996.12	240.593		13020.4
	174.801	4251.33					412.168	255.428	334.766	142.55	2384.64	396.043	138.679		401.848
	161.255	494.731					160.61	906.254	96.1081	72.2423	210.277	12686.9	973.336		367.017
	782.41	168.35					240.593	156.095	2970.97	27838.5	109.654	235.433	666.952		2136.95
	566.973	3870.77					332.831	557.298	136.099	381.207	667.597	191.571	356.697		174.801
	724.358	271.554					412.813	272.199	748.869	1741.56	508.276	10556.4	334.121		162.545
	333.476	1166.2					1995.05	768.865	1256.5	2573.63	86.4328	767.575	147.71		308.965
	15404.4	675.982					557.298	275.424	537.947	783.055	109.009	117.394	222.532		127.714
	321.865	245.753					25278.4	2211.13	308.32	3105.13	1592.56	1123.63	257.363		1764.13
	2254.35	783.055					104.493	261.878	705.008	1003.01	372.822	1567.4	241.238		218.017
	243.818	179.961					103.203	9520.51	1457.75	1360.99	743.064	1911.84	163.835		2293.69
	635.991	417.973					1706.08	8592.97	98.6882	247.688	1837.66	104.493	7694.45		154.16
	418.619	4193.28					101.268	866.263	345.086	448.934	1159.75	876.583	713.393		116.104
	2210.49	812.081					205.117	864.973	1106.86	1025.58	2344.65	76.1125	576.649		823.047
	225.757	420.554					109.009	1553.21	216.727	685.657	2274.34	1143.62	4830.56		103.848
	229.627	571.488					171.576	949.471	459.255	2600.08	2501.39	407.653	232.207		1108.15
	279.294	275.424					283.809	148.355	686.302	503.761	1902.17	176.091	112.879		79.3376
	117.394	109.654					6219.94	209.632	6913.33	2130.5	339.281	660.501	404.428		1061.7
	105.783	149.645					410.878	4164.9	116.104	1342.93	243.818	698.558	154.805		1366.15
	459.255	611.48					905.609	4059.12	979.787	232.853	343.796	107.718	103.848		332.831
	212.212	2080.19					450.225	107.073	183.186	122.554	2876.15	2597.5	1822.18		282.519
	388.948	789.505					263.814	325.736	1379.7	247.688	74.8224	141.26	3910.76		1932.48
	646.311	6181.88					459.9	258.008	1037.84	575.359	310.255	112.234	241.883		565.038
	1072.02	11376.2					885.614	6844.32	112.234	110.944	1217.8	4006.87	596.644		118.039
	215.437	543.108					197.376	438.614	163.19	500.536	1525.47	225.112	303.805		208.987
	1236.5	409.588					7741.54	223.177	201.246	1068.8	785.635	540.527	306.385		287.034
	159.32	6801.74					455.385	1763.49	120.619	1284.24	354.761	112.234	448.289		277.359
	311.545	376.692					150.935	601.159	110.944	332.186	128.359	769.51	272.844		278.004
	127.714	1800.25					733.389	1095.89	1079.76	217.372	190.281	453.45	814.661		491.506
	497.311	337.991					7457.09	274.779	1046.22	56418.7	648.891	2165.98	606.965		1255.21
	502.471	104.493					330.251	243.173	94.173	5371.73	192.216	824.337	160.61		316.06
	81.9176	1315.2					809.501	1726.72	623.09	1269.4	386.367	308.965	377.337		107.073
	1614.49	1456.46					945.601	108.363	161.9	548.913	236.078	100.623	36346.9		431.519
	334.121	1314.55					1113.95	3595.35	389.593	239.303	92.883	1098.47	629.54		3302.51
	1644.16	83.8527					427.004	97.3981	421.199	187.056	13153.3	1486.77	239.303		388.948
	887.549	242.528					869.488	1053.96	1072.02	263.168	552.783	642.441	1204.9		2430.44
	608.9	136.099					112.234	27692.7	579.229	795.311	1588.04	259.298	1239.08		795.956
	431.519	4753.16					2447.85	1363.57	202.537	278.004	1533.21	806.276	1433.24		141.26
	107.073	932.055					701.138	3775.95	165.77	2015.05	550.848	2225.97	89.6579		205.117
	1938.93	202.537					1149.43	176.091	132.874	999.137	256.718	1466.78	119.329		97.3981
	215.437	1098.47					96.7531	412.168	4792.5	322.51	301.225	1191.35	150.29		5365.28
	586.324	661.791					219.952	14188.5	100.623	4643.5	125.134	412.168	1451.94		151.58
	396.688	515.372					396.688	15750.8	445.064	310.9	1306.81	209.632	121.909		131.584
	1105.57	174.156					386.367	1508.06	268.329	498.601	3559.87	78.0475	231.562		283.809
	563.103	407.653					924.315	181.251	1302.94	316.06	107.718	17314.3	900.449		257.363
	1680.28	221.887					167.705	2276.28	183.831	465.705	79.3376	2236.29	196.731		319.285
	8034.38	159.32					299.29	219.952	257.363	2175.66	1439.04	318.64	247.688		1750.59
	679.852	551.493					230.917	47678.6	3283.8	614.705	474.09	270.909	2791.01		2166.62
	504.406	1843.47					126.424	944.956	2512.36	1290.69	628.895	550.848	606.965		3948.17
	766.93	236.078					2700.06	232.207	1499.03	174.801	98.0432	95.4631	641.151		1118.47
	627.605	87.0778					1028.16	1731.88	1053.96	2877.44	413.458	1969.89	238.013		238.013
	110.299	2365.29					297.355	533.432	323.155	1779.61	172.866	913.349	3029.66		1749.3
	257.363	103.848					3569.55	271.554	167.705	499.891	306.385	199.311	352.181		150.935
	125.134	1088.15					417.328	299.935	156.095	2989.03	464.415	318.64	497.311		290.259
	3912.05	337.346					827.562	178.026	158.675	342.506	2173.08	472.8	274.779		683.722
	242.528	10869.2					92.238	8350.44	236.723	288.324	2238.22	11591	1028.81		679.852
	321.865	242.528					472.8	1701.56	236.078	1012.68	103.203	98.0432	708.233		100.623
	144.485	422.489					164.48	1010.1	296.065	96.1081	106.428	699.848	801.116		159.965
	507.631	249.623					1754.46	769.51	86.4328	726.938	692.752	227.692	8081.47		2703.28
	256.073	4219.73					138.679	2842.61	178.026	547.623	213.502	498.601	210.277		437.324
	568.908	3038.69					360.567	272.199	988.172	261.878	114.814	298.645	6183.17		125.134
	173.511	646.311					158.675	183.831	82.5627	473.445	70562.1	4510.63	5298.85		207.697
	164.48	2951.62					661.146	372.822	224.467	4357.12	1108.15	121.909	106.428		217.372
	5322.71	602.449					1986.02	8665.21	92.883	290.259	401.848	1700.27	205.117		2502.04
	1211.35	1230.05					6396.67	565.683	88.3679	1331.97	488.281	2525.9	439.904		2046.65
	3296.7	815.306					93.528	790.796	203.827	754.029	238.658	95.4631	207.052		1696.4
	2505.26	14368.5					158.03	1757.68	908.834	1135.24	82.5627	252.848	271.554		230.272
	135.454	4244.24					418.619	7586.09	189.636	628.25	41694.1	1649.32	251.558		198.666
	4644.15	137.389					517.307	2085.35	780.475	1142.98	337.346	1220.38	139.324		391.528
	725.003	111.589					92.883	2669.1	606.965	335.411	1057.19	1326.16	1050.74		142.55
	109.654	1412.6					121.264	569.553	676.627	165.77	9469.55	89.6579	818.531		115.459
	279.294	3486.98					480.541	632.12	251.558	396.688	980.432	123.199	656.631		1351.32
	173.511	123.844					241.238	227.692	203.827	891.419	106.428	371.532	2394.32		783.7
	470.865	2240.8					199.956	259.298	837.237	333.476	238.013	546.978	506.986		577.939
	228.982	378.627					225.112	4889.9	2335.62	717.908	145.13	638.571	248.333		195.441
	801.761	154.16					2511.07	96.1081	161.9	804.341	274.134	238.658	4926.02		270.909
	3066.43	103.203					257.363	5400.76	389.593	4813.79	127.714	179.961	337.346		550.848
	1433.88	3687.58					130.939	336.056	462.48	176.091	659.211	84.4977	17444.6		926.25
	149.645	2743.92					159.965	1259.08	572.133	1172	446.354	234.788	872.068		234.788
	136.744	165.125					1048.8	4181.67	1071.38	15194.1	99.9782	212.857	267.684		919.8
	1135.24	324.445					778.54	1154.59	1203.61	4875.71	173.511	408.298	506.341		425.069
	168.35	10533.2					116.104	75.4674	99.9782	748.224	456.675	1533.86	100.623		623.735
	233.498	83.8527					430.229	4100.4	874.648	448.934	109.009	1044.29	92.883		381.207
	207.697	25564.1					1827.34	263.814	196.086	112.234	915.93	204.472	721.778		231.562
	790.796	229.627					930.765	2062.78	80.6276	1731.88	2711.02	821.112	470.865		374.757
	485.701	913.995					1076.54	2107.28	352.826	1539.66	188.991	141.905	143.195		98.6882
	223.177	219.952					7777.66	776.605	99.3332	7509.33	493.441	175.446	1743.49		1206.19
	324.445	508.276					386.367	1002.36	132.874	5230.47	550.203	242.528	132.874		305.74
	547.623	974.626					268.329	226.402	948.181	420.554	193.506	274.779	145.775		369.597
	477.315	94.173					508.276	1400.99	291.549	1728.66	2767.78	1111.37	218.017		746.934
	1672.54	261.878					95.4631	2373.68	227.047	460.545	593.419	698.558	243.818		109.654
	426.359	1470.65					158.675	190.926	574.069	237.368	250.268	1732.53	427.649		458.61
	12880.4	287.034					250.268	2903.24	103.203	256.718	368.952	1272.63	412.813		105.138
	429.584	2219.52					1522.25	506.986	132.874	134.809	419.909	683.077	197.376		220.597
	214.792	1289.4					249.623	300.58	112.879	3371.52	1079.12	142.55	3590.19		367.017
	5929.68	1244.25					133.519	2478.82	117.394	217377	390.883	234.788	116.104		1237.79
	1207.48	1466.78					267.039	685.657	231.562	633.41	186.411	167.06	91.593		116.749
	263.168	174.801					1317.78	1013.33		2453.01	1246.83	1524.18	613.415		975.917
	239.948	103.203					272.844	1061.7		1211.35	646.311	1270.69	1874.43		228.337
	290.259	434.099					871.423	6178.65		828.852	919.8	704.363	102.558		1793.8
	1053.32	283.809					158.675	287.034		327.026	1229.41	288.969	241.883		121.264
	203.182	1124.92					99.9782	488.281		153.515	162.545	2543.96	89.6579		3343.14
	448.934	3642.43					1315.2	1066.22		970.756	392.173	103.203	226.402		379.272
	445.709	3363.14					1190.06	2419.47		171.576	383.142	279.294	846.267		2370.45
	7085.55	121.264					984.947	198.666		2401.41	679.207	422.489	512.147		183.186
	176.091	1215.86					1513.86	189.636		114.814	116.749	347.666	7552.55		1515.8
	241.883	576.649					138.034	7326.79		208.342	118.684	577.294	2585.24		118.684
	187.056	328.961					78.0475	377.337		854.653	594.064	464.415	258.008		354.116
	149.645	95.4631					909.479	526.982		248.978	944.31	472.155	107.718		275.424
	861.748	259.943					941.73	1135.88		1968.6	120.619	632.765	4845.4		298.645
	510.856	2318.85					105.138	1244.25		1199.74	284.454	276.069	138.034		1060.41
	276.714	78.6925					351.536	132.874		413.458	356.051	152.225	215.437		368.307
	446.354	189.636					107.718	283.164		296.065	2075.68	850.137	1918.29		83.8527
	258.008	2351.75					105.138	1935.06		561.813	572.778	174.156	130.294		94.173
	98.6882	1233.92					687.592	187.701		346.376	163.835	89.6579	775.315		107.718
	2197.59	570.843					312.19	863.038		5503.96	545.688	255.428	67.0822		1024.94
	3766.92	90.9479					1032.68	126.424		292.194	2092.45	327.671	545.688		314.125
	12603.7	198.666					261.233	279.294		341.861	212.857	375.402	595.354		141.905
	301.87	210.922					3861.09	1368.73		190.926	91.593	3023.21	87.7228		284.454
	238.013	354.116					2225.97	2753.59		319.93	486.991	3876.58	3430.22		1031.39
	152.225	184.476					342.506	1778.97		1732.53	151.58	199.956	491.506		117.394
	828.207	540.527					93.528	468.93		296.71	3041.92	668.242	289.614		327.671
	108.363	141.26					527.627	95.4631		179.316	345.731	325.736	92.883		1685.44
	223.822	828.852					563.748	438.614		444.419	402.493	428.939	241.883		217.372
	1517.09	428.939					2179.53	3119.32		588.904	463.77	7617.05	9727.56		197.376
	147.065	3921.08					167.705	919.8		1578.37	236.078	74.8224	619.22		106.428
	107.718	464.415					321.865	1714.47		345.086	7433.22	119.329	108.363		1086.22
	2763.91	348.956					3698.55	764.995		437.324	33279.2	134.809	488.926		263.814
	1564.82	401.848					112.879	2105.99		489.571	7640.92	1480.97	119.974		101.913
	586.969	167.705					85.1427	379.272		2624.59	136.744	96.1081	1523.54		1339.71
	267.039	1377.76					120.619	345.086		103.848	536.657	196.086	92.238		607.61
	888.194	537.302					179.316	681.142		74.8224	5727.78	447.644	3802.4		450.87
	2306.59	192.861					126.424	887.549		347.021	123.199	161.9	941.085		219.307
	418.619	312.835					343.796	1525.47		575.359	522.467	7316.47	1056.54		1450.01
	882.388	1174.58					319.285	11397.5		300.58	1020.42	9732.07	138.034		340.571
	8403.98	375.402					116.104	103.848		187.056	194.796	623.09	898.514		363.147
	158.675	4960.21					136.744	105.138		628.895	1441.62	418.619	1421.63		601.804
	123.199	142.55					946.246	1162.33		592.129	1163.62	242.528	90.9479		179.316
	583.099	1279.08					174.801	1543.53		221.242	446.999	356.697	161.255		92.883
	832.077	92.883					335.411	360.567		232.207	915.93	288.324	804.341		87.0778
	1050.74	558.588					517.952	312.835		388.303	449.58	312.19	1580.95		93.528
	670.177	1217.15					471.51	1068.15		1152.01	305.74	1775.1	1847.34		79.9826
	279.294	335.411					432.809	174.801		3397.32	179.961	435.389	155.45		166.415
	127.714	2327.24					119.974	842.397		310.9	9163.81	1567.4	200.601		340.571
	650.826	348.956					349.601	1434.53		83.8527	149.645	1711.24	167.705		288.324
	634.7	660.501					1214.57	332.831		109.009	209.632	99.3332	483.766		523.757
	87.7228	8900.64					190.281	489.571		1732.53	974.626	320.575	672.757		443.129
	104.493	551.493					343.151	195.441		3094.16	94.173	296.065	166.415		280.584
	175.446	238.658					1157.17	750.804		4785.41	150.935	314.125	88.3679		210.922
	275.424	165.125					317.995	290.904		279.939	6039.33	379.917	3565.03		160.61
	921.735	490.216					212.212	509.566		81.2726	457.32	212.857	141.905		165.77
	2107.28	148.355					263.814	921.09		3579.22	265.104	225.757	5661.99		170.931
	78.0475	1072.02					272.199	893.999		2996.77	348.956	396.688	152.225
	750.804	705.008					115.459	1079.12		17145.9	476.67	586.969	526.982
	1862.82	274.134					148.355	107.718		149.645	523.757	303.16	110.944
	5829.05	156.74					118.684	6281.86		107.718	150.935	98.6882	619.22
	159.965	325.736						322.51		273.489	161.9	85.1427	527.627
	163.19	372.822						172.866		244.463	490.216	315.415	1191.35
	2870.99	239.948						961.726		6362.49	320.575	100.623	3568.9
	1918.29	873.358						621.8		138.034	792.731	410.233	292.194
	548.913	2587.82						3025.15		1150.72	1508.7	592.129	111.589
	3873.35	763.06						2820.03		148.355	216.082	98.6882	164.48
	201.246	576.004						372.822		279.939	350.891	138.034	79.3376
	150.29	575.359						604.385		461.835	31861.4	418.619	847.557
	190.281	147.71						170.285		773.38	1489.35	86.4328	105.138
	97.3981	203.827						170.285		313.48	258.008	99.9782	623.09
	107.073	554.073						277.359		657.276	167.705	341.861	758.544
	103.203	94.8181						447.644		7584.8	648.891	311.545	440.549
	376.692	416.038						5344.64		427.004	274.779	207.052	516.017
	748.869	253.493						232.853		8380.11	351.536	344.441	360.567
	137.389	359.922						2029.88		155.45	267.039	185.766	4833.79
	89.6579	432.809						1138.46		569.553	587.614	278.004	118.039
	508.276	1269.4						821.757		501.826	94.8181	214.792	271.554
	158.03	133.519						169.64		683.077	172.866	364.437	5740.69
	274.779	154.16						506.341		3216.72	4743.48	147.065	1566.11
	424.424	290.259						519.887		493.441	2094.38	176.091	1321
	155.45	121.909						2812.29		105.138	84.4977	771.445	85.7878
	212.212	2406.57						869.488		526.337	701.783	233.498	256.718
	177.381	1417.76						331.541		221.887	2188.56	2361.42	100.623
	103.203	170.931						7557.71		369.597	1501.61	158.03	383.787
	792.731	130.294						1019.13		558.588	114.814	214.792	235.433
	863.038	128.359						103.848		152.87	298.645	192.216	75.4674
	505.051	499.246						1655.12		220.597	557.943	176.736	1130.08
	187.701	477.96						1581.59		310.9	304.45	132.874	2469.14
	144.485	272.844						8006.64		170.931	9167.68	196.731	441.194
	260.588	1061.06						116.749		987.527	685.012	273.489	344.441
	179.961	890.774						236.723		453.45	491.506	162.545	280.584
	795.956	156.74						1062.99		626.96	387.658	1132.01	539.882
	172.221	418.619						110.299		1779.61	359.277	845.622	1940.22
	192.861	81.2726						450.87		462.48	134.809	1234.57	570.843
	127.714	488.281						705.008		4067.5	132.874	123.844	2238.87
	107.718	3003.86						125.779		641.796	101.268	167.705	1032.03
	207.697	1337.77						379.917		480.541	528.917	99.9782	276.714
	71.5973	512.792						1875.72		503.116	348.956	173.511	242.528
	117.394	321.865						879.808		365.082	109.009	1740.27	89.6579
	109.654	611.48						659.856		92.238	396.043	272.844	159.965
		1115.89						7141.03		84.4977	906.254	139.97	76.1125
		109.009						185.766		12321.2	141.905	846.267	761.125
		200.601						609.545		1363.57	134.809	229.627	374.112
		1069.44						151.58		183.831	97.3981	100.623	398.623
		2540.09						8271.75		3935.92	754.674	170.285	245.108
		203.827						352.181		1167.49	459.255	101.268	470.865
		2554.93						5407.85		303.16	6481.81	89.6579	3198.01
		630.185						400.558		681.787	804.986	101.913	89.6579
		1559.02						136.099		1238.44	3862.38	268.329	316.705
		343.796						1186.84		317.995	175.446	4722.2	178.026
		1318.42						195.441		571.488	154.805	254.138	6554.06
		268.329						2940.65		621.8	196.731	441.194	661.791
		383.142						189.636		302.515	1006.23	1064.93	2772.94
		386.367						434.099		78246.2	786.28	363.147	100.623
		141.905						494.731		482.476	310.255	98.0432	1219.09
		138.034						530.852		423.779	1339.71	804.341	1535.15
		270.264						291.549		399.268	994.622	113.524	170.285
		202.537						536.657		627.605	142.55	134.809	206.407
		848.202						772.09		1003.01	470.865	129.004	143.84
		82.5627						183.831		575.359	676.627	239.948	82.5627
		86.4328						112.234		143.195	284.454	4388.72	257.363
		565.683						501.826		1561.6	429.584	926.895	1044.93
		2803.91						3037.4		10295.2	593.419	104.493	1601.59
		181.896						232.207		129.004	181.896	133.519	260.588
		72.2423						408.298		14900.6	536.012	635.991	2950.33
		1020.42						463.77		369.597	880.453	177.381	1059.12
		102.558						129.649		312.19	107.718	142.55	2576.21
		354.116						541.172		222.532	4186.19	1117.18	532.787
		547.623						126.424		371.532	322.51	2426.57	145.13
		321.22						617.285		2049.88	1473.87	1131.37	193.506
		136.099						354.761		463.125	216.082	1840.24	256.073
		832.077						255.428		163.19	74.8224	95.4631	1297.14
		424.424						312.19		8810.98	129.649	434.099	186.411
		755.964						256.073		236.723	129.004	271.554	509.566
		159.32						167.06		216.082	506.341	591.484	2130.5
		259.298						2413.02		14180.8	572.133	1082.99	200.601
		167.06						2240.8		94.8181	85.7878	828.852	697.268
		149.645						139.324		210.922	350.891	670.822	201.892
		245.753						7813.14		1469.36	177.381	1057.19	459.255
		944.31						506.986		2178.88	602.449	283.809	3413.45
		281.874						145.13		210.277	475.38	2827.13	292.839
		934.635						95.4631		905.609	753.384	105.138	541.817
		348.311						554.718		506.341	1462.91	601.804	290.259
		3566.32						854.653		909.479	359.277	363.147	789.505
		351.536						401.203		1134.59	2221.45	728.229	321.22
		200.601						73.5324		143.195	465.06	921.09	253.493
		199.311						2549.77		400.558	819.821	161.9	682.432
		112.879						601.159		2416.89	782.41	712.103	272.199
		85.7878						312.19		230.917	544.398	310.9	196.086
		90.3029						2718.12		2406.57	323.155	1217.8	2123.41
								314.77		545.688	737.259	1742.2	2442.05
								1199.74		274.134	630.83	414.103	268.329
								310.255		20672.9	151.58	94.8181	285.099
								489.571		130.294	210.922	152.225	857.878
								290.259		243.173	333.476	93.528	16517
								3150.93		327.026	201.892	174.801	85.1427
								339.926		114.169	639.861	108.363	277.359
								1166.84		474.09	232.853	125.134	16131.3
								110.944		101.913	1227.47	95.4631	517.307
								4964.08		799.826	3297.99	1906.68	377.982
								129.004		2318.85	196.086	157.385	392.818
								1770.58		194.796	289.614	444.419	388.948
								1043		2604.59	132.229	182.541	643.086
								273.489		96.1081	645.666	469.575	245.108
								1055.9		2089.87	3294.12	273.489	110.944
								2322.72		155.45	259.943	139.97	294.129
								252.848		162.545	158.03	2427.21	1106.86
								1911.2		5048.58	190.281	723.068	2443.98
								2454.3		3517.94	198.021	853.363	1775.1
								281.229		446.999	2149.85	1780.26	10710.6
								1263.6		354.761	650.181	590.839	6231.55
								155.45		97.3981	79.9826	207.697	274.779
								109.654		2405.93	121.264	285.744	103.203
								175.446		202.537	1768	121.264	343.151
								229.627		221.887	7944.72	162.545	2398.83
								351.536		1402.92	613.415	121.909	156.095
								1279.72		332.831	117.394	396.688	149.645
								757.254		181.251	231.562	106.428	199.956
								174.801		136.744	1230.7	168.35	619.22
								1822.83		1031.39	402.493	168.35	610.835
								669.532		636.636	123.844	215.437	168.995
								691.462		6479.23	149	167.06	3692.74
								781.765		3584.38	1301.65	96.1081	444.419
								712.748		265.104	97.3981	947.536	203.182
								977.852		141.26	159.965	1297.14	159.965
								510.211		226.402	305.74	102.558	111.589
								139.324		327.671	797.246		476.67
								2345.3		1540.95	185.121		2803.91
								161.9		1777.68	168.995		247.688
								263.814		620.51	86.4328		110.299
								116.104		236.723	246.398		999.782
								177.381		121.264	181.251		7124.25
								210.922		4119.1	215.437		2845.83
								486.346		431.519	637.926		985.592
								664.371		977.852	244.463		387.012
								130.939		11928.4	595.354		2471.72
								737.904		1019.78	456.03		203.827
								144.485		118.684	341.861		324.445
								174.156		1030.1	198.021		1338.42
								274.779		143.84	165.125		119.329
								2069.87		323.8	441.839		2124.05
								1013.33		105.783	136.099		857.878
								165.77		113.524	457.32		328.961
								520.532		232.853	5558.14		937.215
								683.722		3911.41	285.744		1557.73
								686.302		163.835	133.519		1255.86
								90.9479		6122.54	245.108		79.3376
								111.589		117.394	190.281		1270.69
								10868.6		414.748	1141.04		2505.26
								304.45		668.242	483.766		117.394
								704.363		4710.59	74.8224		594.064
								379.272		595.354	488.281		450.225
								1394.54		3175.44	195.441		145.775
								558.588		207.052	785.635		370.887
								4290.03		79.9826	824.337		3848.84
								225.112		4160.38	239.948		1891.2
								139.97		517.307	818.531		6327.65
								572.133		1706.73	92.883		910.769
								468.93		847.557	192.216		192.216
								2171.14		1840.89	88.3679		202.537
								287.679		197.376	1341.64		715.973
								133.519		185.121	98.0432		188.346
								283.164		4604.16	256.073		271.554
								1531.92		353.471	121.264		325.09
								90.9479		723.713	388.303		163.19
								1863.47		1332.61	2320.14		447.644
								90.3029		350.891	256.718		1020.42
								792.086		101.268	1216.51		1041.71
								444.419		285.099	152.87		175.446
								232.207		363.792	212.857		478.605
								3877.22		1057.83	306.385		163.19
								394.108		452.16	272.844		282.519
								983.012		1010.75	5534.28		659.856
								168.995		118.039	1282.95		1726.08
								1204.9		346.376	98.0432		2802.62
								1411.31		290.904	455.385		1143.62
								194.151		237.368	1012.68		863.683
								132.229		96.1081	290.904		348.956
								230.917		305.095	111.589		163.835
								187.701		2901.95	367.662		198.021
								321.865		405.718	225.757		239.303
								3596.64		684.367	310.255		2476.88
								1081.05		348.311	523.112		865.618
								432.164		1823.47	2934.2		461.19
								598.579		1767.36	98.6882		316.06
								251.558		1545.47	132.874		1044.93
								138.679		102.558	103.203		147.71
								185.766		395.398	370.242		204.472
								810.791		435.389	1980.21		294.775
								614.705		604.385	99.3332		528.917
								182.541		479.895	323.155		1488.71
								689.527		312.835	95.4631		87.0778
								95.4631		517.952	113.524		109.009
								216.082		121.264	833.367		286.389
								1127.5		588.904	273.489		1515.15
								494.731		118.684	161.255		2215
								2027.95		367.662	575.359		89.6579
								1034.61		97.3981	149		362.502
								98.6882		336.701	136.744		1315.2
								377.337		1916.36	83.2077		519.887
								364.437		1124.92	141.26		103.203
								210.922		107.073	310.255		615.995
								1087.51		129.649	146.42		4606.74
								137.389		90.9479	312.19		4320.99
								79.9826		196.731	377.337		113.524
								287.679		2592.98	2200.17		119.974
								198.021		556.008	1377.76		111.589
								87.0778		3247.03	138.679		244.463
								154.16		318.64	6327.01		2709.09
								125.779		15218	287.679		150.935
								405.718		297.355	2131.15		125.779
								232.853		409.588	270.909		211.567
								186.411		5298.85	354.116		2296.92
								94.8181		194.796	239.303		389.593
								1146.2		212.857	403.783		465.06
								225.112		611.48	178.026		154.805
								465.705		2553.64	114.814		361.857
								221.887		2046.65	165.125		194.151
								2195.65		93.528	155.45		369.597
								374.757		328.961	1543.53		1562.89
								160.61		1192	836.592		1289.4
								149		2033.11	3276.06		474.09
								568.263		483.766	118.039		174.156
								196.086		339.926	1667.38		98.0432
								89.0129		328.316	81.2726		1186.84
								1169.42		380.562	659.211		309.61
								210.277		103.203	975.917		257.363
								185.766		464.415	328.961		363.792
								334.121		193.506	83.8527		234.788
								157.385		751.449	159.32		606.965
								908.189		106.428	1917		383.787
								270.909		434.744	157.385		251.558
								649.536		149.645	555.363		176.736
								236.078		2316.91	299.935		225.757
								285.744		711.458	120.619		2809.71
								846.912		1104.92	576.649		837.882
								1420.98		1070.09	305.095		148.355
								1230.7		430.874	304.45		2950.33
								389.593		2829.71	288.324		2709.09
								165.77		12352.8	240.593		125.779
								883.679		514.727	795.311		194.151
								115.459		453.45	296.065		140.615
								294.775		119.329	839.817		109.654
								1599.65		5500.74	100.623		1378.41
								87.0778		125.134	357.342		315.415
								221.242		252.203	236.723		164.48
								232.207		1153.3	1591.91		581.164
								581.809		254.138	164.48		703.073
								430.229		426.359	165.77		156.74
								1838.31		239.303	432.164		254.138
								232.207		3778.53	149		291.549
								1113.31		109.009	149.645		904.319
								181.251		109.654	615.35		89.6579
								952.051		149.645	101.268		145.775
								129.004		6800.45	148.355		101.913
								416.683		313.48	107.718		101.268
								201.246		287.034	293.484		196.086
								203.827		508.276	178.026		107.718
								672.757		465.705	179.961		518.597
								178.026		228.337	133.519		1208.77
								337.991		501.826	110.299		398.623
								82.5627		454.74	179.961		456.03
								132.874		695.332	123.844		1666.73
								216.082		248.333			1146.85
								407.008		135.454			425.069
								516.017		4631.89			135.454
								593.419		81.2726			536.012
								74.1774		174.801			499.891
								163.19		167.705			107.718
								1080.41		764.35			1911.2
								276.069		192.216			650.181
								224.467		592.129			526.337
								972.691		236.723			133.519
								256.718		343.796			324.445
								1200.38		186.411			152.87
								391.528		597.934			154.805
								117.394		1003.01			771.445
								103.848		1870.56			334.766
								340.571		225.112			1317.78
								121.264		664.371			946.891
								219.952		1474.52			90.3029
								533.432		838.527			363.792
								1062.35		94.173			107.073
								192.216		6260.57			87.7228
								262.523		13919.5			103.848
								119.329		439.904			476.025
								179.961		122.554			212.212
								147.71		4206.18			496.021
										183.831			2322.72
										224.467			170.285
										89.0129			425.714
										131.584			209.632
										804.986			87.0778
										308.32			356.697
										78.6925			1896.36
										115.459			332.831
										824.337			105.783
										91.593			573.424
										299.935			187.701
										457.965			157.385
										2233.71			423.134
										355.406			117.394
										4495.15			185.121
										241.238			313.48
										941.73			186.411
										384.432			287.034
										648.891			1104.28
										220.597			401.203
										81.9176			116.749
										185.766			355.406
										214.147			751.449
										3058.04			415.393
										138.679			368.307
										103.848			822.402
										423.134			2709.09
										1068.15			272.844
										119.329			450.87
										190.281			105.138
										239.948			911.414
										192.861			94.8181
										331.541			716.618
										140.615			732.744
										74.1774			245.108
										2242.74			2474.3
										127.069			179.316
										1373.25			210.922
										95.4631			268.974
										917.22			414.748
										1423.56			3102.55
										167.06			168.995
										116.104			601.159
										397.978			115.459
										94.173			85.7878
										298.645			146.42
										3807.56			230.917
										85.1427			91.593
										1736.4			90.9479
										308.965			113.524
										403.138			161.255
										420.554			159.32
										256.073			541.817
										767.575			549.558
										1655.77			1477.1
										864.328			706.943
										289.614			810.146
										298			141.905
										557.298			241.238
										148.355			230.272
										247.043			610.19
										305.74			207.697
										406.363			143.195
										300.58			915.93
										4174.57			105.138
										200.601			90.3029
										296.71			125.134
										1892.49			420.554
										493.441
										694.687
										116.749
										190.281
										2053.1
										418.619
										107.073
										135.454
										1268.76
										136.099
										154.805
										100.623
										537.947
										192.216
										749.514
										154.805
										214.792
										88.3679
										115.459
										127.714
										284.454
										634.7
										784.345
										924.315
										483.121
										177.381
										2131.79
										146.42
										276.069
										133.519
										98.6882
[truncated: 83 more rows]
