# Supplementary material for: Quorum sensing controls Vibrio cholerae multicellular aggregate formation
Source: eLife. 2018 Dec 24;7:e42057. doi: 10.7554/eLife.42057 (PMC6351105; doi:10.7554/eLife.42057)
Supplement: Figure 2—figure supplement 6—source data 1. [file elife-42057-fig2-figsupp6-data1.xlsx]

## Sheet: Sheet1
Figure 2-figure supplement 5: V. cholerae aggregate formation is rapid			Time (h)
	Biological replicate	Technical replicate	19	19.5	20	20.5	21
	1	1	0.000314114	8.10997e-05	0.026273	0.0366586	0.0448989
	1	2	0.00404944	0.000471896	0.0301836	0.0359406	0.0442751
	1	3	0.00159942	0.00276068	0.0231565	0.0353645	0.0296755
	1	1	0.00116264	0.00120514	0.00192067	0.101392	0.137796
	1	2	0.00174898	0.00201148	0.0030004	0.108892	0.125272
	1	1	0.00220709	0.00053711	0.000737214	0.0741087	0.0921056
	1	2	3.15741e-05	3.48512e-05	1.14394e-05	0.00953895	0.0149345
	1	3	3.94606e-05	1.70446e-05	1.82928e-05	0.00704729	0.0139936
Volume (microns^3) of all individual aggregates
Biological Replicate 1																Biological Replicate 2											Biological Replicate 3
Technical Replicate																Technical Replicate											Technical Replicate
1	2	3	1	2	3	1	2	3	1	2	3	1	2	3		1	2	1	2	1	2	1	2	1	2		1	2	3	1	2	3	1	2	3	1	2	3	1	2	3
Time																Time											Time
19	19	19	19.5	19.5	19.5	20	20	20	20.5	20.5	20.5	21	21	21		19	19	19.5	19.5	20	20	20.5	20.5	21	21		19	19	19	19.5	19.5	19.5	20	20	20	20.5	20.5	20.5	21	21	21
32660	7250.68	44325.2	354.761	15103.2	4351.96	307.03	58146.7	357.342	384.432	3467.63	72662.9	348.311	66690.6	189761		761.125	6431.5	1121.69	9684.34	4342.93	1474.52	89653.4	207560	984.947	1114.6		5649.09	623.735	456.03	2872.92	2372.39	448.934	2460.75	439.259	366.372	170071	40655	20671	1608.68	24503.1	235.433
5841.31	679.207	32877.4	447.644	1299.72	230.917	58193.1	283.164	218.662	36168.9	12906.9	32210.4	263.168	270.909	2903.24		906.254	2903.24	2016.34	3727.58	1326.81	3393.45	21519.2	10059.7	111712	346.376		634.7	351.536	278.649	1757.04	451.515	377.982	643.086	604.385	190.926	3239.29	516.662	2498.17	5347.87	635.991	363.792
409.588	725.648	63793.2	219.307	681.787	493.441	427.649	53879.2	238737	221.887	579.874	143602	4362.92	33523.7	720.488		1108.79	3227.68	2395.61	2322.07	163.19	1814.44	3592.77	4884.74	7090.71	80771.4		852.073	348.956	531.497	2647.17	254.783	161.255	1641.58	123.844	186.411	50766.4	99.9782	9981.05	1173.94	593.419	2184.69
204.472	505.696	3027.08	114.814	407.653	229.627	48345.6	460.545	556.008	15665.6	82720.7	34044.2	63353.9	52336.3	4784.76		3427	750.159	2127.28	2873.57	1661.57	1620.94	144818	43011.9	8798.73	847.557		1243.6	338.636	526.982	2725.21	297.355	172.221	984.947	292.839	118.039	1424.21	788.86	824.337	62554.8	466.35	578.584
332.831	719.198	718.553	401.848	425.069	450.225	6202.52	155.45	40476.3	1068.15	239.948	299.29	745.644	36916.5	1190.71		2285.31	984.302	1551.28	2978.71	2066.65	2981.29	1.29332e+06	130417	197314	173270		2024.72	317.995	319.93	3495.37	341.861	453.45	1935.06	118.039	104.493	6978.48	250.913	23523.3	483709	188.991	11436.9
178.026	1012.04	386.367	311.545	515.372	714.038	1135.88	1020.42	64141.5	2274.34	158.675	66760.9	88877.4	2143.4	48892.6		1046.87	2801.33	699.848	1300.36	541.817	2035.04	194602	412098	10432.6	6137.37		941.085	283.809	251.558	646.956	99.3332	297.355	1432.59		113.524	9719.82	16408.7	254.783	12452.1	31325.4	687.592
110.944	378.627	1144.27	395.398	308.965	655.341	1848.63	15301.8	36261.1	181.896	1904.75	2325.3	11453.6	455.385	59667		1143.62	748.224	1211.35	926.25	1842.82	986.237	20999.9	39940.3	113966	50056.2		2721.99	274.134	331.541	793.376	107.718	107.073	1475.81		359.922	317.35	4540.95	3163.18	3804.98	126.424	1041.71
99.3332	388.948	1610.62	121.264	282.519	4029.45	1313.26	270.264	1872.5	477.96	784.99	260.588	22803.4	6019.33	28952.4		2509.13	2519.45	1220.38	1380.34	2174.37	1634.48	263164	100685	84083	1528.05		2313.69	161.9	185.766	513.437	229.627	163.19	1073.31		449.58	10354.5	319.93	1664.8	291106	894.644	569.553
708.233	1278.43	536.657	136.744	1717.05	1024.29	37458.3	13958.3	245.753	3675.97	19878.9	824.982	3697.9	3132.87	156101		2575.57	1002.36	1480.97	781.12	4338.41	1603.52	347949	2858.09	68423.8	771308		1047.51	187.701	111.589	2050.52	127.714	170.285	1650.61		118.039	12098.7	14502	250.268	623.09	186.411	5213.06
105.783	172.866	434.099	1152.01	18354.7	296.71	28423.5	6566.96	4124.91	54993.8	2333.69	4048.8	1986.66	218.662	6470.2		849.492	983.657	2594.27	1340.35	143.195	2164.04	21232.2	84279.1	258.653	3111.58		379.272	247.688	258.653	1299.07	131.584		1464.84		101.268	1373.89	13669.9	5905.81	7884.73	167.705	35530.3
118.039	158.03	285.099	4019.77	594.709	276.714	2029.88	7090.71	224.467	35494.2	3790.79	3995.26	6437.95	3106.42	7700.9		1035.9	1222.31	138.034	14685.8	2896.79	49977.5	254383	210468	21579.2	919477		301.225	140.615	98.0432	1026.87	224.467		655.341		206.407	362139	810.146	334.121	89153.5	1473.23	39583
121.909	671.467	911.414	136.744	1035.26	1162.33	29954.8	114.814	7684.78	542.463	6136.73	99997.6	5954.19	40763.4	50122		2491.72	7004.93	813.371	1373.89	777.25	6855.28	248.333	249335	15256	2384.64		740.484	127.714	598.579	1693.18	170.285		1572.56		116.104	2342.72	8752.29	1005.59	62452.9	2086.64	419.264
172.221	360.567	552.783	100.623	750.804	10580.3	63528.7	89848.8	14861.9	9056.74	16800.9	40537	98176.7	948.826	60398.5		694.687	734.679	2069.87	3247.03	427.649	4193.93	153.515	192.861	81128.8	217526		176.091	285.744	327.671	340.571			976.562		92.883	16112	6385.06	1117.18	11630.4	11755.5	9772.07
101.913	3940.43	145.775	131.584	6152.21	623.09	17174.3	28737	60632	10370.6	27390.2	755.319	44696.7	66193.3	10561.6		803.051	1803.48	554.718	746.934	1733.82	175.446	145555	30753.9	71338.7	1913.78		679.852	112.234	118.684	1457.1			1090.09			1074.6	3474.73	4804.76	915.93	2735.53	49727.2
161.9	588.259	1011.39	137.389	486.346	13533.8	1495.8	68564.4	73496.3	225168	5591.69	518.597	2716.18	309.61	577.294		1721.56	736.614	1028.81	244.463	3363.78	1152.01	23233	115181	80285.7	263272		784.345	554.073	237.368	941.085			417.973			1349.38	541.172	1051.38	93123.6	1043.64	1758.97
190.281	391.528	656.631	207.697	315.415	357.342	7016.54	2656.84	30860.4	1549.34	417.328	7674.46	96992.4	87268.1	201.246		1279.08	637.281	1092.67	1859.6	4279.07	2064.07	170.285	11444.6	24349.5	78978.9		505.051		270.909	1807.35			1691.89			90029.4	639.216	22732.5	9633.39	173319	8245.95
159.32	1802.83	517.952	685.657	140.615	3663.72	405.073	134.164	102856	6951.39	2151.14	12493.4	3813.36	567.618	30314		1860.89	4860.23	1224.89	2230.48	4580.29	992.687	29789.6	31377.7	94788.4	146148		519.887		113.524	694.042			1415.82			116.749	655.986	3320.57	127757	993.977	375.402
105.138	503.116	568.908	109.009	304.45	1128.79	422.489	59660.6	718.553	783.7	25327.4	31448.6	99509.9	76560.1	416.038		1438.4	446.999	1543.53	1827.99	1245.54	708.878	53796	282759	34479.6	266598		488.281		102.558	778.54			1356.48			29177.5	2618.78	1902.17	209588	14796.1	11320.1
563.103	1413.89	581.809	127.069	116.104	1140.4	290.904	60463	3626.95	79264.7	306.385	1459.04	164536	186.411	12673.4		434.744	569.553	521.177	1257.15	4890.55	2917.43	25213.2	448.934	557.298	9681.12		2669.74		214.792	583.099			496.666			25620.9	4711.23	9127.69	80176.1	4800.89	1694.47
112.879	817.241	201.892	204.472	265.104	167.705	75218.5	454.74	4888.61	82501.4	30281.8	356.051	311.545	36942.3	17657.4		719.198	466.995	461.835	1393.89	935.925	2590.4	138.679	126618	171484	5189.19		545.043		110.299	930.12			1898.94			432.164	30516.6	927.54	32839.9	232.853	941.085
257.363	1072.02	3559.87	265.104	371.532	140.615	40297.7	27187	31155.8	43351.8	18548.9	481.186	953.986	356.697	18730.8		356.697	2629.75	1529.34	529.562	628.895	5524.6	129164	155868	2371.1	7513.85		488.281			643.086			1637.06			121784	335.411	9924.29	327820	125033	6165.11
625.67	1191.35	154.16	147.065	190.926	129.004	316.705	20745.8	6804.97	26694.8	665.016	65655.4	7571.25	76453	18950.7		348.956	766.93	685.012	1576.43	404.428	1177.16	22903.4	31220.9	3828.2	24437.9		537.302			588.904			312.19			75715.1	3720.48	18688.2	2071.16	134.809	287.679
	2642.01	335.411	1003.65	472.155	535.367	1660.93	978.497	37362.2	33652.7	6069.65	56748.9	171509	450.87	112.879		1370.02	756.609	686.947	536.012	615.35	1253.92	109.009	336.056	158564	2064.07		285.099			250.268			130.939			594.709	10818.3	87.7228	462230	4504.18	73018.9
	529.562	3179.31	138.679	333.476	116.104	161.9	260.588	18167	2849.7	42412.1	377.982	68750.8	1284.24	2158.24		465.705	606.32	1488.71	2989.67	617.93	1011.39	34793.1	276.069	7030.08	14921.3		702.428			159.965			732.099			8407.2	7520.3	16933.1	244055	939.15	806.276
	2031.82	258.008	119.974	223.822	1539.02	267.684	29762.6	9350.22	22357.1	31071.3	2137.6	16967.3	88216.9	45477.8		1277.79	476.025	740.484	1609.33	586.969	2386.58	709.523	838.527	30143.8	21820.4		179.316			506.341			848.847			181893	667.597	8729.07	44666.4	22622.8	214.792
	295.42	5154.36		570.843	10971.2	6835.93	612.125	20864.5	59852.8	55593.1	11371.7	2484.62	57353.3	33686.9		892.709	655.986	1947.32	946.891	862.393	2454.95	10942.8	1402.28	15284.4	1302.94		697.268			250.913			1471.94			883.034	189.636	85040.8	2443.98	259.298	814.016
	218.017	555.363		295.42	641.796	9335.39	4660.92	812.726	51651.3	649.536	28008.7	72058.5	11210.5	8218.21		1951.19	510.211	514.082	505.696	1669.31	503.116	234.788	43727.3	16850.5	13771.2		203.182			659.211			536.657			160.61	27264.4	279.939	87380.3	1084.28	618.575
	327.026	545.688		414.748	194.151	11009.2	2320.14	14588.4	1132.01	34789.8	3557.93	22166.8	4691.88	604.385		376.692	365.727	1837.02	565.683	2403.35	1568.05	64846.5	1569.34	88447.2	411204		770.8			518.597			422.489			74545.1	4853.78	7264.87	873812	21354.1	19482.2
	1158.46	236.723		396.688	258.008	4748.64	10452.6	17754.8	4314.54	317.995	7568.03	284.454	3125.77	639.861		480.541	439.904	824.982	899.159	418.619	1239.73	1001.72	369810	95468.9	66164.9		243.173			416.683			884.324			2203.39	2202.1	41082	396.043	1548.69	6621.78
	185.121	296.065		424.424	178.026	22322.2	1586.11	1264.24	3196.72	47027.2	5153.72	146185	13030.7	10451.9		321.865	315.415	1725.43	622.445	310.9	968.821	118.039	1014.62	147094	59405.1		999.782			425.069			492.151			163.19	401.848	982.367	115676	7926.02	5214.35
	661.791	132.874		108.363	134.164	10035.2	904.319	19670.6	232.853	2603.3	20413	202.537	33163.7	48933.9		519.887	1009.46	641.151	1647.38	1321.65	1159.1	26919.3	169.64	5036.97	2027.3		350.246			202.537			316.06			3168.99	924.96	20140.1	4001.71	30919.7	4386.79
	221.887	294.129		136.099	2748.43	167.705	4755.74	55046.1	2209.2	3755.31	1231.99	17615.5	1714.47	2293.05		565.683	834.012	837.237	1108.79	852.718	645.666	62698.6	7410	7004.93	112925		251.558			1086.22			229.627			56762.5	4253.27	732.744	374.757	11943.2	204.472
	541.817	626.96		235.433	3794.01	129.649	50915.4	537.302	49136.4	3539.23	96515.1	333363	392.173	87381		742.419	777.895	516.662	1371.96	528.917	631.475	4824.76	34079	47049.1	131583		1028.81			283.164			792.731			159732	1284.88	6474.07	3676.62	27999.7	4838.95
	236.723	335.411		203.827	169.64	2574.28	79472.4	13229.4	46431.2	31373.8	192.216	36996.5	439.259	112.234		885.614	1779.61	1108.79	646.956	577.294	691.462	120060	44896	236742	5835.5		1046.87			339.281			214.792			2209.84	8950.95	3995.26	883.034	5185.32	40486
	175.446	1438.4		173.511	1095.89	83274.1	655.986	8460.09	14319.5	79756.8	21637.2	4478.38	6670.81	667.597		1290.04	1476.45	621.155	907.544	489.571	1006.88	3321.21	54708.7	48479.1	2061.49		207.052			679.852			817.886			212.212	1468.07	6225.1	1153.3	34262.9	203.182
	694.687	136.744		79.9826	1073.31	71081.3	1052.03	392.173	1771.23	27572.1	1020.42	20676.1	64867.8	20594.9		526.982	651.471	953.341	743.709	556.653	961.081	6829.48	156.095	1399.05	120700		1020.42			260.588			579.229			459.9	525.047	941.73	1723.5	1920.87	1986.66
	580.519	116.104		202.537	33183.1	341.216	1048.16	1043	424.424	36223.1	24224.4	1637.06	4966.66	2161.46		1007.52	768.22	812.081	2416.89	706.298	1714.47	80587.6	6259.28	57189.5	74998.5		695.332			218.017			1677.7			367.017	807.566	127.069	2855.51	697.268	28562.2
	464.415	409.588		112.234	1056.54	1189.42	5725.2	795.311	34039	1718.98	7322.28	6664.36	24801.7	188.991		3250.26	999.782	763.06	517.952	3259.94	2169.21	99762.8	588.259	84789.3	324135		203.182			788.215			419.264			53127.8	4044.93	1186.84	3113.52	751.449	117.394
	2200.17	1092.67		92.238	1567.4	39123.7	38436.1	17000.2	66793.8	9209.61	74986.9	290.259	1017.84	67738.8		514.082	319.285	1361.64	354.116	1298.43	136.099	87241.6	1508.06	146385	65934		150.935			230.272			450.87			46279.6	419.264	53226.5	591.484	528.917	141.26
	137.389	416.038		299.29	507.631	774.67	73940	123.199	323.155	4486.12	298.645	56253.6	174.156	566.973		398.623	523.112	763.705	2313.69	1764.13	635.991	174.156	552.138	138000	24448.2		221.242			267.684			341.216			24926.8	1784.13	1263.6	86958.5	5954.83	22377.1
	1350.03	548.913		544.398	1368.73	15741.1	1848.63	24079.3	46905.9	9123.82	769.51	1105.57	5056.96	3723.71		330.896	691.462	568.908	643.731	756.609	661.146	267.039	1829.28	514.082	176496		7281			411.523			717.908			223.177	6081.9	864.328	55048.7	1887.98	11223.4
	261.233	334.121		282.519	238.658	1398.41	897.224	303.16	6932.68	1068.8	4384.21	181354	33950	21815.2		541.817	1126.21	739.839	2452.37	699.848	1384.21	7550.61	64620.1	147.71	3268.97		876.583			655.986			303.805			1233.92	7828.62	2075.03	1363.57	216.082	8423.33
	886.904	249.623		783.055	748.224	225.757	4409.36	768.865	119.974	13438.4	23376.8	973.336	322.51	523.112		590.839	695.332	1657.7	3412.81	1340.35	1318.42	22219.7	2584.6	134693	3456.02		164.48			1558.37			320.575			220217	4177.15	1422.27	79576.9	20607.8	8245.95
	328.316	398.623		292.839	494.731	1077.18	5510.41	3910.76	403.783	6846.9	65836	6417.96	7213.91	285.099		372.177	1210.06	693.397	1582.88	200.601	1222.31	160528	22848.6	151450	191800		1380.34			1323.58			278.649			1756.39	908.834	813.371	1264.89	399.268	964.306
	1812.51	1075.25		569.553	2073.74	3641.79	51657.8	53708.9	6499.23	886.259	901.739	1115.24	98581.1	1539.02		491.506	650.181	1431.3	1532.57	829.497	2697.48	16063.6	7016.54	620.51	58444		154.16			446.999			581.809			5952.25	534.722	11447.2	105278	285.744	2207.91
	206.407	223.822		215.437	330.896	1257.79	329.606	742.419	46562.8	65932.1	25242.9	4748	701.138	313.48		466.995	1021.07	1375.83	1165.55	913.349	1463.55	2218.23	1133.95	85654.9	47765.1		330.251			570.198			205.117			8214.34	6252.83	992.042	164.48	469.575	214.792
	1629.32	163.19		192.861	655.341	48322.4	34580.9	20125.3	6423.12	2336.91	10356.5	14662.6	4540.3	132.874		759.19	939.15	710.168	966.241	720.488	416.038	61486.6	22220.3	271.554	141543		5216.28			276.069			116.749			201.892	785.635	15303.1	516190	3591.48	76296.9
	506.986	508.276		229.627	679.852	1370.02	605.675	131.584	14130.5	7829.26	36724.3	3582.45	70267.9	1150.07		443.129	299.29	550.203	1449.36	1131.37	478.605	175.446	360.567	143740	1513.86		583.744			1562.24			903.029			63952.5	626.315	122.554	79867.8	568.263	4488.7
	194.151	341.216		348.311	724.358	18151.5	763.705	19090	54275.9	1108.79	2113.09	172.221	781.765	156.74		252.203	278.004	5403.34	2055.68	541.817	320.575	17554.9	634.7	273002	81873.8		906.254			1021.71			468.93			1166.2	4318.41	4758.32	29316.8	591.484	2725.21
	331.541	81.9176		188.346	252.848	3079.33	29900.6	52679.5	25268.7	247.688	935.28	40882.1	18524.4	281.229		901.094	183.831	392.818	1206.19	577.939	1261.66	31247.4	39602.3	9799.16	176283		150.935			232.207			448.289			32514.9	1289.4	285.099	39743	9078.67	54355.9
	788.215	242.528		156.74	149.645	57314	253.493	762.415	528.917	6003.21	54730.7	17044.7	342.506	7026.21		324.445	652.761	363.147	1911.2	253.493	692.752	90389.3	1186.19	23107.2	30038.6		795.956			612.77			278.649			12861.1	1425.5	517.307	1766.07	266.394	1116.53
	1700.92	89.6579		127.069	1152.01	145.775	48504.3	9354.74	21145.7	23985.7	7067.49	53214.2	1788.64	1508.06		679.207	800.471	1433.24	2224.03	796.601	743.709	96780.2	29039.5	26760.6	175392		414.748			149			730.164			1046.22	170.931	115.459	543.108	934.635	416.683
	317.35	211.567		176.736	110.299	1510.64	1121.05	20321.4	36936.5	9953.32	14761.9	278.649	3055.46	3259.29		561.168	497.956	853.363	1208.77	775.96	576.649	1253.92	3220.59	9419.24	25850.5		772.735			210.922			717.908			83522.5	23129.8	2867.76	120966	19007.5	169937
	581.164	203.827		258.653	192.861	2133.08	6263.8	861.748	440.549	23773.5	1384.86	102440	433.454	23620		1583.53	646.956	828.207	1160.39	692.752	799.826	24131.5	34430.6	264851	96172		612.77			656.631			345.731			2113.73	2659.42	7026.86	12452.1	1775.74	173.511
	106.428	174.801		586.969	605.03	4102.33	2533	387.012	21570.1	127862	588.259	15606.9	297.355	307.03		699.848	838.527	406.363	653.406	668.242	1382.92	8690.37	72980.2	8473.64	106681		588.259			1054.61			323.155			5525.89	13671.2	110.944	372.822	52093.8	111.589
	6923.01	111.589		163.835	229.627	123.199	2021.5	80.6276	519.887	6037.39	92.883	317.995	576.004	1826.05		979.787	566.973	1090.73	985.592	3105.78	1639.64	3330.24	91873.5	27661.7	62333.5		617.93			117.394			536.657			1285.53	377.982	2890.98	6232.84	1111.37	2523.97
	472.155	113.524		115.459	194.151	434.744	18095.4	986.237	596.644	1721.56	2625.23	934.635	299.29	209.632		721.778	870.133	929.475	686.947	1771.87	730.809	26160.8	249.623	496.021	85733.6		392.818			214.147			394.753			198.021	392.818	485.701	24556.6	334.121	139.97
	153.515	823.692		241.883	167.705	31412.5	279.939	799.826	25891.8	96456.4	886.259	273048	843.042	516.662		253.493	1175.23	237.368	283.809	225.757	679.207	337519	465.705	60161.7	38306.5		439.904			216.727			401.203			68659.9	4990.53	309.61	848.202	31689.2	5933.55
	1116.53	486.346		126.424	525.047	77612.1	196.731	2334.98	2861.96	4680.92	825.627	21764.3	775.315	109.009		343.151	857.233	95.4631	439.904	614.06	2469.14	126.424	8286.58	2298.85	301419		533.432			632.765			443.774			384.432	119.329	285.099	244845	204.472	22543.5
	848.202	254.138		199.311	955.276	441.194	3082.55	372.177	62892.1	76782.6	5949.03	74587.6	521.177	370.887		149.645	647.601	938.505	3278	773.38	2230.48	70801.4	1888.62	473.445	2503.33		1316.49			170.931			265.104			130.294	3605.02	788.215	8223.37	884.969	219.307
	281.874	148.355		130.939	462.48	3109	12217.3	816.596	17909	2442.05	15129	4509.34	78011.4	44665.1		1019.78	757.254	640.506	1084.93	471.51	247.043	18357.3	1367.44	96549.9	231.562		994.622			988.817			290.259			391.528	386.367	230.917	57772.6	666.952	319.285
	1225.54	107.718		268.974	2235.64	3828.2	1093.31	34059	3948.82	55753	19400.9	2802.62	565.683	5185.32		570.198	450.225	1491.93	572.133	640.506	913.349	38545.2	6942.36	27460.5	570.198		967.531			199.956			823.692			27960.4	224.467	1959.57	1945.38	388.948	34758.9
	293.484	201.892		396.688	144.485	3167.05	758.544	28205.5	6619.2	11478.1	11485.2	548.268	608.255	3759.18		621.8	477.315	589.549	432.809	739.839	2825.19	899.804	305373	9417.95	55993.6		141.905			197.376			483.121			19790.5	3218.01	1124.92	133593	12021.3	531.497
	170.285	364.437		332.831	325.09	1545.47	3916.57	959.791	259.943	6944.94	332.186	35712.9	41003.3	892.064		661.146	489.571	289.614	308.965	267.039	2078.9	199.311	1499.67	7578.35	11425.3		2309.82			423.779			586.324			227.047	5709.72	489.571	15169.6	374.112	1109.44
	739.839	301.87		244.463	1149.43	29534.9	1955.06	1723.5	34969.2	1129.43	36208.2	1281.66	328.961	43360.2		345.731	602.449	371.532	873.358	746.934	686.947	4933.12	18274.1	23411	63875.8		1127.5			252.203			1299.72			64665.9	771.445	1725.43	73827.1	211.567	7905.38
	613.415	201.246		104.493	508.921	23954.1	78.6925	1805.41	5393.02	17611.6	732.099	39194	62728.9	497.311		586.969	606.965	269.619	604.385	1222.96	1629.97	250.268	7397.74	83038.7	93753.8		563.103			292.839			1022.36			1898.94	6334.1	519.242	1161.68	21101.2	301.87
	652.116	447.644		114.814	379.272	198.666	144519	16391.9	2316.91	74498.6	915.93	7195.85	58220.2	19809.9		1214.57	545.043	1322.94	355.406	284.454	1130.72	64286.6	10897.6	394.753	626.96		896.579			626.96			594.064			856.588	995.267	2002.79	103818	265.749	558.588
	1158.46	520.532		359.277	161.9	43240.9	3975.91	134.164	34360.3	25925.3	60019.2	278.649	300.58	2339.49		717.908	397.333	356.697	981.722	1198.45	723.068	2304.66	670231	12224.4	123347		672.112			419.909			796.601			24302.4	710.813	1253.92	6681.77	1230.05	169.64
	210.277	111.589		483.766	278.004	163.835	5082.76	2865.83	17622.6	1242.96	748.224	1691.89	731.454	29164		667.597	519.887	168.995	735.969	655.341	609.545	42620.4	3730.8	298655	574.069		592.129			197.376			321.865			2129.21	2723.92	1184.9	11603.9	150.935	410.233
	1717.69	92.883		125.779	1117.82	167.06	499.891	272.844	405.718	19269.4	59462.5	116742	154306	870.133		546.978	571.488	376.047	512.147	1004.94	1205.54	18337.3	3265.74	555.363	561.813		783.055			241.883			516.662			3037.4	252.203	4870.55	458.61	62694.7	548.268
	405.718	106.428		101.913	79.9826	154.805	377.337	1364.86	198.021	394.108	1793.8	15806.2	646.311	5285.95		2723.92	626.96	821.757	317.995	2526.55	221.887	18673.4	348.956	12503.7	277881		129.649			121.909			554.073			2545.25	942.375	199.311	49627.9	6004.5	350.246
	260.588	902.384		199.311	268.329	1611.91	323.155	14699.4	3875.93	24803.6	3289.61	41295.5	1631.9	428.294		606.32	650.181	579.874	737.259	293.484	746.934	162116	5560.08	3893.99	225135		412.813			294.129			342.506			35054.3	11156.9	1822.18	8793.57	5496.22	841.107
	363.792	523.757		209.632	153.515	4384.21	98.0432	288.324	39086.3	1753.17	3874	184.476	259.943	6150.27		261.878	379.272	1144.91	376.692	565.683	1698.98	725.003	40374.4	935.925	4382.27		164.48			212.212			748.224			602.449	256.073	256.718	7277.12	9317.97	187.701
	85.1427	263.814		130.294	270.909	324.445	48146.9	552.138	4042.35	50366.5	504.406	514.727	29590.3	4702.85		450.225	397.333	546.978	2266.6	372.822	1909.26	144.485	32839.9	8475.57	141745		281.229			264.459			452.805			2979.35	329.606	448.289	2040.85	328.961	719.843
	165.125	265.749		392.818	210.277	523.112	110.944	274.134	299.935	1045.58	510.856	4310.03	348.956	6167.04		92.883	582.454	182.541	857.878	2901.3	984.302	98.0432	433.454	991.397	20668.4		447.644			136.099			335.411			399.268	690.817	3436.67	25956.9	145.13	297.355
	243.173	86.4328		177.381	342.506	482.476	401.848	159.32	3972.04	784.345	71309.6	1462.91	890.774	790.151		677.272	624.38	232.207	1270.69	1267.47	1674.47	34426.7	125.134	11516.2	9417.3		519.887			466.995			121.264			6025.14	931.41	400.558	138912	517.307	2615.56
	257.363	593.419		204.472	174.801	769.51	143.84	1596.43	348.956	396.043	200.601	376.047	1580.3	396.688		371.532	318.64	254.138	794.021	576.004	1986.66	1874.43	697.913	15486.3	156.74		2555.57			174.801			133.519			36025.1	19449.3	1208.12	75710.6	179.961	491.506
	179.961	83.8527		271.554	943.665	2953.55	1686.08	125.779	1980.21	3139.96	20244	20800.6	32976.7	812.081		718.553	670.177	103.848	821.757	467.64	246.398	125.134	53939.9	55587.9	35280.1		150.29			459.9			248.978			261.233	4290.03	2011.17	11493	417.328	14136.9
	452.16	112.879		118.039	230.917	1065.57	4932.47	31985.9	3457.96	4991.17	5413.66	85468.5	1046.87	5766.49		486.346	1144.91	468.93	1529.34	513.437	1206.19	142879	2233.71	22045.5	17167.2		306.385			199.956			849.492			13321	1485.48	666.952	474.735	943.665	3483.11
	317.35	121.264		223.177	149	2221.45	1156.52	312.19	20265.3	25940.8	29800	1663.51	43497	20451.7		1078.47	935.28	639.216	504.406	1117.82	751.449	113201	710.813	46102.9	39604.3		263.168			112.879			195.441			6017.4	153.515	3314.12	2924.52	316.705	759.835
	201.246	563.748		125.134	345.086	193.506	874.003	536.012	62498.6	158.675	41511.6	124724	216.082	237.368		211.567	757.899	243.818	1261.02	1664.8	1179.74	89234.1	5172.42	258.008	2711.67		309.61			168.995			247.688			6529.55	6009.66	505.051	861.103	247.043	1871.85
	395.398	114.169			1213.28	2012.46	7758.31	6543.74	319.285	56720.6	6251.54	66631.3	73442.7	1090.09		720.488	466.35	164.48	668.242	189.636	1973.12	4312.61	313.48	2234.35	824.337		150.29			159.32			215.437			277.359	710.168	3830.13	7926.02	2172.43	6854.64
	260.588	110.299			205.117	5536.21	11081.5	5578.79	4714.46	443.129	1649.96	4362.28	4911.19	13425.5		90.9479	890.129	1126.21	597.289	456.675	1236.5	5640.71	8605.87	29974.8	100038		673.402			268.974			376.692			4524.18	803.051	216.082	46653.1	1279.08	1216.51
	147.065	124.489			670.822	910.769	188.991	45087.6	367.662	29525.2	3523.1	710.813	52576.3	539.882		555.363	262.523	168.35	744.354	139.97	446.354	13859.6	224252	19643.5	234542		622.445			352.826			634.055			815.951	11774.2	4967.31	791.441	16366.1	3921.08
	565.038	129.004			199.311	4261.01	737.904	661.146	156.74	184.476	13504.2	3933.34	9268.95	3027.08		1466.13	441.194	599.869	1090.09	242.528	1002.36	2331.75	1281.66	10812.5	479.895		1302.94			192.861			741.129			218.017	1308.1	848.202	6292.82	129.004	570.843
	286.389	147.065			512.147	26634.2	928.185	1899.59	632.765	3297.99	28341.6	101.268	145.775	388.303		339.926	1230.05	334.766	1155.23	294.775	1976.99	78822.8	66848.7	21684.3	1484.84		2443.98			298.645			610.19			498.601	872.068	112.879	17751	314.77	421.844
	240.593	249.623			444.419	35671.6	461.19	1088.15	161.255	2159.53	542.463	735.969	404.428	388.948		262.523	323.155	403.783	604.385	1295.85	1257.79	99960.8	31729.2	150.29	4579		1000.43			136.099			610.19			703.718	629.54	641.151	12041.9	4462.25	159.965
	958.501	105.783			347.666	163.19	404.428	1157.81	7826.68	1092.02	952.696	1723.5	1526.76	277.359		446.999	539.882	1417.76	703.073	1826.7	692.752	40780.8	94369.1	2685.87	116131		812.081			168.35			433.454			3995.9	1904.75	841.107	190.281	1196.51	3049.01
	990.107	168.35			299.935	160.61	40504.7	306.385	8661.34	7865.38	50394.2	1602.88	17086	1329.39		1157.81	1397.12	1546.11	952.051	203.827	2242.74	254919	1264.24	20556.2	88880		827.562			123.844			234.143			12014.8	3263.16	1630.61	3203.82	904.319	246.398
	109.654	206.407			397.978	20585.2	71933.4	248.978	265.749	7795.72	10780.2	466.995	1816.38	763.06		347.666	196.086	592.129	569.553	835.947	1225.54	36372.7	266.394	10114.6	11547.8		460.545			117.394			481.186			383.787	1030.1	4236.5	29351.7	4528.69	110.299
	366.372	383.787			332.186	759.19	487.636	7782.82	441.839	167124	427.004	5294.98	4150.71	4732.52		550.203	953.341	663.726	564.393	404.428	1914.42	843.042	971.401	586283	25726.7		941.73			136.744			497.311			2865.83	110.944	192.861	16637.7	3792.08	7640.27
	236.078	174.156			941.73	1953.12	124.489	5077.6	55543.4	352.181	1944.74	9777.23	48796.5	15703		214.792	579.229	190.281	512.147	649.536	1281.01	105194	594.709	1565.47	56852.1		1089.44			148.355			267.684			997.202	570.198	1506.12	1377.12	7094.58	221.887
	364.437	110.299			119.329	15637.9	1080.41	5202.09	2281.44	81990.5	312.19	6541.16	182.541	124.489		462.48	562.458	313.48	464.415	292.839	685.657	11989.6	52793.7	1501.61	573.424		302.515			462.48			327.671			10458.4	5656.19	107.073	618.575	3021.28	132.229
	127.069	247.043			93.528	431.519	769.51	161.9	3795.95	245.108	367.017	538.592	7548.03	417.328		165.125	519.242	2553.64	705.653	357.342	1129.43	41270.4	1982.79	3261.23	24771.4		427.004			117.394			378.627			294.775	4048.8	226.402	2726.5	317.995	634.055
	123.844	276.069			414.748	37878.2	477.96	178.026	3277.35	639.216	2488.49	14189.2	605.03	13764.7		1197.16	476.67	356.697	540.527	441.839	532.142	16594.5	25292.6	1187.48	3187.05		526.337			179.316			1691.89			113708	2290.47	823.692	1573.85	336.701	123.844
	222.532	172.221			266.394	1995.05	993.977	1104.28	11386.6	1342.93	2433.02	2463.98	8165.96	3887.54		641.796	584.389	610.19	321.865	3063.85	1929.9	394.108	5688.44	2832.29	33982.3		311.545			554.073			182.541			166.415	158.03	506.986	40008.1	1865.4	53779.9
	147.065	89.0129			1839.6	30277.3	994.622	110.299	48537.2	14645.8	237.368	884.969	59770.9	1791.22		685.657	502.471	1001.72	1126.85	1109.44	358.632	9488.26	932.055	1490	79.3376		1201.03			229.627			390.238			11286.6	202.537	11708.4	366638	25113.9	9735.94
	415.393	196.731			199.956	655.341	1321.65	205.762	436.679	246.398	277.359	29213	364.437	48950		233.498	326.381	123.844	1072.67	1350.03	868.198	58471.1	2145.98	70791.7	1909.26		782.41			403.783			201.892			100.623	1037.19	494.086	8100.82	218.017	466.35
	109.009	101.268			726.293	79287.9	3801.11	34802.7	13277.8	512.147	1020.42	17865.8	66353.9	648.891		417.328	350.246	1126.21	322.51	199.311	1086.22	17325.3	165.125	4384.21	708.233		422.489			199.311			210.277			390559	2283.37	6378.61	740.484	2098.9	305.74
	422.489	166.415			619.22	557.943	24679.8	244.463	848.847	6399.25	142.55	827.562	352.181	1211.35		495.376	544.398	104.493	700.493	696.622	565.038	94812.3	162.545	23988.3	835.947		96.7531			167.705			177.381			1230.05	438.614	134.164	1165.55	21131.5	222.532
	124.489	87.0778			123.199	345.731	25795.7	371.532	595.354	445.064	11106.6	2407.22	2486.56	57000.5		1662.22	508.276	393.463	345.086	2124.7	576.004	8113.72	463193	574.714	6482.46		713.393			119.329			274.134			123925	3822.39	196.731	2017.63	972.046	2740.69
	191.571	250.913			732.099	227.047	36650.1	1797.67	261.233	175.446	4893.13	272.844	4687.37	119761		515.372	307.675	431.519	1170.07	514.082	3781.11	252295	5243.37	1315.84	88424		161.255			228.337			272.199			1135.88	638.571	1172	70198.3	640.506	225.112
	348.311	94.173			644.376	5625.23	3884.96	1093.31	19035.2	769.51	6156.72	4459.03	30682.4	536.657		1413.89	832.077	201.246	290.259	1347.45	2181.46	89858.5	2167.27	2081.48	3652.11		593.419			179.961			163.19			1186.19	1843.47	210.277	157.385	647.601	2444.63
	990.752	223.177			536.657	703.073	3399.9	321.865	11195	21232.2	23737.4	348.311	165.125	8857.43		459.255	182.541	399.268	252.848	190.281	833.367	2641.36	238.013	8118.23	5944.51		675.337			270.909			245.753			95878.5	227.047	163.835	294.129	10242.3	114.814
	854.653	479.25			158.03	399.913	7717.03	379.917	1139.11	3361.85	1059.12	20736.8	1141.04	6283.79		714.038	465.705	188.991	1604.17	1075.25	688.237	42587.5	154.16	20967.7	188.991		1909.91			410.878			147.71			26870.9	159.965	263.168	216532	301.87	1280.37
	166.415	164.48			700.493	26265.2	405.718	317.995	27906.2	319.285	5475.58	48576.5	306.385	51748.1		704.363	382.497	533.432	165.77	802.406	841.107	223.822	507.631	17442	1517.73		661.146			95.4631			136.744			8603.29	574.714	349.601	156.095	1464.2	4540.3
	367.662	124.489			497.311	35174.3	334.121	3534.71	273.489	50357.4	104.493	383.787	296.71	1606.75		190.281	516.662	157.385	1258.44	1005.59	1315.2	3730.8	837.237	94053.1	99787.9		950.116			219.307			241.238			1166.84	182.541	107.073	37993	18390.8	3503.75
	1169.42	110.299			99.9782	7482.89	3947.53	13106.2	21695.9	540.527	2334.33	40451.8	8335.6	86920.4		411.523	682.432	275.424	124.489	583.744	1233.28	8716.81	417952	3102.55	207405		1065.57			110.299			399.913			511.502	6358.62	761.77	189.636	117723	140.615
	183.186	96.1081			187.701	448.289	13210	562.458	1121.69	17634.2	221.887	243.818	12018	194889		554.073	741.774	370.887	305.095	999.782	656.631	3448.28	234.788	1450.01	38080.7		319.285			361.857			251.558			3838.52	9245.08	297.355	5593.62	194.151	201.892
	7538.36	130.294			80.6276	13340.3	150.935	2688.45	1008.81	804.986	2280.79	6883.66	159.965	432.164		997.202	775.315	227.047	2364	489.571	2131.15	4539.01	336.701	84986	1430.66		148.355			142.55			164.48			248.333	270.264	517.307	397.978	237.368	1495.16
	321.865	551.493			452.805	546.978	200.601	159.32	169.64	23183.3	326.381	2643.94	19716.4	6359.26		708.233	654.051	485.056	757.899	990.107	1196.51	212.857	12297.3	14127.9	811.436		589.549			463.77			338.636			392.818	565.038	345.086	512.792	6296.69	2388.51
	1584.17	323.8			917.865	212.857	8052.44	6745.63	4355.83	578.584	291.549	44839.3	209.632	4186.83		185.766	398.623	377.982	427.649	493.441	2075.68	202.537	1984.73	16894.4	103.848		134.164			477.96			198.666			781.765	1221.02	410.878	5080.18	5547.18	47819.9
	202.537	112.234			203.827	126.424	328.316	40151.3	89209	696.622	339.926	1831.21	26920.6	165.125		852.718	410.233	315.415	1068.8	3809.49	1048.16	123580	839.172	174.801	559.878		129.649			175.446			100.623			329.606	4784.12	1192	1264.89	10304.2	344.441
	144.485	134.809			483.766	673.402	1766.07	2947.75	15812.7	368.307	12452.1	953.986	3892.7	17531.7		401.203	421.844	724.358	496.666	834.012	763.06	15450.8	22811.2	1465.49	27595.9		815.306			125.134			203.182			137.389	190.281	249.623	15835.9	5052.45	231.562
	437.324	136.744			230.917	22771.8	30958.4	1656.41	40528.6	11103.4	16801.5	983.012	914.64	23381.4		803.696	1385.5	203.182	583.099	1271.34	1328.1	616.64	10847.3	2617.49	49982.7		312.835			134.809			598.579			337.346	429.584	368.307	23030.5	159.32	329.606
	694.042	380.562			388.303	258.008	1622.23	29222	213.502	141.905	2828.42	2076.97	136.099	790.796		1266.82	297.355	274.779	365.727	1166.84	1119.76	4373.89	117.394	1971.83	113.524		231.562			420.554			255.428			2702.64	10164.2	92.883	267.039	695.977	1309.39
	118.684	139.97			343.796	521.177	344.441	5689.08	1311.97	1984.73	19665.4	64204.1	47984.4	350.891		247.043	661.146	265.749	775.96	1461.62	1542.89	52850.4	25767.9	3551.48	2002.79		561.168			272.199			117.394			1929.9	2714.25	322.51	178.026	32531	1421.63
	374.112	183.831			135.454	750.804	73122.8	1227.47	6678.55	1707.37	718.553	740.484	6781.75	197.376		673.402	549.558	456.675	823.692	1339.06	686.947	37009.4	465.06	13748	411.523		641.796			277.359			97.3981			237.368	406.363	310.255	494.731	17325.9	611.48
	655.341	576.649			98.0432	2224.68	130.939	1035.26	27314.7	216.082	8637.47	94.8181	709.523	358.632		331.541	445.064	866.263	2176.95	842.397	3691.45	31222.9	448.934	36226.3	31900.8		314.125			137.389			231.562			601.804	628.895	125.134	176044	3316.7	7842.81
	128.359	130.294			231.562	315.415	672.112	105.138	26790.3	6662.42	679.852	2538.8	250.268	156.095		1312.62	181.251	153.515	362.502	751.449	930.765	174207	448.934	18437.9	52638.9		468.285			264.459			316.06			4695.75	1107.5	561.168	510.211	230.272	18950.1
	158.675	22778.9			508.921	341.861	327.671	280.584	21828.8	537.947	133.519	510.856	2511.71	96.1081		520.532	287.679	110.299	204.472	790.151	3343.79	62797.9	11002.8	3523.1	15079.9		199.311			181.251			127.069			237.368	1034.61	4902.8	27306.3	2186.62	469.575
	324.445	87.0778			359.277	317.995	1490	5823.89	9232.83	3697.9	7955.04	2581.37	2201.46	314.125		617.285	914.64	98.0432	1781.55	1611.26	926.895	4950.53	994.622	16171.3	590.194		457.32			215.437			363.792			305.74	369.597	296.065	3408.29	980.432	68576
	452.16	459.255			373.467	391.528	957.211	3846.9	194.151	1276.5	421.844	194.151	473.445	4039.12		494.731	576.649	963.661	212.212	492.151	1368.09	298.645	1073.96	17010.5	287.034		706.298			437.324			127.069			690.817	6504.39	642.441	814.661	630.185	1103.63
	981.722	197.376			207.697	456.03	662.436	94.173	266.394	221.887	57510.7	419.264	2887.11	2463.33		996.557	1079.76	210.922	1858.95	734.034	617.93	40432.5	152.225	225.757	975.271		270.264			187.701			330.251			2244.03	3337.98	1144.91	25648.6	3681.78	664.371
	149.645	1373.89			213.502	87.7228	150.935	54007.6	143.84	15750.8	288.969	602.449	10548.7	43533.7		321.22	619.22	147.71	624.38	891.419	368.952	68201.9	236904	3176.08	391.528		192.861			228.982			317.35			3124.48	536.012	163.19	218.662	1033.32	1000.43
	148.355	964.951			79.3376	141.26	560.523	90.9479	1201.67	3869.48	107410	369.597	10239.7	42739.7		457.32	1024.94	365.082	411.523	1437.11	317.35	26425.2	1537.08	219.307	9470.2		336.056			243.818			219.307			75760.9	294.129	941.73	106.428	2472.36	795.956
	142.55	315.415			185.766	2013.76	7144.9	139.97	2497.52	9190.26	1688.02	175.446	25090	88.3679		435.389	775.96	240.593	200.601	2740.05	1672.54	54915.8	11424	205.762	24008.3		430.874			116.104			109.009			274.779	5215.64	18647.6	1092.67	485.701	812.726
	561.168	259.298			303.805	523.757	319.93	297.355	241.883	25013.3	301.87	53981.1	680.497	8158.22		658.566	648.246	168.995	542.463	266.394	278.004	95618.5	70652.4	459.9	357.342		367.662			104.493			179.961			1211.99	646.956	17522	303.805	338.636	1657.06
	109.654	223.177			246.398	1786.71	12224.4	98.6882	14394.9	16133.9	4397.11	5476.23	24317.3	265.104		259.943	826.917	474.09	179.316	543.108	330.896	14170.5	2079.55	33514.6	96.7531		749.514			119.974			126.424			13778.9	16632.5	144.485	56240	94.173	225.757
	167.705				266.394	331.541	1562.24	300.58	984.302	3408.94	22883.4	460.545	4028.16	474.09		615.35	558.588	151.58	477.96	354.761	333.476	26697.4	174.156	289912	40646		238.658			259.943			114.169			174705	1820.25	298.645	2523.32	192.216	29774.2
	4239.08				244.463	203.182	62434.1	1348.09	1297.78	4197.15	79692.3	95.4631	376.692	377.982		173.511	492.796	650.826	383.787	182.541	168.995	3386.36	112.234	198563	4336.47		476.67			113.524			205.117			158.675	298	588.259	3375.39	177.381	97.3981
	99.9782				115.459	423.779	437.324	503.761	129.004	1460.33	495.376	1016.55	21520.5	480.541		313.48	228.337	201.246	94.173	806.921	612.77	572.133	69777.7	71974.6	2656.2		367.017			719.198			416.683			1289.4	1186.84	167.06	203.182	239.948	121.264
	365.727				137.389	109.009	1305.52	1076.54	132.229	407.008	46510.5	2674.26	2075.03	1442.91		824.337	522.467	123.199	337.346	874.003	717.263	14373	1425.5	326.381	123.199		215.437			703.073			117.394			366712	721.133	298.645	864.328	191.571	94.173
	225.112				81.9176	6555.35	51764.2	84803.5	442.484	1186.84	294.129	999.782	7079.75	2173.08		152.225	340.571	157.385	249.623	309.61	236.723	16900.2	277.359	90.3029	4397.75		439.259			1004.94			693.397			75294.6	496.666	203.827	2239.51	226.402	165.77
	350.246				170.931	1620.29	159.965	5103.4	46501.5	42624.3	273.489	722.423	3048.37	280.584		459.9	322.51	306.385	841.752	154.805	339.281	12100.6	199.311	1871.21	223.177		2080.19			126.424			411.523			1582.24	21621.1	1266.18	139.97	327.026	4557.07
	154.805				292.194	24116.7	6495.36	158.675	1300.36	31829.8	2788.43	6712.73	97740	470.865		179.961	538.592	625.67	608.255	859.168	312.19	3966.88	203.827	617.285	8063.41		849.492			196.731			491.506			143.84	3770.79	5872.91	150.935	277.359	94.8181
	339.281				220.597	839.817	595.999	690.817	9568.88	28706	503.761	512.792	212.857	164.48		227.047	801.116	478.605	682.432	137.389	561.813	244.463	215.437	73.5324	13028.1		510.856			201.246			1034.61			8392.37	1622.87	324.445	1479.68	240.593	182.541
	194.151				190.281	298	32136.9	232.207	728.874	14846.4	33638.5	245.753	423.779	1626.74		582.454	317.35	410.878	588.904	120.619	1005.59	85.7878	129680	1242.31	216.727		115.459			227.692			188.346			83525	176.091	280.584	178.671	70437.6	2418.18
	134.809				303.16	3910.76	32227.8	7314.54	7700.26	35203.9	3686.29	65195.5	49660.2	372.177		376.047	218.662	120.619	932.7	907.544	763.705	383.142	4296.48	80739.2	10190		446.354			515.372			1201.03			324.445	195.441	332.831	107.073	214.147	1807.35
	287.679				114.169	2826.48	4436.45	563.103	8220.15	1811.86	83954	209.632	380.562	167.705		621.155	1351.32	188.346	448.289	483.121	190.281	12123.2	56253.6	408430	28439		205.762			230.272			345.731			154.16	1105.57	683.077	159.965	332.831	208.987
	258.008				94.173	3337.98	25533.1	181.896	565.038	26210.4	112.879	6623.07	4268.75	18153.5		486.346	156.095	395.398	1077.18	225.112	214.792	314.125	157.385	2616.85	18454.7		300.58			132.874			126.424			1103.63	4017.19	2758.75	656.631	3063.85	286.389
	99.3332				203.827	7453.22	668.242	4608.03	2516.87	4253.91	1033.97	12356	547.623	4915.7		176.091	788.215	174.156	208.987	198.666	218.662	998.492	681.787	5211.77	101.913		361.212			244.463			630.83			634.055	15812.7	320.575	6776.59	252.848	3797.88
	101.268				379.917	606.32	5680.7	253.493	1955.7	176.091	5324	2732.95	3719.84	632.12		263.814	1220.38	875.293	419.264	281.874	295.42	666.952	200529	216.082	10485.5		513.437			295.42			477.96			8834.85	1851.21	1355.83	289.614	287.034	418.619
	85.7878				713.393	1415.82	2992.25	189.636	42846.8	356.697	274.134	270.909	2201.46	915.93		374.112	560.523	1070.09	192.216	623.09	1305.52	90903.4	1025.58	164.48	1837.02		131.584			179.961			130.939			13689.3	445.064	186.411	420.554	7371.94	2598.79
	168.35				110.299	1142.98	2194.36	17768.4	67467.9	1497.74	268.974	1542.89	16193.2	6550.19		282.519	1354.54	267.684	761.125	190.926	786.28	97.3981	949.471	326.381	785.635		247.688			205.762			204.472			2970.97	814.661	2693.61	7188.76	93.528	103.203
	104.493				101.268	3368.94	8084.69	129.004	308.32	2605.24	1491.29	4308.09	441.839	436.679		209.632	450.225	290.904	214.792	204.472	801.116	281.229	321.22	110.944	59422.5		382.497			97.3981			221.242			1001.07	405.073	336.056	88.3679	1313.91	167.705
	121.909				595.354	37041	517.307	484.411	20333	284.454	3324.44	760.48	2890.98	214.792		236.078	323.8	1017.2	550.203	250.268	735.324	127.069	32100.8	632.12	167010		800.471			149.645			121.909			243.173	104.493	1455.17	78502.9	128.359	355.406
	338.636				231.562	3257.36	118304	3496.66	35027.9	130.939	1516.44	8556.2	282.519	3011.6		387.012	415.393	235.433	143.84	141.26	1554.5	1841.53	118.039	73311.8	42692		403.783			216.727			330.896			8311.74	129.649	6465.04	185.121	11945.8	3513.43
	228.337				347.666	14356.2	1459.04	9928.16	1819.6	141.905	118.684	761.125	3817.23	5368.51		228.337	263.814	107.718	1220.38	123.199	402.493	299.29	141.905	12899.1	320.575		190.281			320.575			144.485			196.731	107.073	1409.37	233.498	1315.2	92.238
	462.48				172.221	29162.7	119.974	2229.84	194.151	2778.1	113.524	6975.26	455.385	1254.57		2100.83	174.156	330.251	831.432	141.905	790.151	879.808	72650.6	2073.1	506.341		2514.94			99.3332			214.147			3637.27	468.285	1070.09	47013	210.922	494.731
	294.129				363.792	198.666	458.61	126.424	541.817	225.112	6220.58	6503.74	439.259	289.614		138.034	538.592	374.757	474.09	239.948	421.844	121.909	31365.4	446474	8396.24		252.848			128.359			456.03			276.069	133.519	432.809	4936.34	1153.3	879.163
	5280.79				127.714	2730.37	712.748	3094.81	283.809	13440.3	2487.2	933.345	16697.7	149.645		247.043	313.48	1427.43	659.211	534.077	515.372	139.97	208.342	130968	750.804		707.588			223.177			119.974			12635.3	513.437	3501.82	192.861	143.195	944.956
	294.129				136.099	4438.39	417.328	476.67	808.211	237.368	1684.15	3316.7	1404.86	256.073		359.277	779.185	108.363	237.368	145.775	2772.94	397.978	30054.1	452.16	336.056		1468.07						228.982			221.242	1836.37	321.22	1949.25	134.809	376.692
	110.944				125.134	595.999	2130.5	9541.79	651.471	176.736	16324.2	1209.41	697.913	9432.14		298.645	228.337	151.58	378.627	262.523	875.293	923.025	795.956	111.589	340.571		537.302						116.749			234.788	11016.3	94.173	161.255	1250.05	1922.16
	807.566				151.58	1439.69	242.528	421.199	2892.27	94.173	134.164	6402.48	472.155	323.8		180.606	528.272	160.61	365.082	315.415	545.688	1130.72	160.61	3140.61	310029		149.645						222.532			1026.87	9890.75	114.814	400.558	30605.6	1776.39
	610.835				102.558	207.052	956.566	13562.9	4110.07	552.783	276.714	129.004	123.844	106457		817.241	710.168	441.839	93.528	177.381	1127.5	248.333	163.835	103.848	56276.1		167.06						551.493			5017.62	192.861	1383.57	33859.1	11683.3	143.84
	357.342				152.87	201.892	719.843	311.545	2079.55	99.9782	1360.35	278.649	163.835	665.016		768.22	594.709	262.523	1130.08	350.246	176.736	182529	407.008	410.878	134.164		554.718						122.554			1184.9	492.796	1382.28	624.38	1359.7	114.814
	199.311				1059.12	579.874	806.921	606.965	921.09	42276.6	18505.6	27272.8	8781.96	270.264		359.922	168.35	772.09	496.021	112.234	348.311	146.42	32578.1	287.034	448.289		301.87						368.952			1857.66	416.683	144.485	415.393	421.844	1190.06
	576.004				91.593	105.783	292.839	12636	22671.2	26195.6	839.172	261.878	1560.95	7489.34		367.017	181.896	87.0778	98.0432	216.727	217.372	337.991	656.631	188.991	137220		457.32						145.775			12273.5	1042.35	1893.14	647.601	2010.53	169.64
	1073.96				288.324	53485.1	201.246	848.847	466.35	3317.34	128.359	12188.3	5634.9	1669.96		94.8181	119.329	865.618	881.743	232.853	679.852	113.524	292.839	1187.48	242.528		1319.71						563.103			227.047	463.77	116.749	18621.1	201.246	3551.48
	175.446				87.0778	1174.58	761.125	53044.6	1053.32	17456.8	226.402	601.804	539.237	93.528		269.619	253.493	305.095	1088.8	207.697	331.541	203.182	698.558	92.238	235.433		348.956						491.506			1824.12	742.419	230.272	343.151	501.181	367.662
	485.701				129.004	93.528	120.619	803.051	207.052	21643.7	243.173	5858.08	139.324	305.74		218.662	431.519	885.614	190.281	308.965	1043	547.623	184.476	12383.8	37385.4		694.042						216.082			414.103	239.948	9693.37	9739.17	92.883	138.679
	526.982				822.402	4093.95	5471.71	7466.76	52805.3	309.61	16435.8	904.319	4461.61	3635.98		207.697	220.597	657.921	350.246	173.511	90.3029	105.138	31019.7	659.856	123.199		386.367						105.783			8504.6	1105.57	394.108	4969.89	1216.51	317.995
	123.199				98.0432	2228.55	2656.84	735.969	6187.68	7274.54	188.346	768.22	1350.67	245.753		166.415	758.544	267.684	759.19	145.13	2425.28	925.605	452.805	2697.48	238.013		399.268						536.012			1170.07	260.588	249.623	12259.3	5347.22	205.762
	274.134				114.814	1853.79	2894.85	5268.53	713.393	98.0432	7355.82	163.835	125506	599.869		359.922	221.242	538.592	643.086	120.619	524.402	174.801	263.168	36944.2	764.35		1206.83						645.666			449.58	408.943	397.978	928.185	13983.4	197.376
	107.718				297.355	978.497	10533.8	199.311	106.428	499.246	115.459	5717.46	4334.54	563.748		427.649	465.06	2783.26	474.09	109.654	472.8	458.61	339.926	211.567	494.731		435.389						100.623			147.065	238.658	103.203	188.346	1011.39	249.623
	252.848				500.536	534.722	8572.97	322.51	8110.49	1243.6	67313.1	150.29	3694.68	1759.62		110.944	791.441	477.315	127.069	391.528	282.519	4868.62	1553.21	827.562	24226.3		385.077						226.402			566.973	76458.2	354.761	325.09	6457.3	1010.1
	226.402				143.195	3276.06	916.575	485.701	861.748	34398.3	105.138	228.337	2280.79	284.454		218.017	145.775	631.475	388.948	161.9	425.714	455.385	349.601	87.0778	1399.7		268.974						597.934			6294.76	17109.8	242.528	9604.36	191.571	673.402
	108.363				97.3981	405.718	1377.12	428.939	7354.53	62935.3	214.147	109.009	154.805	3397.97		299.29	157.385	268.329	721.133	97.3981	1198.45	7326.79	479.25	14737.4	567.618		689.527						287.034			448.934	455.385	157.385	151.58	584.389	270.909
	348.956				1474.52	450.87	12821.7	527.627	172.221	750.159	412.813	2869.7	346.376	3334.76		328.961	688.237	601.804	714.683	746.934	294.775	230.917	5293.69	40914.3	45525.6		245.753						692.107			327.671	595.999	3001.28	2180.82	2320.78	327.671
	885.614				597.934	303.16	21124.4	11209.2	1905.39	396.043	12703	59433.5	21368.9	1832.5		115.459	172.866	341.861	288.324	157.385	154.805	538.592	486.991	94.173	85.7878		331.541						227.692			6372.16	802.406	567.618	1242.31	6212.84	416.683
	110.944				245.108	89.0129	187.701	311.545	240.593	646.956	5556.85	74832.1	3014.83	314.125		107.073	138.679	325.09	630.83	303.805	143.84	174.156	20614.2	127.714	5845.82		735.324						136.744			2438.18	8472.35	290.259	407.653	277.359	192.861
	145.775				203.182	401.203	1271.98	354.116	2304.01	820.466	178.671	7967.94	473.445	14448.5		208.987	454.095	189.636	636.636	130.939	250.268	8785.83	46686	74.1774	190.281		3070.3						331.541			15372.1	536.657	272.199	22159.7	4780.25	116.104
	187.701				94.173	2026.66	1021.71	331.541	38263.3	2069.87	195030	104.493	15305.1	268.329		157.385	279.939	310.255	330.251	105.138	1675.12	612.77	234.788	198.021	617.93		6630.81						325.736			294.129	185.121	208.342	227.047	15759.8	277.359
	4482.89				141.905	429.584	330.896	245.108	697.268	3690.81	2698.77	79.3376	775.96	568.263		95.4631	281.874	299.935	176.736	348.956	821.757	21219.2	726.293	1211.99	210.277		370.887						119.329			6527.61	2924.52	199.311	30623.7	1540.95	899.804
	208.987				2588.47	480.541	23923.8	196.731	1215.22	2035.04	968.176	528.917	48723.6	132.229		183.186	482.476	274.779	666.307	888.194	196.731	98.0432	110.944	148011	163437		208.342						365.082			13331.9	125.779	365.082	1749.94	4208.76	434.099
	453.45				144.485	11222.7	582.454	108.363	2915.49	368.952	12690.8	22677	69821.6	1406.79		296.065	353.471	210.277	366.372	135.454	330.251	196.731	234.143	43075.1	1978.28		174.156						428.294			409.588	237.368	445.709	7476.44	163.835	158.03
	853.363				35411.6	26574.2	303.16	276.714	360.567	407.008	343.796	181.251	335.411	306.385		182.541	414.748	250.913	342.506	112.234	167.705	86.4328	265.749	130.939	4259.07		663.081						790.796			549.558	7021.7	284.454	308.32	7777.02	136.099
	1004.3				144.485	193.506	482.476	677.917	330.251	248.333	537.302	115.459	278.004	104.493		96.7531	496.666	677.272	1054.61	294.129	136.744	675.982	199.956	4480.31	458.61		228.337						162.545			293.484	133.519	263.814	278623	4030.74	168.35
	248.333				142.55	28044.9	714.683	1405.5	511.502	388.948	181.251	3550.84	1177.81	555.363		107.718	207.697	401.848	472.155	746.934	796.601	3701.77	510.211	2658.78	2635.56		292.839						125.779			143.84	10077.2	1784.13	12119.3	317.995	477.96
	282.519				357.342	15277.3	14195.6	268.974	1518.38	374.112	460.545	20602	961.081	399.268		127.069	136.099	922.38	416.038	158.03	354.116	335.411	12704.3	238.013	154.805		130.939						149.645			157.385	245.753	171.576	686.947	203.182	2075.68
	263.814				124.489	11560.1	441.839	356.051	788.215	3556	1099.12	457.32	423.134	127.714		234.143	897.224	198.021	627.605	123.199	185.766	189.636	16882.1	2939.36	178.026		338.636						198.021			572.133	6765.62	14334.9	181.896	7270.67	412.813
	566.973				959.791	265.749	112.234	1086.22	343.151	1980.21	688.882	19555.7	3203.82	2836.8		511.502	441.194	496.666	313.48	148.355	363.147	541.172	535224	167.705	88.3679		292.194						950.116			190.926	171.576	834.012	239.948	775.315	3874.64
	345.086				376.692	997.847	574.714	108.363	137.389	19945.3	4152.64	5517.51	2125.34	853.363		151.58	212.212	516.662	854.008	452.805	692.107	457.965	826.917	307703	152.87		630.83						84.4977			136.744	478.605	657.921	96137.8	106.428	2914.85
	1866.05				120.619	535.367	692.107	232.853	434.744	902.384	216.082	7177.15	74.1774	459.9		116.104	699.203	997.847	343.796	247.043	184.476	154.16	165.77	12285.7	224.467		626.315						261.878			3178.02	109.009	250.913	161.255	20096.9	1399.7
	414.748				266.394	105.138	850.137	124.489	196.731	6552.77	1131.37	775.96	26643.2	697.268		1379.05	178.671	556.653	792.731	154.16	451.515	3662.43	213.502	723.068	158.675		150.935						897.224			250948	94.173	201.246	6234.13	105.138	10580.9
	508.276				449.58	319.285	5576.85	2204.04	6959.13	197.376	119480	3058.69	254.783	466.995		200.601	563.103	346.376	512.792	2765.85	242.528	340.571	119.974	235.433	24895.2		294.129						164.48			1043.64	178.026	9319.26	227.047	5202.74	310.9
	178.026				463.125	1564.82	784.345	7747.35	328.316	728.229	503.761	172.866	139.324	371.532		336.056	814.016	495.376	534.722	421.844	354.116	133.519	697.268	1406.79	215.437		159.965						119.329			159.32	277.359	433.454	455.385	138.034	234.143
	326.381				614.06	1144.27	238.658	8084.69	2900.01	29828.3	2360.13	1210.06	143.195	29868.3		125.779	181.896	157.385	1311.97	572.778	164.48	99.9782	112.234	533.432	32277.5		288.324						170.931			187.056	6637.26	661.791	52560.8	1293.91	179.961
	201.246				127.714	790.796	449.58	167.06	1101.7	127.069	759.835	448.289	2901.95	686.302		607.61	102.558	467.64	819.821	95.4631	301.87	8722.62	418.619	2230.48	307.675		245.753						97.3981			15675.9	671.467	96.1081	118.684	251.558	220.597
	1264.89				210.277	348.311	5191.77	524.402	7213.27	290.904	168.35	563.103	302.515	28968.5		267.684	211.567	117.394	572.778	254.783	162.545	81.9176	148678	147.71	62232.9		517.952						282.519			363.147	184.476	284.454	1039.13	124.489	478.605
	247.043				109.009	32757.4	185.121	4125.55	238.013	175.446	236.723	9796.58	6281.86	6277.99		105.138	988.172	967.531	1242.31	131.584	794.666	476.67	413.458	281.229	437.324		452.805						532.142			257.363	8618.77	978.497	561.813	2129.21	1500.32
	165.125				89.6579	763.705	1666.73	467.64	101.913	4871.2	238.013	317.35	933.345	480.541		125.134	1062.35	503.761	439.259	350.246	208.987	548.268	20740	674.047	132.229		539.237						218.017			121.909	4293.26	489.571	350.246	5206.61	2936.13
	250.268				715.328	1047.51	1039.77	5192.42	239.303	258.653	1394.54	237.368	1726.08	4013.32		395.398	404.428	361.857	470.865	414.748	166.415	103.848	288.969	1279.08	86440.5		165.125						315.415			9699.18	190.281	151.58	11815.5	1001.72	463.77
	2834.87				187.056	112.234	5278.85	12885.6	5714.88	4748.64	3966.88	352.826	208.342	745.644		422.489	172.866	258.653	347.021	380.562	529.562	29287.8	5034.39	3190.27	2118.89		243.173						112.234			2721.99	3230.91	269.619	96.1081	1096.54	162.545
	2514.94				180.606	5269.82	913.349	89.6579	492.151	279.294	540.527	1536.44	1334.55	4586.1		365.082	245.108	264.459	984.947	339.926	216.727	92.238	242.528	926.25	123.199		84.4977						624.38			3706.29	22987.3	4746.71	7327.44	236.723	968.176
	341.216				174.156	254.783	103.203	270.264	2358.84	2503.33	643.731	438.614	49922.7	773.38		126.424	150.935	564.393	536.012	426.359	541.817	194.796	4493.86	252.848	93.528		243.173						162.545			377.982	259.298	1991.82	124.489	730.164	645.666
	1566.76				1526.76	158.03	18834	1337.13	250.268	307.03	2418.18	3328.31	625.025	185.766		199.956	260.588	646.311	1159.75	368.307	230.272	2959.36	5944.51	16386.8	2075.03		325.09						284.454			428793	42532	144.485	4485.47	114.169	307.675
	228.982				263.168	1000.43	894.644	41044.6	264.459	4636.41	352.181	2293.69	1226.83	659.211		311.545	724.358	232.207	827.562	190.281	2122.12	2414.96	195621	41003.3	2309.17		1747.36						360.567			2896.14	726.293	137.389	240.593	134.809	886.259
	490.216				659.856	2187.91	179.961	2876.15	114.169	76289.2	1010.1	544.398	1086.86	13349.4		134.809	410.233	300.58	385.722	103.848	225.757	279.939	70565.3	51272.7	716.618		132.874						289.614			2420.12	1464.84	22901.5	377.337	3179.95	206.407
	451.515				179.961	5484.61	4577.07	85.7878	496.021	150.29	338.636	1010.1	425.069	7720.9		488.281	285.099	103.848	227.692	412.813	228.337	206.407	290.259	3085.13	9350.87		108.363						125.134			76.7575	4473.22	688.882	270.909	803.696	6895.92
	6836.58				973.336	21345.7	349.601	771.445	92.238	760.48	814.661	267816	2594.92	18668.8		168.995	78.6925	165.125	556.008	265.749	122.554	1224.25	3712.09	1272.63	230.917		171.576						140.615			258.653	143.195	265.104	417.328	175.446	666.952
	1079.76				50429.7	8656.18	1660.93	24883	204.472	207.052	334.766	11398.2	430.874	18814.6		187.701	476.67	163.835	411.523	225.757	336.056	139.97	410.233	130.294	22089.4		163.835						327.671			1777.68	3069.01	171.576	132.874	289.614	646.956
	229.627				507.631	171.576	534.722	107.073	1508.7	643.086	381.852	126.424	459.255	238.013		590.839	392.818	130.294	1010.1	321.22	84.4977	104256	4128.13	410.233	26783.8		203.182						303.805			525.047	412.813	165.125	280.584	5569.75	163.19
	285.744				115.459	568.263	1017.2	824.337	3337.34	347.666	248.333	1857.66	1851.21	1794.45		216.082	204.472	114.814	552.783	280.584	450.87	95.4631	4724.13	53499.3	3320.57		265.749						485.701			432.809	1070.09	141.26	576.649	130.294	388.948
	728.229				282.519	4485.47	87876.3	581.809	96.1081	119.329	14213.7	112.879	221.887	537.302		251.558	173.511	625.025	705.653	501.826	126.424	170.285	1045.58	70049.3	17970.9		131.584						363.792			272.844	2487.2	1435.82	99.3332	9807.54	5623.29
	176.736				431.519	213.502	390.238	172.221	336.701	1361.64	311.545	172.866	1448.72	253.493		188.346	316.705	330.896	339.281	1490	1466.78	5491.06	503.116	937.215	112.234		87.7228						174.156			304.45	121.909	686.302	1221.02	92.883	223.822
	509.566				1188.13	2381.42	837.237	446.354	274.134	600.514	98.6882	517.307	2523.97	129.004		107.073	306.385	151.58	841.107	149	136.744	61660.8	212.212	185.766	105.138		114.814						125.779			144.485	272.199	78.0475	588.259	7887.31	11184.7
	1532.57				553.428	31117.7	2031.82	143.84	14545.2	245.108	499.891	1023.65	7796.37	110.944		242.528	432.809	543.108	186.411	459.9	544.398	87.7228	920.445	433.454	95.4631		392.173						313.48			11125.3	257.363	339.281	1155.88	5045.35	1158.46
	460.545				356.051	3321.21	318.64	158.03	946.891	874.003	1083.63	109.654	110588	87.7228		170.931	237.368	217.372	717.263	219.307	650.181	407.008	26546.5	241211	15167.7		892.709						153.515			544.398	172.866	83.8527	112.234	126.424	1421.63
	1297.78				323.155	232.853	197.376	150.29	2046.65	96.7531	318.64	355.406	3966.88	45405.6		125.134	408.298	291.549	899.804	131.584	1271.34	943.02	2564.6	165.77	38546.4		261.878						129.649			403.138	5478.16	252.848	14940	799.181	30784.3
	671.467				90.3029	154.16	559.233	233.498	973.336	2965.16	376.692	248.333	802.406	284.454		216.082	109.654	566.973	494.731	581.809	642.441	245.753	5473	3170.28	248.333		823.047						132.229			65826.3	348.956	65062	266.394	222.532	179.316
	294.129				510.856	213.502	38105.9	268.974	147.065	454.095	7167.47	178.026	661.146	442.484		151.58	188.991	754.029	446.354	167.06	373.467	1180.39	211.567	2229.19	260.588		190.926						329.606			14244	205.762	1293.91	719.198	237.368	3893.99
	232.853				2278.86	1249.41	18864.3	109.009	1236.5	1548.05	5774.23	500.536	101.913	425.069		257.363	552.783	234.788	1482.26	124.489	982.367	102.558	473.445	510.856	87.0778		251.558									4757.67	130.939	132.229	1282.3	18201.2	310.9
	286.389				479.25	96.1081	541.817	4549.98	117342	191.571	708.233	280.584	179.316	141.26		310.9	354.116	132.229	428.939	247.688	1811.86	1368.73	1.08226e+06	177472	726.938		101.913									13328.1	9059.32	372.822	5202.74	15452.1	187.056
	212.212				2257.57	2462.69	1255.21	34610.5	422.489	259.298	17485.2	10441.6	619.865	776.605		113.524	570.198	201.246	1315.84	189.636	284.454	132.229	359.922	390.238	313.48		221.242									1170.71	1802.19	121.264	5135.01	184.476	575.359
	2404.64				161.9	20825.1	1083.63	291.549	241.238	166.415	227.692	3857.87	257.363	126.424		147.71	362.502	77.4025	129.649	94.8181	542.463	1655.77	137.389	26574.2	180.606		236.078									741.129	1828.63	1036.55	267.039	948.181	317.995
	1860.89				680.497	4215.86	107.073	407.653	120.619	240.593	25975	499.246	232.853	788.86		92.883	99.3332	121.909	303.805	127.069	2567.83	419.264	367.662	167.06	746.289		181.896									214.147	784.345	448.289	40522.1	1647.38	279.939
	465.705				634.7	234.788	205.117	359.922	584.389	180.606	115.459	5932.9	388.948	2435.6		199.956	83.8527	120.619	174.156	219.307	588.904	199.311	137.389	272.844	192.861		490.216									65100.7	297.355	639.861	132.874	493.441	899.159
	263.168				190.281	794.666	8333.02	181.251	706.943	310.255	904.964	386.367	14829.7	214.792		186.411	317.995	91.593	150.935	193.506	204.472	433.454	612.77	514387	589.549		347.666									53432.2	754.674	288.324	143.84	2294.34	530.852
	530.207				3109	629.54	666.952	1380.34	130.294	248.978	379.917	165.125	296.71	1224.89		112.234	255.428	470.865	134.809	518.597	119.329	128.359	551.493	6571.47	163.19		160.61									566.973	260.588	203.827	1660.28	298	208.987
	2055.04				437.324	1936.35	156.095	1957.64	1715.11	219.307	212.857	561.168	864.973	197.376		266.394	412.813	383.787	211.567	294.775	316.705	397.333	48364.3	220.597	211.567		368.307									557.298	191.571	192.861	3319.28	271.554	160.61
	221.887				171.576	2038.91	16055.2	1618.36	994.622	334.121	732.099	428.939	161.9	347.666		448.934	541.172	110.299	791.441	149	115.459	216.727	234.143	68702.5	1333.9		204.472									4641.57	285.099	127.714	179923	219.307	168.35
	1956.99				336.701	354.761	160.61	183.831	104638	11921.9	3221.23	383.787	162.545	113.524		331.541	557.943	114.169	425.714	167.705	230.272	68.3722	79.9826	6061.91	41816.1		863.683									3328.31	496.666	464.415	719.198	456.03	141.26
	970.111				2232.42	12454.1	6864.96	68.3722	198199	161.9	538.592	1198.45	391.528	105.783		116.104	374.757	121.909	201.892	711.458	434.744	433.454	448.289	150817	2222.1		327.671									94.8181	30945.5	2276.28	148.355	2896.79	270.264
	258.653				447.644	104.493	443.774	230.917	795.311	216.727	109.009	461.835	192.216	112.234		405.718	314.125	172.866	398.623	224.467	693.397	126.424	286.389	1355.83	199.311		264.459									2925.17	127.069	110.944	3899.8	168.995	223.177
	379.272				98.0432	9171.55	537.947	612.77	28232.6	268.329	90.3029	94.173	3143.19	382.497		100.623	376.692	114.814	498.601	188.991	770.155	3652.11	114.814	372816	154.805		881.743									167.705	141.26	110.944	101.268	381.852	954.631
	340.571				2113.09	359.277	903.029	2593.63	26718.1	709.523	620.51	13832.5	874.648	88.3679		94.173	290.904	125.134	105.783	1055.9	314.125	350.246	263.814	7488.05	147.71		98.0432									343.151	176.091	781.12	293.484	9721.11	185.121
	675.337				434.744	437.969	41478.1	7897.63	35114.9	4715.75	672.112	215.437	684.367	367.662		201.892	685.012	203.827	252.848	139.97	129.004	8474.93	291.549	3895.93	247.688		127.714									242.528	523.757	288.324	111.589	539.882	2131.15
	639.216				228.982	12293.5	323.8	4462.25	239.948	165.125	3327.02	792.086	114.169	499.246		327.671	158.675	313.48	235.433	82.5627	744.999	792.086	1044.29	28647.3	74.1774		203.827									107200	129.649	451.515	23073.7	1001.07	792.731
	321.22				353.471	37962.1	83.2077	581.809	287.034	641.151	4845.4	312.835	937.215	157.385		237.368	448.934	205.762	472.155	190.281	202.537	2867.76	774.025	279.939	178.026		324.445									14879.3	1381.63	557.298	551.493	674.692	2089.87
	377.982				196.731	105.783	175.446	334.121	12879.8	112.879	325.09	8030.51	590.194	175.446		570.198	277.359	145.13	695.977	97.3981	6284.44	326.381	219128	4277.13	2445.92		333.476									613.415	341.216	641.151	240.593	350.891	738.549
	1470				501.181	1173.29	400.558	4297.13	85078.9	337.991	267.684	292.839	510.211	26943.8		307.03	545.043	338.636	997.847	137.389	360.567	243.173	27957.1	538.592	161.255		597.934									249.623	195.441	171.576	1201.67	109.654	1169.42
	199.311				207.697	625.025	355.406	22127.4	6615.33	827.562	174.801	4558.36	10178.4	1178.45		159.965	191.571	314.125	280.584	2959.36	270.264	695.332	766.93	155863	773439		809.501									1287.46	244.463	239.948	798.536	4697.69	412.168
	153.515				125.134	354.116	457.32	272.844	214.792	3043.21	343.151	124.489	436.679	151.58		98.6882	150.935	137.389	147.065	195.441	238.013	1200.38	484.411	56062	228.982		592.129									99.9782	620.51	223.177	710.168	279.939	167.705
	151.58				454.095	443.129	3619.21	7686.71	1391.95	608.255	274.134	560.523	1526.76	112.879		113.524	158.675	107.073	232.853	653.406	286.389	164.48	13771.8	3661.14	938.505		244.463									97.3981	115.459	530.207	629.54	220.597	397.978
	656.631				947.536	139.324	387.658	87.0778	4119.1	192.861	369.597	6394.09	23254.3	477.315		111.589	648.246	330.251	114.169	183.186	430.229	1349.38	1603.52	269127	264.459		604.385									179.316	370.887	588.904	118.039	932.7	741.129
	1282.95				1170.07	404.428	2020.85	19155.8	392.818	5705.21	415.393	102.558	99.9782	285.744		94.8181	265.104	164.48	149	165.77	460.545	408.943	178.671	398.623	202.537		102.558									154.805	560.523	404.428	65342.5	356.697	2082.77
	337.346				737.904	162.545	437.969	250.268	13181.6	465.705	496.666	572.778	84.4977	2034.4		254.138	129.004	227.047	157.385	194.151	546.978	3675.97	65087.8	16804.1	161.255		164.48									192.216	258.008	2827.77	112224	93.528	1496.45
	1250.05				447.644	1768.65	186.411	20608.4	89.0129	487.636	18264.4	403.138	2114.38	129.004		268.329	108.363	121.909	150.935	336.056	1249.41	137.389	11293.7	258.008	250.268		147.065									79456.2	801.116	152.225	330.896	2078.9	105.138
	495.376				578.584	28922.7	154.16	2969.68	10857.6	513.437	4838.95	56017.5	169.64	290.904		312.19	277.359	119.974	487.636	221.242	164.48	392.173	847.557	278.004	4367.44		223.822									1497.74	186.411	12160.6	224.467	508.276	2816.16
	730.809				216.727	114.169	615.35	199.956	214.792	30372.7	476.025	1875.08	745.644	831.432		192.216	125.779	258.008	123.844	225.757	788.215	5481.39	16459	3013.54	3767.57		296.065									5311.75	3339.92	348.956	1397.76	96.7531	197.376
	2463.98				245.108	628.895	21330.2	899.804	2604.59	3681.78	309.61	140.615	144.485	158.03		128.359	378.627	996.557	334.766	215.437	241.238	370.887	171533	2628.46	94.173		161.255									103.848	277.359	434.744	1566.76	127.714	820.466
	348.956				154.805	2845.19	3259.29	5282.72	265.749	9064.48	449.58	961.081	502.471	581.164		99.3332	109.654	194.796	263.168	615.995	451.515	135.454	26548.4	604.385	99.9782		109.009									2784.55	356.051	379.272	352.826	266.394	172.221
	270.909				503.761	460.545	17077.6	151.58	970.756	134.164	169.64	139.97	127.069	501.826		201.246	501.181	523.757	106.428	123.199	371.532	94.8181	96.1081	2380.77	3575.35		181.251									94.8181	1070.73	901.094	448.289	397.333	352.181
	1370.02				288.969	1609.97	2493.01	1095.89	3630.18	948.826	223.822	176.091	971.401	4404.2		138.679	288.969	118.039	214.792	852.073	317.995	42970	5629.74	261.233	19540.3		159.32									1044.29	552.783	126.424	300.58	105.138	281.874
	264.459				198.666	649.536	4201.02	245.753	7320.99	4842.82	643.086	132.229	235.433	2056.97		200.601	278.649	106.428	437.324	141.905	841.752	743.709	86847.5	160.61	1448.07		152.87									2632.97	4188.77	146.42	179.961	861.103	4723.49
	3094.16				694.042	4044.28	326.381	16144.2	260.588	157.385	205.762	386.367	332.831	116.749		397.978	363.792	113.524	187.701	846.267	294.129	98.0432	941.73	3592.12	92.883		675.982									278.649	123.844	344.441	18059.3	492.151	123.199
	109.654				276.069	545.043	517.307	2949.68	57081.1	1497.74	141.26	190.926	212436	1127.5		158.675	291.549	154.16	241.238	516.662	812.081	2945.81	449.58	189.636	103.848		106.428									319.285	1033.32	293.484	1351.96	316.06	13818.3
	112.234				538.592	371.532	546.333	964.306	135.454	636.636	3649.53	201.892	181.896	2776.81		256.718	337.346	306.385	79.3376	328.316	210.277	119.329	428.939	3819.81	5754.88		184.476									19017.8	18136.7	576.004	185.766	385.077	654.051
	101.268				1109.44	8507.18	1015.26	474.09	2534.29	588.259	1554.5	101.268	140.615	356.051		675.337	119.329	179.316	111.589	163.835	294.129	222533	98723.7	12311.5	95781.7		1229.41									154602	212.212	1881.53	81.2726	3041.92	204.472
	270.909				4379.05	3290.9	922.38	14665.8	3588.25	252.203	18803	43991.7	5945.8	1721.56		193.506	158.03	147.065	338.636	368.307	274.779	2589.76	231.562	2359.49	34640.2		154.16									85.1427	232.853	150.935	407269	4767.99	101452
	1356.48				1369.38	2840.67	546.978	168.35	1840.24	5907.75	673.402	9562.43	1310.68	773.38		86.4328	381.852	124.489	116.104	150.29	762.415	141.26	722.423	177.381	359.277		116.749									231.562	950.761	5400.11	29351.7	15843	2930.97
	150.935				1617.71	270.909	822.402	1724.79	2747.14	1969.25	415.393	238.658	201.246	1782.84		318.64	214.792	90.9479	175.446	186.411	367.017	42534	180.606	133.519	332.831		132.229									546.333	652.116	147.71	16439	1431.3	3863.67
	218.662				623.735	201.246	1626.1	1905.39	290.259	2011.82	69755.8	1819.6	238.658	2974.19		185.121	448.289	203.827	94.8181	256.073	345.731	809.501	247.043	30227.6	405.073		148.355									6114.8	477.315	312.19	4557.72	132.229	777.895
	2791.65				1855.72	706.298	143.84	241.883	5849.05	158.03	94.8181	2723.28	279.939	478.605		279.294	320.575	101.913	156.095	245.108	107.718	341.216	44485.8	1108.79	96150.7		128.359									108552	246.398	858.523	168.35	751.449	14749.7
	256.073				184.476	98.0432	56850.8	28268.7	85.1427	201.892	221.887	416.683	701.138	383.787		103.848	1180.39	234.788	214.147	715.973	206.407	628.25	102.558	670.822	194.796		327.671									51879.7	330.251	240.593	179.961	158.675	3810.78
	735.969				924.96	278.649	710.168	852.073	107.073	289.614	401.848	268.974	1082.34	2104.06		120.619	228.337	145.13	767.575	341.861	448.934	44253.6	123.199	1108.79	98.0432		96.7531									107241	144.485	614.06	296.065	4547.4	52104.1
	45517.8				903.029	859.168	22019.7	21649.5	312.835	1934.42	540.527	5711.01	11304	101.268		125.779	159.965	714.683	388.948	141.26	1077.18	539.237	746.289	290778	57397.8		174.801									34060.3	296.065	874.648	5789.06	454.095	140.615
	247.043				4050.09	297.355	2632.97	3969.46	214.792	575.359	530.852	511.502	199.311	146.42		252.203	303.805	193.506	281.229	98.6882	170.931	567.618	287.679	359.277	3312.18		144.485									1606.75	117.394	119.974	354.116	307.675	968.821
	490.861				1122.98	48948	182.541	479.895	1875.08	302.515	131.584	429.584	462.48	1286.17		214.792	437.969	92.238	103.848	250.268	876.583	179.961	489.571	398.623	129.649		147.71									203.182	104.493	2934.84	138.034	608.255	120.619
	5080.83				699.203	398.623	118.039	632.765	81.9176	530.852	562.458	577.939	6257.35	3325.08		174.156	332.186	338.636	252.848	161.9	430.229	42054.7	194.151	24528.2	2022.79		822.402									145.13	348.956	759.835	191.571	4388.72	86.4328
	392.173				1710.6	1062.99	180.606	1401.63	116.749	2935.49	20527.8	468.285	546.333	147.065		343.151	1081.05	113.524	241.238	130.294	133.519	1004.94	134.164	517.307	10290.7		431.519									179.316	341.216	508.921	171.576	5747.78	163.835
	216.082				778.54	205.117	826.272	186.411	508.276	352.181	116.749	98.0432	1077.83	1718.98		314.77	174.156	87.0778	464.415	666.307	1465.49	159.32	4778.31	1080.41	208.342		1132.01									98.0432	1693.82	670.822	290511	341.216	1973.12
	424.424				31724.7	158.675	470.865	165.125	16689.9	279.294	9645	292.194	192.861	419.909		313.48	111.589	90.3029	241.883	375.402	486.991	854.653	268.974	9421.82	2569.76		780.475									11790.3	454.74	128.359	2189.85	111.589	524.402
	3090.29				328.961	152.87	602.449	6079.32	3187.69	28004.2	46526	155.45	59801.2	1631.26		121.264	124.489	338.636	268.974	92.883	550.848	53070.4	4703.49	233148	27369.5		375.402									22186.1	179.961	243.173	908.834	145.775	207.052
	1352.61				1897.01	29172.4	114.814	292.194	468.93	238.658	460.545	11762.6	274.779	350.246		308.965	1280.37	325.09	178.671	666.307	367.662	5498.16	4302.93	795.311	673.402		158.675									129.004	3405.71	1363.57	888.839	145.775	3439.25
	349.601				230.917	244.463	417.328	216.727	880.453	2423.34	3124.48	275.424	156.74	705.008		200.601	101.268	279.294	221.887	784.345	328.961	706.298	13448.7	601.159	130.939		401.848									1241.67	511.502	2279.5	143.195	141.26	442.484
	404.428				848.847	31066.1	115.459	893.354	80.6276	239.948	29982.5	283.164	1259.73	1862.18		1134.59	179.961	112.879	300.58	352.826	445.709	260.588	187.701	6317.33	359.922		86.4328									744.354	161.255	223.177	52402.8	588.904	365.727
	1132.66				162.545	1464.84	258.008	162.545	6866.25	2973.55	270.264	16927.3	6115.44	52565.3		142.55	1145.56	159.32	179.316	392.818	138.679	392.818	161.255	3514.07	910.124		111.589									1750.59	109.654	500.536	2150.5	14222.1	123.199
	4245.53				697.268	1848.63	3196.72	700.493	474.735	1689.95	87.0778	196.731	1230.05	1640.93		339.281	391.528	119.329	353.471	91.593	481.831	85130.5	254.138	486.346	686.302		136.099									92.883	513.437	147.71	387.658	178.671	69.6622
	4145.55				443.774	2284.02	132.229	1537.08	552.783	4927.31	309.61	1089.44	181.251	16818.3		187.701	500.536	276.714	159.32	855.943	568.908	1084.93	804.986	252.848	554.718		338.636									2652.97	158.03	528.917	839.172	417.328	118.684
	441.839				1121.69	5667.15	11069.2	13581.6	42647.5	319.93	21809.4	213.502	352.826	110351		243.173	161.9	114.169	91.593	151.58	196.086	130.939	355.406	226019	2047.3		324.445									4053.31	109.009	1193.93	855.298	107.718	158.03
	220.597				1604.81	357.987	368.307	221.887	1154.59	1894.43	265.104	113.524	12814	849.492		134.164	654.696	134.809	101.913	664.371	360.567	92.238	221.242	109049	437.969		107.718									1867.34	177.381	313.48	255.428	24532.7	358.632
	1469.36				505.696	432.164	214.792	22297.1	140.615	9821.73	8344.63	137.389	2980.64	950.116		248.333	223.822	123.199	674.047	96.7531	765.64	9207.67	296.065	3051.59	325.09		1170.71									185.121	77.4025	207.697	592.129	2655.55	170.931
	115.459				2332.4	3358.62	1315.84	259.943	603.739	1445.49	2734.24	501.826	343.796	490.861		310.9	143.84	207.697	1021.71	574.714	638.571	784.345	141.26	11536.8	158.03		138.679									36034.1	15661.8	6728.86	3029.02	3246.39	568.908
	234.788				1047.51	425.069	1397.76	159.32	1297.78	166.415	158.675	5930.32	2016.98	397.978		303.805	1065.57	562.458	165.125	206.407	1094.6	450.225	201.246	156.095	294.129		156.74									156.095	3376.68	565.038	42650.7	5171.13	187.701
	134.164				703.073	1724.79	1243.6	14640.7	40843.4	1020.42	247.688	490.861	8864.52	10190		428.294	207.697	386.367	85.1427	139.97	369.597	2328.53	3075.46	46349.9	314.77		245.753									281.229	648.891	550.848	675.337	1505.48	96.1081
	890.774				356.051	1109.44	15383.7	5721.33	88.3679	2242.09	118.684	419.909	1276.5	11642.6		178.671	248.333	437.324	165.77	381.207	725.648	44688.3	66988	301.225	144544		196.731									152.87	587.614	285.744	183.831	109.009	1485.48
	1171.36				405.073	28537	208.342	3788.21	23048.5	93.528	2503.33	681.787	100.623	254.783		474.09	240.593	304.45	106.428	136.744	746.934	206.407	45792.6	7183.6	11380.7		247.043									152741	238.013	2245.96	579.229	96.7531	621.155
	184.476				633.41	1630.61	487.636	2072.45	297.355	5225.31	105.138	286.389	521.822	882.388		794.021	110.299	112.879	333.476	92.238	536.012	628.895	24516.6	1566.76	2165.98		124.489									898.514	2513	251.558	155.45	438.614	811.436
	1122.98				279.939	11933.5	11619.4	517.307	249.623	176.736	128.359	705.008	85.7878	99.3332		144.485	290.259	121.264	189.636	147.065	486.991	1675.12	1061.06	474629	253.493		163.19									307.675	96044.2	1154.59	28397.7	6559.22	185.766
	1766.71				565.038	162.545	1230.05	382.497	23767.1	377.982	92.238	423.779	961.081	18897.8		327.026	119.974	645.021	173.511	246.398	824.982	1458.39	3364.43	393178	196.086		177.381									597.289	2959.36	2078.26	30515.3	194.796	223.822
	34645.4				559.233	930.12	2501.39	3628.89	1201.67	122.554	73.5324	222.532	4051.38	289.614		146.42	101.913	434.099	114.814	156.095	346.376	1575.79	458.61	332.831	595.999		89.6579									205217	187.701	800.471	18557.2	183.186	1017.84
	6031.59				500.536	2800.04	1738.33	485.056	170.931	172.866	5684.57	9474.71	501.826	190.926		114.814	180.606	129.004	98.0432	103.203	450.225	203.827	725.003	137.389	196.086		106.428									19877.6	2763.91	8286.58	1142.98	356.051	2101.48
	501.826				181.251	562.458	864.973	266.394	148.355	1683.5	120.619	123.199	99.3332	303.16		103.203	550.203	328.316	624.38	160.61	1190.71	29956.1	67360.8	65624.4	444.419		84.4977									205.762	145.13	88.3679	207.052	163.835	208.342
	357.342				1698.34	552.138	559.878	119.329	6944.94	44975.4	609.545	137.389	174.801	68705.7		1271.34	605.03	748.869	687.592	106.428	640.506	1244.25	56211.6	84822.8	3959.14		963.016									459.255	3913.34	1156.52	3252.84	308.32	238.013
	179.316				262.523	343.796	130.294	165.125	659.211	335.411	1408.73	315.415	234.788	492.796		198.021	268.329	111.589	150.935	132.874	1643.51	150.935	51457.8	193.506	220.597		100.623									7331.31	490.216	454.095	170.285	767.575	1012.04
	299.935				484.411	89794	353.471	1896.36	576.649	241.883	33783	2336.91	341.216	1376.47		180.606	324.445	159.965	79.9826	432.164	220.597	421.844	405.073	73389.8	1128.79		102.558									338.636	73.5324	1055.9	99.9782	101.268	620.51
	1249.41				1481.61	16855	1688.02	1197.16	205.762	286.389	937.86	228.982	132.874	2351.75		413.458	155.45	144.485	149.645	181.251	183.186	390.238	15182.5	102.558	141.26		307.03									913.995	449.58	23124.6	205.117	912.704	130.939
	310.9				143.84	31534.4	19146.2	621.155	891.419	169.64	1908.62	671.467	8863.88	388.948		148.355	290.904	90.3029	161.255	104.493	445.064	171461	161.9	133457	4557.72		410.233									479.25	102.558	128.359	156.095	1218.44	4335.83
	240.593				294.129	294.775	5816.8	320.575	142.55	640.506	147.71	8621.35	379.917	307.675		242.528	139.97	933.99	518.597	420.554	344.441	158.03	77.4025	32294.3	16875		245.753									1419.69	210.922	741.774	2811	250.268	308.32
	163.835				20728.4	215.437	543.753	4102.33	98.6882	319.285	116.104	138.034	416.038	185.121		199.956	415.393	428.294	250.268	228.337	942.375	106396	193.506	18334.7	668.887		626.315									216.727	4150.71	83.8527	181.896	272.844	4811.86
	361.212				177.381	268.974	6012.88	7371.94	3299.28	352.181	121.909	816.596	1075.25	6257.99		408.943	479.895	1584.82	96.7531	505.051	248.333	174.801	79.9826	105795	15534		170.285									212.212	227.692	4243.59	69551.3	115.459	278.004
	701.783				474.735	23994.1	6434.08	755.319	408.298	602.449	116336	845.622	852.718	74.1774		158.675	514.727	243.818	217.372	128.359	523.757	73.5324	134260	172.221	6321.2		143.84									305.74	979.787	1333.9	285.744	12475.3	96.7531
	611.48					754.674	188.346	14169.2	298	541.817	179.961	2636.85	605.675	126.424		131.584	228.337	629.54	99.3332	205.117	519.242	234.788	255.428	926.25	81.9176		278.004									122860	561.168	1748.65	5142.11	3229.62	541.817
	215.437					612.125	4460.96	419.909	24297.9	291.549	179.316	425.069	18593.4	143.195		436.679	194.796	99.3332	142.55	139.324	344.441	78446.8	231.562	10982.1	298.645		258.653									1024.29	505.051	3161.89	3669.52	1620.94	427.004
	717.908					387.012	14870.3	312.835	304.45	190.281	7469.34	90.9479	173.511	165.125		112.879	972.691	103.203	154.16	598.579	840.462	36534.6	438.614	2721.99	661.791		92.238									320333	165.125	425.069	568.908	272.199	1285.53
	143.195					7382.26	870.778	474.09	947.536	476.025	1678.99	90.3029	189.636	2560.09		151.58	320.575	313.48	232.853	360.567	650.826	84270.7	190.281	172.221	197.376		137.389									92.238	593.419	5087.28	135296	436.034	128.359
	901.739					183.831	43924	114.169	275.424	290.904	4886.03	2231.77	216.082	139.324		124.489	278.004	221.887	120.619	213.502	579.874	181.896	18332.8	277.359	114.814		193.506									1250.05	1003.65	160.61	1441.62	733.389	245.108
	770.8					334.766	60247.5	252.848	7786.05	2355.62	70.3073	551.493	53630.9	1460.33		119.329	200.601	150.29	117.394	340.571	1091.38	209.632	5598.78	33254.7	365756		120.619									691.462	230.272	241.883	935.925	4308.74	287.679
	6466.98					139.97	223.822	159.32	1150.72	15795.9	179.961	2385.29	7423.54	8027.93		205.117	596.644	126.424	143.195	203.827	240.593	175.446	177.381	515.372	31644.7		273.489									274.134	1766.07	228.982	412.813	20458.1	597.289
	4631.89					2608.46	844.977	516.017	260.588	136.744	566.973	79972.3	1762.2	13646.7		119.329	412.168	458.61	196.731	1039.13	1402.28	121.264	15568.9	4485.47	136.099		332.831									241.883	427.649	339.281	45962.9	546.978	921.735
	350.891					2347.88	358.632	2886.47	161.9	465.06	1809.93	4430.65	25906	494.731		176.736	333.476	128.359	143.84	129.004	695.332	94.8181	1385.5	5260.79	130425		1248.12									118332	71.5973	278.649	474.09	437.969	372.822
	2329.17					530.852	87700.3	176.736	9306.36	909.479	275.424	6657.26	84651.2	3328.95		98.0432	209.632	870.133	121.909	525.047	356.697	789.505	154.16	721.133	1341.64		673.402									3879.16	107.718	105.783	297.355	134.164	896.579
	138.034					970.111	258.653	4053.96	2191.14	2111.8	245.753	230.272	124239	500.536		107.073	850.782	201.246	369.597	213.502	639.861	523.757	3778.53	3169.63	228.982		174.801									1023	603.094	232.853	12967.5	198.666	132.229
	219.307					825.627	159.965	426.359	41488.4	606.32	116.104	270.264	162.545	2636.85		202.537	423.779	383.787	114.169	212.212	240.593	15092.8	105.783	14000.2	93.528		703.718									27445	2998.06	84.4977	20570.4	1759.62	241.883
	365.727					234.143	1634.48	1270.05	1118.47	2138.89	750.804	675.982	468.285	390.238		772.09	101.268	507.631	123.199	525.692	1146.85	222.532	55805.3	4151.35	202.537		698.558									1333.9	1077.83	685.012	1208.77	324.445	926.25
	1017.2					401.203	188.346	227.047	1629.32	4512.57	603.094	4037.19	451.515	440.549		200.601	149	113.524	246.398	144.485	873.358	3192.85	210.922	35162.7	128.359		703.718									149.645	276.069	381.207	61100.9	2345.94	653.406
	140.615					1420.98	21762.4	1656.41	163.19	158474	1372.6	1433.88	143.195	144.485		881.098	280.584	145.13	236.723	465.705	676.627	1233.28	316.06	25229.3	2197.59		378.627									45228.2	392.173	797.246	1422.27	112.879	223.177
	412.168					796.601	11639.4	4774.44	187.056	101.913	405.718	5536.86	298.645	228.337		178.026	1120.4	556.653	239.948	817.886	869.488	410.233	380.562	274.134	163.19		68.3722									79.3376	137.389	1488.06	79286.6	1164.26	573.424
	138.679					2436.89	5371.09	12772.1	9055.45	8529.11	352.826	272.199	85.1427	1344.87		129.649	131.584	154.16	168.995	141.905	188.346	11093.1	270288	15024.5	5238.86		150.935									7880.22	497.311	526.982	422.489	946.891	816.596
	310.9					6349.58	843.042	8956.76	1765.42	314.125	70352.4	304.45	407.008	180.606		337.346	138.679	170.931	226.402	287.679	93.528	202.537	127.714	205902	31547.3		95.4631									706.298	109.009	665.016	3817.88	1369.38	93.528
	3097.39					4357.12	111.589	110.944	169.64	44630.9	146.42	526.982	1784.13	431.519		214.792	486.991	357.342	172.221	98.0432	811.436	478.605	339.281	102589	123.844		330.896									40959.5	795.956	854.008	90.3029	5227.25	8460.74
	938.505					125.779	2024.72	4440.32	217.372	162.545	170.285	239.948	343.151	184.476		178.026	430.874	272.199	397.978	754.029	140.615	4264.23	10524.8	4237.79	20765.8		177.381									298311	3701.77	416.038	357.342	4117.17	211.567
	238.658					252.203	5080.18	51748.7	1749.94	1533.86	210.922	424.424	98.6882	516.662		316.705	627.605	216.727	879.808	107.073	541.817	1464.2	670.822	45881.6	275.424		245.108									286.389	859.168	88.3679	107.073	452.805	98.6882
	2311.11					725.648	3067.07	308.32	665.016	130.939	132.874	2649.75	533.432	1793.8		2041.49	283.809	489.571	221.242	1282.3	2563.31	28330.6	2897.43	218666	15725		131.584									361.212	213.502	1847.34	48097.3	207.697	31799.5
	113.524					131.584	428.294	149.645	1139.11	263.814	2553.64	60333.3	141.905	1109.44		137.389	1081.05		781.765	284.454	371.532	1380.99	296.71	288.969	32259.4		189.636									1619.65	122.554	589.549	1821.54	497.311	631.475
	178.026					3130.93	1482.9	147.065	366.372	302.515	296.065	1498.38	116.104	492.796		137.389	907.544		190.926	722.423	299.29	5073.73	4182.96	14921.3	99.9782		268.974									27402.4	6196.07	531.497	116.104	146.42	906.899
	198.021					200.601	269.619	190.926	147.71	782.41	1622.87	7769.28	147.71	232.853		321.22	111.589		858.523	190.281	1365.51	4681.56	2809.07	323.8	22380.9		312.19									542.463	4166.83	114.169	268.974	1513.22	147.71
	301.87					334.766	324.445	4092.01	298	136.099	1769.29	350.891	599.224	23599.4		314.77	403.783		137.389	356.697	1004.3	237.368	283.809	10016.5	893.999		943.665									3915.28	315.415	119.329	2940	3125.77	2537.51
	103.848					522.467	4471.93	346.376	1193.93	22708.6	167.705	19506.7	19897	23944.5		147.71	170.285		127.714	290.904	99.9782	166.415	10175.2	22814.4	53294.8		163.19									782.41	137.389	337.991	121.909	4253.91	102.558
	1797.67					37844	227.692	568.263	438.614	235.433	301.225	655.341	2016.98	4018.48		311.545	573.424		107.073	202.537	2219.52	721.778	15392.1	1422.27	130.939		387.658									319.93	252.203	258.653	343.151	473.445	1122.34
	3365.72					6896.56	4798.95	3089	2133.73	356.697	26743.9	24855.9	139.324	169.64		457.32	218.017		784.345	2026.01	188.991	334.121	2321.43	1004.3	130.294		98.6882									51557.8	165.77	1151.36	481.186	254.783	139.97
	325.09					638.571	93.528	918.51	328.316	592.774	2577.5	973.981	8144.68	1201.03		167.06	136.744		154.805	272.199	170.931	367.662	185.766	313055	26104		103.848									12929.4	12378.6	521.822	258.653	199.956	1527.41
	148.355					105.783	2711.02	330.251	51705.5	7685.42	437.324	4806.05	319.285	1918.29		141.905	240.593		305.095	926.25	365.082	1975.05	20346.5	24952.6	320.575		757.899									7946.01	328.961	94.173	140.615	3076.75	83.2077
	3281.22					947.536	4762.19	26938.6	252.848	997.202	207.697	545.688	146.42	110.299		981.722	228.337		317.35	350.246	165.77	5590.4	285.099	537.947	216.727		312.835									752.739	8600.71	394.108	189.636	3178.66	267.039
	1379.05					696.622	1644.16	129.649	49098.3	1306.81	393.463	2267.25	111.589	101.913			128.359		248.333	263.814	107.718	1818.96	244.463	19470	152.225		112.879									433687	1573.85	97.3981	67754.9	498.601	195.441
	865.618					9102.53	193.506	176.091	28093.9	150.29	3210.27	151.58	129.004	506.986			204.472		1080.41	125.779	295.42	118.039	64175.7	118.684	58374.4		213.502									553.428	28753.7	317.35	114.169	2572.99	843.042
	1027.52					366.372	1340.35	124.489	1282.3	299.935	883.034	1028.16	950.761	99.3332			149.645		76.7575	307.675	144.485	177.381	174.156	1960.22	788.86		111.589									117.394	378.627	840.462	23123.4	5884.52	344.441
	114.814					6463.75	607.61	970.756	234.788	9195.42	132.874	11873.5	17534.2	1008.17			158.675		854.008	1052.67	138.679	3295.41	185.121	417.973	301.87		312.835									368.952	5803.25	136.744	111.589	266.394	306.385
	1804.12					130.939	265.104	955.921	432.809	2432.37	193.506	289.614	163.19	9367.64			158.03		620.51	398.623	465.06	7233.26	1004.94	193140	438.614		134.809									5671.02	381.852	357.987	85.7878	170.931	40424.1
	328.316					131.584	149.645	196.731	9055.45	258.008	259.298	243.173	9264.43	135.454			197.376		212.857	143.195	205.762	342.506	13568.7	21225.1	374.112		520.532									98.0432	988.172	390.883	518.597	9128.33	435.389
	12198					411.523	181.896	263.168	192.216	23427.8	173.511	766.93	345.731	7178.44			234.788		303.805	343.151	104.493	1184.26	101.913	9223.15	8458.8		876.583									1301.65	725.648	641.151	16904.7	412.813	683.077
	183.186					129.649	187.056	581.164	425.714	146.42	5443.33	632.12	859.168	29042.1			99.3332		480.541	658.566	116.749	569.553	6972.68	948.826	7091.36		1021.07									879.163	160.61	98.0432	792.086	537.302	308.32
	530.207					327.671	20331.7	2509.78	33668.2	416.683	648.246	110.299	11007.9	81.9176			227.692		1176.52	186.411	187.701	772.09	390.883	3434.09	107.718		187.056									85.7878	112.879	95.4631	6766.91	765.64	317.35
	129703					5688.44	174.801	142.55	322.51	94.173	316.06	199.311	9517.28	229.627			416.683		375.402	283.164	325.736	92399.9	1284.24	846825	348.956		2147.92									93170.7	115.459	232.853	3908.83	1918.94	652.116
	815.306					673.402	225.757	2787.78	6263.15	472.8	761.125	4177.15	307.03	36245			191.571		103.848	314.125	153.515	271.554	568.263	23443.9	18759.8		111.589									27941.7	267.684	152.87	96862.8	4889.26	305.74
	4302.29					300.58	2472.36	174.156	6164.46	82117	781.12	661.146	107.718	215.437			194.796		363.792	353.471	137.389	126.424	503.761	325.09	238.658		1206.83									122.554	240.593	220.597	1366.8	264.459	486.346
	1066.86					4308.74	2372.39	1173.29	22135.8	152.87	3915.92	514.082	1638.35	331.541			149		156.74	623.735	388.303	227.692	1987.31	942.375	54758.4		290.259									1315.84	308.965	87.7228	2141.47	1056.54	829.497
	3159.31					23842.5	294.775	76.7575	122.554	5278.21	193.506	1899.59	183.186	499.246			235.433		266.394	616.64	632.765	12374.1	861.748	1413.89	956.566		1807.99									282.519	106.428	340.571	259.298	107.073	980.432
	182.541					282.519	584.389	302.515	33091.5	306.385	122.554	1473.87	21092.8	483.121			173.511		318.64	1419.05	177.381	1250.05	89.0129	6629.52	7237.78		145.775									491.506	541.172	881.743	5328.52	3987.52	92.238
	150.29					1956.99	541.817	254.783	2845.83	174.801	58690.4	1059.12	452.805	384.432			91.593		808.856	852.073	89.0129	219.307	69336.5	772.735	147.065		342.506									379.272	672.112	583.099	2600.72	241.883	9276.04
	179.961					263.168	11965.1	208.987	1752.52	50414.2	258.653	401.203	788.86	221.242			279.939		595.354	116.104	669.532	11888.4	119.329	275.424	2883.24		131.584									1336.48	5698.11	258.653	690.817	248.333	213.502
	10584.8					1839.6	717.908	2157.59	245.753	691.462	3942.37	920.445	1817.02	201.892			666.952		107.718	279.939	256.718	286.389	152689	6232.19	2066		421.199									35593.5	1715.11	178.671	650.826	1427.43	814.661
	6122.54					151.58	594.064	796.601	848.847	110.299	136.099	31929.2	14379.4	2587.82			121.264		464.415	552.783	514.082	144.485	63667.4	344.441	52769.2		106.428									559.233	213.502	624.38	1805.41	342.506	146.42
	801.761					6567.6	15812.7	461.835	97.3981	138.034	90.3029	638.571	1193.93	908.189			1026.87		195.441	2056.97	90.9479	212.857	7879.57	243.173	30882.3		964.306									225.757	1127.5	202.537	177806	258.653	87.0778
	5489.13					298	597.289	443.129	11009.2	109.654	168.35	406.363	12661.8	4623.51			320.575		363.792	1155.23	129.649	674.047	1450.01	333723	319.285		461.835									1001.72	101.268	283.164	799.826	165.77	189.636
	159.32					258.008	250.913	4109.43	2596.85	14003.4	153.515	6599.85	52477.6	98.6882			534.077		101.913	1068.15	292.194	904.964	130.939	19762.1	6216.71		882.388									171.576	222.532	327.671	3294.12	485.056	299.935
	975.917					481.186	252.203	104.493	18812	2729.73	640.506	103.848	3508.91	216.082			284.454		259.943	235.433	1011.39	136.099	306.385	3285.74	1666.09		430.229									68615.4	171.576	15311.5	337.991	167.705	407.008
	4033.32					1168.78	3797.24	1689.31	2625.88	266.394	383.787	26709.7	170.931	154.805			124.489		105.138	1563.53	188.991	139.324	288.324	309.61	32038.2		165.125									452.805	1832.5	109.654	46444.7	735.969	216.727
	1438.4					249.623	332.831	185.121	154.805	365.082	1938.29	3143.19	9773.36	594.709			612.125		311.545	264.459	525.692	250671	24252.1	461.19	783.7		210.277									6394.09	283.164	207.052	11589.1	741.129	321.865
	2494.94					695.977	132.874	214.147	178.026	1670.6	1435.82	239.948	1649.32	583.744			427.004		191.571	372.177	143.195	283.809	150.29	160.61	14497.5		158.03									639.216	187.701	112.879	2227.9	1094.6	1248.12
	414.103					245.108	98.0432	528.272	279.294	1585.46	343.151	217.372	4037.19	550.848			232.853		324.445	112.234	147.065	91692.9	143.84	1213.93	586.969		296.71									412.168	1559.02	425.069	556.653	1548.05	216.082
	1339.06					388.303	246.398	374.757	1866.69	151.58	2149.21	1524.18	125.134	476.025			125.779		492.796	93.528	138.034	5427.85	615.995	362.502	534.722		159.965									517.952	950.761	100.623	52509.9	107.073	110.944
	2848.41					174.801	1519.67	203.182	779.83	98.0432	325.09	6749.5	2394.96	258.008			164.48		290.259	330.896	305.74	783.7	307.675	208.987	872.068		247.688									9463.75	150.29	790.151	141.26	1239.73	136.744
	1193.29					5248.53	639.216	23331.7	1805.41	5269.18	1966.67	569.553	167.705	101.913			198.666		218.662	508.276	199.956	674.692	1034.61	118.039	2356.91		199.311									6378.61	3463.12	117.394	125.134	14291.1	858.523
	242.528					3427	1211.35	149.645	156.095	305.095	635.991	1119.76	267.684	396.043			106.428		176.736	79.9826	100.623	6095.45	185.766	1729.3	46322.8		323.155									8200.15	143.84	563.103	656.631	3272.84	87.7228
	166.415					29391.7	219.307	298.645	127.714	4155.87	11890.3	363.792	46378.3	363.792			121.264		223.822	985.592	122.554	102.558	1480.32	119563	42228.2		274.779									123.199	304.45	279.294	322.51	228.337	5007.3
	981.722					886.904	3279.93	918.51	4250.04	303.16	688.882	4148.13	289.614	129.004			412.168		246.398	606.965	110.944	109.009	662.436	71020.7	154.805		252.203									388.303	144.485	527.627	1924.74	437.324	259.943
	1012.68					169.64	372.177	1364.86	1439.04	278.004	67639.5	1323.58	236.078	726.293			113.524		179.316	140.615	279.939	7862.16	144.485	151.58	409978		605.03									192.861	118.684	191.571	40816.9	1475.81	146.42
	1881.53					846.912	999.137	9069.64	19410	239.303	819.176	4337.77	701.138	155.45			241.883		123.844	190.281	121.264	4001.71	291.549	617.285	122.554		390.883									11562	1189.42	114.814	608.255	417.328	109.654
	3286.38					2189.85	908.834	568.908	867.553	100.623	441.194	86.4328	12715.9	149			200.601		99.3332	126.424	181.251	5631.03	3269.61	307.03	4491.92		633.41									217.372	2533	173.511	164.48	499.246	1017.2
	1165.55					949.471	159.32	321.865	205.762	987.527	9351.51	178.671	2354.97	2639.43			104.493		119.329	1511.93	343.151	725.648	181.896	90.9479	303.16		274.779									1493.87	118.039	98.6882	168.35	259.943	2856.8
	240.593					25747.9	49160.9	1703.5	238.013	807.566	1308.75	5954.83	225.112	16068.1			152.87		183.831	93.528	171.576	1851.85	609.545	63640.3	806.276		316.705									7275.83	2573.63	670.177	8845.17	1855.72	301.87
	577.294					2703.28	2231.13	510.856	4918.93	4956.34	199.311	27826.2	759.19	5229.18			92.883		112.234	121.264	200.601	8351.08	709.523	16118.4	1466.13		294.129									1253.28	579.229	100.623	8585.23	337.346	681.787
	248.978					4519.66	820.466	2881.31	7076.52	103.203	2702.64	78935.1	7044.92	227.692			162.545		430.874	83.8527	232.207	7727.99	103.203	964.306	17242.1		442.484									865.618	426.359	850.782	352.181	213.502	202.537
	220.597					110.299	11198.2	2738.11	141.905	221.887	3366.36	54132.7	14320.8	3139.32			199.956		123.199	430.874	113.524	216.082	506.986	29739.3	506.986		294.129									20789	716.618	89.6579	11754.9	1468.07	85.1427
	158.03					652.116	1138.46	1351.32	1081.05	603.094	2012.46	5653.61	203.182	764.995			329.606		751.449	246.398	109.009	7770.57	321.22	264.459	1944.74		892.709									13761.5	7680.26	939.15	344.441	634.7	2772.94
	467.64					1472.58	241.883	181.896	24930.7	138.034	16540.3	343.151	10084.9	4719.62			114.814		171.576	498.601	1528.7	6143.18	1259.08	775.315	885.614		187.701									20778.7	8245.95	124.489	9446.33	355.406	137.389
	494.731					379.917	1173.94	881.098	145.13	832.077	191.571	701.783	13637.7	287.034			296.065		99.9782	170.285	212.857	2019.56	463.125	41000.1	12145.1		476.025									396.688	706.943	290.259	17416.2	262.523	176.091
	125.779					96.1081	738.549	1435.82	412.813	979.142	82699.4	20573.6	91.593	165.125			298		412.168	391.528	591.484	330.251	95.4631	122.554	99065.5		592.774									370.887	568.263	499.246	3127.06	486.991	2082.77
	528.272					12965.6	434.099	1063.64	812.726	589.549	926.895	173.511	6755.3	13374.5			961.081		210.277	90.3029	125.134	23980.6	132.874	3108.36	116217		119.974									2127.28	396.043	145.13	252.203	5721.33	209.632
	648.891					167.06	92.883	20013.7	427.004	228.337	132.229	192.861	6174.78	130.294			156.74		194.151	1174.58	897.869	7726.7	145083	195735	1504.83		320.575									682.432	301.225	236.078	12705	4316.48	645.021
	270.264					605.675	166.415	24179.3	146.42	2556.86	4661.57	905.609	3384.42	9141.88			176.736		81.2726	1662.22	111.589	637.926	1044.29	14196.3	8373.66		265.749									1624.81	298.645	727.583	10027.5	268.329	106.428
	3671.46					302.515	843.687	154.805	464.415	363.147	719.198	1357.77	3628.89	271.554			194.151		103.848	138.034	739.839	30690.1	3449.57	215537	735.324		216.082									261.233	714.683	1610.62	325.736	841.107	223.177
	219.307					903.674	207.697	5660.7	2131.15	156.095	176.091	17347.2	39019.9	254.783			169.64		113.524	232.853	311.545	1704.15	1586.75	112.234	125.779		502.471									188.991	214.792	276.069	5816.15	1230.7	3723.71
	268.974					262.523	187.056	274.779	1241.67	78.0475	196.731	79.9826	147.71	7381.62			299.29		129.004	147.065	98.6882	1421.63	39543	7282.29	7747.35		459.255									8380.76	83.8527	282.519	136.099	289.614	1494.51
						130.939	35287.2	6208.33	693.397	268.974	11265.9	26000.1	2152.43	78.0475			125.134		313.48	125.134	223.822	1064.28	102462	287.679	1217.8		116.104									840.462	186.411	501.826	14759.4	196.086	875.938
						9425.04	206.407	9722.4	101.913	1086.22	374.757	2314.98	670.822	369.597			190.281		111.589	123.199	123.844	48366.9	16385.5	935.925	79.3376		112.234									11563.3	425.069	162.545	1695.76	96.7531	151.58
						8324.64	477.96	1626.74	3313.47	194.796	608.255	185.121	3944.3	461.19			116.749		299.935	146.42	108.363	46659.5	1202.32	1032.03	2984.51		874.648									838.527	127.714	100.623	576.004	111.589	7402.26
						15794	174.801	2365.29	286.389	11762.6	817.241	478.605	948.181	107.073			600.514		145.13	401.848	205.762	18010.9	2185.33	230.917	49470.5		81.9176									39156	273.489	248.978	463.125	147.71	267.684
						390.238	407.008	83.2077	3144.48	152.87	123.199	455.385	1967.96	327.026			501.826		98.6882	102.558	1193.93	6844.32	927.54	5221.44	287.034		162.545									319.285	654.051	149.645	714.038	640.506	114.169
						444.419	2094.38	712.748	303.16	148.355	1228.12	612.77	112.879	1599.01			312.19		102.558	518.597	234.143	526.982	519.242	3983	41516.8		247.043									194.151	514.082	121.909	165.77	244.463	188.991
						5214.35	311.545	268.329	23632.3	192.216	843.042	288.324	768.22	27485			396.688		98.6882	334.766	181.896	5478.81	1749.94	729.519	93.528		207.697									747.579	146.42	930.765	4447.42	227.047	250.913
						9855.92	401.203	10582.2	319.285	973.981	708.233	95.4631	5688.44	328.316			94.8181		351.536	350.246	103.848	2427.86	385.722	86054.2	3772.08		465.705									1335.19	2948.39	385.722	121039	628.895	9734.65
						488.281	6536.64	218.017	690.172	137.389	352.181	729.519	450.225	124.489			303.805		107.718	196.731	193.506	331.541	4971.82	65203.9	2043.43		129.004									9496	5823.25	258.653	161.9	2639.43	434.099
						9585.65	802.406	355.406	192.216	96.7531	112.234	229.627	3785.63	1130.72			155.45		104.493	156.74	184.476	1496.45	620.51	231346	21648.8		330.896									280.584	135.454	770.155	26293.6	2084.06	183.831
						132.874	945.601	557.298	114.814	5331.74	6697.9	1008.81	18698.5	4439.68			149.645		152.225	425.714	184.476	226485	349.601	549.558	128.359		1160.39									819.821	368.307	269.619	1398.41	1927.32	121.909
						141.26	493.441	132.229	174.156	228.982	895.289	66461.7	1118.47	28157.7			232.207		94.8181	176.091	150.29	2510.42	930.12	31795	388.303		636.636									15040.6	809.501	434.744	163.835	418.619	3019.99
						285.744	392.173	272.844	200.601	12095.4	289.614	139.324	2257.57	13242.3			238.013		319.285	340.571	172.866	1906.68	478.605	860.458	3349.59		485.056									291.549	588.904	4847.98	317.995	1499.67	6428.28
						1504.19	98.0432	305.74	1448.72	87.7228	2581.37	1482.9	17299.5	11283.3			329.606		262.523	179.961	137.389	230.272	77291.6	100.623	2902.59		912.059									354.116	2474.3	323.155	56174.2	246.398	979.142
						441.194	126.424	92.238	1258.44	168.995	10292.6	1566.76	16350.6	384.432			306.385		131.584	106.428	334.121	187.701	496.021	5676.83	222.532		541.817									771.445	434.744	1068.15	17731.6	170.285	457.32
						108.363	11068.6	532.142	2672.97	6968.8	141.905	2465.91	398.623	834.012			184.476		177.381	288.324	493.441	843.687	134.809	125.779	379.272		641.151									145.775	486.991	306.385	222.532	183.831	286.389
						210.277	19474.5	3236.07	381.207	217.372	483.121	1195.87	334.766	5688.44			163.835		775.315	390.883	133.519	5632.97	325.736	399.913	345.731		141.905									256.073	378.627	84.4977	236.078	178.026	268.974
						496.666	468.285	95.4631	176.736	161.9	398.623	800.471	439.259	708.878			170.931		136.099	274.134	193.506	1217.8	3736.61	1004.3	1335.84		734.034									256.073	7591.9	150.29	345.086	150.935	123.199
						692.107	59062	1075.89	1208.77	4342.28	392.818	465.06	1130.08	1432.59			293.484		121.264	119.329	287.679	25101.6	513.437	143.84	4642.86		340.571									149	198.666	585.034	152.87	135.454	1201.03
						6366.36	119.974	10997.6	2689.09	137.389	905.609	1196.51	36693.9	361.212			234.143		308.32	214.792	760.48	276.714	8710.36	313.48	15362.5		903.029									2203.39	92.883	162.545	706.943	9436.65	1446.78
						288.324	335.411	76.7575	2193.72	383.142	4128.78	6009.66	595.354	1053.96			216.082		414.748	99.9782	263.168	447.644	314.77	519.242	71195.5		392.173									41629	1385.5	361.212	3465.05	154.805	2254.99
						138.679	5267.24	94.173	135.454	348.956	3830.78	594.064	2380.13	346.376			679.207		158.675	795.956	121.264	1123.63	86579.9	381.207	3642.43		173.511									376.692	971.401	166.415	123.844	273.489	241.883
						330.896	503.761	117.394	19975	147.71	801.761	22864.7	5003.43	118.684			243.173		859.813	186.411	339.281	1697.05	2829.71	729.519	735.324		453.45									600.514	145.775	212.212	868.843	157.385	83.2077
						2293.69	4140.39	193.506	316.705	15607.6	146.42	3496.66	1262.95	333.476			521.177		94.173	196.731	238.658	839.817	88.3679	231.562	3459.89		612.125									481.186	332.831	306.385	576.649	488.281	534.077
						138.034	13850.5	541.172	2278.21	7362.91	122.554	4735.1	222.532	16341			199.956		216.727	146.42	114.169	3228.97	99528.6	113.524	1266.18		117.394									657.921	96.7531	82.5627	31537.6	545.043	1187.48
						463.125	5967.73	121.909	390.238	1515.15	252.848	309.61	203.827	964.951			164.48		116.749	179.961	203.182	2985.8	20278.8	412.168	3226.39		779.83									2780.68	788.86	189.636	21991.3	1889.27	477.96
						283.809	176.736	977.207	581.809	982.367	3121.26	2157.59	389.593	308.965			103.203		161.255	334.766	1028.16	334.121	39365.6	16764.1	3114.16		1019.78									203.827	3134.16	265.749	4035.25	183.831	9035.45
						27463.7	296.065	2509.13	23407.2	367.662	1166.2	5882.59	379.917	683.722			131.584		78.6925	225.112	154.16	243.818	1066.22	230.272	419.264		697.913									137855	206.407	352.826	582.454	218.017	127.069
						985.592	681.787	1092.67	28842.1	406.363	536.657	319.285	9040.61	376.692			722.423		107.073	483.766	109.009	96.7531	560.523	199.311	167000		216.727									412.813	5867.75	210.277	110.299	5805.19	276.069
						256.718	408.298	367.662	345.086	76.7575	805.631	5703.92	18620.5	1642.87			114.814		138.034	257.363	89.0129	15219.9	339.926	125718	213.502		129.004									4191.35	271.554	92.238	375.402	246.398	373.467
						250.268	24779.8	441.194	127.714	268.974	2612.33	647.601	108.363	2575.57			112.234		95.4631	885.614	89.0129	361.212	151.58	336.056	344.441		241.238									256.718	85.7878	497.956	338.636	457.32	251.558
						27343.1	168.995	836.592	226.402	328.961	238.013	5814.22	7079.1	624.38			134.809		110.299	331.541	252.848	245.108	119.974	3623.08	1716.4		172.221									449.58	214.792	4914.41	61985.2	2387.22	196.086
						30662.4	5104.05	332.186	506.986	11667.8	1806.7	269.619	9261.21	3776.6			228.982		113.524	474.09	221.242	198.021	231.562	799.826	194538		863.683									163.19	614.06	644.376	365.082	657.276	627.605
						129.004	175.446	109.009	3646.3	268.329	2043.43	134.164	3867.54	878.518			263.168		116.749	543.753	564.393	2327.24	838.527	143.195	74296.1		2160.17									577.939	210.922	216.082	494.731	405.073	354.116
						35889	434.099	107.073	2478.17	112116	728.229	2882.6	1719.63	179.316			108.363		167.06	114.169	246.398	418.619	107577	3526.97	83912		289.614									341.216	135.454	348.956	86.4328	21069.6	154.805
						119.974	24677.9	300.58	604.385	132.229	332.186	899.804	2000.21	8040.83			84.4977		379.272	81.9176	158.675	29979.9	220.597	101.913	178.026		945.601									3359.91	206.407	316.06	224.467	109.009	2875.5
						110.944	21883	91.593	317.35	1480.97	1495.8	250.913	110.944	154.16			194.796		715.973	282.519	165.125	53727.7	149.645	2732.31	259.298		226.402									5678.76	464.415	463.77	18150.9	4465.48	236.078
						120.619	6393.45	145.13	441.194	2949.68	1845.4	1262.95	2115.67	261.878			212.212		1750.59	116.104	138.679	416.038	298	134.164	10913.8		155.45									26510.4	580.519	155.45	11109.2	3868.83	697.268
						193.506	4241.66	3522.46	177.381	209.632	176.736	1802.83	134.809	1173.29			205.762		280.584	598.579	195.441	55026.1	10363.5	1615.13	112.234		152.87									8123.39	150.935	82.5627	134.809	2567.83	994.622
						127.069	506.341	26483.3	127.714	116.749	1222.96	165.125	270.264	304.45			551.493		121.264	307.03	561.168	212.857	1351.32	25066.8	8380.11		170.285									2454.3	283.809	308.965	427.004	205.117	98.6882
						2465.91	1431.3	1382.28	288.324	116.104	262.523	421.844	16548.7	190.281			217.372		84.4977	93.528	381.852	931.41	12363.1	1528.7	477.96		1606.75									634.055	1632.55	105.783	1224.89	163.19	91.593
						573.424	428.294	325.736	136.099	79.9826	1208.12	123.199	143.195	348.956			106.428		116.749	958.501	125.779	520.532	26562.6	1784.13	1677.05		105.783									140.615	675.982	213.502	129.649	78.6925	457.32
						10392.6	6299.92	112.879	746.289	390.883	11164	7522.88	3101.91	236.723			178.671		870.133	537.302	294.129	1261.02	96.1081	1297.78	4069.44		231.562									221.242	78.0475	1098.47	47647	259.943	109.654
						136.099	29454.9	110.299	207.052	8910.96	122.554	856.588	4282.29	286.389			213.502		316.705	196.731	187.701	3248.97	861.748	441.839	13004.9		357.342									3099.97	486.346	365.082	228.337	632.12	473.445
						357.987	382.497	281.874	430.874	3228.33	119.974	152.225	30639.8	7248.74			686.302		606.32	107.718	138.034	4808.63	468.285	34326.7	325.736		120.619									319.93	147.065	101.913	1714.47	5202.74	874.648
						144.485	168.35	131.584	167.06	790.796	423.134	98.6882	390.238	400.558			91.593		361.212	221.242	230.272	27942.3	63861.6	174.801	1150.72		293.484									255.428	435.389	289.614	389.593	85.7878	1800.9
						123.199	670.822	505.051	149	3097.39	339.926	523.757	422.489	248.333			270.909		107.073	369.597	188.346	3897.86	4859.59	1053.32	12137.4		179.961									301.225	1268.11	1311.33	9442.46	248.978	630.83
						19609.9	794.021	689.527	599.869	702.428	403.138	301.87	3432.8	164.48			169.64		88.3679	381.207	445.064	83.8527	134660	78921.5	587.614		405.073									5918.71	1604.17	1064.28	1686.08	1581.59	460.545
						79.3376	681.787	147.065	208.342	5775.52	2250.48	254.783	266.394	17902.6			176.091		197.376	259.298	812.726	1139.11	174.801	429.584	160.61		158.675									1426.14	149.645	349.601	2330.46	207.052	270.264
						290.904	586.324	4866.68	271.554	247.043	775.96	230.272	758.544	3013.54			141.26		492.796	690.817	242.528	15433.4	161.9	314.77	346.376		1112.02									392.818	1371.31	431.519	293.484	2453.66	191.571
						171.576	98.0432	143.84	852.073	122.554	97.3981	721.133	1520.96	2120.83			362.502		178.671	266.394	334.766	497.311	136.099	411.523	662.436		454.74									139.324	1017.2	605.03	420.554	903.029	139.97
						180.606	1570.63	207.052	178.026	1622.23	2585.24	113.524	52556.3	775.315			217.372		140.615	546.978	170.931	410.878	11932.9	89.0129	109087		176.091									120.619	145.13	290.259	2979.35	244.463	2304.66
						16172	3680.49	17627.8	643.086	115.459	525.047	289.614	197.376	90.9479			89.0129		83.2077	310.255	581.809	143.84	200.601	1514.51	163.835		408.943									605.03	211.567	617.93	5098.24	1057.19	8208.53
						143.84	698.558	192.216	201.246	119.329	450.87	1764.13	747.579	1207.48			168.995		334.121	121.264	219.952	991.397	132.874	40241.6	132.874		628.25									16072.6	656.631	135.454	1482.9	1015.26	784.99
						219.952	417.328	2174.37	1987.31	280.584	1018.49	256.073	128796	8429.78			89.0129		233.498	180.606	107.718	111.589	661.146	54711.3	15039.3		734.679									32206.5	2267.89	236.723	874.003	178.671	441.839
						109.009	448.289	374.112	159.965	1148.14	803.051	526.337	354.116	473.445			296.065		574.069	123.844	176.736	287.679	36604.3	516.017	86544.4		1082.34									234.143	261.878	290.904	2084.71	171.576	105.783
						41539.3	821.757	198.021	2333.69	173.511	110.299	7176.5	130.939	127.069			139.97		138.679	243.818	405.718	265.749	198.666	294.775	301.87		689.527									116.749	300.58	115.459	3205.75	1055.9	90.3029
						1041.71	339.926	3497.3	1551.28	109.009	205.762	3245.74	417.328	6069.65			201.892		223.822	476.67	243.818	190.926	1043	243.818	6599.21		234.143									304.45	142.55	706.943	4767.35	2368.52	568.908
						119.974	238.658	434.099	2429.79	286.389	114.814	13295.8	608.255	328.961			114.814		144.485	930.12	94.8181	6274.12	45661.7	498.601	129442		157.385									176.091	282.519	109.009	505.051	294.129	811.436
						2864.54	2817.45	92.238	84.4977	19471.2	218.662	154.16	161.255	252.203			81.9176		281.229	305.74	140.615	1756.39	103.203	205.117	561.813		146.42									397.333	163.835	1150.07	1242.31	245.753	96.1081
						75129.4	99.3332	181.251	145.775	3083.84	6937.84	304.45	1345.51	1692.53			104.493		225.112	120.619	298.645	7817.65	1604.81	128834	170.285		359.922									212.212	400.558	394.108	1159.1	214.147	9385.05
						119.329	11961.3	889.484	4838.95	149	183.831	1124.92	2755.53	117.394			259.943		206.407	219.952	130.294	13519	156.095	141.26	348.311		1059.12									7672.52	334.766	959.791	407.653	416.038	23638.1
						3008.38	461.835	214.792	5396.24	282.519	139.97	3107.71	212.212	314.125			139.97		1079.76	168.995	286.389	48637.8	5371.73	2678.77	672.112		239.303									381.852	310.9	138.034	229.627	1025.58	112.234
						227.047	226.402	1419.69	170.931	293.484	9743.68	530.852	272.199	6010.3			116.749		427.649	134.164	169.64	28816.3	1814.44	1338.42	145.775		356.697									395.398	356.051	234.143	351.536	41057.5	148.355
						835.947	890.774	4413.88	12148.3	132.229	447.644	544.398	9814.64	176.736			96.1081		103.203	287.679	448.934	3752.09	193.506	3517.3	3122.55		723.068									4816.37	3265.74	140.615	15257.3	2485.27	820.466
						2439.47	98.0432	211.567	185.766	441.194	975.271	216.727	347.666	125.134			156.74		124.489	170.285	329.606	304.45	762.415	6461.17	12534		186.411									107.718	108.363	132.874	1765.42	495.376	595.999
						9626.29	3288.96	1969.25	634.055	97.3981	1459.04	2006.66	1966.02	3576			99.3332		130.939	171.576	170.285	225.112	159.32	359.277	125.134		324.445									328.316	331.541	170.285	165.77	2591.05	252.848
						317.995	187.056	860.458	2889.69	1946.03	2348.52	320.575	2536.22	147.71			305.74		317.995	146.42	602.449	231.562	17471.7	930.765	63546.8		196.731									138.679	2267.25	361.857	1577.72	176.091	5453.01
						2594.27	201.892	285.744	1324.23	536.012	58813	3321.86	474.09	699.203			123.844		1537.08	133.519	141.905	40083.5	365.082	174.801	3486.98		205.762									67744.6	112.234	165.77	1474.52	273.489	80.6276
						1130.08	230.272	4567.39	336.056	1391.31	272.199	121.264	5907.75	620.51			284.454			148.355	245.753	661.791	85464	431.519	10041.7		259.943									179.961	1555.79	93.528	543.753	270.264	488.926
						80.6276	132.874	79.9826	990.107	209.632	568.908	83.8527	142.55	354.116			594.709			172.221	272.199	5262.72	7989.23	227.692	382.497		408.298									465.06	1389.37	199.956	191.571	3794.66	146.42
						122.554	1564.82	5632.97	6617.27	4052.02	6113.51	21998.4	6508.91	12920.4			492.151			283.809	361.212	181.896	359.922	342.506	11167.2		1129.43									208.342	576.649	407.008	117.394	422.489	626.315
						2196.94	217.372	1264.89	964.951	443.774	894.644	345.731	865.618	207.052			130.294			296.065	356.051	12924.3	269.619	1040.42	757.899		185.121									173.511	757.899	197.376	112.234	505.696	391.528
						6918.49	932.7	15179.3	3368.94	1108.15	134.809	129.004	192.861	719.198			170.931			181.896	264.459	8185.31	16846	78525.5	1109.44		264.459									883.034	1721.56	417.973	2163.4	5013.75	158.675
						147.065	1179.1	365.082	4324.22	19443.5	71664.4	183.186	192.216	539.882			700.493			254.783	104.493	158.03	521.822	430.874	6645		279.294									5709.08	697.913	107.073	33887.5	96.1081	552.783
						324.445	145.775	142.55	428.939	563.748	1910.55	189.636	832.077	478.605			96.7531			346.376	118.684	100336	1698.98	579.874	1098.47		363.792									261.233	693.397	470.22	5643.29	1250.05	133.519
						3854	270.264	2801.33	327.671	86061.9	145.13	9207.67	28549.3	14974.8			673.402			185.121	303.16	352.181	1737.69	10024.9	153.515		856.588									1348.09	216.082	494.086	4772.51	190.926	397.333
						1087.51	522.467	469.575	8276.26	3448.93	1071.38	410.878	3198.66	427.004			365.082			118.684	279.939	2557.51	7973.1	137.389	4323.57		532.142									179.961	130.939	334.766	78.0475	2627.17	215.437
						886.904	101.913	254.138	4267.46	423.134	3764.99	203.182	3215.43	594.709			283.164			117.394	941.73	149454	117.394	93417.7	829.497		161.255									1820.25	248.333	166.415	55212.5	99.3332	208.987
						289.614	11852.9	4778.31	259.943	20258.2	205.117	903.674	5294.33	143.195			574.069				449.58	2540.09	66154.6	939.795	28722.8		359.277									31010.7	903.674	281.229	1349.38	1110.73	217.372
						4184.9	8168.54	24257.3	11427.8	1437.11	1480.97	101.268	260.588	2016.98			158.675				503.761	269.619	465.705	78.0475	13137.1		1019.13									282.519	2770.36	754.029	2073.1	131.584	414.103
						2300.79	119.974	94.173	89.0129	20840.6	1376.47	141.26	24583.7	288.969			186.411				119.329	631.475	753.384	3438.61	59353.5		630.83									541.172	286.389	762.415	38596.8	461.835	506.986
						9445.68	381.852	541.817	13288.7	373.467	12541.8	299.935	544.398	2188.56			123.199				212.212	394.108	748.224	89605	1933.77		85.7878									583.099	82.5627	142.55	35071.7	749.514	89.6579
						1332.61	4762.83	36512.7	679.852	90.3029	136.099	85.7878	7204.24	138.034			224.467				314.77	81420.3	28434.5	1652.54	53585.1		362.502									1476.45	11032.4	590.194	4095.88	122.554	2769.07
						159.32	1375.18	5596.2	1455.17	1261.66	137.389	245.108	1658.99	21515.3			402.493				665.661	470.22	396.688	2712.96	382.497		299.935									22388	205.762	118.684	199.311	103.848	755.964
						3801.11	145.775	236.078	154.805	241.883	887.549	9091.57	3414.74	59226.5			365.727				116.749	43865.3	681.142	105.783	4233.92		1459.68									416.038	107.718	95.4631	136.744	909.479	2630.39
						98.0432	5661.35	210.922	118.039	4129.42	1821.54	556.008	2047.94	725.003			98.6882				90.3029	36829.4	4847.33	9235.41	63761.6		989.462									305.74	819.821	130.939	74699.2	308.32	329.606
						618.575	529.562	116.749	427.004	1291.98	2411.09	116.104	312.835	2660.07			101.913				147.065	25962.7	365.727	187.056	4669.31		218.662									172.221	216.727	67.7272	274.779	517.307	1532.57
						1117.82	2293.69	7056.53	2120.18	618.575	737.904	13442.9	3127.06	1301.65			107.073				538.592	1421.63	210.277	7956.33	695.977		365.727									9726.27	2010.53	1087.51	1525.47	199.311	326.381
						6123.83	1266.82	625.025	37399.6	8868.39	331.541	319.93	98.0432	194.151			143.195				151.58	254654	926.25	796.601	72928.6		202.537									70.3073	510.856	89.0129	594.064	199.311	168.35
						3406.35	11183.4	356.697	7920.21	1782.19	1498.38	176.736	129.649	2974.19			252.848				423.134	4228.11	697.268	104.493	655.341		285.099									155.45	129.649	149.645	1189.42	549.558	939.795
						1057.83	1190.06	510.856	14166.6	158.675	2124.05	76.7575	5926.45	629.54			108.363				170.285	1726.08	5814.86	18819.1	5642.64		757.899									17125.9	609.545	361.857	30192.1	2970.97	478.605
						86.4328	570.198	888.194	2509.13	81.9176	2148.56	400.558	10482.9	259.298			119.974				129.649	101.913	247.688	292.194	36305.6		1050.74									74942.4	177.381	516.017	111.589	113.524	323.8
						313.48	783.7	92.883	90.9479	525.047	1057.19	8409.14	443.129	1100.41			538.592				119.974	19902.8	19035.2	1810.57	388.303		397.333									1876.37	395.398	114.814	465.705	187.701	109.654
						4359.7	276.714	1464.2	486.991	1510.64	498.601	100.623	526.337	946.891			100.623				203.827	1146.85	141.905	459.9	1943.45		280.584									2842.61	1070.73	861.748	701.138	133.519	135.454
						234.788	124.489	125.134	1294.56	319.93	455.385	1385.5	410.233	1110.08			132.874				232.853	512.792	43459.6	2972.26	164.48		341.216									255.428	284.454	506.341	130.939	1502.25	2196.94
						846.912	228.337	2547.83	619.865	252.203	279.294	1337.13	104.493	230.272			281.874				294.129	148.355	392.173	135.454	147829		545.688									6303.79	3170.28	205.117	1059.77	1126.21	660.501
						26849.6	496.021	2306.59	267.684	532.787	303.805	255.428	1008.81	311.545			100.623				298	3257.36	3387	101.913	17936.1		818.531									2666.52	416.683	972.046	422.489	94.8181	243.173
						602.449	216.082	3621.79	12050.9	2852.93	495.376	181.251	74.8224	3408.94			157.385				176.091	2900.66	230.272	4841.53	154.16		669.532									400.558	606.965	290.904	10306.8	236.078	152.225
						411.523	2067.29	954.631	101.913	2196.94	198.021	823.692	12417.3	216.082			120.619				801.761	167.705	723.713	126.424	692.107		310.255									137.389	324.445	1302.94	89.0129	354.761	569.553
						348.956	18665	12663	442.484	2892.27	374.757	132.229	830.142	354.761			97.3981				116.749	4738.32	267.684	35245.2	127.714		343.151									5231.12	264.459	98.0432	1497.09	1273.92	668.887
						105.138	14125.3	207.052	2369.81	198.666	15379.9	174.801	96.7531	221.242			164.48				530.207	1595.78	87.7228	105.138	287.679		472.8									362.502	382.497		137.389	485.056	717.263
						5994.18	1649.32	10421	243.173	142.55	1182.32	115.459	12594	496.666			326.381				121.264	21513.4	24023.8	385.077	591.484		235.433									16312.6	1263.6		225.112	621.155	159.32
						698.558	901.094	374.757	516.662	19398.4	5565.24	374.112	403.783	86.4328			126.424				1623.52	13305.5	726.293	10029.4	2301.43		770.8									38068.5	286.389		1182.97	671.467	696.622
						139.97	102.558	98.0432	449.58	114.169	129.004	862.393	589.549	137.389			159.965				135.454	420.554	166.415	96.1081	118.039		183.186									669.532	179.316		2539.45	697.913	683.077
						11454.9	127.069	1017.2	149	4554.49	3711.45	8935.47	1655.77	212.857			254.138				292.194	104.493	397.978	10436.4	17498.1		1226.18									287.679	453.45		1055.9	119.974	118.684
						79.9826	210.277	433.454	3959.78	203.827	299.29	9183.81	36828.8	113.524			184.476				298	240.593	13460.3	4233.27	13439.7		995.267									123.199	261.233		235.433	3115.45	274.779
						143.195	1152.01	10314.5	340.571	114.169	655.341	605.03	211.567	181.896			188.346				118.039	4717.68	2752.95	3648.24	36731.4		183.186									5416.88	115.459		288.969	121.909	1468.07
						827.562	122.554	1906.04	415.393	546.978	6826.9	1573.21	119.329	166.415			215.437				174.156	1132.01	47248.4	152.225	291.549		161.9									11690.4	412.813		13837	937.215	808.856
						188.991	910.769	512.792	18763.7	337.991	80.6276	35916.7	313.48	946.891			102.558				208.342	141.26	1624.81	95.4631	25248.7		139.324									146.42	525.047		49646.6	156.095	99.3332
						1124.27	7655.75	1666.09	2021.5	6685.64	47674.1	29214.3	2098.25	150201			282.519				264.459	1893.78	15027.7	608.9	28945.3		3056.75									107.718	124.489		356.051	1293.91	96.1081
						348.956	341.216	418.619	238.658	7255.19	768.22	202.537	232.207	262.523			311.545				218.662	1244.89	20216.9	388.303	217.372		121.909									63448.8	170.285		359.922	1382.92	2482.69
						1528.7	9101.24	390.238	1233.28	17994.8	226.402	114.169	401.848	536.012			197.376				276.714	532.142	560.523	34324.1	91.593		237.368									3646.3	149		21165.1	648.246	83.8527
						123.844	110.944	153.515	139.324	21797.2	179.961	7076.52	164.48	147.065			107.718				190.281	4914.41	1895.07	2751.66	146.42		248.978									206.407	295.42		25519.6	163.19	4745.42
						200.601	161.9	1517.73	9949.45	106.428	12771.4	105.138	1662.86	1340.35			323.155				106.428	129.004	866.908	334.121	3741.12		463.77									97.3981	225.757		68802.4	456.03	240.593
						1064.93	4757.03	565.683	5910.97	1600.94	456.675	1315.84	1713.82	119.329			414.748				172.221	128920	343144	17286.6	817.886		255.428									245.108	2020.85		409.588	112.234	21262.5
						2950.33	141.905	2620.07	1707.37	10655.7	610.19	512.147	572.133	75.4674			250.268				98.6882	86251.5	79.3376	101.268	156.74		262.523									185.766	118.039		450.225	1569.34	1580.3
						2907.75	8338.18	98.6882	90.3029	172.221	282.519	154.16	240.593	474.09			89.6579				233.498	35182.7	46277.7	549.558	1772.52		288.969									68.3722	158.03		310.9	227.692	2585.89
						1609.97	18726.2	1003.65	173.511	436.679	248.978	34074.5	11967.1	437.969			343.151				1751.23	539.882	2731.02	147.71	224.467		143.195									466.995	579.874		2831	763.705	202.537
						574.069	3746.28	2184.69	753.384	161.255	1010.75	318.64	227.692	188.346			99.3332				96.1081	228.337	3143.83	23966.4	3747.57		121.264									3261.87	442.484		388.948	2239.51	323.8
						216.082	641.151	8387.21	118.039	322.51	128.359	127.069	427.649	139793			453.45				112.234	570.198	14376.9	172073	14309.8		835.947									474.09	2560.73		892.709	1528.05	197.376
						901.094	390.238	1799.61	168.35	123.199	744.354	2877.44	314.77	413.458			137.389				775.315	758.544	888.839	5059.54	310.255		795.311									904.319	196.731		6568.25	457.965	987.527
						241.238	35857.4	140.615	1644.8	11963.2	128.359	202.537	3879.16	11675.5			265.749				89.0129	992.042	5706.5	800.471	1788		760.48									216.727	95.4631		4998.27	799.826	131.584
						371.532	7072.65	667.597	8294.32	124.489	123.844	613.415	956.566	545.688			154.16				112.879	20007.9	172.866	188.346	248.978		225.112									1704.79	222.532		4998.27	218.662	538.592
						421.199	179.961	497.311	1906.68	129.004	1788.64	123.199	158.03	723.068			144.485				647.601	889.484	81.9176	132.874	14206.6		226.402									289.614	274.779		382.497	1117.18	87.7228
						515.372	103.848	214.792	5310.46	799.181	218.017	175.446	175.446	548.268			108.363				111.589	179.961	65816	4077.18	644.376		112.879									68605.1	289.614		7184.89	3483.11	2047.3
						5241.44	2076.32	76.1125	3268.32	1920.23	732.099	106.428	165.77	4362.28			126.424				123.199	85.7878	187.701	292.839	43215.7		261.878									5042.77	148.355		118.039	398.623	1426.14
						11211.1	16642.8	394.108	23350.4	89.6579	189.636	168.35	632.12	129.649			125.779				165.125	725.003	150.935	169.64	10675.7		155.45									82.5627	436.034		337.991	653.406	2567.18
						235.433	387.658	21171.5	123.199	199.956	203.182	28013.9	7277.12	3939.79			175.446				463.125	1108.79	217.372	877.228	1331.32		1342.93									554.718	481.186		2606.53	137.389	1004.3
						628.895	954.631	818.531	492.796	750.159	1413.89	193.506	1608.68	405.718			453.45				117.394	121.909	87.7228	106748	139905		217.372									1063.64	470.865		608.9	166.415	857.878
						267.039	4462.9	1293.27	517.307	133.519	246.398	534.077	4481.6	759.835			112.234				114.169	183.186	26445.2	26825.1	241.883		205.762									4523.53	114.169		70726.5	2044.07	330.896
						532.142	2122.76	3296.06	4319.06	443.774	858.523	778.54	104.493	6361.84			83.8527				138.679	249.623	299.935	123438	10869.2		943.02									300.58	581.809		9036.74	278.649	1397.76
						512.792	6265.09	242.528	662.436	2420.76	1334.55	407.008	279.939	265.749			237.368				168.35	113347	145.775	11002.8	946.246		195.441									4644.15	170.931		126.424	1565.47	152.87
						264.459	272.199	896.579	1216.51	486.991	5294.98	140.615	323.155	8932.89			168.995				628.895	1239.73	252.203	330.896	374.757		157.385									260.588	243.173		1359.7	198.021	169.64
						259.943	296.71	27775.2	245.753	127.069	688.237	3553.42	1121.69	2422.05			162.545				75.4674	3619.21	25651.2	4884.1	995.267		443.129									175.446	141.26		449.58	565.038	91.593
						116.104	1326.16	346.376	719.843	619.865	77.4025	183.186	132.229	10913.1			99.9782				185.766	88.3679	873.358	122.554	762.415		1698.34									857.878	586.324		80468.3	1682.21	168.35
						266.394	569.553	196.086	521.822	116.749	1909.26	645.021	30618.5	152.225			460.545				121.909	176.091	100748	16044.9	3915.28		314.125									330.896	114.814		5687.79	236.078	184.476
						3238	85.1427	5274.34	877.228	899.159	3952.04	359.922	468.93	236.078			658.566				150.935	2731.02	211.567	477.315	3385.71		430.874									161.255	232.853		214.792	1192.64	234.788
						139.97	799.826	147.71	1179.1	10554.5	630.83	572.778	175.446	168.995			328.316				225.112	222.532	2658.78	601.804	990.752		290.904									585.034	344.441		717.908	136.099	167.705
						2793.59	587.614	289.614	194.151	120.619	804.986	161.255	89.6579	223.822			843.042				810.791	2776.17	3974.62	9418.59	1969.89		143.84									122.554	287.679		1102.99	3465.7	1233.28
						175.446	101.268	166.415	108.363	98950.1	159.965	363.147	259.943	8944.5			192.216				2000.21	834.657	278.649	207.697	219.952		390.883									150.935	470.22		134.809	187.701	146.42
						5334.97	441.194	241.883	443.129	1369.38	265.104	298.645	1255.86	439.904			138.679				92.238	11889	152.87	416.683	303.16		643.731									715.973	100.623		3363.14	585.679	2989.67
						209.632	278.004	131.584	182.541	5730.36	281.229	1032.68	430.229	139.324			437.969				167.06	280.584	2262.09	74266.4	336.701		1398.41									204.472	363.792		76.7575	104.493	265.749
						341.861	256.073	170.285	376.692	1079.76	91.593	23062.1	933.345	1068.8			516.017				744.354	5476.23	21010.3	430.874	826.917		530.207									474.735	644.376		367.662	157.385	722.423
						178.026	212.212	110.944	427.649	175.446	1137.82	1649.96	3272.84	609.545			644.376				192.861	21792	9054.8	3669.52	2706.51		163.835									275.424	178.671		283.809	143.84	751.449
						304.45	557.943	486.346	125.134	382.497	279.294	595.999	4308.09	7089.42			325.736				649.536	24452.7	437.324	169.64	608.9		731.454									160.61	662.436		1003.65	376.692	150.935
						139.97	44149.7	232.853	730.809	466.995	5088.57	212.212	184.476	290.904			230.272				399.913	82376.9	274.134	1584.82	797.246		94.8181									10830.5	167.06		728.874	185.121	328.316
						325.736	6863.02	705.653	143.195	274.134	271.554	655.986	78.0475	730.164			149				857.233	187.056	630.185	512.147	201.892		106.428									17810.3	1053.32		163.19	1453.23	10967.3
						156.095	470.865	276.714	723.068	1101.05	1012.68	160.61	1187.48	327.026			189.636				116.749	530.207	2315.62	83118.7	94.8181		481.831									844.332	258.653		212.857	448.289	3754.67
						557.943	316.705	92.238	2325.3	125.779	588.259	5291.75	331.541	679.207			290.904				489.571	36812	344.441	1411.95	1056.54		530.852									107.073	341.861		240.593	291.549	1348.74
						2178.88	4095.24	556.008	481.831	101.913	170.931	616.64	161.255	123.844			103.203				854.008	158.675	1050.09	191.571	64662.7		866.908									231.562	150.935		296.71	89.0129	4725.42
						411.523	132.229	1159.1	394.108	143.195	5045.35	165.77	179.316	5204.03			343.151				154.805	230.272	238.013	1867.34	147.065		390.238									7210.04	92.238		246.398	258.008	361.212
						90.3029	12098.7	246.398	1213.28	43580.2	101.913	2344.01	6665	569.553			425.069				127.069	365.082	256.718	19555.7	334.121		577.294									97016.3	141.26		391.528	4749.29	198.021
						477.315	247.688	2394.96	577.294	37306.7	78.0475	12607.6	2370.45	376.692			163.19				369.597	898.514	118.684	398.623	559.878		257.363									11310.4	151.58		174.801	116.104	563.748
						317.995	461.835	5481.39	2184.04	284.454	141.905	196.086	492.796	187.056							100.623	630.185	543.753	234.788	481.831		670.177									512.147			17574.9	87.7228	1123.63
						497.956	397.978	452.805	127.069	369.597	105.138	708.878	359.922	1695.76							357.342	251.558	56351	43751.8	96.1081		285.744									4887.97			6197.36	505.051	113.524
						305.095	132.229	1801.54	201.246	1075.89	21717.2	9334.74	200.601	831.432							719.843	4529.98	2109.22	10174.6	34577.6		619.22									321.865			152.87	196.086	265.104
						153.515	268.329	205.762	367.017	198.021	684.367	9584.36	510.211	521.177							403.783	1182.97	228.982	711.458	165.77		236.723									72674.5			21337.3	241.883	102.558
						114.169	108.363	6530.84	6501.16	174.801	1511.93	753.384	107.073	667.597							99.9782	5812.28	583.744	24786.9	1474.52		623.735									9483.74			112.879	162.545	2175.01
						2042.78	330.896	140.615	411.523	769.51	2373.03	450.225	681.142	7166.18							205.762	45461.1	1059.12	639.861	3527.62		239.948									6378.61			153715	224.467	1999.56
						1965.38	819.176	7209.4	2673.61	147.71	87.7228	113.524	32176.2	5563.3							187.701	728.874	159.965	973.336	6439.89		161.255									132.229			212.212	403.138	312.19
						232.207	392.173	532.787	15335.4	168.995	6739.82	234.143	83.8527	87.7228							394.108	42793.9	171.576	1379.7	1314.55		508.921									1048.8			277.359	372.822	174.801
						5780.68	2053.75	375.402	12602.4	2191.14	817.886	749.514	200.601	4867.97							103.848	131.584	301.87	1644.8	1066.22		199.956									1008.81			3026.44	472.8	3125.77
						210.922	127.069	3704.35	483.121	325.09	2938.71	630.185	3665.65	180.606							267.039	12819.8	263.168	51628.8	1717.05		221.887									538.592			16863.4	1117.18	700.493
						174.801	14651.6	109.009	190.281	234.788	221.242	165.77	17185.3	271.554							123.844	448.934	275839	5661.99	14164.7		374.112									246.398			137.389	248.978	556.653
						1118.47	303.805	1075.89	556.653	1015.26	8199.5	425.714	258.653	187.056							128.359	139.97	136.099	866.908	746.289		427.004									35814.1			23360.1	122.554	824.982
						14565.2	419.264	1826.05	48435.3	482.476	422.489	46989.1	214.147	127.714							511.502	108.363	32672.2	7423.54	735.324		121.264									748.869			1603.52	111.589	9018.68
						393.463	196.086	114.814	96.7531	5800.03	414.103	2823.26	81.2726	85.7878							156.095	446.354	4430	553.428	8197.57		486.346									19572.5			21937.8	134.809	326.381
						653.406	334.121	181.896	2156.95	1337.13	13010.1	452.805	990.752	521.822							172.221	230.272	1334.55	183.831	353.471		1983.44									183.831			955.921	246.398	157.385
						220.597	1208.77	493.441	3134.16	2115.67	186.411	2074.39	599.224	218.017							192.216	421.844	1726.72	6222.52	1281.01		639.861									16281			6807.55	188.991	1654.48
						185.766	101.913	187.056	1005.59	7146.83	3393.45	199.311	11821.9	119.329							428.939	8538.14	306.385	223.177	3427		114.169									1904.75			5396.24	160.61	1151.36
						1904.75	107.718	248.978	354.761	278.649	174.801	93.528	7453.22	1477.74							253.493	196.731	459.255	3672.75	369.597		559.233									181.251			38332.9	2464.62	1758.33
						377.982	699.203	235.433	18670.8	228.337	420.554	229.627	957.211	1031.39							201.892	176.091	503.116	12311.5	269.619		280.584									179.961			1437.75	118.039	3847.55
						1216.51	94.173	93.528	96.1081	910.769	112.234	845.622	924.96	632.12							125.779	802.406	177.381	1335.19	151.58		248.978									31637			447.644	448.934	318.64
						90.3029	75.4674	236.723	2878.08	3815.94	814.016	99.9782	287.679	45169.5							265.104	102.558	277.359	13306.1	21242.5		924.96									337.991			2740.69	159.32	790.151
						1167.49	225.757	10726.7	853.363	41077.5	220.597	296.71	1067.51	250.268								4178.44	145.775	4130.71	102325		980.432									2329.17			680.497	98.6882	223.177
						126.424	1164.91	259.943	954.631	143.84	429.584	1366.15	461.835	103.848								205.762	108.363	6517.94	311900		1398.41									2764.56			274.134	223.822	208.342
						97.3981	328.316	4944.08	1043	446.354	6939.78	12004.5	1067.51	1499.67								98.0432	145.775	1506.12	101.268		237.368									6855.93			232.207	2485.27	1946.03
						398.623	6323.78	487.636	1297.78	619.22	103.203	546.978	51023.7	984.947								1764.78	37389.3	1215.86	2755.53		699.203									276.069			5200.16	228.982	922.38
						3547.61	612.77	1775.74	7756.38	3962.36	335.411	193.506	589.549	378.627								116.749	140.615	661.791	2822.61		988.817									172.866			4186.83	91.593	185.766
						6936.55	373.467	1999.56	448.289	2041.49	679.852	235.433	8484.6	256.718								701.138	39129.5	870.133	812.081		386.367									1616.42			198.021	472.155	284.454
						2963.87	199.956	248.333	245.753	1944.74	3586.96	141.26	565.038	4510.63								56263.9	278.004	17779.4	603.739		247.043									1628.68			352.181	1678.99	269.619
						377.337	169.64	1276.5	212.212	123.844	228.982	4010.74	2987.74	201.892								136.099	960.436	13498.4	157.385		1242.96									2416.25			9025.13	541.172	115.459
						105.783	1286.82	597.934	394.753	779.83	74.8224	1711.89	186.411	427.649								167.06	140.615	16444.2	165.77		353.471									147.065			14863.2	686.947	110.944
						1137.17	163.835	427.004	428.939	26460.7	93.528	196.086	1012.04	290.904								34363.5	265.104	4732.52	10418.4		147.71									5096.31			9437.94	486.346	11500.1
						162.545	697.268	1051.38	1126.21	297.355	521.177	80000.6	1027.52	268.329								2116.31	869.488	165.125	2300.79		182.541									28734.4			1981.5	337.346	116.749
						470.22	593.419	145.13	3554.71	188.991	26572.9	278.004	119.974	23104.6								492.151	285.099	2215.65	367.662		2798.75									17976.7			145.13	218.662	2160.17
						866.908	167.705	88.3679	1125.56	1880.88	11921.3	238.013	239.948	125.779								12153.5	294.775	192.861	579.874		107.718									8096.95			109.654	227.692	83.2077
						783.055	221.242	89.6579	303.16	203.827	386.367	427.649	158.675	165.77								2569.12	84.4977	6318.62	1993.76		100.623									661.791			3563.1	350.246	370.887
						786.925	145.13	1903.46	35325.2	212.212	305.74	2909.04	4364.86	383.787								28139	2087.29	1991.82	96.1081		85.1427									3428.29			2271.76	744.354	543.753
						990.752	1071.38	562.458	4940.21	301.225	466.995	61175.1	210.922	127.069								1322.94	130.294	543.753	507.631		165.77									74.1774			826.917	116.104	442.484
						374.112	1244.89	1540.31	145.13	881.743	1377.76	1226.18	340.571	582.454								10085.5	146.42	296.71	129.649		132.874									483.766			14230.4	267.684	143.84
						430.874	226.402	138.034	139.324	901.739	140.615	1022.36	8616.83	1480.97								1370.67	161.255	546.333	152.225		280.584									223.822			1153.94	282.519	102.558
						178.671	591.484	588.259	288.969	172.221	495.376	20146.6	216.727	1072.67								1411.31	52195.1	1916.36	178.671		199.956									139.324			85.7878	1256.5	615.995
						1150.07	74.8224	1688.02	143.84	454.095	14911.6	335.411	999.137	434.744								1229.41	1170.71	2096.32	4173.93											988.172			148.355	606.965	1399.05
						939.15	12818.5	585.034	384.432	259.298	112.234	2086	383.142	171.576								130.939	229.627	886.259	347.666											120.619			2049.23	3377.33	135.454
						5483.97	161.255	357.987	4895.06	3984.29	146.42	583.744	669.532	10635.7								1365.51	21933.9	163.835	804.341											410.878			66796.4	125.779	130.939
						357.342	667.597	1068.15	2312.4	1121.69	975.917	4096.53	806.276	4142.32								15960.4	2514.94	510.211	23379.4											232.853			38580	1028.16	328.961
						380.562	340.571	428.294	85.1427	901.094	2916.14	176.091	70431.1	5999.34								723.068	10284.9	754.674	2115.02											246.398			875.938		1082.34
						1474.52	497.956	185.766	123.844	512.792	639.861	155.45	3433.45	140.615								637.281	383.787	8710.36	812.726											126.424			28460.3		1024.94
						215.437	752.739	5620.71	966.241	134.164	188.991	15948.1	250.913	465.06								533.432	472.8	325.09	4931.18											156.095			78.0475		85.7878
						245.753	141.905	243.818	85.1427	16295.2	207.697	301.87	636.636	265.749								576.649	423.134	175.446	19108.1											83.8527			429.584		612.77
						9734.01	171.576	846.912	423.134	237.368	6479.23	161.255	5069.86	178.671								3638.56	116.104	4379.69	1760.91											374.112			98.0432		109.009
						125.134	701.783	6863.67	949.471	533.432	991.397	612.77	272.844	157.385								1138.46	103.203	6617.91	268.974											621.155			101.268
						39497.8	943.665	187.701	262.523	983.012	4053.31	1600.3	408.298	3347.01								12145.1	183.831	331.541	5247.89											142.55			5047.93
						392.818	376.047	107.718	305.095	405.718	627.605	134.164	356.051	601.804								1099.12	1410.66	573.424	1664.15											837.237			560.523
						515.372	157.385	314.77	251.558	661.791	236.078	134.164	99.9782	487.636								780.475	467.64	792.731	935.28											726.938			254.783
						312.19	690.172	145.775	694.042	1911.84	448.934	468.285	1266.82	876.583								136.099	44749.6	337.991	1112.66											278.004			497.311
						3329.6	14024.7	250.913	264.459	1295.85	341.216	12979.1	5049.22	1493.87								37843.4	383.787	163.19	19040.4											263.168			103.848
						85.7878	589.549	3165.12	207.697	2576.21	416.038	2076.32	1096.54	150.29								4392.59	127.069	1008.81	4788.63											955.276			4725.42
						2556.86	94.173	598.579	1716.4	884.324	221.887	889.484	23893.5	772.735								1764.13	197.376	1366.8	8607.16											11659.4			408.298
						229.627	6259.28	148.355	973.336	379.917	270.909	243.173	107.718	1808.64								192.861	15012.9	437.324	4001.71											2313.04			2778.75
						1172	268.974	9548.24	295.42	7278.41	1175.87	13551.9	163.835	823.047								347.666	2765.2	1434.53	176.091											339.281			245.108
						3032.89	185.766	9883.65	6575.99	1084.28	138.679	201.892	917.22	136.099								468.93	3283.8	100.623	2004.08											267.039			288.969
						116.104	151.58	114.169	268.329	308.965	275.424	259.298	2646.52	8812.92								952.051	1219.09	292.194	187.701											48150.2			726.938
						1884.11	181.896	145.775	239.948	2353.68	108598	103.848	282.519	579.229								2930.33	36940.3	26362	202.537											143.195			148.355
						156.74	499.891	2295.63	196.086	1579.66	847.557	19479.6	160.61	106.428								112.234	147.065	2562.02	228.982											2090.51			215.437
						3027.08	2067.94	254.138	2787.78	166.415	87.0778	259.943	535.367	118.684								28322.9	61069.3	2150.5	17144.7											912.704			207.052
						111.589	15265.7	2284.02	180.606	2662	858.523	1531.92	95.4631	2234.35								372.177	7825.39	3804.33	283.809											2258.86			194.796
						164.48	899.804	561.813	125.779	347.666	3951.4	2583.95	401.848	538.592								220.597	2040.85	314.77	110.944											3584.38			254.138
						196.086	314.125	795.956	872.068	1722.85	158.03	178.026	117.394	1884.11								25039.1	779.83	393.463	119.329											3529.55			774.025
						360.567	282.519	223.177	279.294	808.211	168.995	1325.52	540.527	302.515								1940.22	4160.38	17089.8	115.459											46685.3			1540.95
						1754.46	127.069	496.666	474.09	144.485	13381	370.887	3468.28	1482.26								1777.68	77.4025	451.515	221.242											341.216			243.818
						4361.63	474.735	85.1427	527.627	1585.46	194.151	210.922	1367.44	9046.42								248.333	299.29	1044.93	1715.11											3336.69			18670.1
						95.4631	824.337	116.104	138.034	2043.43	13929.2	345.086	180.606	68.3722								2093.74	7163.6	1389.37	156.095											320.575			916.575
						828.207	292.839	292.194	138.679	504.406	212.857	250.268	708.878	100.623								24063.8	6195.42	1606.1	2461.4											1072.67			196.086
						365.727	158.675	129.649	96.7531	183.831	5043.42	405.718	170.285	194.151								328.961	221.242	92.883	37883.4											1091.38			239.948
						1147.49	714.038	153.515	867.553	2216.29	146.42	625.025	258.008	80.6276								280.584	3861.74	239.948	131.584											654.051			588.259
						154.805	11474.9	110.299	228.982	2084.71	183.186	716.618	298	416.038								15689.5	99.9782	23340.7	150.29											6548.25			132725
						2940	172.866	1213.28	81.2726	446.354	312.835	1065.57	146.42	307.03								856.588	278.649	122.554	986.882											19498.3			22729.9
						132.229	122.554	1421.63	332.186	634.7	551.493	3127.06	7717.67	157.385								107.073	80.6276	90.3029	1456.46											1018.49			11429.8
						167.705	132.229	530.852	248.333	572.133	90.3029	110.944	5548.47	2258.86								141.905	823.047	11960	4295.84											129.004			4870.55
						327.671	11771.6	794.666	72.8874	1795.74	353.471	1019.13	4390.66	3449.57								2192.43	19532.5	1115.24	205.762											106.428			870.778
						72.2423	578.584	824.337	241.883	575.359	1880.88	1330.03	259.943	855.298								408.298	398.623	97.3981	130.294											30765.6			191.571
						6923.01	3070.3	214.792	755.964	5322.71	98.6882	227.047	143.84	672.112								8193.7	76.7575	101.913	33968.7											300.58			744.999
						8027.93	344.441	723.068	439.259	283.809	13591.9	253.493	290.259	304.45								135.454	180.606	354.116	493.441											3094.16			13094.6
						556.008	235.433	99.9782	1026.23	479.895	19905.3	3675.33	1813.8	1297.14								1586.75	1061.7	295.42	831.432											2000.85			16232.6
						109.009	13451.9	461.19	481.186	80.6276	222.532	2362.71	114.814	461.835								724.358	1773.16	1278.43	3388.94											123.844			750.804
						154.805	258.653	94.8181	4225.53	201.246	204.472	286.389	394.108	76.1125								74534.1	402.493	94.8181	277.359											279.939			9557.27
						721.778	174.801	107.718	2842.61	748.869	132.229	107.718	2155.66	121.264								548.913	961.726	110.299	4675.76											116.749			33530.8
						884.324	1611.26	348.956	226.402	143.195	87.0778	101.268	99.9782	639.216								1904.75	930.765	1246.83	4402.27											117.394			1297.78
						109.654	823.047	512.147	369.597	276.714	872.068	571.488	4076.53	170.931								770.8	8073.08	98943	465.705											1368.73			179.961
						1144.27	3855.29	4789.28	1380.34	104.493	137.389	9866.88	7382.91	6131.57								594.709	683.077	754.674	1159.1											1865.4			199.311
						6753.37	969.466	214.147	889.484	437.324	558.588	200.601	103.203	121.909								300.58	301.87	2622.01	235.433											247.688			1230.05
						2556.86	81.9176	222.532	244.463	432.164	113.524	521.177	278.649	594.064								119.329	787.57	7422.9	1468.07											334.121			99.3332
						193.506	892.064	281.874	316.705	89.6579	100.623	456.03	217.372	273.489								9245.08	13562.9	6406.35	982.367											1087.51			4159.09
						148.355	150.29	652.761	2455.59	201.246	1619	817.886	552.783	1072.67								12519.2	350.246	444.419	205.117											35427.8			232.853
						557.298	331.541	161.9	285.099	1571.27	4042.99	113.524	262.523	3152.22								283.164	129.649	3227.68	1541.6											205.762			5969.02
						463.125	558.588	908.834	232.853	11786.5	171.576	3051.59	109.654	154.805								232.207	475.38	131.584	310.9											108.363			3128.35
						227.692	187.056	1037.19	2765.85	1309.39	3416.68	604.385	1068.8	143.84								218.662	746.934	5027.94	248.333											11500.1			259.298
						2231.77	352.181	405.718	307.03	1255.86	296.065	212.212	1721.56	555.363								64272.5	745.644	13338.4	28343.5											247.688			1090.09
						510.856	164.48	111.589	118.039	1017.84	15737.9	110.299	487.636	833.367								136.099	155.45	308.965	3550.19											47277.4			1175.23
						182.541	434.099	377.337	670.177	28054.5	381.207	143.195	1737.69	228.337								101.913	15844.3	4098.46	245.753											503.761			1881.53
						490.216	2534.29	944.31	388.948	717.263	291.549	129.649	1836.37	84.4977								462.48	24491.4	1744.78	1044.93											13088.8			201.892
						3202.53	879.163	3560.51	1674.47	194.151	701.138	197.376	103.203	371.532								197.376	241.238	81.2726	3065.78											1234.57			558.588
						941.085	537.947	2951.62	10904.1	6017.4	880.453	579.229	1201.03	751.449								105.783	1884.75	165.77	866.263											1350.67			732.744
						574.714	725.648	254.138	1940.87	881.743	150.935	4271.97	7938.92	393.463								12368.9	1237.79	655.341	12457.9											283.164			2614.91
						1115.89	198.666	252.848	1847.34	94.8181	429.584	188.346	17182.7	189.636								410.878	674.692	83.2077	704.363											523.112			111.589
						182.541	206.407	1635.77	150.29	8205.31	178.671	1943.45	150.935	85.7878								76.7575	109.654	2815.52	92.883											3459.25			11660.7
						621.155	121.264	112.879	131.584	5177.58	264.459	2858.09	626.96	312.19								15931.4	1945.38	403.138	90.9479											2489.14			485.056
						159.32	468.285	448.934	337.991	1772.52	111.589	279.294	77835.3	479.25								1797.03	1098.47	12483.7	390.883											441.839			923.025
						768.22	7655.75	401.203	346.376	5302.07	3392.81	203.182	4610.61	125.134								565.683	1089.44	517.307	189.636											27461.8			2329.82
						496.666	184.476	1644.8	106.428	6639.84	106.428	179.961	2467.85	1447.43								325.736	28896.3	119.974	226.402											2494.94			392.173
						123.844	267.684	1806.7	104.493	238.658	7657.69	3514.72	41348.4	333.476								7594.48	37309.9	1826.05	834.012											1699.63			2003.43
						2462.69	215.437	2801.97	116.104	344.441	167.705	242.528	2074.39	205.762								667.597	3216.07	335.411	125.779											3470.21			7489.34
						212.212	167.705	143.84	5419.46	556.653	358.632	24973.3	250.913	443.129								252.203	463.77	167.705	401.203											366.372			20205.9
						89.0129	5411.08	98.6882	241.238	9320.55	178.671	1336.48	2231.13	223.822								26478.7	10969.9	322.51	1391.31											164176			117.394
						210.277	1506.77	114.169	663.726	257.363	178.026	201.892	157.385	286.389								668.242	681.142	372.177	132.874											2038.27			108.363
						105.783	2336.27	1462.26	331.541	599.869	210.922	1105.57	7246.81	267.039								115.459	652.116	4735.74	27002.5											1465.49			1882.17
						119.974	393.463	151.58	238.658	196.731	419.909	177.381	3613.41	2358.2								2280.79	3321.21	407.008	134.809											2135.02			1400.99
						324.445	308.965	692.107	414.748	957.856	123.199	174.801	5821.31	247.043								31404.1	1333.9	756.609	400.558											1680.28			96.1081
						545.043	196.731	2161.46	227.047	9554.05	132.874	292.839	10921.5	4811.21								2115.02	89.0129	1763.49	216.727											1538.37			274.134
						78.6925	397.978	3385.71	2481.4	79.3376	227.692	844.332	727.583	1166.2								5739.4	15690.1	146.42	6559.22											457.965			638.571
						790.796	365.082	104.493	83.2077	859.813	2749.08	324.445	16838.3	455.385								323.8	224.467	509.566	254.783											511.502			337.991
						833.367	1448.07	767.575	19123.6	468.285	116.749	187.701	1648.67	527.627								138.034	106.428	167.705	826.272											126.424			975.271
						444.419	814.016	1119.11	4764.12	2231.77	568.263	5080.18	22822.8	505.696								7493.21	62701.8	1327.45	178.026											3361.85			923.025
						141.905	383.142	359.922	684.367	870.133	8451.71	924.96	18683	104.493								139.97	233.498	239.948	1644.8											376.047			681.142
						7522.88	273.489	917.22	10847.3	532.787	289.614	79.9826	336.056	287.679								4763.48	292.194	754.674	3301.86											466.995			8794.21
						131.584	218.662	5080.18	328.316	130.294	413.458	88.3679	1945.38	4173.93								3048.37	10737	451.515	1812.51											401.203			103.848
						1266.18	219.952	634.7	373.467	2461.4	1046.22	1137.82	117.394	254.783								150.935	2712.31	210.277	31089.4											4019.77			325.736
						239.948	250.268	456.675	931.41	379.917	1567.4	128.359	756.609	170.285								298	9701.11	561.168	183.831											6162.53			7052.66
						98.0432	22006.2	827.562	163.19	1307.46	197.376	1088.15	276.714	453.45								354.116	1637.71	106.428	159.965											4780.89			240.593
						92.883	200.601	115.459	341.216	419.909	436.034	226.402	1555.79	127.069								2092.45	698.558	429.584	1587.4											1048.16			4477.09
						152.87	552.783	3349.59	2704.57	12697.2	4826.05	1383.57	225.112	134.164								1295.2	287.034	424.424	59365.8											366.372			327.026
						157.385	488.281	615.995	97.3981	2550.41	232.853	474.09	87.7228	147.71								9418.59	145.13	2636.2	247.043											85.1427			267.039
						798.536	396.688	2735.53	4274.55	1123.63	334.121	250.913	278.004	75.4674								426.359	293.484	701.138	1817.67											202.537			317.35
						321.22	321.865	201.246	1234.57	733.389	706.298	699.848	67.7272	374.112								28784.1	419.909	521.822	271.554											171.576			1856.37
						82.5627	1239.08	368.307	410.878	113.524	2502.04	758.544	8062.12	120.619								817.886	1880.24	94.8181	85449.8											265.749			1337.13
						325.09	109.654	8025.99	1375.18	165.77	107.073	357.987	2355.62	111.589								3748.22	8800.66	228.982	301.87											143.195			2284.02
						924.96	10306.1	179.316	89.0129	3888.83	8751	3789.5	296.71	133.519								35818.7	619.22	118.684	263.814											607.61			562.458
						305.74	1519.02	1803.48	1641.58	4869.91	1113.31	181.251	648.246	237.368								428.294	129.649	305.095	40075.1											1044.93			5698.11
						435.389	118.039	687.592	334.121	1956.99	1220.38	988.817	139.97	99.3332								21379.9	5758.75	249.623	110.299											343.151			190.281
						3650.17	236.078	319.285	7030.08	256.073	93.528	165.77	433.454	666.952								84728	2960.65	1842.18	4637.05											554.718			202.537
						2078.9	122.554	306.385	122.554	428.294	317.35	324.445	13145.5									9751.42	518.597	109.009	1268.76											108.363			109.654
						243.818	270.909	347.021	194.796	8004.71	871.423	272.199	13817.6									168.995	261.878	94.8181	639.861											13267.4			1862.82
						817.241	142.55	179.316	3892.06	54499.7	4576.42	864.973	263.814									1617.07	174.801	159.32	129.649											87.0778			2625.23
						244.463	3568.9	216.727	5237.57	8952.89	1060.41	160.61	7362.27									33912	335.411	425.714	1468.07											794.666			631.475
						167.06	19892.4	1275.21	435.389	708.878	199.311	232.207	33753.3									639.216	21881.7	3144.48	434.099											439.904			619.22
						437.324	2992.9	519.887	310.255	1019.78	677.272	92.238	825.627									1417.76	1082.34	112.879	3420.55											179.961			523.112
						175.446	428.294	110.944	22004.9	131.584	18631.4	507.631	563.748									1859.6	13066.8	272.199	2626.52											5565.24			1373.25
						749.514	284.454	198.666	197.376	1560.31	3989.45	835.302	407.008									292.194	1008.17	109.009	95.4631											648.246			151.58
						8817.43	4026.86	98.0432	140.615	181.251	4764.12	151.58	4599.64									1277.79	227.047		3507.62											2113.73			630.185
						1345.51	4284.87	235.433	160.61	148.355	663.726	3737.25	194.151									7832.49	19252.6		430.874											330.896			213.502
						125.779	530.207	138.034	888.194	5931.61	121.909	5701.34	583.099									381.852	1370.02		208.342											239.948			89.0129
						25714.4	278.004	275.424	1971.83	1953.12	118.039	212.212	636.636									509.566	301.87		151.58											7390			411.523
						856.588	134.809	219.307	261.878	319.285	963.016	1899.59	903.674									595.999	707.588		41318.7											385.722			586.324
						1720.27	1246.83	2551.06	1190.06	1370.02	107.073	1330.03	192.216									124.489	3260.58		1675.12											702.428			541.172
						359.922	1653.83	241.238	1035.9	1466.13	221.887	565.683	168.995									454.095	214.147		432.809											5143.4			899.159
						462.48	116.749	110.299	333.476	4639.63	264.459	823.692	432.164									28286.1	173.511		113.524											2820.03			173.511
						605.675	379.917	579.229	886.904	125.779	10932.5	152.87	1744.78									368.307	446.354		390.883											28808.6			160.61
						1769.94	577.939	176.736	15951.4	41943.8	339.926	162.545	244.463									2508.49	2602.01		3962.36											7019.12			206.407
						114.814	187.701	167.705	439.904	200.601	1590.62	92.238	87.7228									1288.75	724.358		337.346											24097.3			101.913
						225.112	121.264	160.61	1059.77	526.982	4674.47	1877.01	194.151									429.584	8214.34		3521.17											188.991			606.32
						125.779	1449.36	181.251	7589.96	815.306	10844.7	217.372	1711.24									21665.6	310.9		259.943											1024.29			287.034
						261.233	381.207	703.073	139.97	149.645	699.203	84.4977	940.44									141.905	42529.4		103.848											103.848			357.342
						1423.56	1380.34	972.691	2300.14	396.688	3919.79	611.48	523.112									359.922	1014.62		317.35											2903.24			362.502
						247.043	246.398	1558.37	5643.93	719.843	92.238	6915.27	319.93									1173.29	129.004		597.289											1857.66			358.632
						730.164	332.831	323.8	6845.61	1769.94	3381.2	3437.32	13279									6774.01	3040.63		483.121											107.718			608.255
						8437.52	252.848	3088.36	227.047	913.995	139.324	77.4025	676.627									3654.04	76.7575		2666.52											372.177			179.961
						201.246	338.636	906.899	177.381	480.541	313.48	311.545	2014.4									3893.35	299.935		990.107											961.081			203.827
						1659.64	171.576	118.684	570.198	212.212	10023	1831.21	4325.51									628.895	138.679		159.32											2592.98			687.592
						119.974	140.615	279.294	3677.91	316.06	434.744	410.233	1518.38									251.558	278.004		230.917											775.315			263.168
						142.55	3854.64	381.852	98.6882	1485.48	168.995	1410.66	9054.16									96.7531	457.965		846.267											221.887			156.095
						900.449	112.234	2972.9	358.632	125.779	169.64	374.112	1367.44									208.342	32383.3		96.1081											2470.43			128.359
						497.956	299.935	95.4631	100.623	192.861	93.528	834.657	859.813									2656.84	1520.96		3318.63											4295.19			103.848
						1466.78	131.584	587.614	180.606	434.744	561.813	299.29	5818.73									84.4977	95.4631		283.164											274.134
						959.146	239.948	663.726	26209.1	1362.28	187.701	2140.18	764.35									268.329	6690.8		190.926											806.921
						167.06	505.696	334.766	3076.1	1169.42	267.039	39733.9	162.545									1241.02	1108.15		173.511											2037.62
						116.749	3594.06	443.129	173.511	6492.13	190.281	3345.72	4629.31									919.155	2022.14		188.346											134.164
						1152.01	138.679	579.874	219.952	162.545	721.133	139.97	3363.78									281.874	1382.28		914.64											86.4328
						3752.09	1494.51	559.878	370.242	1485.48	126.424	147.065	2684.58									6081.26	1682.86		1613.84											3343.14
						329.606	146.42	100.623	130.939	203.827	602.449	1796.38	223.822									3999.13	156.095		119.329											4624.8
						376.692	1304.23	236.723	13165.5	162.545	232.853	2864.54	26644.5									50612.8	439.904		1692.53											732.099
						12944.3	101.268	363.792	913.995	4373.89	539.882	665.016	354.761									479.25	669.532		245.753											232.853
						657.276	381.852	328.961	115.459	276.069	512.147	554.718	121.264									116.749	2865.83		293.484											215.437
						635.346	247.688	272.844	287.679	848.202	1316.49	153.515	2456.24									81.9176	1084.93		12073.5											113.524
						1221.67	312.835	102.558	1929.26	276.714	899.159	408.298	288.324									1732.53	4936.34		328.961											201.246
						105.783	1528.7	317.995	79.3376	3955.91	179.961	2147.92	551.493									13691.9	886.259		139.324											907.544
						270.264	540.527	699.203	839.817	980.432	456.03	105.783	621.155									29611	1164.26		486.991											454.095
						417.973	18816.5	623.735	4400.98	2461.4	1306.17	242.528	283.164									400.558	1259.08		8436.87											149
						81.9176	599.224	417.973	2645.88	86.4328	345.086	1412.6	1266.18									125.779	137.389		18988.8											249.623
						568.908	1034.61	136.099	1266.82	361.857	3476.66	136.099	434.099									441.839	13395.1		227.692											138.679
						1674.47	845.622	206.407	248.978	1915.07	316.06	525.692	1368.09									161.9	413.458		12112.8											397.333
						516.662	4231.34	181.896	1729.3	6184.46	33108.3	1012.68	901.739									138.034	109.654		438.614											163.835
						233.498	429.584	320.575	2125.34	4319.06	100.623	339.281	5316.26									11317.5	79.9826		721.133											156.095
						268.974	138.679	466.995	1138.46	161.9	164.48	4390.01	178.026									4473.22	2587.82		698.558											169.64
						3610.83	240.593	502.471	174.801	14671.6	98.0432	1040.42	126.424									436.679	182.541		1213.28											251.558
						338.636	350.891	312.19	1262.31	8211.76	414.748	214.147	2384.64									151.58	96.1081		177.381											94.8181
						145.775	17761.3	81.2726	85.1427	236.723	172.221	212.212	330.896									118.039	5414.95		8159.51											114.169
						153.515	12695.9	283.164	1166.2	1106.21	3005.8	144.485	143.84									4162.32	106.428		697.268											222.532
						371.532	336.701	185.766	207.052	123.844	432.809	3231.55	103.848									52270.6	2592.34		159.32											364.437
						1783.48	1106.21	119.329	26746.4	752.739	343.796	237.368	236.723									1573.85	2316.91		652.116											227.047
						151.58	368.307	121.909	612.77	185.121	123.844	788.215	124.489									226.402	1291.33		768.22											197.376
						536.012	2680.71		6672.74	137.389	319.93	79.9826	175.446									329.606	5104.69		135.454											125.134
						352.181	310.255		346.376	350.246	197.376	159.965	1815.09									123.844	6514.07		148.355											114.169
						88.3679	394.753		336.701	637.926	586.324	277.359	274.134									739.839	837.237		681.142											175.446
						683.077	179.961		336.056	635.346	582.454	6680.48	276.714									546.333	523.757		3883.03											279.939
						305.74	129.649		3034.82	2097.61	89.6579	526.337	123.199									148.355	437.969		101.913											99.9782
						5946.45	121.264		136.744	354.116	2695.54	135.454	224.467									15194.8	1449.36		104.493											233.498
						387.012	582.454		1930.55	2256.93	434.744	148.355	165.125									83.8527	165.125		388.948
						387.012	345.731		1084.93	357.987	3667.59	537.302	99.9782									872.068	223.177		214.147
						266.394	322.51		2626.52	1199.09	333.476	504.406	268.329									712.748	1346.16		525.692
						296.71	564.393		112.879	280.584	78.6925	1017.84	829.497									629.54	3984.94		3808.85
						1979.57	428.939		110.299	452.16	327.671	1250.05	4616.41									2296.27	80.6276		552.783
						1170.71	773.38		278.649	167.705	103.848	984.947	7161.67									240.593	528.272		126.424
						12051.6	1273.27		218.017	1236.5	14945.8	1192	6023.2									2770.36	514.727		881.743
						144.485	4847.98		554.718	155.45	78.0475	103.848	2378.19									488.926	148.355		130.294
						141.26	135.454		243.818	15471.5	174.801	204.472	268.329									88.3679	197.376		16082.3
						126.424	1855.08		3005.8	4396.46	1415.18	190.281	104.493									235.433	1523.54		4576.42
						89.6579	253.493		276.069	116.104	189.636	1093.96	363.147									9090.28	11454.3		3356.69
						132.229	986.237		1453.23	1298.43	2114.38	194.796	133.519									2826.48	1068.8		7718.96
						260.588	826.917		125.134	240.593	165.77	252.203	634.055									3109	152.225		5478.16
						1608.68	665.016		471.51	3325.08	6663.07	142.55	920.445									34545.4	106.428		2382.06
						588.904	98.6882		311.545	239.948	1451.3	139.324	171.576									245.108	265.104		439.259
						261.878	385.722		911.414	163.19	260.588	230.272	386.367									298.645	167.705		1130.08
						1241.02	392.173		388.303	977.207	320.575	864.973	98.0432									939.15	546.978		1233.28
						3515.36	683.077		385.722	151.58	8053.08	209.632	85.7878									221.242	99.3332		9114.14
						4869.91	4022.35		1036.55	2398.83	173.511	1484.19	3852.71									541.172	2818.1		101.913
						201.892	100.623		458.61	164.48	2086	114.814	173.511									3765.63	2825.84		744.354
						2371.1	263.814		4897	1826.05	283.164	727.583	187.701									1121.05	167.705		99.3332
						342.506	240.593		230.917	121.909	434.099	913.995	341.861									8466.54	423.134		1742.85
						437.324	826.917		123.199	172.221	286.389	15139.9	276.714									6723.05	85.1427		1335.84
						1310.68	1107.5		1000.43	110.299	766.93	97.3981	5414.3									814.016	413.458		158.675
						1648.67	1100.41		247.043	1104.28	269.619	2329.17	2062.13									3994.61	4706.72		132.874
						600.514	108.363		152.87	636.636	141.905	5465.91	159.965									1906.04	1504.83		8565.88
						89.6579	117.394		679.852	167.06	204.472	606.965	70490.5									1238.44	149		5462.04
						7869.9	102.558		339.926	384.432	492.796	394.753	242.528									119.974	74.8224		628.895
						225.112	140.615		2583.95	396.043	295.42	1739.62	97.3981									325.736	918.51		159.32
						7871.83	96.7531		627.605	1008.17	354.116	129.649	963.016									1165.55	577.939		1084.28
						127.714	206.407		188.346	443.774	504.406	1094.6	346.376									2472.36	4135.23		8120.17
						279.294	1540.95		2759.4	1666.09	1220.38	1610.62	1467.42									2180.82	674.692		861.103
						427.649	123.199		377.337	686.302	186.411	716.618	753.384									401.203	288.324		539.882
						91.593	198.666		895.934	159.32	328.316	668.242	2897.43									3034.18	174.801		405.073
						354.116	1003.65		300.58	2044.72	1364.22	724.358	648.891									16655.1	200.601		3847.55
						792.086	603.739		313.48	200.601	2027.3	120.619	107.073									328.316	5394.95		15535.3
						759.19	541.172		23275.6	3597.93	139.324	76.1125	4884.74									556.008	940.44		1126.21
						331.541	239.303		453.45	2734.89	371.532	105.783	110.944									9649.51	392.173		314.77
						234.143	1011.39		2410.44	3388.94	201.246	443.774	185.121									1289.4	205.117		1865.4
						107.718	226.402		323.155	412.813	462.48	257.363	296.71									632.765	5346.58		1944.74
						5496.87	1150.07		102.558	325.736	1550.63	322.51	31385.4									1965.38	227.047		196.731
						314.77	13995		388.948	494.731	274.779	95.4631	650.181									585.679	310.9		30276.6
						304.45	252.848		515.372	2814.23	1336.48	4959.57	163.19									31204.8	381.852		110.299
						577.294	2044.07		655.341	294.129	338.636	208.342	416.683									1093.31	311.545		748.224
						408.943	412.168		2191.78	2854.22	550.203	324.445	218.017									16566.1	255.428		197.376
						866.263	1831.21		103.848	178.671	88.3679	650.826	1270.69									169.64			1138.46
						72.8874	1445.49		457.32	161.255	199.956	1334.55	290.904									310.255			556.008
						72.2423	656.631		152.225	465.705	225.112	114.169	125.134									6625.65			2427.21
						790.796	763.705		1179.74	443.129	429.584	147.71	215.437									112.879			973.981
						165.125	526.337		625.025	1092.67	1390.02	427.004	323.8									406.363			89.6579
						402.493	4339.06		852.073	385.722	2636.85	1881.53	198.021									2105.99			324.445
						227.692	1761.55		268.329	398.623	203.827	179.316	170.285									1333.26			2238.22
						303.16	283.809		946.891	89.0129	671.467	232.207	823.047									214.147			321.22
						380.562	292.839		509.566	367.017	177.381	164.48	210.277									87.7228			577.294
						250.268	910.124		202.537	407.653	888.839	703.718	519.242									288.969			200.601
						479.25	248.978		112.234	1164.26	87.0778	294.775	498.601									239.303			563.748
						343.151	155.45		801.761	227.692	652.761	134.809	621.8									1108.79			588.904
						3895.93	1641.58		408.298	348.956	198.666	111.589	1175.87									163.19			814.016
						1106.21	226.402		408.943	444.419	12430.2	703.073	15696.6									1985.37			404.428
						131.584	2160.17		1560.95	11971.6	109.009	143.195	220.597									99.3332			1459.68
						1839.6	428.939		352.826	5775.52	149	605.03	1368.09									2982.58			1188.77
						1996.98	2169.21		145.775	105.783	5970.31	90.3029	467.64									2163.4			249.623
						766.93	156.095		121.264	238.658	118.684	2397.54	218.017									903.029			298
						390.238	5929.03		147.71	3245.1	149.645	218.662	572.133									319.285			728.874
						249.623	177.381		503.761	205.762	1455.81	190.926	374.757									590.194			539.882
						190.926	812.726		136.099	1513.22	989.462		316.705									7112			703.073
						188.991	186.411		658.566	4082.34	413.458		91.593									2280.79			7835.07
						1764.78	114.814		3465.05	114.169	171.576		87.0778									3526.97			313.48
						2168.56	103.203		968.821	300.58	1059.12		807.566									7729.93			1797.67
						426.359	153.515		1014.62	270.909	192.861		176.091									138.679			208.987
						107.718	239.948		716.618	1011.39	104.493		234.143									671.467			86.4328
						178.671	2347.23		443.774	960.436			423.779									207.052			910.769
						295.42	712.103		261.878	317.35			354.116									280.584			704.363
						483.766	181.251		116.749	32443.9			344.441									119.974			479.895
						145.775	573.424		232.853	2208.55			328.316									681.787			594.064
						497.311	570.843		387.012	129.004			175.446									191.571			1226.83
						614.705	1651.9		194.796	184.476			776.605									3781.11			231.562
						233.498	766.93		1190.71	354.761			5016.33									688.237			383.142
						1479.68	809.501		1021.07	587.614			224.467									296.065			352.826
						136.099	101.268		74.8224	370.242			2319.49									2215.65			138.034
						208.987	284.454		267.039	1197.8			12736.6									9427.62			606.32
						763.705	866.263		126.424	129.649			178.671									85.1427			371.532
						276.714	1289.4		201.246	95.4631			465.705									759.835			1019.13
						355.406	133.519		450.87	401.848			6192.2									503.761			176.091
						626.315	294.775		138.034	4562.23			207.697									302.515			74.8224
						160.61	755.319		156.74	616.64			1411.31									21132.2			167.705
						567.618	440.549		458.61	353.471			447.644									9396.66			384.432
						817.241	356.697		159.965	153.515			463.77									1897.65			127.714
						165.77	315.415		184.476	571.488			176.091									192.216			174.801
						374.757	320.575		1918.29	170.285			1976.99									1040.42			154.16
						341.861	398.623		175.446	228.337			199.956									122.554			170.931
						547.623	109.654		178.671	1906.04			576.649									1806.7			265.104
						1253.28	114.169		202.537	104.493			1951.19									11900			83.8527
						624.38	109.654		103.203	9363.12			158.675									218.662
						353.471	110.299			422.489			182.541									248.978
						159.32				2810.36			107.718									260.588
						116.749				190.926			326.381									2426.57
						158.03				249.623			294.775									735.324
						150.935				229.627			563.748									3207.04
						241.238				97.3981			9078.67									4964.08
										1488.71			125.779									101.268
										145.13			123.844									685.012
										201.246			359.277									412.168
										436.679			552.783									190.281
										4877.65			238.013									1279.72
										3712.09			225.757									603.094
										331.541			283.164									2317.56
										975.917			453.45									148.355
										4083.63			2885.18									1173.94
										187.056			2442.69									2179.53
										1722.21			268.974									516.017
										1097.18			10590									748.869
										192.861			314.125									6754.66
										225.112			98.6882									18503.7
										577.939			140.615									8360.76
										297.355			2674.9									179.961
										121.909			879.808									549.558
										427.004			576.004									238.658
										416.683			287.679									2865.18
										94.173			99.3332									29794.2
										17393			5497.51									5190.48
										281.229			972.046									229.627
										819.176			85.1427									261.233
										1333.9			455.385									1134.59
										657.921			145.775									183.186
										286.389			442.484									1226.83
										394.753			114.169									464.415
										837.882			905.609									897.869
										3785.63			3634.05									269.619
										830.142			227.047									2089.22
										147.065			546.333									148.355
										849.492			706.943									5115.02
										393.463			98.6882									8176.28
										3770.79			5621.36									228.982
										147.065			523.112									7061.04
										140.615			345.086									288.969
										426.359			1178.45									183.186
										434.744			749.514									185.766
										326.381			274.779									5350.45
										130.294			4145.55									4010.74
										1697.05			105.138									234.143
										388.303			422.489									143.195
										1184.9			449.58									383.787
										267.684			315.415									98.6882
										122.554			288.324									216.082
										404.428			167.705									1495.8
										4026.22			124.489									552.783
										164.48			11462.7									149.645
										352.181			89.0129									544.398
										180.606			302.515									87.0778
										367.662			89.0129									1196.51
										262.523			9932.68									3741.12
										246.398			173.511									1402.28
										90.3029			126.424									325.09
										1184.9			78.6925									208.342
										613.415			1739.62									1017.2
										1108.15			1578.37									261.233
										701.138			2338.85									2038.27
										595.999			158.03									116.749
										840.462			3001.28									689.527
										661.791			194.796									127.069
										138.034			199.311									252.848
										1170.07			10210									204.472
										258.008			100.623									179.316
										407.653			501.826									563.748
										123.844			754.674									287.034
													837.237									249.623
													1173.29									303.16
													537.947									134.809
													194.796									210.277
													203.182									672.112
													933.345									97.3981
													216.082									238.013
													941.73									223.822
													468.93									140.615
													448.934									220.597
													112.879									179.316
													1422.92									201.892
													360.567									109.654
													98.6882									136.744
													236.723									421.199
													218.017									1646.74
													355.406									85.1427
													112.234									98.6882
													657.276									191.571
													2938.71									306.385
													205.762									108.363
													9552.11									157.385
													252.848
													1343.58
													456.03
													186.411
													427.649
													656.631
													2742.63
													249.623
													347.666
													435.389
													1190.71
													3014.83
													606.965
													205.762
													601.159
													408.298
													754.029
													123.199
													508.921
													5590.4
													1262.31
													3637.27
													130.294
													206.407
													154.16
													469.575
													199.956
													2540.74
													108.363
													852.718
													516.662
													272.199
													283.809
													2193.07
													317.995
													727.583
													6086.42
													105.138
													173.511
													15932.7
													119.974
													557.298
													262.523
													443.129
													243.173
													1068.15
													595.354
													1652.54
													281.229
													1046.87
													394.108
													190.281
													466.995
													654.051
													168.35
													1215.86
													214.792
													133.519
													1358.41
													110.299
													479.895
													99.3332
													233.498
													280.584
													131.584
