# Supplementary material for: Quorum sensing controls Vibrio cholerae multicellular aggregate formation
Source: eLife. 2018 Dec 24;7:e42057. doi: 10.7554/eLife.42057 (PMC6351105; doi:10.7554/eLife.42057)
Supplement: Figure 3—source data 1. [file elife-42057-fig3-data1.xlsx]

## Sheet: Panel A
Figure 3: Exogenous autoinducers drive V. cholerae aggregation and HapR is required
Figure 3A: Total volume fraction for AI-2- and CAI-1-responsive strains
	Replicate	ΔvpsL luxO D61A	ΔvpsL luxO D61E	AI-2 responsive strain + AI-2	AI-2 responsive strain + control	CAI-1 responsive strain + CAI-1	CAI-1 responsive strain + control
	t = 22 h
	1	0.00450881	0	0.00937517	0	0.00053409	0
	2	0.0252508	0	0.0246295	0	0.000901278	0
	3	0.0215146	1.89426e-05	0.0104044	0	0.0325087	0
Volume (microns^3) of all individual aggregates
	ΔvpsL luxO D61A			ΔvpsL luxO D61E			AI-2 responsive strain + AI-2			AI-2 responsive strain + control			CAI-1 responsive strain + CAI-1			CAI-1 responsive strain + control
Replicate	1	2	3	1	2	3	1	2	3	1	2	3	1	2	3	1	2	3
	57661.6	343.151	2950.97	NaN	NaN	1840.24	3797.88	19272.6	35028.5	NaN	NaN	NaN	278.004	3708.87	90732.5	NaN	NaN	NaN
	2092.45	3236.71	293.484			358.632	2482.69	230.917	61995.5				889.484	1273.27	165945
	777.25	4446.13	2165.33			414.748	2289.18	389.593	359.922				1210.7	546.978	8065.99
	4852.49	26998	2773.59				3683.71	360.567	5216.28				543.108	496.666	1379.7
	3175.44	15446.3	2031.17				2762.62	11656.2	1450.65				523.112	1337.13	2999.35
	2582.02	24210.2	40826.6				2793.59	30921.7	6614.69				394.108	3432.16	13723.5
	509.566	1080.41	19353.8				319.93	4355.18	44737.4				977.207	205.117	145.775
	1598.36	138603	3985.58				1092.02	44925.1	158.675				1572.56	1084.93	4715.75
	652.116	55500.2	108769				566.973	3817.88	287.679				896.579	456.03	957.211
	9026.42	1249.41	333.476				847.557	1148.14	202.537				3021.92	965.596	848.202
	1189.42	439.259	23522				1749.94	1250.05	7305.51				147.065	223.822	13855
	6699.19	811.436	183610				202.537	22717.6	232.207				986.882	2495.59	368.307
	4358.41	1384.86	755.964				147.71	3401.19	118.039				450.225	238.013	15583.1
	1287.46	158.03	61742				7571.9	11593.6	105.138				164.48	410.878	23173.7
	367.017	1016.55	2053.1				32550.3	14084.7	1343.58				788.86	582.454	523.757
	3212.2	846.267	2042.14				128.359	31847.9	145.13				1917	902.384	3623.08
	2237.58	39392.7	6549.54				207.697	194.151	779.83				296.065	221.242	8743.9
	3001.93	16267.4	25748.6				1024.94	259.943	125.779				1508.06	215.437	9669.51
	5156.94	804.986	457.965				478.605	6356.68	112.234				2728.44	2011.17	781.12
	190.926	1719.63	1617.71				746.934	8889.68	127.714				719.198	1302.94	95.4631
	190.926	2814.87	954.631				597.934	2109.86	558.588				892.709	166.415	443.129
	3844.32	582.454	212997				199.956	11659.4	93.528				110.299	585.034	1820.25
	946.246	148492	13270				801.116	36027	155.45				98.6882	2053.1	579.874
	1238.44	69831.2	1951.83				576.004	8168.54	152.87				556.653	773.38	1753.17
	1295.2	213.502	38795.4				192.216	1882.82	170.931				445.064	437.969	3512.14
	263.814	5278.21	1141.69				305.095	7282.29	126.424				446.999	110.299	3546.32
	1185.55	3012.25	1079.12				268.329	658.566	485.056				408.943	768.865	1050.74
	576.649	8458.8	45889.4				634.7	4333.25	605.03				695.977	433.454	81.2726
	2145.34	159627	250.268				179.961	2961.29	3364.43				814.016	4427.42	3857.87
	4725.42	1303.59	17673.6				605.675	16337.7	107.073				427.004	385.722	38222.6
	229.627	3432.16	1941.51				441.839	608.255	174.156				125.134	643.086	764.995
	1757.04	3316.05	2678.13				168.995	3114.81	874.003				424.424	663.726	477.315
	921.735	7684.78	544.398				942.375	4439.68	2552.99				420.554	178.671	1671.89
	752.094	2504.62	2277.57				239.303	302.515	137.389				347.021	286.389	1815.09
	1802.19	108444	517.952				8700.04	4835.72	228.982				108.363	381.852	230.272
	14927.1	20933.5	4439.68				152230	10235.2	20067.9				1866.69	640.506	882.388
	1339.06	817.241	3517.94				3548.26	2107.28	548.913				397.333	113.524	3410.87
	1829.28	12221.9	336.701				189.636	1616.42	509.566				225.757	608.9	482.476
	246.398	18635.3	38552.9				235.433	32376.2	418.619				1382.92	773.38	4902.8
	1609.33	4453.87	20793.5				134522	1108.79	9659.19				318.64	192.216	1358.41
	261.878	150389	2368.52				382.497	11056.9	174.156				96.1081	441.194	1061.06
	565.683	7451.93	1911.2				1130.72	3343.79	17254.3				320.575	3135.45	10273.2
	2631.68	325.09	4057.83				314.125	7673.17	7141.03				248.978	1776.39	4199.09
	3163.83	29560.7	1350.03				416.038	2984.51	196.086				176.091	200.601	3170.92
	637.926	303.805	770.8				738.549	3132.22	139.324				176.736	170.285	3476.66
	185.766	181519	103995				1101.05	6886.89	235.433				382.497	283.809	3169.63
	439.259	211.567	990.107				615.35	47539.3	138.679				115.459	352.181	20267.8
	1428.08	11362	493.441				414.748	5567.82	1134.59				657.276	103.203	13646.7
	1187.48	2919.36	6139.31				1847.98	1538.37	863.683				83.2077	1052.03	355.406
	1788.64	49458.9	592.774				483.766	27558.5	205.117				131.584	233.498	3058.69
	542.463	26873.5	32170.4				725.003	376.692	236.723				316.705	690.172	4802.83
	119.974	53389.7	29986.4				281.874	526.982	208.987				316.705	686.947	331.541
	891.419	864.973	1470.65				930.12	5293.69	330.251				348.311	262.523	4153.29
	4726.71	2692.96	1309.39				849.492	4759.61	25199				543.753	815.306	10563.5
	1771.87	1708.66	60612.6				2007.95	5103.4	2451.08				129.004	127.714	248.978
	121.264	245.108	1467.42				1649.96	525.692	4779.6				446.999	400.558	23820.6
	312.835	1635.77	334.766				287.679	10074.6	32785.8				87.7228	94.8181	338.636
	442.484	2509.78	2098.9				793.376	11469.1	461.19				794.666	1470	4956.99
	1833.79	2361.42	645.666				4463.54	49291.2	456.03				327.026	198.666	372.177
	210.922	852.073	492.796				205.762	18950.1	881.743				486.346	143.84	3357.33
	4118.46	1900.88	726.938				9311.52	39053.4	82.5627				470.22	150.29	159.32
	573.424	7939.56	3058.69				1609.33	1909.91	627.605				201.892	116.749	2041.49
	660.501	1234.57	613.415				308.32	7465.47	134.164				718.553	1659.64	134.164
	462.48	1998.27	329.606				355.406	788.215	68.3722				333.476	171.576	46910.4
	290.904	330.251	177.381				20444.6	915.285	528.917				149.645	1949.9	228.982
	3426.35	225.112	443.774				104.493	537.302	337.991				548.913	140.615	471.51
	592.129	7052.66	1041.71				208.342	27198.6	478.605				464.415	238.013	350.891
	461.835	6864.96	699.848				1101.7	162112	101.913				131.584	118.039	1690.6
	1085.57	125.134	820.466				245.753	32661.3	225.112				156.74	446.354	257.363
	1668.67	5491.71	503.116				2565.89	42715.2	218.662				1267.47	105.138	4446.13
	734.679	2311.75	232.853				336.701	5486.55	208.342				163.835	808.211	513.437
	504.406	875.938	3655.98				119.974	4329.38	247.043				759.19	168.995	141.905
	152.87	1242.31	2532.35				387.658	4533.85	654040				868.843	844.332	763.06
	1088.8	797.891	48468.8				214.792	2865.18	141.905				117.394	4223.6	2571.7
	1313.91	841.107	703.718				187.056	151.58	183.186				572.778	419.909	97923.2
	635.346	178.026	1628.68				908.189	16590.6	112.879				449.58	153.515	126.424
	3754.02	572.778	170.931				3617.28	25975.6	13232				468.93	436.679	534.722
	194.151	6373.45	10680.3				10144.9	20340.7	400.558				321.865	107.718	157.385
	89.6579	123.844	510.211				619.865	13606.7	178.671				1008.81	364.437	98.6882
	5369.15	472.8	534.077				1365.51	676.627	125.134				196.731	566.973	2154.37
	513.437	2436.24	1462.91				173.511	253.493	1973.76				788.215	147.065	183.186
	937.86	413.458	4762.19				3065.78	24074.8	123.844				359.922	121.264	1735.11
	318.64	10613.2	552.783				87898.3	1139.11	300.58				800.471	5540.08	1242.31
	1702.21	308.32	327.671				1212.64	2355.62	29601.9				294.775	925.605	692.107
	1101.05	211.567	960.436				245.108	5661.99	1253.92				390.238	827.562	937.215
	1539.02	602.449	666.952				299.29	1716.4	985.592				454.095	176.091	641.151
	114.169	251.558	516.017				783.055	279.294	8861.3				141.26	235.433	127.069
	1466.13	101.913	152.225				3147.06	1604.17	3236.71				131.584	104.493	784.99
	386.367	12626.3	236.723				196.731	1015.91	365.082				136.744	831.432	4888.61
	296.71	1344.87	1098.47				2557.51	889.484	270.264				97.3981	651.471	436.679
	611.48	681.142	127.714				9441.17	8260.78	187.056				83.2077	12885.6	3565.68
	292.839	1552.57	898.514				431.519	2140.82	16879.5				160.61	98.6882	3296.7
	2750.37	459.9	337.346				2252.41	12734.6	789.505				269.619	2857.44	107.073
	2246.61	4844.11	159.965				456.675	725.003	378.627				125.779	256.073	2385.93
	82.5627	98.6882	117.394				274.779	1574.5	243.818				233.498	362.502	446.354
	1235.21	176.736	579.229				15203.8	13543.5	556.008				155.45	1119.11	24273.4
	1423.56	161.255	176.091				1481.61	6330.88	1049.45				492.151	1340.35	1068.15
	3363.14	2560.73	607.61				10933.1	11833.6	2273.05				549.558	250.913	1350.03
	7046.21	3353.46	178.026				2511.71	556.653	139.97				111.589	317.995	2496.23
	450.87	648.891	1837.66				790.796	2986.45	970.756				118.684	437.324	1379.7
	5433.01	142.55	256.718				348.311	3977.84	627.605				466.35	479.25	11229.2
	837.237	10713.2	681.787				306.385	1396.47	21605				1041.06	77.4025	1038.48
	403.138	16577.7	272.199				848.202	1450.01	12865.6				72.2423	1486.13	2372.39
	87.7228	2083.42	2097.61				724.358	17236.2	22377.1				414.748	1004.94	3326.37
	1740.91	715.328	159.965				824.982	1005.59	255.428				168.995	116.749	411.523
	3767.57	3142.54	1737.69				2090.51	149	181.251				1218.44	870.778	1168.78
	70.3073	313.48	178.671				294.775	1739.62	180.606				621.155	2761.98	619.22
	1235.21	428.939	2080.84				2406.57	1250.7	180.606				473.445	292.194	295.42
	768.22	77726.9	118.039				1586.11	5436.88	316.705				1724.14	196.731	2822.61
	417.328	448.289	18492.7				173.511	1597.72	1131.37				663.726	165.77	10653.8
	792.086	596.644	258.008				2140.18	19569.9	149.645				503.116	156.095	2781.97
	1675.76	590.194	5927.74				73.5324	624.38	1141.04				406.363	604.385	22110.7
	1500.32	4931.83	278.649				405468	3094.81	556.008				137.389	300.58	92.238
	1192.64	537.302	242.528				204.472	5067.93	835.947				397.333	214.792	971.401
	172.866	607.61	224.467				2184.04	337.346	180.606				266.394	381.852	1038.48
	2037.62	601.159	81972.5				713.393	2534.29	1013.97				1506.12	888.839	948.181
	2066	342.506	29854.1				205.117	17357.5	1142.98				603.094	317.35	30943.6
	2156.95	701.138	234.143				465.705	5506.54	176.736				164.48	138.679	2229.19
	1086.22	377.982	534.077				93.528	114.169	941.73				206.407	489.571	6897.21
	260.588	828.207	127.714				8978.69	2792.3	23821.3				357.342	208.342	234.788
	712.748	492.151	319.285				150.29	3521.17	249.623				431.519	454.74	1704.79
	1423.56	132.229	490.861				27084.4	2650.39	1996.34				694.687	744.354	1611.91
	550.203	4128.78	20375.6				802.406	4686.08	1095.89				328.961	8075.66	250.268
	2047.94	115.459	14778.7				673.402	541.817	8253.04				190.926	196.731	1622.87
	156.74	214.792	36114.1				132.229	2910.98	1199.09				501.181	148.355	1464.2
	1678.34	728.229	347.021				186.411	1149.43	2358.84				1594.49	255.428	4464.19
	2593.63	216.727	463.125				183.186	697.913	881.098				361.212	127.714	2178.24
	285.744	225.112	78889.9				2951.62	5479.45	745.644				181.896	132.229	1600.94
	253.493	619.22	2078.26				121.909	9660.48	489.571				642.441	163.19	1566.11
	635.991	347.666	210.922				225.757	2664.58	408.943				112.234	529.562	29160.7
	218.017	946.246	167.705				131.584	3819.17	118.039				170.285	645.021	40332.5
	2776.81	512.147	2745.21				437.324	514.727	84.4977				470.22	168.995	6791.42
	3496.01	576.004	5447.2				212.212	119.329	170.931				621.155	121.264	918.51
	211.567	657.276	492.796				148.355	19535.1	482.476				168.995	792.731	1966.67
	2370.45	1559.02	273.489				1242.96	1885.4	1170.07				648.891	1415.82	1766.71
	1410.66	511.502	67820.7				3544.39	1117.82	181.251				335.411	275.424	6857.22
	303.16	602.449	9599.2				410.878	165.77	170.285				837.882	523.112	332.186
	3961.72	278.004	663.081				240.593	2894.21	25319.6				476.025	272.199	406.363
	373.467	97.3981	634.7				8067.28	1777.68	149				721.778	690.172	4008.8
	245.753	747.579	2173.72				1120.4	1049.45	98.6882				163.835	132.874	898.514
	708.878	1454.52	5516.86				317.35	254.138	1072.02				85.7878	775.96	178.671
	151.58	317.995	387.658				338.636	5972.25	224.467				123.199	208.342	1777.68
	717.263	425.714	56430.3				647.601	3269.61	521.177				147.065	824.982	3655.33
	765.64	5138.88	1184.9				3086.42	201.246	68811.5				291.549	225.757	609.545
	169.64	101.268	63983.5				201.892	4449.35	166.415					232.207	156.74
	320.575	260.588	418.619				397.978	14523.3	237.368					315.415	891.419
	944.31	514.082	1102.34				1024.29	9714.66	1849.92					459.9	5165.33
	928.83	1251.34	134.809				316.705	5847.11	276.714					460.545	1335.19
	895.289	425.714	794.021				105.138	750.159	897.869					130.939	4637.7
	572.778	1518.38	134.164				1720.92	1554.5	229.627					313.48	227.692
	1156.52	1255.21	442.484				94.8181	1785.42	103.203					952.696	16164.9
	254.138	1804.12	3071.59				518.597	2202.75	1800.25					220.597	239.303
	308.965	343.151	587.614				96.1081	2344.65	531.497					165.125	131.584
	599.869	156.095	2281.44				1112.66	2826.48	15149						258.008
	581.809	590.839	20406.5				320.575	999.782	7591.9						216.082
	237.368	377.337	1606.1				1191.35	3007.73	2954.2						363.792
	95.4631	368.952	935.28				203.827	4286.16	1152.65						138.679
	118.039	824.337	187.701				123.199	435.389	414.103						5630.39
	614.06	290.259	484.411				1464.84	1180.39	101.913						124.489
	2583.31	708.878	5236.92				968.176	2086	10826						207.052
	263.814	491.506	242.528				4911.19	9587.59	114.814						236.078
	1815.73	1231.34	1108.79				255.428	9653.38	23634.9						276.069
	612.125	251.558	94.8181				565.038	4337.12	6675.97						214.792
	460.545	2238.87	101.268				3675.33	2510.42	735.969						458.61
	918.51	183.831	316.06				2900.66	1470	104.493						751.449
	434.099	188.346	142.55				147.71	6032.88	2251.77						150.935
	868.843	143.195	104.493				126.424	2057.62	178.026						10723.5
	226.402	717.263	223.177				397.333	1071.38	4848.62						330.896
	612.77	1936.35	455.385				247.043	14824.5	107.073						218.662
	445.064	4071.37	142.55				89.6579	2160.17	150.29						48730
	261.878	222.532	719.843				1579.66	68320.6	440.549						83.8527
	788.215	119.329	1526.12				390.883	4384.85	255.428						108.363
	275.424	4118.46	142.55				340.571	1602.23	271.554						480.541
	174.801	1058.48	363.792				6066.42	2354.33	335.411						2114.38
	2302.72	127.714	2768.43				391.528	4761.54	219.952						234.788
	995.912	1153.3	359.277				285.099	470.865	13777.6						1300.36
	285.744	580.519	143.195				3156.73	563.748	1010.1						1738.98
	672.112	1395.83	356.697				1798.96	1504.19	279.939						461.19
	471.51	690.172	175.446				368.307	319.285	160.61						99.9782
	3418.61	192.216	340.571				1136.53	2195.65	103.203						788.86
	1812.51	261.233	92.238				789.505	84.4977	59408.4						375.402
	4024.93	6690.8	94.173				72.2423	20577.5	183.831						146.42
	123.199	687.592	835.302				126.424	601.159	246.398						1989.24
	910.769	675.337	554.718				926.25	3253.49	174.801						211.567
	335.411	246.398	6717.89				2158.88	2919.36	125.134						197.376
	205.762	98.6882	172.866				263.168	1861.53	127.714						210.277
	603.094	4867.97	244.463				204.472	8429.13	267.684						308.965
	5702.63	763.705	217.372				879.808	1190.71	197.376						231.562
	862.393	1640.29	124.489				89.0129	966.241	195.441						5968.38
	107.718	2665.87	6306.37				548.268	1863.47	111.589						84.4977
	202.537	326.381	37951.1				1937.64	1375.18	234.788						83.2077
	184.476	398.623	170.285				1475.16	651.471	489.571						352.826
	211.567	250.913	269.619				93.528	2227.26	196.731						1742.85
	461.835	403.138	118.684				76.1125	4361.63	294.775						3480.53
	240.593	2221.45	1172.65				267.039	723.713	739.839						176.091
	287.034	193.506	119.329				3759.18	87.0778	3397.97						3924.95
	127.069	334.766	1097.83				601.804	234.143	2474.3						183.186
	1443.56	2147.92	151701				283.164	1293.91	89.6579						138.679
	720.488	10857	158.675				1288.75	863.683	942.375						556.008
	578.584	246.398	354.116				426.359	145.13	81.2726						3351.53
	187.056	806.276	2225.97				314.77	2855.51	8000.19						1584.82
	482.476	3327.66	2790.36				83.2077	2303.37	193.506						4275.2
	2885.18	3277.35	416.683				770.8	6082.55	569.553						1222.96
	231.562	506.986	79.9826				255.428	402.493	96.1081						1137.17
	188.346	168.995	243.173				120.619	158.03	486.991						1019.13
	407.008	35213	5815.51				999.782	709.523	104.493						852.073
	178.026	89.0129	416.038				86.4328	2294.34	2285.95						134.809
	86.4328	85184	374.757				3383.78	2138.89	1468.07						8757.45
	199.311	258.008	84539				1247.47	2385.93	452.805						92.238
	852.718	151.58	230.917				568.263	732.744	261.878						96.7531
	1126.21	759.19	187.056				113.524	981.722	181.251						6865.6
	3166.41	116.749	1657.7				230.917	2471.07	334.766						9563.08
	8052.44	627.605	114.169				853.363	1050.09	156.095						7476.44
	244.463	12543.7	583.744				310.9	6532.13	293.484						2381.42
	292.194	779.83	130.294				772.735	5534.28							265.104
	292.839	461.19	145.13				2931.62	143.84							470.865
	530.852	87.7228	187.701				178.671	517.307							3401.19
	89.6579	93.528	523.757				199.956	10617							2642.01
	629.54	2743.27	212.857				223.822	433.454							135.454
	202.537	147.71	206.407				94.173	2576.21							2784.55
	188.346	187.056	8710.36				125.779	483.766							205.117
	1939.58	174.801	296.065				302.515	232.853							924.96
	657.921	2244.03	80.6276				260.588	9588.23							345.731
	456.03	119.329	919.8				181.896	207.052							82.5627
	281.874	4682.85	110.944				298	1242.31							854.653
	112.879	154.16	94.173				1453.88	392.173							188.346
	317.995	19208.7	89.6579				3289.61	2385.93							428.939
	158.03	1948.61	228.337				136.744	1074.6							2098.25
	149	431.519	1073.31				129.004	4679.63							116.104
	307.675	2159.53	89.0129				1627.39	619.865							1159.75
	343.151	394.753	106.428				4765.41	776.605							1295.85
	139.324	172.866	131.584				177.381	886.259							1156.52
	350.246	398.623	221.242				88.3679	16802.1							317.35
	1779.61	1569.98	440.549				680.497	401.203							167.06
	415.393	686.947	222.532				1035.26	457.965							3652.11
	113.524	214.792	121.264				285.099	5244.02							1908.62
	283.809	96.7531	171750				1665.44	461.835							309.61
	396.688	138.034	153.515				180.606	146.42							8634.25
	163.835	607.61	2847.77				379.917	122.554							4311.32
	129.004	752.094	161.255				379.917	310.9							98.0432
	314.125	109.654	243.173				95.4631	1335.19							103.848
	1564.18	86.4328	23969.6				194.796	3224.46							1516.44
	225.112	930.765	73.5324				109.009	199.311							1144.91
	608.9	292.194	7386.13				643.731	821.112							606.965
	475.38	314.125	148.355				941.73	581.809							7515.78
	514.727	695.977	112.234				250.268	2095.67							461.19
	907.544	2720.05	28758.9				305.095	2320.14							260.588
	417.973	1442.27	935.28				1104.92	635.346							2139.53
	596.644	361.212	24026.4				448.289	2017.63							932.055
	1348.74	503.116	258.653				330.251	5222.09							3845.61
	1064.93	657.276	572.133				484.411	1955.7							1435.82
	1001.07	328.961	525.692				215.437	3534.07							789.505
	121.264	7883.44	193.506				121.264	368.307							389.593
	163.19	320.575	99.9782				245.753	1643.51							2685.22
	1433.88	1430.66	247.688				7289.38	1043.64							881.743
	136.099	229.627	3392.81				25776.3	247.688							276.714
	1034.61	119.329	1537.08				263.168	1459.68							1636.42
	256.718	248.978	8567.81				2778.1	2562.67							795.956
	248.978	87.7228	307.03				722.423	1301.65							370.887
	277.359	167.705	356.051				396.043	1150.07							288.969
	381.852	124.489	296.065				7127.48	3327.66							321.22
	9734.01	189.636	160.61				453.45	1597.07							531.497
	307.03	414.103	172.866				1953.12	3553.42							253.493
	262.523	1930.55	215.437				94.8181	186.411							13691.9
	171.576	173.511	178.671				143.84	1532.57							16571.2
	212.212	235.433	1233.28				1764.13	476.025							3778.53
	2858.09	156.74	533.432				97.3981	1013.97							1368.09
	1222.96	8798.08	471.51				154.805	1777.03							1415.82
	271.554	324.445	2596.85				119.974	7425.48							14022.1
	364.437	3419.9	510.856				1157.17	4475.8							891.419
	748.224	1006.23	745.644				234.788	224.467							3348.3
	130.294	195.441	4317.77				3671.46	2446.56							96.1081
	103.203	154.16	225.757				350.891	513.437							144182
	474.735	207.052	824.337				29042.1	660.501							16976.3
	345.731	112.879	314.77				5229.18	277.359							167.705
	305.74	570.198	204.472				166.415	329.606							3895.93
	190.926	115.459	174.801				1981.5	80.6276							293.484
	129.004	119.974	220.597				169.64	1107.5							265.749
	1569.34	127.714	792.086				714.683	943.665							3781.76
	485.056	248.333	343.151				332.186	125.779							536.012
	141.26	388.948	4862.81				615.995	10344.8							4474.51
	1167.49	5852.92	8659.4				265.749	610.835							1446.14
	664.371	2849.06	225.757				967.531	692.752							1067.51
	114.169	10015.9	529.562				1214.57	1687.37							797.891
	357.342	607.61	247.688				1108.15	1774.45							105.138
	223.177	87.0778	184.476				195.441	1002.36							532.787
	543.753	169.64	9223.8				104.493	206.407							1557.73
	288.324	393.463	142.55				319.93	478.605							2634.91
	588.904	126.424	110.944				212.212	1439.69							1033.97
	848.847	143.195	29079.5				258.008	387.012							1618.36
	87.0778	131.584	2440.76				1609.97	1197.8							1948.61
	132.874	3746.93	291.549				540.527	199.956							133.519
	253.493	168.995	662.436				249.623	1440.33							960.436
	203.827	804.341	281.874				1911.84	1868.63							1635.13
	110.944	1718.34	208.987				409.588	139.97							125.779
	2258.86	142646	2115.02				1135.24	352.826							136.744
	441.839	221.242	345.731				98.6882	335.411							98.6882
	428.294	376.047	1490.64				100.623	9461.17							1450.01
	705.008	526.982	141.905				123.844	16133.9							176.091
	70914.2	342.506	798.536				159.965	92.883							84.4977
	290.904	117.394	205.117				240.593	10439							3543.74
	395.398	388.303	1917.65				327.671	179.316							2116.96
	552.783	1852.5	159.965				193.506	417.328							201.892
	127.714	1396.47	1192				400.558	1838.95							465.705
	743.064	92.883	567.618				819.176	1551.92							426.359
	454.095	71194.2	198.666				5479.45	3067.07							723.068
	145.13	184.476	4757.03				337.991	380.562							206.407
	197.376	339.281	294.775				683.722	350.246							5696.82
	239.303	241.238	471.51				174.801	3061.91							11982.6
	154.805	101.913	160.61				129.004	2758.11							5507.19
	468.285	254.783	268.974				361.212	2327.24							11305.9
	213.502	108.363	173.511				650.826	857.233							6043.2
	107.718	102.558	163.835				290.904	1936.35							405.073
	147.71	112.234	2126.63				795.956	3594.06							423.779
	495.376	30596.6	663.726				381.207	361.212							1575.14
	3354.11	888.839	195.441				161.9	11600.7							2951.62
	207.697	211.567	392.818				97.3981	129.004							10480.3
	135.454	421.844	207.052				167.705	1635.13							2397.54
	190.281	476.025	651.471				277.359	1114.6							1651.25
	113.524	102154	1520.96				844.332	330.251							823.692
	121.264	256.073	270.264				379.917	6147.69							224.467
	92.883	1031.39	298.645				94.8181	775.96							479.25
	185.121	110.944	4465.48				390.883	1048.8							2944.52
	198.021	108.363	336.056				645.666	2169.85							1136.53
	1669.31	60760.3	90.3029				208.987	7375.17							85.7878
	110.944	274.779	136.099				379.917	5636.84							4729.29
	129.004	101.913	4384.85				3591.48	3253.49							2640.72
	267.684	357.987	159.32				567.618	5695.53							9272.82
	139.324	5002.14	101.268				971.401	1991.18							4218.44
	159.32	89.6579	96.7531				325.736	2240.16							167.705
	138.034	30879.1	648.891				400.558	136.099							574.069
	129.649	227.692	6265.09				176.736	7275.83							1001.72
	189.636	199.956	614.06				174.801	472.155							142.55
	229.627	419.909	192.861				192.216	12647.6							152.87
	763.705	481.831	392.173				108.363	899.804							438.614
	91.593	92.238	656.631				112.879	1474.52							2724.57
	469.575	457.32	316.06				762.415	3545.03							138.679
	85.7878	260.588	3250.9				1539.66	1857.01							112.234
	368.307	585.034	307.03				794.666	357.987							999.782
	198.021	133.519	499.891				344.441	3143.83							232.207
	321.22	208.987	29622.6				154.16	2287.89							5516.86
	381.207	135.454	5750.36				1561.6	445.709							431.519
	326.381	3846.9	19266.1				289.614	4251.98							58704
	539.237	428.294	3383.13				138.034	4876.36							1883.46
	243.173	3045.79	2499.46				241.883	1873.14							196.731
	144.485	684.367	864.973					151.58							138.034
	473.445	890.774	337.346					1380.34							277.359
	1015.91	1586.75	276.714					1085.57							425.069
	92.238	134.164	341.216					1788.64							3505.04
	263.814	99.3332	4165.54					4339.7							3522.46
	880.453	103.848	348.956					129.649							156.74
	866.263	362.502	421.199					401.203							110.299
	361.857	183.186	5139.53					123.199							3061.91
	319.285	1955.7	4093.95					173.511							1094.6
	350.246	270.909	186.411					185.766							5454.94
	228.337	158.03	151.58					7455.15							254.138
	183.831	221.887	8031.8					2960.65							1186.19
	912.059	2009.24	5304.65					857.233							3792.08
	297.355	336.701	425.714					10588.7							2547.83
	171.576	610.19	162.545					399.913							523.757
	425.714	993.332	7371.3					6804.32							165.125
	1137.17	120.619	236.723					234.143							3586.96
	131.584	139.97	1204.25					33655.9							1517.09
	186.411	942.375	98.6882					117.394							354.116
	815.306	401.848	218.017					1417.76							1350.03
	112.879	607.61	1186.19					250.268							4568.68
	355.406	183.831	56704.4					1890.56							1509.99
	196.086	178.026	49687.9					3585.67							2157.59
	365.727	490.216	17582					663.081							1772.52
	1883.46	657.276	102.558					1380.34							4711.23
	120.619	92.238	385.077					1678.99							281.229
	72.2423	72.2423	184.476					3445.06							666.307
	935.925	1163.62	129.004					6962.35							354.116
	798.536	150.29	379.917					1310.68							3844.32
	328.961	700.493	300.58					1723.5							777.25
	496.666	614.705	1842.82					8949.02							81.9176
	803.696	642.441	9128.33					103.848							1086.22
	272.844	48285.6	181.251					48389.5							517.307
	187.056	189.636	841.107					276.069							10275.2
	1022.36	39597.8	296.065					1424.21							814.661
	516.017	93.528	508.921					549.558							125.134
	1846.05	109.654	135.454					2079.55							8152.42
	1999.56	3586.32	187.056					1822.83							129.004
	268.329	495.376	250.913					2323.36							348.311
	517.307	106.428	90.3029					307.03							993.332
	583.099	12916.5	481.831					1270.05							167.705
	911.414	4052.67	7368.07					128.359							287.034
	1190.06	174.156	496.021					770.155							555.363
	1553.21	207.697	4041.06					427.649							7099.74
	2558.8	215.437	365.082					372.822							3486.34
	300.58	20072.4	86.4328					559.878							800.471
	1079.76	103.203	412.168					388.303							187.701
	136.099	224.467	117.394					654.696							352.826
	187.701	2819.39	121.264					477.96							88.3679
	203.182	74001.3	557.943					648.891							506.986
	95.4631	180.606	240.593					2709.73							223.177
	1330.03	675.982	1511.93					2305.3							115.459
	114.814	143.84	112.879					152.87							187.701
	74.8224	9088.34	411.523					510.856							207.052
	173.511	87.7228	243.173					2236.93							130.294
	131.584	695.977	275.424					689.527							1708.66
	102.558	2370.45	3506.33					1498.38							1149.43
	620.51	243.818	941.73					2024.72							2345.3
	85.7878	808.856	752.094					195.441							837.237
	155.45	603.094	124.489					1968.6							415.393
	399.913	199.956	536.657					1266.82							1010.1
	614.06	2043.43	178.671					361.212							6254.12
	1299.72	723.713	4290.68					134.164							464.415
	267.684	1779.61	274.134					408.943							870.133
	668.887	383.142	11300.1					2224.03							487.636
	1584.82	507.631	708.233					227.047							294.775
	266.394	4591.9	236.078					4754.45							394.108
	388.303	936.57	2173.08					351.536							7931.82
	116.749	104.493	514.082					607.61							672.112
	196.731	255.428	169.64					1004.3							78.0475
	341.861	128.359	2573.63					665.016							81.2726
	347.666	1292.62	249.623					394.108							1301.01
	162.545	2254.99	1716.4					333.476							1248.12
	1613.2	61614.3	414.103					2239.51							372.822
	236.078	464.415	389.593					98.6882							159.965
	2509.78	115.459	117.394					72.2423							2080.19
	116.749	263.814	746.289					1277.79							219.307
	144.485	1500.96	1139.75					960.436							89.0129
	654.051	124.489	289.614					278.649							601.804
	114.169	21267.6	759.835					540.527							1764.13
	643.731	177146	968.821					454.095							1070.09
	199.311	1897.65	538.592					191.571							82.5627
	321.22	262.523	561.168					913.995							576.004
	199.311	721.133	1246.18					2659.42							2476.23
	152.87	256.718	108.363					249.623							219.307
	389.593	790.796	281.874					322.51							2522.68
	163.835	249.623	1173.94					1573.21							2438.18
	221.887	166.415	161.9					622.445							1574.5
	141.905	161.9	97.3981					356.697							169.64
	532.142	14382.7	194.796					1987.95							783.055
	167.705	2481.4	168.995					133.519							2305.3
	200.601	30087.6	231.562					1842.18							6899.79
	284.454	57721	1826.05					319.285							239.303
	130.939	572.778	398.623					1007.52							2771.01
	559.233	150.935	237.368					1773.16							1057.83
	1545.47	319.93	194.796					328.316							496.666
	105.783	591.484	165.77					923.025							145.775
	352.826	85.1427	658.566					847.557							17340.1
	132.874	534.722	1648.67					903.029							119.329
	178.026	909.479	334.121					812.726							903.674
	957.856	390.238	214.147					156.095							208.342
	470.865	4760.9	906.899					1555.79							3150.28
	189.636	133.519	511.502					576.004							273.489
	1280.37	75.4674	2593.63					814.661							659.856
	310.255	112.879	1786.71					1334.55							11852.9
	132.229	349.601	285.744					187.701							298
	193.506	18509.5	2133.73					2885.18							732.099
	181.251	421.199	952.051					3725.64							9290.88
	1564.82	71865.6	4671.89					281.874							469.575
	163.19	728.229	2374.97					2403.35							122.554
	279.939	176.091	959.791					99.9782							472.155
	316.705	9267.01	2508.49					156.74							152.87
	603.739	3884.32	199.311					1106.86							4072.66
	82.5627	1192	329.606					485.056							674.047
	487.636	10446.1	1355.19					1917							448.934
	170.285	112.879	157.385					851.427							232.207
	661.791	9745.62	292.194					11182.1							655.341
	505.051	111.589	383.142					179.316							31221.6
	210.277	503.761	846.912					14505.2							99.3332
	220.597	1048.8	312.19					125.134							561.813
	241.238	3628.89	97.3981					870.133							83.2077
	563.748	17071.8	6162.53					91.593							471.51
	219.952	368.307	98.6882					4383.56							7390.65
	288.969	33958.4	439.904					2914.85							595.999
	88.3679	296.065	494.086					492.151							528.917
	1109.44	230.272	372.822					4876.36							9139.95
	299.29	13952.4	105.783					2074.39							663.081
	122.554	481.186	366.372					219.952							3107.07
	427.649	119.974	158.675					470.22							2034.4
	77.4025	592.774	214.792					87.0778							1668.02
	283.809	103.203	112.879					230.272							308.32
	573.424	208.987	226.402					123.199							165.77
	1411.31	3831.42	163.19					183.831							2765.2
	2687.16	492.796	386.367					961.081							1306.17
	432.164	433.454	614.705					353.471							72.8874
	20133	203.827	7091.36					790.151							79.9826
	2082.13	932.7	135.454					24670.1							1067.51
	788.86	119.974	1477.1					8451.71							268.974
	1119.11	141.26	1244.25					97.3981							92.238
	165.77	661.791	377.982					1126.21							3461.83
	334.121	924.96	322.51					1137.17							345.086
	191.571	1497.09	919.155					85.1427							510.856
	1048.8	899.804	316.705					516.662							136.744
	1640.29	388.303	2324.01					2691.67							1130.72
	359.277	307.675	379.272					5059.54							417.973
	225.112	890.129	253.493					494.086							237.368
	927.54	29501.3	168.995					1832.5							1379.05
	380.562	159.32	220.597					10987.9							330.251
	248.333	2560.73	284.454					3465.05							279.294
	201.892	1004.3	423.134					298							82.5627
	243.818	245.108	14139.5					74.8224							2284.66
	179.961	165.125	167.705					436.679							1193.29
	161.255	428.294	881.098					959.791							317.35
	159.965	111.589	179.316					274.779							5140.82
	298	1003.01	890.774					1340.35							1729.95
	404.428	523.757	114.169					253.493							348.956
	437.324	150.29	185.766					4778.96							372.177
	212.212	670.177	1550.63					147.71							358.632
	198.666	1244.25	497.311					666.307							1221.02
	1964.09	722.423	17845.8					95.4631							106.428
	692.107	90.3029	179.961					2562.02							654.051
	158.675	2349.81	113.524					15070.9							168.35
	1169.42	1909.26	143.195					2173.08							394.753
	1110.08	157.385	466.995					548.268							305.74
	100.623	216.727	8458.8					81.2726							2805.2
	948.826	794.666	891.419					999.137							218.017
	269.619	27488.9	154.16					1013.97							8411.07
	301.225	103.848	94.8181					103.848							494.731
	103.203	98.0432	295.42					154.805							362.502
	134.164	192.216	119.974					100.623							497.956
	624.38	717.263	123.844					227.047							1054.61
	191.571	308.32	662.436					2605.88							6256.06
	317.995	124.489	106.428					496.666							356.697
	391.528	145.775	1462.26					157.385							686.947
	170.931	388.303	633.41					1430.01							1447.43
	285.744	116.749	151.58					4835.08							14147.9
	196.086	248.978	103.848					76.7575							131.584
	833.367	4529.34	307.03					935.925							325.09
	299.29	183.831	203.182					486.991							1020.42
	334.766	226.402	99.9782					310.255							15826.9
	91.593	6646.94	83.2077					383.142							663.081
	705.653	4350.02	2385.29					559.878							621.155
	141.26	164.48	1242.96					677.272							120.619
	1025.58	518.597	2171.79					85.1427							6915.27
	1684.15	3457.31	285.099					2670.39							5669.73
	2126.63	995.267	1201.03					131.584							3005.15
	2506.55	212.212	419.909					711.458							127.069
	1944.09	163.19	978.497					122.554							1396.47
	497.956	158.03	122.554					3936.56							235.433
	135.454	87.0778	274.779					1278.43							194.151
	290.259	505.051	3757.25					1857.66							604.385
	182.541	1425.5	141.905					982.367							385.077
	485.056	228.982	1043					114.814							4869.91
	692.107	382.497	101.268					259.298							282.519
	254.138	985.592	249.623					156.74							590.194
	465.06	4965.37	150.935					259.943							174.801
	108.363	243.173	74.1774					2595.56							77.4025
	121.264	17907.1	85.1427					2157.59							1518.38
	119.974	108.363	2877.44					1168.78							814.661
	79.9826	15892	105.783					1142.33							1322.29
	207.697	368.952	1368.73					461.835							1969.25
	276.069	208.342	113.524					268.974							114.814
	454.74	254.783	1587.4					106.428							419.264
	585.034	5000.85	495.376					425.069							854.008
	98.0432	113.524	141.905					1927.32							114.169
	176.091	1431.95	959.791					350.246							166.415
	251.558	425.714	106.428					2370.45							1522.25
	168.995	272.844	683.722					1081.7							3112.23
	423.134	695.977	151.58					173.511							84.4977
	1544.82	173.511	163.19					149							196.086
		205.117	152.225					4456.45							2080.19
		105.783	573.424					388.303							1308.75
		203.827	179.961					388.303							3555.35
		122.554	491.506					259.943							861.748
		219.307	248.333					162.545							1041.71
		306.385	390.883					768.865							1664.15
		2833.58	247.043					116.104							1003.65
		452.805	878.518					6246.38							1526.76
		631.475	1691.89					94.8181							586.324
		1507.41	214.792					103.848							1882.82
		421.199	180.606					5324							676.627
		376.047	1454.52					159.32							183.831
		111.589	221.242					625.67							2807.78
		135.454	293.484					4568.68							4584.16
		112.234	108.363					2062.13							409.588
		101.913	236.078					227.692							877.228
		333.476	615.35					93.528							562.458
		206.407	106.428					103.203							935.28
		243.818	2484.62					2276.28							193.506
		1711.89	367.662					883.034							479.25
		283.809	158.03					531.497							187.056
		5182.74	198.666					190.926							1264.89
		112.879	465.06					185.766							1570.63
		6259.28	119.329					1248.76							179.961
		3736.61	437.324					1816.38							799.826
		136.099	159.965					2675.55							713.393
		294.129	72.2423					2578.79							276.714
		1066.22	450.87					1782.19							1102.99
		244.463	159.32					643.731							2164.04
		415.393	268.974					74.8224							8342.7
		454.095	83.2077					6038.68							4993.75
		85.7878						1083.63							1784.77
		478.605						594.064							200.601
		138.679						1032.68							630.83
		2026.66						179.961							1181.03
		124.489						281.229							995.267
		142.55						1035.9							270.264
		422.489						1564.82							3492.14
		123.844						763.705							3405.06
		516.662						344.441							1341.64
								348.311							99.3332
								583.099							145.775
								3232.2							92.883
								263.814							170.931
								290.904							1311.33
								285.744							220.597
								510.211							6881.08
								495.376							5085.34
								3134.16							161.9
								966.886							321.865
								247.043							910.124
								370.887							341.861
								256.718							1023.65
								2203.39							1041.71
								180.606							216.082
								303.16							292.194
								169.64							208.342
								164.48							2718.76
								1678.34							325.736
								422.489							515.372
								6713.38							91.593
								7265.51							288.969
								148.355							311.545
								767.575							545.688
								3523.75							264.459
								667.597							740.484
								839.817							3641.79
								11304							213.502
								133.519							990.752
								2674.26							177.381
								409.588							363.147
								265.749							624.38
								8367.86							535.367
								3453.44							99.9782
								119.974							97.3981
								310.9							243.173
								76.1125							305.74
								6101.9							1790.58
								1318.42							11344.6
								606.965							1510.64
								172.866							219.952
								2100.19							119.974
								7024.92							164.48
								1846.69							280.584
								2993.54							1274.56
								26049.2							132.874
								2059.55							292.194
								94.173							1733.82
								2415.6							967.531
								348.956							298.645
								303.805							814.016
								240.593							312.835
								370.242							369.597
								366.372							146.42
								2777.46							203.182
								158.675							824.337
								730.809							601.159
								109.654							508.276
								664.371							629.54
								163.835							267.039
								85.7878							850.137
								490.861							4052.67
								3527.62							168.995
								9642.42							164.48
								375.402							1201.67
								632.765							273.489
								290.904							107.718
								4833.79							4484.18
								7635.11							622.445
								198.666							1152.65
								785.635							83.8527
								3629.53							3819.17
								3402.48							213.502
								141.905							210.277
								92.883							1047.51
								1750.59							2596.85
								343.151							2107.28
								1152.01							979.787
								330.251							1851.21
								345.086							5621.36
								1869.27							84.4977
								118.039							3321.86
								977.852							4857.65
								127.069							886.904
								659.211							7506.11
								124.489							372.822
								243.818							374.112
								2392.38							1762.84
								1967.31							204.472
								2094.38							19985.3
								50705.1							2407.22
								548.268							530.207
								1158.46							28260.9
								2554.93							2711.02
								389.593							1052.67
								464.415							1308.75
								574.069							1011.39
								310.9							7664.78
								1001.72							169.64
								1126.85							374.112
								392.818							543.108
								3557.93							130.294
								644.376							2087.93
								55927.2							109.009
								499.891							189.636
								141.905							147.065
								159.32							3472.79
								4188.77							605.03
								717.908							1224.89
								458.61							391.528
								1066.22							223.177
								714.683							813.371
								281.229							1345.51
								87.0778							176.736
								475.38							1083.63
								629.54							355.406
								6454.72							1355.83
								320.575							591.484
								576.004							2704.57
								3859.8							632.765
								103.203							146.42
								147.71							1096.54
								2090.51							283.164
								105.783							125.779
								29629.7							1324.87
								191.571							83.8527
								7515.14							242.528
								839.172							11100.8
								6041.91							2235.64
								123.199							350.891
								363.147							136.744
								1279.08							9400.53
								241.883							1524.18
								2160.82							278.004
								625.67							1179.1
								172.221							563.103
								239.303							2685.87
								4780.89							90.9479
								1309.39							207.697
								192.861							138.034
								495.376							928.83
								202.537							5009.88
								5108.56							218.662
								1138.46							90.9479
								124.489							292.839
								129.649							152.87
								2934.84							803.696
								324.445							459.9
								514.727							219.952
								261.878							4167.48
								836.592							608.255
								581.809							272.199
								734.679							252.203
								548.913							232.853
								668.242							4432.58
								5129.85							83.2077
								526.337							101.268
								1957.64							210.922
								328.961							138.679
								314.125							132.229
								1099.12							276.714
								2946.46							1717.05
								1470							929.475
								262.523							219.307
								352.181							1623.52
								937.86							7748.64
								568.263							770.8
								72.8874							141.905
								947.536							7219.07
								218.017							214.792
								3242.52							2577.5
								1385.5							617.93
								138.679							241.883
								1599.65							258.653
								7991.81							176.091
								313.48							250.913
								423.779							546.978
								159.32							111.589
								412.168							3250.26
								1694.47							37037.7
								9143.17							812.726
								282.519							630.185
								1880.88							192.861
								307.03							497.956
								277.359							997.847
								7733.15							174.156
								1135.88							218.662
								948.181							185.766
								328.316							4527.4
								641.796							199.311
								654.051							269.619
								152.225							240.593
								5834.86							225.112
								139.324							423.779
								163.19							1853.14
								530.852							5996.11
								1260.37							512.792
								1135.88							101.268
								170.931							443.129
								139.97							27210.8
								133.519							598.579
								3632.11							169.64
								2088.58							4920.22
								1333.26							439.904
								149							297.355
								705.008							1065.57
								1186.19							648.891
								310.9							289.614
								699.203							145.775
								203.182							1181.03
								8823.88							1911.84
								177.381							1562.89
								961.726							811.436
								3592.12							568.263
								453.45							331.541
								5475.58							187.056
								2379.48							522.467
								114.814							107.718
								278.004							2270.47
								878.518							1367.44
								403.783							1732.53
								361.857							12145.1
								615.995							395.398
								310.255							416.038
								9341.84							738.549
								76.1125							1322.94
								4217.79							1367.44
								128.359							716.618
								1201.03							1400.99
								1267.47							557.943
								978.497							4461.61
								68.3722							1786.71
								220.597							556.008
								848.847							5539.44
								596.644							279.294
								260.588							1420.98
								179.961							81.9176
								4839.59							1105.57
								9402.47							1301.01
								515.372							2064.71
								338.636							3730.16
								1204.25							4325.51
								444.419							81.9176
								118.684							1155.23
								1364.86							507.631
								5385.28							406.363
								1005.59							985.592
								611.48							513.437
								192.216							6568.25
								253.493							2543.96
								853.363							715.328
								1882.17							265.749
								514.727							506.341
								134.164							122.554
								435.389							341.216
								96.1081							3665.65
								993.977							272.199
								1718.98							114.814
								174.156							4044.28
								1460.33							245.108
								1316.49							886.259
								254.138							409.588
								255.428							684.367
								352.181							454.74
								8427.2							209.632
								390.883							928.185
								1183.61							1080.41
								167.06							860.458
								901.094							2896.79
								182.541							7082.33
								1304.23							2872.92
								223.822							110.299
								1549.34							256.718
								138.034							641.796
								1996.98							294.129
								2036.33							537.947
								10604.8							658.566
								114.814							10367.4
								661.791							1969.25
								1315.84							4252.62
								134.164							394.108
								620.51							1003.01
								244.463							201.246
								1369.38							292.194
								1256.5							159.965
								138.679							183.186
								1771.23							1047.51
								3848.19							941.085
								554.073							1690.6
								2625.88							524.402
								441.194							151.58
								277.359							625.025
								3056.75							1937
								606.32							1241.67
								799.826							260.588
								437.969							315.415
								922.38							90.9479
								1871.21							32322
								187.056							2057.62
								134.164							1826.05
								746.934							421.199
								235.433							2100.83
								83.2077							1076.54
								1051.38							2198.88
								1562.24							259.943
								1529.34							767.575
								1504.83							301.87
								3192.21							871.423
								324.445							264.459
								243.818							74.8224
								94.173							434.744
								127.069							1733.17
								982.367							176.091
								211.567							1966.67
								193.506							587.614
								85.7878							1911.2
								246.398							163.835
								112.879							1193.93
								1235.21							1008.17
								351.536							6042.56
								1681.57							383.787
								1813.8							472.8
								633.41							819.821
								1525.47							6137.37
								5123.4							248.333
								1317.13							344.441
								1041.06							1536.44
								93.528							259.943
								1055.9							111.589
								15152.8							1449.36
								2904.53							173.511
								803.696							243.173
								1751.23							1600.94
								606.32							337.991
								1050.09							476.67
								370.887							341.216
								1926.03							1381.63
								79.3376							515.372
								10482.9							454.74
								327.026							167.705
								76.7575							137.389
								777.895							1898.3
								1555.79							204.472
								258.653							392.173
								458.61							2293.69
								1866.05							595.354
								250.268							2660.71
								3165.12							96.7531
								2031.17							557.298
								501.181							183.186
								816.596							254.783
								197.376							31645.4
								920.445							406.363
								437.324							912.059
								465.705							445.064
								543.753							137.389
								718.553							1386.15
								137.389							927.54
								1451.94							897.224
								216.727							4143.61
								1013.97							178.026
								118.039							204.472
								306.385							1413.24
								143.195							420.554
								352.181							143.195
								1331.97							257.363
								103.848							7692.52
								614.06							1777.03
								6502.45							846.267
								1211.99							1330.03
								120.619							312.19
								3225.1							266.394
								2791.01							2978.06
								211.567							6435.37
								847.557							1260.37
								305.74							2191.78
								399.913							3222.52
								5113.73							5137.59
								5140.82							10222.3
								123.844							453.45
								159.32							297.355
								121.264							1150.72
								569.553							1143.62
								138.034							388.303
								3600.51							204.472
								3353.46							300.58
								190.281							256.073
								86.4328							336.701
								150.935							245.753
								354.116							2445.27
								737.259							430.874
								1013.33							152.225
								594.709							623.735
								6279.92							260.588
								201.892							2657.49
								13773.8							130.939
								275.424							201.892
								1168.13							1389.37
								194.151							1580.3
								228.337							205.762
								4250.04							218.017
								74.8224							561.168
								218.662							1158.46
								293.484							2095.03
								125.779							405.718
								605.675							149
								103.848							4818.95
								306.385							179.961
								491.506							220.597
								181.251							420.554
								1397.12							1876.37
								221.887							4391.3
								2117.6							524.402
								156.095							344.441
								1089.44							521.177
								89.6579							772.735
								448.934							2943.23
								701.138							1844.11
								204.472							708.233
								1586.11							728.229
								2298.85							5299.49
								477.96							89.6579
								984.302							550.203
								872.713							1028.16
								258.008							606.965
								981.077							314.77
								5317.55							1533.21
								274.779							1658.99
								170.285							80.6276
								145.775							561.813
								3284.45							426.359
								731.454							966.241
								257.363							210.922
								1795.09							2160.17
								199.311							119.329
								143.84							1336.48
								12306.4							3610.83
								265.104							225.757
								6977.19							115.459
								339.281							1079.12
								1397.76							872.068
								211.567							516.662
								91.593							3502.46
								1671.89							642.441
								172.221							17637.4
								433.454							337.991
								264.459							2671.03
								237.368							997.202
								263.814							291.549
								530.852							30268.9
								728.229							677.272
								421.199							112.879
								238.658							88.3679
								887.549							189.636
								207.697							4797.66
								123.199							102.558
								251.558							161.9
								631.475							6806.26
								1210.06							99.3332
								2056.33							29272.3
								192.861							514.727
								1495.8							625.025
								98.6882							750.159
								5515.57							316.705
								143.195							152.225
								6808.19							139.97
								302.515							314.125
								2729.08							492.796
								164.48							42816.5
								721.778							494.731
								201.246							263.814
								214.147							16146.8
								1435.82							267.684
								2009.88							94.8181
								163.19							769.51
								212.857							227.692
								261.878							306.385
								299.29							2183.4
								1248.76							7873.77
								803.696							1080.41
								325.09							192.861
								466.995							267.039
								1344.87							158.675
								394.753							3076.1
								478.605							897.224
								150.29							15967.5
								102.558							3058.04
								820.466							330.251
								566.328							4270.68
								144.485							535.367
								190.926							761.125
								599.869							151.58
								243.818							359.922
								870.133							416.038
								125.134							746.934
								767.575							3899.8
								2204.68							816.596
								1643.51							1404.21
								543.108							274.134
								1235.86							276.069
								190.281							1299.07
								893.354							1948.61
								136.744							212.857
								1835.08							440.549
								230.272							190.281
								453.45							232.207
								690.172							1161.04
								171.576							704.363
								483.766							609.545
								11663.9							1545.47
								240.593							1784.13
								331.541							2055.68
								263.814							6975.9
								3287.03							1169.42
								501.181							1919.58
								1208.12							146.42
								205.762							1468.07
								496.666							708.878
								450.87							306.385
								555.363							2745.21
								587.614							166.415
								784.345							219.952
								832.722							237.368
								158.675							193.506
								328.316							325.736
								602.449							3452.8
								951.406							1088.8
								1839.6							1085.57
								230.917							12892.7
								357.342							2027.95
								347.021							382.497
								5361.41							423.134
								290.259							11209.8
								328.316							2365.94
								256.718							279.294
								862.393							114.814
								1017.84							6059.97
								148.355							1424.21
								2043.43							336.056
								264.459							1100.41
								123.844							164.48
								108.363							96.7531
								188.991							4677.69
								330.896							204.472
								920.445							418.619
								169.64							198.021
								4024.28							159.965
								94.173							156.095
								2109.22							3520.52
								333.476							422.489
								92.883							4050.09
								115.459							98.0432
								649.536							848.202
								230.917							646.956
								334.121							653.406
								92.883							19012
								130.294							986.882
								105.138							199.956
								102.558							505.696
								399.913							1596.43
								270.909							281.229
								91.593							407.653
								926.25							141.905
								132.229							3296.7
								632.12							411.523
								1133.95							1813.15
								324.445							2029.24
								125.134							2276.28
								340.571							94.173
								1130.08							3622.44
								480.541							108.363
								306.385							257.363
								1075.25							218.017
								235.433							16468
								566.328							132.874
								446.999							912.059
								99.3332							648.246
								4807.34							1820.89
								408.298							123.844
								1306.81							546.333
								124.489							759.835
								223.177							905.609
								145.13							401.203
								6618.56							478.605
								216.727							790.796
								537.302							3086.42
								169.64							826.272
								359.922							35632.9
								86.4328							130.939
								632.765							190.926
								167.06							317.35
								1318.42							159.965
								1075.89							348.311
								3514.07							1390.02
								3001.93							334.121
								2037.62							423.779
								4606.09							1079.12
								363.147							511.502
								320.575							3450.86
								205.762							135.454
								292.194							165.125
								565.038							454.74
								301.87							432.809
								144.485							138.034
								1396.47							2700.7
								94.173							1526.76
								1715.76							488.281
								864.973							265.749
								440.549							2175.01
								307.675							8573.62
								78.0475							616.64
								107.718							170.285
								1594.49							332.831
								3533.42							218.017
								2149.21							576.004
								11957.4							162.545
								159.32							109.009
								238.013							690.817
								172.221							177.381
								1589.98							3050.3
								339.281							8000.19
								437.969							265.104
								122.554							153.515
								130.294							141.905
								108.363							1384.21
								104.493							258.653
								377.337							289.614
								635.991							348.311
								146.42							1219.73
								134.164							5235.63
								152.225							84.4977
								1464.84							114.169
								529.562							103.203
								641.796							198.666
								305.74							10453.9
								480.541							86.4328
								397.333							2355.62
								483.121							90.9479
								4167.48							1821.54
								2434.31							454.095
								666.952							345.086
								229.627							1760.26
								136.099							1460.97
								1062.99							4931.83
								566.973							149
								17124.7							594.064
								425.069							407.653
								697.268							132.874
								684.367							320.575
								152.225							1311.33
								1851.85							434.099
								454.095							377.337
								481.186							12819.8
								354.761							301.225
								184.476							103.203
								440.549							1059.77
								576.649							439.904
								632.12							1045.58
								292.839							177.381
								95.4631							498.601
								274.134							363.792
								207.052							528.917
								1160.39							721.778
								511.502							162.545
								464.415							2009.88
								488.281							407.008
								136.744							587.614
								294.129							148.355
								936.57							132.229
								210.922							3512.78
								1512.57							166.415
								4631.25							501.181
								580.519							849.492
								515.372							1562.89
								177.381							3972.04
								112.234							195.441
								210.922							124.489
								264.459							327.671
								111.589							1788.64
								497.311							453.45
								719.843							128.359
								1629.32							232.853
								227.047							107.718
								134.809							2022.79
								308.32							723.713
								503.761							942.375
								167.705							167.705
								1331.97							1115.89
								579.874							320.575
								705.008							357.342
								639.216							3175.44
								122.554							150.935
								4361.63							19285.5
								213.502							1188.77
								390.238							717.908
								2798.75							760.48
								1046.87							725.003
								498.601							625.025
								226.402							3434.09
								494.086							827.562
								371.532							4277.78
								147.71							6982.35
								203.827							201.246
								111.589							1135.24
								1026.87							2036.98
								1040.42							345.086
								1212.64							661.791
								329.606							356.697
								100.623							238.658
								176.091							347.666
								794.021							571.488
								141.905							87.0778
								1614.49							119.329
								290.904							2098.25
								3205.75							2523.32
								314.77							150.935
								113.524							271.554
								109.009							3594.06
								566.973							258.653
								180.606							27714
								87.0778							1121.69
								814.016							5933.55
								971.401							735.324
								355.406							895.934
								101.913							386.367
								268.974							4713.17
								516.662							645.021
								1457.75							142.55
								304.45							337.991
								206.407							3186.4
								89.0129							984.947
								98.6882							899.159
								176.091							1101.05
								190.926							101.913
								143.84							721.133
								1480.97							7025.57
								154.805							2108.57
								310.9							188.991
								346.376							665.661
								213.502							607.61
								4785.41							3746.28
								1666.09							221.242
															170.931
															481.831
															119.329
															775.315
															92.238
															1788.64
															1694.47
															754.029
															656.631
															359.277
															1457.75
															789.505
															1684.79
															1279.72
															473.445
															261.233
															1104.92
															1362.28
															190.281
															267.039
															483.766
															78.0475
															149.645
															725.648
															265.749
															197.376
															680.497
															150.29
															781.765
															178.671
															163.19
															430.229
															617.93
															148.355
															597.289
															199.311
															1526.76
															295.42
															225.112
															944.31
															324.445
															165.125
															570.198
															294.775
															1189.42
															1919.58
															106.428
															272.199
															238.658
															259.943
															112.879
															206.407
															34086.1
															368.952
															254.783
															281.229
															306.385
															4158.45
															928.83
															1451.3
															1848.63
															82.5627
															346.376
															445.064
															320.575
															844.332
															263.814
															3984.29
															973.981
															450.225
															570.843
															22922.1
															119.329
															17805.8
															2417.54
															513.437
															379.917
															325.09
															2652.33
															334.766
															5109.85
															362.502
															416.038
															90.3029
															2017.63
															256.718
															1665.44
															1493.87
															421.199
															628.25
															738.549
															168.995
															264.459
															471.51
															268.329
															1028.16
															716.618
															82.5627
															195.441
															901.739
															301.87
															1384.86
															10475.1
															2084.71
															1243.6
															93.528
															477.315
															517.307
															182.541
															519.887
															809.501
															359.277
															612.125
															555.363
															237.368
															2047.3
															2774.23
															252.203
															434.744
															254.138
															1369.38
															2231.13
															1243.6
															841.107
															2086
															2184.69
															2158.24
															1715.11
															1811.22
															111.589
															377.337
															872.068
															260.588
															1088.15
															83.2077
															1489.35
															439.904
															123.199
															672.112
															129.004
															165.77
															1603.52
															114.169
															277.359
															834.657
															228.337
															2930.33
															1649.32
															227.047
															347.666
															559.233
															90.3029
															2591.05
															1225.54
															973.981
															293.484
															728.874
															3683.07
															1522.25
															197.376
															1580.95
															5229.18
															627.605
															1304.23
															3278
															1661.57
															114.169
															723.068
															632.12
															210.277
															1270.69
															435.389
															192.216
															1871.21
															2334.98
															1440.98
															124.489
															403.783
															228.982
															1267.47
															145.775
															181.251
															230.917
															6598.56
															520.532
															108.363
															239.948
															7218.43
															348.956
															1176.52
															470.22
															251.558
															148.355
															504.406
															322.51
															90.9479
															2265.31
															325.09
															288.324
															2713.6
															482.476
															523.112
															12104.5
															776.605
															4904.09
															408.298
															5276.27
															1247.47
															2042.14
															815.951
															266.394
															676.627
															1891.85
															117.394
															263.814
															166.415
															86.4328
															291.549
															134.164
															488.926
															1353.9
															892.064
															505.696
															2197.59
															1871.85
															1006.88
															855.298
															505.051
															1335.84
															155.45
															2382.71
															349.601
															451.515
															751.449
															98.0432
															6930.1
															1487.42
															2770.36
															256.718
															819.821
															204.472
															148.355
															252.848
															101.268
															4450.64
															212.857
															472.155
															428.939
															440.549
															2443.34
															457.32
															168.995
															2044.07
															793.376
															1707.37
															128.359
															103.203
															1905.39
															267.684
															705.653
															228.337
															161.255
															491.506
															2603.3
															101.268
															168.35
															828.207
															520.532
															870.133
															537.302
															222.532
															531.497
															459.255
															234.143
															1839.6
															6193.49
															233.498
															126.424
															837.237
															129.649
															1621.58
															4495.15
															431.519
															973.336
															256.073
															102.558
															363.147
															205.117
															132.874
															2680.71
															357.987
															1450.65
															221.887
															1332.61
															1434.53
															841.752
															443.129
															3993.32
															285.744
															525.692
															201.246
															150.935
															96.7531
															403.138
															203.827
															2247.25
															999.137
															3029.02
															2332.4
															172.221
															1201.03
															411.523
															2092.45
															88.3679
															508.276
															181.251
															638.571
															266.394
															1137.82
															228.982
															369.597
															558.588
															601.804
															3025.15
															962.371
															196.731
															3511.49
															119.329
															1221.02
															212.857
															508.276
															218.662
															610.835
															462.48
															3498.59
															92.238
															1124.27
															2479.46
															513.437
															448.289
															109.009
															632.765
															485.701
															403.783
															1702.21
															963.661
															419.909
															173.511
															2883.89
															2256.28
															230.917
															1835.08
															6643.71
															133.519
															277.359
															160.61
															617.93
															567.618
															261.878
															210.922
															753.384
															1288.11
															403.783
															301.225
															538.592
															311.545
															2084.71
															106.428
															243.173
															579.229
															975.917
															1144.27
															785.635
															1902.81
															274.779
															367.017
															4524.18
															411.523
															154.805
															444.419
															1570.63
															5001.49
															2110.51
															720.488
															1026.87
															210.922
															257.363
															383.787
															368.307
															719.843
															2458.82
															140.615
															218.662
															82.5627
															4131.36
															366.372
															222.532
															870.778
															2910.33
															250.913
															117.394
															141.26
															7041.05
															2490.43
															216.082
															2141.47
															6228.32
															187.056
															128.359
															3295.41
															255.428
															132.229
															7357.11
															130.939
															2018.92
															1037.19
															427.004
															14342.7
															1215.22
															319.93
															1577.08
															251.558
															340.571
															147.065
															3472.79
															149.645
															252.848
															1297.78
															1715.11
															1700.27
															3979.78
															7397.1
															1230.7
															2145.34
															393.463
															315.415
															209.632
															263.168
															295.42
															143.195
															536.012
															1156.52
															113.524
															937.86
															448.289
															306.385
															196.731
															5015.68
															281.229
															1031.39
															256.718
															130.939
															715.328
															443.774
															1015.26
															468.285
															1224.89
															359.922
															1161.04
															2022.79
															384.432
															472.8
															1829.28
															78.6925
															1082.34
															861.748
															3516.01
															204.472
															96.7531
															445.709
															403.138
															2053.75
															641.151
															1655.77
															199.956
															288.969
															623.09
															203.827
															128.359
															234.788
															187.056
															969.466
															163.19
															892.709
															474.735
															8849.69
															264.459
															101.913
															352.181
															874.648
															468.285
															229.627
															68.3722
															426.359
															238.013
															83.2077
															606.32
															1675.12
															387.012
															154.805
															1306.17
															217.372
															1011.39
															403.783
															1611.91
															131.584
															100.623
															11670.4
															281.229
															557.943
															350.891
															275.424
															5777.45
															121.264
															167.06
															241.238
															1160.39
															143.84
															798.536
															445.709
															246.398
															252.203
															101.268
															328.316
															185.121
															116.104
															2783.91
															1540.95
															1346.8
															152.225
															126.424
															1110.73
															245.108
															170.285
															522.467
															1826.7
															1299.72
															170.931
															359.922
															19431.9
															2876.15
															680.497
															542.463
															442.484
															207.697
															21303.1
															3343.14
															98.0432
															2791.01
															1388.73
															1960.86
															235.433
															968.821
															991.397
															823.692
															128.359
															90.3029
															867.553
															1286.17
															659.211
															3400.55
															698.558
															343.151
															570.198
															8113.72
															701.783
															112.234
															697.913
															705.008
															390.238
															114.814
															819.821
															354.116
															1147.49
															333.476
															477.315
															214.147
															621.8
															2344.01
															1559.66
															2438.18
															583.099
															177.381
															2390.45
															825.627
															1271.98
															1797.67
															397.333
															411.523
															383.142
															1050.09
															452.16
															962.371
															483.766
															107.073
															263.814
															238.658
															657.276
															377.337
															1015.26
															268.974
															654.051
															352.181
															827.562
															600.514
															166.415
															666.952
															1303.59
															441.839
															1915.71
															167.705
															357.987
															1934.42
															93.528
															1334.55
															2277.57
															411.523
															1053.96
															350.891
															103.203
															690.817
															1461.62
															2625.88
															801.761
															626.96
															504.406
															116.749
															4775.09
															678.562
															94.8181
															527.627
															1446.14
															158.675
															238.658
															505.696
															74.8224
															1278.43
															358.632
															516.017
															16187.4
															89.6579
															99.9782
															21050.3
															239.303
															150.29
															460.545
															211.567
															113.524
															291.549
															555.363
															305.095
															670.822
															179.316
[truncated: 288 more rows]

## Sheet: Panel B
Figure 3B: Total volume fraction for CAI-1-responsive strain at t = 22 h supplement with CAI-1 from 3-8 h												Figure 3B: Bioluminescence for CAI-1-responsive strain at t = 22 h supplement with CAI-1 from 3-8 h
	CAI-1 responsive strain
	Time (h) CAI-1 added	0	T= 0 ctrl	3	4	5	6	7	8			Replicate	Time (h) CAI-1 added	0	T= 0 ctrl	3	4	5	6	7	8
		3.80396e+06	0	370184	319396	1146.85	0	0	0			1	light	11440	1427872000	1800992000	2705504000	6762352000	8100992000	4087696000	1373376000
		3.69494e+06	0	753400	452120	16242.3	32998	0	0				OD	2.0676	2.099	2.0847	2.0398	2.0559	2.0812	2.09	2.0865
		6.29906e+06	0	5.75944e+06	2.35752e+06	309848	2112.44	299.935	0				norm. light	55329.9	6.80263e+09	8.63909e+09	1.32636e+10	3.28924e+10	3.89246e+10	1.95584e+10	6.5822e+09
												2	light	9584	1285088000	4299472000	9662464000	11027504000	7279328000	4404112000	1470080000
													OD	2.0598	2.0979	2.0381	2.0412	2.0488	2.0646	2.0892	2.0961
													norm. light	46528.8	6.12559e+09	2.10955e+10	4.73372e+10	5.38242e+10	3.52578e+10	2.10804e+10	7.01341e+09
												3	light	9840	3659360000	2947936000	8217168000	13012848000	2255296000	1259328000	599424000
													OD	2.0942	2.0993	2.1028	2.0823	2.1116	2.0857	2.1063	2.1098
													norm. light	46986.9	1.74313e+10	1.40191e+10	3.9462e+10	6.16255e+10	1.08131e+10	5.97886e+09	2.84114e+09
													Mean	49615.2	1.01199e+10	1.45846e+10	3.33542e+10	4.94474e+10	2.83319e+10	1.55392e+10	5.47892e+09
													Std. dev.	4045.2	5.17738e+09	5.101e+09	1.45655e+10	1.21317e+10	1.24777e+10	6.78867e+09	1.87348e+09
	Volume (microns^3) of all individual aggregates
		Biological Replicate 1										Biological Replicate 2										Biological Replicate 3
		Time (h) CAI-1 added	0	0 (ctrl)	3	4	5	6	7	8		Time (h) CAI-1 added	0	0 (ctrl)	3	4	5	6	7	8		Time (h) CAI-1 added	0	0 (ctrl)	3	4	5	6	7	8
			9158.01	NaN	175.446	86.4328	348.956	NaN	NaN	NaN			7692.52	NaN	6007.72	249.623	2229.84	23247.8	NaN	NaN			25688.6	NaN	1328.74	32071.7	85.7878	618.575	189.636	NaN
			697.913		20259.5	2145.34	114.169						7171.99		2627.17	313.48	174.801	99.9782					419.264		4206.83	25168.1	163.19	983.012	110.299
			8940.63		5131.79	666.307	683.722						4489.34		1250.7	4980.21	700.493	2113.73					34862.7		6339.91	17783.9	164.48	510.856
			3790.79		106.428	149							8803.24		2607.17	7275.19	105.783	1830.57					14724.5		1074.6	379.272	263.168
			11849.7		2071.81	461.19							119.329		1179.1	1758.97	379.272	494.731					17203.4		13659.6	4807.99	176.736
			6647.58		384.432	94.8181							7566.09		3147.06	3497.3	107.073	1187.48					28361.6		655.986	7228.75	627.605
			791.441		4046.86	215.437							13867.3		887.549	1114.6	245.753	695.977					10418.4		1132.01	4628.02	2311.11
			3725.64		772.09	186.411							7512.56		2224.68	2754.24	145.13	980.432					26359.4		71752.8	886.904	290.259
			3302.51		6634.68	1895.72							2870.99		4904.74	279.294	141.905	287.034					4858.3		5697.47	612.77	279.294
			5660.06		648.891	3744.99							1726.08		4855.72	2292.4	2628.46	146.42					10694.4		7491.92	3968.81	249.623
			3603.73		144.485	2109.86							5020.84		714.683	1507.41	192.861	262.523					9094.15		16916.3	11032.4	215.437
			93756.4		850.782	156.095							5078.89		1027.52	848.847	1191.35	667.597					18745		7705.42	3754.02	1071.38
			7202.3		1372.6	5954.83							701.138		189.636	113.524	201.892	467.64					963.661		7288.09	788.86	504.406
			2224.03		399.268	368.952							24052.2		2778.1	864.973	357.987	158.03					23547.8		2384	5736.17	574.714
			674.692		5379.47	129.649							5915.49		2297.56	3021.92	575.359	167.06					17916.7		1880.24	267.684	354.116
			2353.04		5882.59	5936.13							4596.42		6653.39	558.588	77.4025	190.926					21761.7		11067.3	10898.3	665.016
			6866.89		1373.25	965.596							2850.35		185.766	827.562	348.311						2484.62		9088.99	3132.22	903.029
			10286.8		393.463	150.935							6694.67		139.97	1248.76	171.576						485.701		393.463	32393.6	170.931
			150.29		879.163	917.865							265.104		2969.03	1791.87	345.731						6501.81		16191.3	48339.8	1516.44
			6886.89		111.589	130.294							1729.3		579.229	550.203	227.692						44351		10393.9	1497.74	259.298
			601.159		1807.35	5023.42							6887.53		986.237	2158.88	752.094						4549.98		26680.6	18234.7	199.956
			2580.08		762.415	172.221							6493.42		2594.27	208.342	152.87						18115.4		607.61	2381.42	334.121
			266.394		3529.55	585.679							5671.02		234.143	2734.89	290.904						620.51		15135.4	17255.6	125.779
			15687.6		212.212	207.697							13852.5		2579.44	2858.09	135.454						6879.15		172.866	330.896	94.173
			21719.1		821.757	481.186							9350.22		347.666	326.381	363.792						14885.1		2442.05	36692.7	353.471
			766.285		1148.14	1528.05							216.082		4336.47	1702.85	83.8527						500.536		9882.36	1780.26	5579.43
			7313.25		397.333	219.307							5064.7		835.302	536.657	436.679						7432.57		4466.77	774.67	241.883
			10816.4		1279.72	151.58							2733.6		4968.6	2350.46	568.263						4675.76		3546.97	196.731	384.432
			12839.1		991.397	265.104							14151.8		311.545	1006.23	329.606						1539.02		5955.48	7362.27	396.043
			22008.1		196.086	280.584							681.787		45906.1	176.091	89.6579						7462.25		5631.68	2540.74	3351.53
			2488.49		236.078	659.856							5343.35		32202.7	1359.7	602.449						3994.61		21270.9	626.315	1708.02
			5170.49		529.562	536.012							250.913		3843.03	983.657	202.537						205.762		21193.4	1927.32	25162.9
			763.705		261.878	4668.02							5022.13		3172.86	1582.24	450.225						4739.61		4682.21	530.852	308.32
			432.809		325.09	313.48							377.982		2384	935.28	1235.21						6835.29		8079.53	2189.85	2518.16
			35561.9		231.562	7760.25							10312.6		5907.1	270.264							5592.33		2947.75	4557.07	77924.3
			283.164		844.977	162.545							383.787		4715.1	448.934							13424.2		7859.58	5331.74	12973.3
			5031.81		427.004	496.666							878.518		695.332	720.488							20273.6		10121.7	228.982	5084.05
			41632.2		92.238	3096.74							2932.91		2443.98	1674.47							10267.4		1067.51	450.87	23269.8
			7966.65		103.848	263.168							18403.1		2254.99	2030.53							11563.3		7947.3	1929.9	478.605
			13330		167.06	298							841.752		308.32	1573.21							537.947		655.986	1310.68	355.406
			427.649		1831.86	161.255							166.415		1257.79	1367.44							5733.59		3126.42	12779.8	348.311
			12158		1879.59	1341							2756.82		933.99	579.874							45306.3		18143.8	5760.04	461.19
			319.93		721.133	8345.28							346.376		776.605	1538.37							7665.43		179.961	389.593	517.307
			12456		1142.33	2403.35							31313.2		136.744	2889.69							43529.9		12332.8	4263.59	1887.98
			1165.55		1682.86	450.87							5830.99		1376.47	701.138							13298.4		623.09	525.692	1951.19
			881.743		1806.06	130.294							12934.6		397.333	1379.7							1048.8		4794.44	2452.37	356.051
			725.648		583.744	265.104							5384.63		225.757	597.289							1062.99		9066.41	2711.67	561.168
			13312.6		721.133	384.432							11102.7		450.225	677.917							17120.1		3204.46	1170.07	150.935
			736.614		325.09	116.104							719.198		11207.2	2772.3							359.922		10186.8	510.856	523.757
			3022.57		1838.95	3274.13							1188.13		1015.91	580.519							1982.15		517.952	2141.47	214.147
			8549.75		724.358	325.736							3092.23		766.93	1799.61							10860.2		1835.73	1990.53	715.973
			446.999		452.16	262.523							1459.68		6677.26	172.866							14376.2		9753.36	577.294	396.043
			1077.18		1019.78	115.459							8969.66		2034.4	140.615							461.19		6521.16	6512.13	399.268
			2736.82		1806.7	343.796							9008.36		1018.49	518.597							20824.5		3361.85	915.285	154.16
			5903.23		610.19	1393.89							287.679		2559.44	586.969							13989.9		12782.4	3396.68	508.921
			2453.01		528.917	183.831							4239.72		548.268	290.259							35002.7		8950.95	1952.48	361.857
			3720.48		516.017	3549.55							2821.97		5423.98	387.658							52170.6		16975.7	3713.38	198.021
			2321.43		278.004	229.627							4477.09		316.06	493.441							6158.01		1802.83	44407.7	452.16
			2756.17		509.566	562.458							10794.4		2250.48	529.562							7563.51		203.182	392.818	89.0129
			298		327.026	179.961							901.094		946.246	745.644							2291.11		3547.61	35462	293.484
			4028.16		421.199	1030.74							1298.43		1093.96	2187.27							4649.96		1773.81	1451.3	1335.84
			1859.6		341.861	835.302							634.7		238.658	496.666							1704.15		485.701	703.718	957.856
			807.566		92.238	2467.85							846.912		237.368	2454.95							11616.8		4197.8	2011.17	433.454
			8898.06		459.9	372.822							4043.64		1753.81	250.913							25379		7773.15	1774.45	526.982
			341.216		821.112	1419.69							2121.47		341.216	245.753							17940		19468.7	9001.27	172.221
			5182.1		506.341	143.195							3347.66		136.744	499.891							3263.81		5581.37	796.601	253.493
			1291.98		159.965	689.527							10221.6		683.722	1008.17							8474.28		26836.7	5223.38	559.878
			1027.52		1084.93	182.541							9667.57		1155.23	139.324							1139.11		238.658	557.298	147.065
			553.428		845.622	661.791							4519.66		520.532	190.281							4477.09		1486.13	180.606	319.93
			1276.5		730.164	877.873							4450		445.709	344.441							6563.09		920.445	18883.6	925.605
			7904.73		1445.49	383.787							3144.48		284.454	275.424							6218.65		1454.52	407.653	2566.54
			468.285		863.038	684.367							14827.1		290.259	130.294							5520.09		131.584	234.788	279.294
			508.921		205.762	10138.4							21554		221.887	595.999							7671.88		11258.8	534.722	171.576
			4885.39		222.532	904.319							1588.04		257.363	928.185							14860.6		115.459	884.969	384.432
			7022.34		1714.47	227.692							1349.38		403.783	566.973							18727.5		15102.5	857.233	12894.6
			758.544		366.372	1506.77							1141.04		740.484	183.186							18145.1		97547.8	1758.97	300.58
			3487.63		1531.92	1132.01							1724.79		1313.26	3190.92							51755.8		379.272	396.043	110.944
			240.593		1169.42	438.614							4021.7		181.896	2036.33							16912.4		3425.71	1263.6	1478.39
			1356.48		2589.11	1048.16							5883.23		146.42	4306.8							8890.97		454.74	12350.2	168.995
			545.043		193.506	441.194							3692.74		868.198	915.285							5760.68		265.104	9851.4	11188.5
			1275.21		353.471	3910.12							8277.55		125.134	1049.45							23975.4		14516.8	4845.4	99.3332
			47336.1		454.74	756.609							4954.4		121.264	1390.66							167.705		24379.9	348.956	1818.96
			420.554		199.311	365.727							3683.07		2990.32	1548.69							148.355		25900.2	1783.48	567.618
			4892.48		201.892	171.576							1629.97		1035.9	933.99							6137.37		12579.2	19028.8	121.264
			14923.2		127.714	1595.14							1227.47		6218.65	241.883							11006		51042.4	248.978	7422.25
			4162.32		1611.91	458.61							258.008		1073.96	276.069							6686.29		530.207	390.238	2328.53
			15223.8		1796.38	188.991							810.791		1455.17	347.666							17491		2423.99	12817.9	172.221
			2300.79		1931.19	1487.42							1008.81		747.579	103.203							24969.4		31125.5	1749.94	318.64
			2009.24		851.427	4198.44							3514.07		5716.82	659.856							15452.8		9850.76	6920.43	1001.07
			4987.95		405.718	142.55							1991.82		5118.89	496.021							6248.96		3327.66	270.264	712.748
			514.727		122.554	1685.44							170.285		9554.69	98.6882							6041.27		97869	443.774	85.7878
			1437.75		1680.92	359.277							2486.56		1208.12	2349.81							283.809		10827.3	354.116	956.566
			428.294		493.441	774.67							163.19		147.71	312.835							13529.3		2930.97	85004.7	181.896
			1573.21		507.631	436.034							4273.26		594.064	1170.71							18937.2		3908.83	592.129	841.107
			9397.95		440.549	5385.28							7077.81		837.882	109.009							179.961		16384.2	2134.37	1153.3
			492.151		660.501	664.371							1709.95		826.917	392.173							7944.08		1628.03	959.146	107.073
			4504.83		333.476	145.775							17402		2099.54	1003.65							6759.82		764.995	5362.7	187.056
			784.99		3251.55	358.632							3706.29		412.813	394.753							4878.94		9016.1	220.597	116.104
			87.7228		944.956	318.64							1206.19		1144.91	1515.15							53046.5		8651.66	205.762	102.558
			1760.26		632.765	123.844							683.722		351.536	226.402							5212.41		17680.7	20743.9	80.6276
			11665.8		231.562	711.458							20181.4		893.999	857.233							12904.9		10839.6	274.134	1683.5
			4049.44		497.956	308.32							1689.95		2420.12	665.661							12367		9883.01	152.87	227.047
			1127.5		1090.73	757.254							1756.39		1250.7	138.034							25167.4		7081.04	3361.85	575.359
			520.532		355.406	1150.07							552.138		1035.9	258.653							8287.87		5574.27	625.67	1695.11
			365.082		507.631	113.524							2839.38		115.459	316.705							3515.36		4220.37	2669.74	3853.35
			4768.64		656.631	298							8033.09		161.9	494.731							685.012		1368.73	742.419	867.553
			1820.89		455.385	1066.86							17914.8		4433.87	285.099							2345.3		4344.86	9597.26	7855.06
			1511.28		492.151	105.783							3913.34		232.853	198.021							523.757		12563.1	898.514	115.459
			2382.71		803.696	4653.83							2113.73		142.55	159.965							19166.1		5156.3	2606.53	1017.2
			2324.01		2729.08	243.173							7578.99		1153.3	677.917							6721.76		22798.3	2116.31	192.861
			10586.1		1677.05	1059.77							14906.4		948.181	99.3332							25312.6		15151.5	686.302	292.194
			5843.24		5990.31	248.333							304.45		425.069	293.484							2705.86		2134.37	1246.83	374.112
			55778.2		1140.4	1173.94							2012.46		886.904	206.407							26494.9		20720.6	571.488	210.922
			1424.21		705.008	1328.1							397.978		2800.04	143.84							6725.63		1697.69	4890.55	133.519
			4918.28		3522.46	620.51							441.194		125.779	477.315							312.835		1081.7	3098.68	95.4631
			1413.89		204.472	238.658							1810.57		579.874	293.484							1980.86		4227.47	285.744	168.995
			307.03		183.831	1135.88							480.541		96.7531	554.073							10565.4		16179.7	2775.52	853.363
			880.453		519.887	132.874							278.649		158.03	973.981							6074.16		4565.46	4731.23	109.009
			5791.64		166.415	116.749							368.307		294.775	92.883							9517.93		10435.1	880.453	233.498
			19656.4		508.921	1215.86							1589.33		190.926	439.904							5083.41		4933.76	980.432	1988.6
			1281.66		120.619	97.3981							4171.35		2004.08	3351.53							2856.8		16620.9	1455.81	824.982
			11487.8		149	852.718							9695.31		823.692	1152.01							9590.81		5081.47	550.848	265.104
			926.895		250.268	101.913							1033.32		311.545	1150.07							13430		11636.2	654.696	437.969
			2101.48		609.545	155.45							9093.5		343.151	3828.84							17831		3356.04	185.766	873.358
			7401.61		124.489	231.562							3432.8		460.545	165.77							1253.28		225.112	1929.26	349.601
			748.224		186.411	3639.21							4951.82		463.77	1666.73							12889.5		3112.87	1342.93	2724.57
			357.987		1680.28	142.55							1455.81		269.619	732.099							10104.3		13334.5	1092.67	220.597
			528.917		87.0778	809.501							1154.59		4011.38	2184.04							260.588		6269.6	282.519	102.558
			5382.7		458.61	200.601							110.944		8693.59	1023.65							8025.99		22455.8	726.938	294.129
			308.32		167.705	112.879							2792.94		1878.95	252.848							8961.27		2303.37	1915.07	193.506
			1190.71		2125.99	283.164							1502.9		2044.72	875.293							3317.99		19070.7	496.666	1482.9
			21019.3		157.385	461.19							331.541		1029.45	526.982							1599.65		465.06	5001.49	315.415
			3062.56		6106.41	1282.3							143.195		1980.21	417.328							1958.28		3886.25	685.012	247.043
			3081.26		488.281	132.874							14896.8		286.389	534.077							133.519		3382.49	390.883	239.948
			2562.67		1441.62	297.355							899.804		1143.62	844.977							16574.5		1669.31	941.73	147.71
			1844.76		354.116	759.19							6207.68		4004.29	606.965							24850.7		871.423	268082	215.437
			1850.56		296.71	1162.97							1226.83		8350.44	358.632							15746.2		946.891	1429.37	946.891
			1855.08		383.787	372.177							1135.24		212.212	290.904							4831.21		2621.36	3314.12	705.653
			59721.8		1279.72	536.012							2574.28		1849.92	678.562							2137.6		13428	132.229	134.809
			6487.62		812.081	586.969							4227.47		125.134	218.017							3345.72		4786.05	218.662	137.389
			1290.04		263.168	514.727							5292.4		978.497	815.306							7112		14898	2043.43	1933.77
			8619.41		191.571	12258.6							2300.14		774.025	307.03							186.411		2946.46	3298.64	405.073
			4664.79		488.926	510.856							6327.01		539.237	86.4328							14781.3		10555.8	225.757	110.299
			5611.04		372.177	148.355							2731.02		91.593	127.069							5964.51		2366.58	188.346	103.848
			14904.5		154.16	974.626							207.697		744.354	83.8527							2041.49		325.736	821.757	248.978
			1044.93		657.276	171.576							341.216		172.866	657.921							250.268		2815.52	2360.78	7009.44
			2215.65		734.034	179.961							2601.37		537.302	149.645							1189.42		3597.28	390.883	1094.6
			590.839		121.264	466.35							1172.65		381.852	2119.54							28546		2225.32	1562.89	261.878
			7162.96		179.961	770.8							5717.46		105.783	283.809							2131.79		4987.95	7499.66	259.943
			1655.77		147.065	1345.51							165.125		895.289	607.61							1840.89		5642.64	446.354	1358.41
			2086.64		296.065	205.117							687.592		324.445	157.385							367.662		22122.9	1251.99	184.476
			2111.8		85.7878	337.346							2026.66		490.861	388.948							14649.7		3069.01	3768.86	135.454
			1919.58		1361.64	882.388							1611.91		447.644	405.718							39966.8		23794.8	1519.02	107.718
			3735.32		98.6882	286.389							8946.44		456.03	114.169							18657.9		9615.97	186.411	363.792
			719.843		207.052	234.788							1053.96		665.016	301.225							14194.3		4080.4	347.021	401.203
			1737.04		112.879	735.969							2714.89		203.827	224.467							674.047		4994.4	150042	583.099
			3267.68		279.939	171.576							1015.91		550.203	225.112							16351.9		2861.31	1715.11	705.008
			111.589		255.428	820.466							4595.77		468.93	674.047							3356.69		1800.25	1178.45	103.848
			333.476		194.151	357.342							1068.8		407.008	1934.42							6119.31		163.19	3594.7	273.489
			396.688		6121.25	520.532							5076.96		1111.37	154.16							190.926		337.991	237.368	472.155
			1042.35		1192	1654.48							407.008		118.039	1058.48							5718.75		6318.62	1715.76	356.051
			864.328		3701.77	331.541							3861.74		2092.45	1009.46							11205.9		15209.6	387.012	199.956
			2569.12		479.25	156.095							7426.77		824.982	1886.69							1932.48		9895.91	3856.58	460.545
			957.856		399.913	105.783							3997.84		185.766	235.433							190.281		3819.17	274.134	2216.29
			1304.88		93.528	287.679							8108.56		152.87	1976.34							2978.71		1925.39	145.775	145.775
			4542.88		88.3679	134.809							813.371		101.268	3315.41							5325.29		1886.69	1960.86	675.982
			112.879		79.9826	8660.05							249.623		626.315	1819.6							1586.11		1924.1	2446.56	2318.2
			1518.38		276.069	78.6925							229.627		266.394	852.073							8616.19		1695.11	2072.45	924.315
			3254.13		84.4977	4540.3							2186.62		137.389	821.757							512.792		212.212	2357.55	187.701
			138.034		143.84	181.251							1209.41		7660.27	141.26							218.017		1142.98	1147.49	310.255
			1431.95		377.982	509.566							261.233		1919.58	3158.67							170.931		32015.6	536.012	123.844
			1152.01		365.727	2540.74							4051.38		2890.34	409.588							239.948		15455.3	430.874	154.805
			1898.3		85.1427	141.905							889.484		2250.48	2095.67							5125.34		1043.64	839.172	531.497
			1290.04		425.069	548.913							2145.98		2703.93	105.138							17949		15695.3	90.9479	90.3029
			5293.04		1060.41	134.164							96.7531		691.462	534.077							1457.1		4580.94	392.818	276.714
			1553.86		1008.81	472.8							1840.24		598.579	590.839							149		10422.2	121.909	629.54
			615.995		716.618	497.311							1524.83		213.502	318.64							28974.3		273.489	306.385	192.861
			995.267		849.492	657.276							116.104		446.354	1848.63							523.757		1024.94	353.471	75.4674
			738.549		596.644	102.558							2063.42		1333.9	347.666							11059.5		7511.27	6408.28	94.8181
			130.939		358.632	703.073							1448.72		433.454	2795.52							7477.73		2484.62	184.476	95.4631
			474.09		207.697	236.078							875.293		613.415	948.826							4120.39		4774.44	1057.83	2100.19
			183.831		418.619	964.951							5733.59		2042.78	72.2423							6557.28		149	103.203	85.1427
			1249.41		726.293	236.723							2258.22		272.199	488.926							6013.53		1542.24	4364.21	138.679
			87.0778		108.363	139.97							5731.01		20009.8	138.679							4930.54		1697.05	412.813	309.61
			692.752		838.527	218.017							1636.42		6581.15	484.411							5354.32		16013.9	226.402	136.099
			1016.55		221.887	1074.6							1709.95		108.363	116.104							32614.2		12452.8	659.856	370.242
			4587.39		201.892	102.558							2534.29		2349.17	199.311							1007.52		16664.1	600.514	226.402
			1809.28		175.446	3244.45							2906.46		186.411	130.939							5844.53		6359.91	3116.74	283.164
			3085.13		635.346	197.376							1508.7		677.917	995.912							24313.4		2222.74	3058.69	710.813
			1340.35		232.207	923.67							464.415		841.752	192.861							15089		7184.24	1230.05	99.3332
			473.445		398.623	926.25							2314.98		1767.36	1348.74							5484.61		293.484	550.848	497.311
			515.372		287.679	466.35							488.281		169.64	93.528							6242.51		1179.74	1810.57	559.878
			279.939		1331.32	281.874							6193.49		417.973	105.783							3442.48		3691.45	1383.57	380.562
			1490.64		262.523	103.203							87.7228		614.705	1745.43							4113.3		11492.3	227.692	135.454
			278.649		251.558	344.441							578.584		179.961	107.718							13571.9		27248.9	435.389	1652.54
			8178.22		112.879	299.29							501.181		146.42	172.866							2185.98		2824.55	2080.19	250.913
			653.406		1108.79	376.692							177.381		150.935	1584.17							9326.36		13069.4	212.212	782.41
			127.069		299.29	881.098							3079.33		1814.44	292.194							801.116		2934.84	347.666	597.934
			2841.96		8208.53	85.1427							463.125		522.467	1924.1							2326.59		3176.73	395.398	150.29
			219.952		270.909	1563.53							5138.88		141.905	107.073							465.06		2500.75	670.177	137.389
			1175.23		229.627	226.402							457.32		306.385	252.203							28769.9		165.77	3176.08	271.554
			507.631		744.354	308.32							3682.42		952.051	166.415							6158.01		10517.1	689.527	478.605
			2798.75		387.658	1607.39							4299.71		324.445	271.554							2529.77		9888.17	3059.98	178.671
			12279.9		1249.41	1474.52							12722.4		1011.39	1755.75							8712.3		1633.84	698.558	214.147
			1824.76		1437.11	335.411							7791.85		2240.16	992.687							8320.77		7996.32	10845.4	208.987
			1562.89		276.714	202.537							13575.8		106.428	869.488							12089.6		385.722	740.484	110.944
			1083.63		312.835	217.372							4271.97		372.177	1137.17							11692.3		258.008	636.636	149
			3798.53		95.4631	252.848							3013.54		525.692	748.869							13000.4		2703.28	528.272	139.97
			752.094		96.1081	208.987							113.524		156.74	1055.9							12394.7		1861.53	198.666	224.467
			4544.17		171.576	1616.42							6388.93		163.835	2671.68							7507.4		372.177	1003.65	90.9479
			12888.2		1433.88	1175.23							6748.21		1307.46	443.774							7119.09		2936.13	182.541	237.368
			1486.13		3407	159.32							258.653		596.644	160.61							501.181		4068.79	98.6882	291.549
			10792.5		90.3029	182.541							15989.4		99.3332	525.692							1533.21		1358.41	266.394	88.3679
			3332.18		143.195	197.376							8116.94		194.151	246.398							1369.38		3107.07	791.441	96.1081
			1370.02		474.09	1688.02							8171.12		275.424	525.047							3209.62		168.35	1475.81	430.874
			309.61		465.705	1019.78							1883.46		1355.19	176.736							22531.9		336.701	19842.8	93.528
			750.804		1282.95	582.454							8138.23		2387.87	1247.47							5337.55		366.372	1040.42	96.7531
			129.649		1626.1	299.29							473.445		1815.09	228.982							1334.55		138.679	338.636	407.008
			1411.31		111.589	17486.5							1454.52		209.632	271.554							1937.64		4600.93	1154.59	227.692
			1767.36		89.6579	252.203							3154.15		3219.3	345.086							2654.26		31077.7	218.017	461.835
			4438.39		209.632	221.887							11918.7		708.233	544.398							7366.78		783.7	285.744	385.077
			2399.48		130.939	879.163							4001.06		1377.76	92.883							5809.7		183.186	319.285
			145.13		70.3073	99.3332							1511.28		369.597	186.411							12195.4		1520.96	801.761
			6318.62		881.098	82.5627							1998.27		804.341	1227.47							11104		535.367	585.679
			948.826		1186.84	326.381							9864.3		803.696	365.727							16256.5		1083.63	283.809
			2250.48		171.576	98.0432							10775.7		310.9	222.532							897.224		266.394	114.814
			926.895		168.35	261.878							2995.48		1533.21	620.51							6392.8		15367	2424.63
			1744.14		143.84	139.324							277.359		978.497	528.272							3919.15		414.103	155.45
			304.45		376.047	243.818							7066.2		172.866	1853.14							4366.79		470.22	655.986
			2688.45		2888.4	165.77							1713.18		371.532	217.372							3511.49		4472.57	244.463
			451.515		598.579	403.783							1144.91		355.406	3152.22							1591.91		2841.96	694.042
			383.142		167.705	276.069							2370.45		314.77	93.528							6389.58		1341.64	425.069
			3903.02		487.636	99.3332							1086.86		506.341	131.584							1302.3		321.22	533.432
			2859.38		1147.49	710.813							1971.83		265.749	114.814							5705.21		5100.82	203.827
			472.155		307.675	169.64							1291.33		4082.34	1242.31							993.977		1972.47	543.753
			3193.5		1135.88	1513.22							441.839		1303.59	278.004							134.809		1775.1	231.562
			427.649		345.731	270.909							5249.18		148.355	666.307							991.397		2683.29	2791.01
			466.35		581.809	347.666							4672.53		325.736	190.926							20389.1		1375.18	163.19
			552.138		955.921	619.22							11696.8		388.948	714.038							336.701		1373.25	297.355
			397.978		161.255	276.069							133.519		995.267	313.48							283.164		1688.66	121.264
			138.034		86.4328	280.584							861.748		2280.15	594.709							634.7		8895.48	2836.16
			833.367		205.117	90.9479							6661.78		149.645	377.982							752.094		3208.33	238.013
			643.086		794.021	262.523							315.415		277.359	189.636							1496.45		218.662	338.636
			2493.01		127.069	214.792							144.485		187.701	565.038							2422.05		1715.11	757.254
			24037.3		1039.13	207.052							793.376		1008.81	127.069							462.48		5863.88	178.671
			11658.1		536.012	1579.66							3837.87		302.515	95.4631							2512.36		1608.04	747.579
			260.588		1047.51	608.9							3678.55		489.571	384.432							9724.98		3223.17	152.87
			2432.37		566.973	4214.57							5035.68		554.718	410.233							4212.63		1400.99	1066.86
			1731.88		274.779	114.814							2735.53		1324.87	1006.88							4949.89		1377.76	423.779
			126.424		223.822	228.982							920.445		90.3029	339.926							5059.54		210.277	1879.59
			1977.63		343.796	109.009							794.021		908.189	300.58							6956.55		8135	3145.12
			2874.21		107.718	150.935							119.329		3590.83	863.038							319.93		10176.5	2227.9
			11898.1		576.004	5047.93							514.727		1748.01	1682.21							1686.73		475.38	558.588
			6001.92		116.749	5049.22							4040.41		237.368	124.489							3803.69		2000.21	859.813
			338.636		189.636	82.5627							143.84		2058.26	238.013							4985.37		579.874	4813.15
			7782.82		855.298	207.697							908.189		31326.7	1254.57							20781.3		3770.15	103.848
			263.814		616.64	465.705							9450.2		881.743	143.195							3663.72		6163.82	961.726
			557.298		283.809	2601.37							13501.6		209.632	686.302							95.4631		546.333	2217.58
			882.388		197.376	336.701							267.684		932.055	475.38							20202.7		1969.25	2670.39
			2355.62		711.458	170.285							213.502		1021.07	247.043							5898.07		180.606	577.294
			3608.25		1277.79	1253.92							225.757		318.64	682.432							7130.06		4267.46	502.471
			9718.53		523.112	3300.57							632.12		961.081	1195.87							563.748		206.407	45928.1
			2485.91		94.173	854.653							537.947		683.722	421.199							810.791		699.848	994.622
			548.268		721.778	201.246							1199.09		677.917	1916.36							15327		283.809	847.557
			192.216		407.653	207.697							1463.55		1573.21	1041.71							6718.54		346.376	697.268
			9203.16		119.329	583.099							875.938		118.039	227.692							968.821		7527.39	705.008
			14261.4		439.904	4034.61							321.22		187.056	1410.66							18730.8		7774.44	3652.11
			182.541		74.8224	370.242							833.367		1407.44	2289.82							496.021		3245.1	2483.98
			884.969		122.554	134.164							1174.58		181.251	832.722							11710.4		3239.29	103.848
			169.64		279.294	301.225							223.822		200.601	162.545							315.415		7755.73	357.987
			1237.79		118.684	78.6925							348.311		238.013	268.329							23583.3		3417.32	100.623
			360.567		258.008	146.42							2067.29		330.251	263.168							263.168		3734.67	259.298
			586.969		599.869	99.9782							258.008		308.965	521.177							519.242		1926.68	5276.27
			2714.25		127.069	156.095							86.4328		126.424	218.017							11424.6		362.502	384.432
			963.016		503.116	3344.43							697.913		251.558	210.922							1258.44		6535.35	447.644
			1423.56		173.511	224.467							175.446		99.3332	117.394							323.8		2660.71	290.259
			417.973		178.026	1084.93							1279.72		191.571	351.536							995.912		5718.75	220.597
			2528.48		140.615	1271.34							4429.36		145.13	1937.64							795.956		4940.21	106.428
			1256.5		1007.52	145.775							3536.65		297.355	90.3029							11223.4		1217.15	317.35
			2680.71		384.432	843.042							2783.26		150.935	176.736							435.389		5083.41	529.562
			208.987		216.727	345.731							494.086		70.3073	332.831							556.653		213.502	1811.86
			1582.24		881.743	1347.45							108.363		93.528	112.234							2083.42		14205.3	478.605
			581.809		125.134	847.557							347.666		85.1427	268.974							1320.36		746.934	5377.54
			388.303		458.61	83.2077							1116.53		350.891	827.562							13004.3		2573.63	2151.79
			3983		263.168	250.913							2377.55		930.12	122.554							759.19		814.661	541.172
			225.757		1676.41	199.311							198.666		170.931	192.861							12426.3		8785.18	358.632
			939.15		228.982	1065.57							2102.12		333.476	806.276							4048.8		1944.74	1944.09
			875.938		85.1427	391.528							672.757		283.164	1188.77							3582.45		218.662	2791.01
			806.276		2585.24	236.078							172.866		358.632	130.294							8980.62		466.35	393.463
			1042.35		4484.83	309.61							2440.76		626.96	121.264							816.596		12469.5	331.541
			92.883		333.476	541.172							1524.83		332.186	1857.01							2264.02		974.626	256.073
			1721.56		1477.74	281.229							2947.75		377.982	1761.55							154.805		557.298	570.198
			1724.79		220.597	306.385							2217.58		591.484	239.303							852.718		10746.7	1198.45
			116.104		4222.95	120.619							376.692		132.874	695.977							301.225		1246.18	888.194
			484.411		2438.82	1762.84							485.056		2006.01	327.026							10927.9		481.831	2786.49
			1132.66		2338.2	379.917							249.623		225.112	542.463							397.333		459.255	108.363
			292.839		399.913	294.129							10121.7		1281.01	630.185							24479.8		262.523	3614.05
			244.463		174.156	450.225							2358.84		2656.84	636.636							350.246		676.627	3785.63
			268.974		433.454	469.575							1012.04		211.567	1408.73							159.32		565.683	403.783
			1257.79		159.32	269.619							2807.78		396.688	1323.58							541.817		90.9479	968.176
			411.523		741.129	1666.73							2892.92		612.77	966.241							1050.09		8136.94	5043.42
			459.255		225.112	145.775							336.701		89.6579	98.6882							6735.95		9094.79	688.882
			1219.09		335.411	762.415							308.965		370.242	1950.54							11118.9		7582.22	2107.28
			3966.23		201.892	250.268							182.541		145.13	558.588							143.195		4604.16	581.809
			1370.67		365.082	204.472							7520.94		6072.23	130.939							3322.5		5816.8	4590.61
			431.519		150.29	7033.95							15197.3		190.281	215.437							350.891		726.293	486.991
			2320.14		323.155	87.0778							5255.63		449.58	261.233							1850.56		2771.01	111.589
			145.13		3916.57	108.363							18679.8		223.177	392.818							5687.79		20961.9	221.242
			554.073		305.74	659.211							6417.31		203.827	318.64							229.627		4097.82	222.532
			625.025		317.995	249.623							7353.24		99.3332	141.905							3083.2		2537.51	3015.47
			1317.13		235.433	278.004							6089.64		67.0822	325.09							146.42		10044.9	606.32
			248.978		506.341	354.761							2426.57		541.817	81.2726							485.701		503.761	1455.81
			2304.01		377.982	147.065							2392.38		225.112	90.9479							278.004		1076.54	85.1427
			138.034		2071.16	439.904							5626.52		499.891	433.454							170.285		5182.1	605.03
			563.103		5376.89	565.038							2619.43		1447.43	670.822							2667.16		675.337	2313.04
			721.778		270.264	149.645							746.289		119.329	884.969							3955.91		5829.7	1971.18
			372.822		498.601	547.623							515.372		309.61	95.4631							9659.83		170.285	159.32
			121.909		327.026	154.16							16119.7		150.29	186.411							824.982		93.528	356.697
			343.796		143.195	374.112							14449.1		161.255	389.593							2438.18		305.095	185.121
			888.194		546.333	876.583							10778.3		843.687	272.199							13598.3		6114.15	209.632
			131.584		1881.53	125.134							176.736		31451.2	3136.09							4324.22		7647.37	175.446
			2139.53		241.883	510.211							3969.46		185.121	218.662							8189.18		2311.75	145.775
			963.661		134.809	112.879							5404.63		1195.22	1221.67							2994.83		2169.21	141.26
			695.332		204.472	268.974							394.108		1026.23	159.965							108.363		2984.51	312.19
			824.337		830.787	617.285							3527.62		1119.76	411.523							521.177		9270.24	78.6925
			1276.5		443.129	841.752							6608.88		134.164	681.787							124.489		3542.45	155.45
			16453.8		465.06	601.159							971.401		1609.97	98.6882							1633.84		1283.59	506.341
			100.623		174.801	151.58							2845.19		442.484	252.203							675.982		2323.36	494.086
			688.882		606.32	187.701							9348.93		95.4631	549.558							1914.42		9385.05	156.74
			99.3332		121.264	749.514							1435.82		170.931	344.441							2465.27		664.371	476.025
			107.073		362.502	200.601							935.925		313.48	116.104							8480.09		239.948	348.956
			25170		1598.36								7787.34		120.619	125.134							245.108		274.779	2150.5
			295.42		394.108								561.813		256.718	130.939							7593.83		16339	110.944
			4652.54		68.3722								2093.09		230.917	363.147							26518.7		1853.14	659.856
			1988.6		1611.91								408.943		132.229	86.4328							1015.91		3991.39	2049.88
			481.186		341.216								695.977		803.696	527.627							5815.51		354.761	335.411
			764.995		114.814								4764.77		221.242	107.073							611.48		130.939	153.515
			564.393		265.104								3949.46		1442.91	759.835							2315.62		938.505	3060.62
			599.869		228.337								3775.95		526.982	171.576							4693.17		139.97	145.775
			452.805		115.459								515.372		474.09	246.398							12354.7		30199.2	699.203
			1028.81		630.185								202.537		110.944	612.125							1466.78		3995.26	296.065
			1974.41		254.783								992.042		7745.41	329.606							1321.65		107.718	2259.51
			25754.4		412.168								5266.59		1919.58	1905.39							187.701		2438.18	98.0432
			2189.85		109.654								1237.79		764.35	1315.84							8024.7		15769.5	107.718
			406.363		398.623								5608.46		817.241	3016.12							119.329		2683.29	122.554
			230.272		2649.1								7919.57		183.831	441.839							533.432		5151.78	843.042
			2397.54		288.969								5572.98		356.051	161.255							144.485		1209.41	323.8
			984.947		178.026								2443.34		219.952	1274.56							372.177		1086.22	409.588
			1274.56		3114.81								940.44		243.173	111.589							1596.43		4924.09	11563.9
			1251.99		428.294								1294.56		107.073	526.337							5319.49		730.164	178.026
			978.497		126.424								81.2726		132.229	368.952							485.056		1440.98	83.2077
			3235.42		184.476								2648.46		258.653	118.039							116.749		361.212	3955.91
			148.355		525.692								749.514		111.589	157.385							6360.55		3229.62	1093.31
			8104.04		1846.05								5102.76		1517.09	274.134							372.822		304.45	247.688
			1791.22		259.298								1368.73		1690.6	350.246							732.744		150.935	379.917
			897.224		123.844								866.908		169.64	103.203							200.601		805.631	149
			116.104		159.32								4059.12		4252.62	85.7878							10849.9		2092.45	2494.3
			1395.83		149								421.844		121.909	174.156							396.688		320.575	1964.73
			694.042		181.251								2201.46		116.104	2716.83							3223.81		240.593	946.891
			1070.73		356.697								632.12		89.6579	89.6579							47674.8		11632.3	179.316
			460.545		187.701								714.038		2167.91	131.584							568.908		1931.84	1166.2
			873.358		245.108								1837.66		427.649	602.449							154.16		10491.3	2898.72
			337.991		583.099								1608.04		798.536	194.796							321.22		2927.75	1337.77
			265.749		429.584								1451.3		1016.55	138.679							323.155		125.779	263.814
			940.44		141.26								864.973		928.83	448.934							3242.52		1006.23	1064.93
			239.303		462.48								4041.06		96.7531	355.406							6420.54		504.406	3108.36
			1004.3		129.649								548.268		3907.54	548.268							652.761		975.271	975.917
			4612.54		223.177								8629.73		110.299	181.251							295.42		7364.85	2684.58
			256.718		67.0822								306.385		821.112	439.904							718.553		984.302	641.796
			616.64		546.978								1224.89		1931.19	354.116							7124.25		281.229	1477.74
			567.618		2941.94								468.93		89.0129	2520.74							317.35		382.497	623.09
			7798.95		2120.18								97.3981		164.48	730.809							6679.19		9068.35	272.199
			878.518		6444.4								2242.74		2596.85	2090.51							998.492		2627.17	639.861
			263.814		160.61								7324.86		399.913	1248.12							123.199		399.268	401.848
			1459.68		407.008								749.514		170.931	438.614							143.195		6772.07	501.826
			145.13		209.632								216.082		621.8	119.974							3328.31		1893.78	1078.47
			644.376		219.307								8589.74		188.346	1908.62							323.8		10471.3	372.177
			372.177		219.307								301.225		619.22	797.891							192.216		6263.15	5966.44
			3672.75		245.108								1506.12		1873.79	466.35							1539.66		8128.55	817.241
			393.463		210.277								3019.99		483.766	1649.32							3654.04		1034.61	943.665
			370.887		185.121								95.4631		1243.6	1761.55							9374.09		251.558	343.151
			154.16		496.021								1177.81		121.909	105.783							2846.48		1530.63	350.891
			159.965		447.644								8891.61		866.908	650.826							14892.2		1081.05	356.051
			391.528		242.528								339.926		512.792	712.748							13575.8		1457.75	537.302
			307.03		2898.72								1089.44		1017.2	1668.67							3476.66		1326.81	234.143
			119.329		397.978								3790.79		2191.78	2589.11							2385.29		358.632	6265.73
			6405.7		313.48								4529.98		729.519	5872.91							812.726		156.095	5446.56
			1064.28		484.411								441.194		664.371	615.35							208.987		8794.86	1017.2
			15408.9		208.987								3324.44		817.241	1094.6							1522.25		5778.74	422.489
			974.626		116.749								252.848		98.6882	509.566							443.129		131.584	576.004
			687.592		3694.68								3955.91		1818.31	111.589							1658.99		205.117	1940.87
			767.575		314.77								4243.59		121.264	637.281							110.299		3966.23	280.584
			2619.43		795.311								307.03		395.398	129.004							5223.38		130.939	346.376
			2201.46		314.125								7687.36		1717.05	610.835							127.714		717.263	1938.29
			1942.16		356.051								1080.41		235.433	219.307							12044.5		8438.16	537.947
			875.293		2042.14								4435.81		1147.49	588.259							15452.1		1952.48	119.974
			593.419		306.385								288.969		799.181	563.103							1791.87		472.8	422.489
			1747.36		99.3332								4357.12		577.939	636.636							571.488		4485.47	517.952
			1186.84		392.818								1699.63		416.683	234.143							515.372		1784.13	283.164
			133.519		228.982								217.372		248.333	216.082							10894.4		147.71	18263.8
			83.2077		102.558								382.497		213.502	872.068							437.969		1413.24	162.545
			241.883		108.363								1883.46		2120.83	219.307							367.662		1724.14	95.4631
			3079.33		225.757								319.93		158.03	1163.62							209.632		5124.05	962.371
			172.866		248.978								390.238		1181.68	106.428							2035.69		139.324	258.653
			383.787		1203.61								714.038		230.272	706.298							711.458		89.0129	105.138
			561.168		1717.05								3273.48		535.367	2091.16							128.359		5789.06	435.389
			933.99		92.238								123.199		352.181	363.147							379.917		5033.1	727.583
			1542.89		88.3679								522.467		73.5324	241.238							1257.15		1133.95	946.891
			1221.67		361.857								1245.54		1815.09	976.562							12311.5		1829.28	3268.32
			1141.04		324.445								3128.35		913.995	430.229							250.913		6292.82	699.203
			1808.64		222.532								13343.5		149.645	600.514							6525.03		282.519	139.324
			237.368		95.4631								455.385		775.315	5544.6							159.32		2874.86	3321.86
			2576.86		385.722								3041.27		350.891	1908.62							9792.71		424.424	1139.11
			2256.28		361.212								136.744		202.537	833.367							87.0778		130.939	201.246
			4960.21		98.6882								393.463		1185.55	1242.96							1288.75		3546.32	192.861
			1513.86		2325.3								554.718		422.489	1604.81							285.099		184.476	310.255
			295.42		107.073								267.039		1175.23	134.164							17803.2		1197.16	97.3981
			649.536		172.866								231.562		204.472	96.7531							5536.21		289.614	271.554
			288.969		632.12								131.584		1580.3	644.376							12894		727.583	339.281
			223.822		118.684								167.705		359.922	599.869							14977.4		187.056	83.2077
			163.835		252.203								195.441		259.943	116.749							316.705		171.576	2561.38
			3301.22		169.64								166.415		1124.27	294.129							12051.6		2876.15	1022.36
			130.939		354.116								320.575		739.839	410.878							26282.7		3451.51	701.138
			161.255		180.606								970.111		203.827	705.653							4331.96		384.432	9694.02
			647.601		412.813								650.181		2382.71	263.814							22764.1		4146.19	396.688
			283.809		2942.58								315.415		187.701	128.359							639.216		777.25	596.644
			3148.99		78.6925								505.051		1053.96	1010.75							7931.82		192.861	482.476
			1377.12		94.8181								307.675		648.891	536.657							178.026		10259.7	463.125
			268.329		174.156								165.125		1441.62	256.073							4372.6		10824.1	1742.85
			2802.62		398.623								310.255		498.601	414.103							167.705		262.523	671.467
			172.866		89.0129								118.684		634.7	258.008							307.03		1625.45	10337.7
			3087.71		150.935								1266.82		594.064	368.952							8029.22		1217.15	483.766
			725.003		2033.11								1551.92		442.484	373.467							8989.66		2224.03	12050.3
			409.588		87.0778								138.034		492.796	125.779							364.437		207.697	4900.87
			295.42		120.619								2670.39		1870.56	183.186							188.991		3732.74	2026.66
			2294.98		251.558								92.238		455.385	201.892							7833.13		1771.23	2231.77
			812.081		5863.24								910.124		1375.18	1540.95							534.722		294.129	407.653
			1744.78		274.134								11805.2		407.008	588.259							1130.08		7070.07	312.19
			3119.32		159.32								873.358		1285.53	77.4025							2091.16		501.181	1099.12
			8138.87		219.307								4500.96		655.986	641.796							7670.59		2704.57	357.342
			207.052		204.472								12970.7		402.493	175.446							5847.11		810.146	465.705
			191.571		1083.63								2592.34		683.722	378.627							1270.05		3493.43	855.943
			1192.64		573.424								4354.54		278.004	1348.74							2074.39		4086.85	1193.93
			437.969		1268.11								3143.83		108.363	110.944							131.584		16635.1	184.476
			5682.63		127.714								9288.94		117.394	90.3029							3654.69		2119.54	3261.23
			62933.4		168.995								3259.94		99.9782	581.809							9219.93		281.874	168.995
			348.956		119.974								233.498		834.657	367.662							423.134		1026.87	1525.47
			156.74		175.446								4126.2		2616.85	174.156							3619.21		20689.7	457.965
			968.821		216.727								1132.01		407.008	1547.4							1594.49		208.342	1189.42
			151.58		122.554								4167.48		107.718	346.376							19647.3		156.74	552.783
			5532.34		979.142								5265.95		154.16	156.095							568.908		7055.24	597.934
			5964.51		119.329								2934.84		705.653	160.61							567.618		224.467	844.977
			1802.19		94.173								4128.78		914.64	278.649							8222.08		1012.04	283.809
			3415.39		105.783								1930.55		74.1774	183.831							4222.31		297.355	268.974
			572.778		634.055								1224.89		301.225	325.09							5590.4		11802.6	178.026
			133.519		159.965								3061.27		1509.35	158.675							6274.76		142.55	105.783
			728.874		139.97								2491.72		1487.42	273.489							12003.2		2890.34	3298.64
			1540.95		167.06								3855.93		1037.19	5231.76							524.402		302.515	597.934
			143.195										3568.26		374.757	367.017							309.61		885.614	1612.55
			5247.24										299.29		637.926	132.874							7548.03		574.714	186.411
			243.173										2313.69		155.45	995.267							18759.1		192.216	634.055
			159.32										452.805		241.883	307.675							111.589		5860.66	381.852
			3939.79										5458.81		294.775	145.13							5650.38		519.887	797.246
			134.809										3837.23		352.826	116.749							6842.38		4591.9	224.467
			290.259										15199.9		449.58	189.636							6581.79		378.627	2106.64
			570.198										4087.5		1642.87	1380.34							9054.8		12201.9	296.71
			446.354										1573.85		1075.89	5574.91							287.679		4481.6	203.182
			2341.43										2591.05		314.77	85.7878							17354.9		259.943	890.129
			5487.84										319.93		1542.24	541.172							6432.15		1362.28	1491.29
			3810.78										1136.53		346.376	172.221							1704.15		1956.99	574.714
			454.74										3176.08		127.069	2800.68							290.259		20931.6	94.8181
			1668.02										10250		1453.23	159.965							1469.36		486.346	1214.57
			558.588										1809.93		246.398	345.731							12457.3		368.952	807.566
			1803.48										281.874		737.904	531.497							1193.29		2850.99	244.463
			846.912										3232.2		146.42	511.502							9285.07		557.298	1131.37
			594.064										6844.32		219.952	361.212							1288.75		2400.77	1266.82
			639.216										13356.4		989.462	119.329							274.134		2458.17	2875.5
			208.987										9425.69		699.203	552.138							17777.4		897.224	2898.72
			905.609										238.658		3554.06	268.974							4255.2		206.407	217.372
			294.129										1644.16		1000.43	532.142							1757.04		2125.34	168.35
			259.943										11268.5		1416.47	159.965							5089.21		124.489	1676.41
			2211.78										685.657		118.039	789.505							1602.23		670.822	437.324
			10866.7										3153.51		132.229	205.117							264.459		79.9826	2550.41
			418.619										3423.13		98.0432	348.311							2946.46		3886.25	608.255
			494.731										404.428		721.133	2240.16							10416.4		107.073	1466.13
			4176.51										7230.68		145.13	516.017							154.16		127.714	241.238
			980.432										1375.83		335.411	1518.38							1891.2		1290.04	201.246
			1638.35										3105.13		755.964	299.935							3244.45		895.289	95.4631
			639.216										2022.14		225.757	1413.89							21503.1		1253.92	3879.16
			897.869										3254.13		765.64	238.658							18866.2		3693.39	212.857
			2035.04										3340.56		160.61	85.7878							248.333		1043.64	405.718
			202.537										74.8224		1268.76	549.558							344.441		5901.3	244.463
			308.965										187.056		941.73	416.038							1620.29		452.805	868.198
			3161.25										279.294		2432.37	251.558							15145.7		9630.16	268.329
			354.116										196.731		188.991	258.008							1023.65		14778.7	270.909
			456.675										2173.72		378.627	771.445							528.917		3384.42	3088.36
			3868.83										1904.1		156.74	164.48							2220.81		6406.35	146.42
			223.822										1406.15		161.9	456.675							12049		9136.07	116.104
			200.601										7204.88		501.826	307.03							384.432		154.805	924.315
			6083.19										17344		589.549	161.255							888.839		4490.63	4049.44
			15276.7										854.008		1051.38	95.4631							2218.23		9859.14	817.886
			4174.57										855.298		345.086	113.524							7962.78		666.952	414.103
			2242.09										1089.44		662.436	254.138							3700.48		8649.73	187.701
			1171.36										194.796		425.069	197.376							749.514		83.2077	368.952
			2805.84										1831.21		109.009	199.956							1930.55		170.931	337.991
			5528.47										17602		941.73	1152.01							4764.77		832.077	1013.33
			572.133										5144.04		241.883	364.437							1589.98		150.29	641.151
			462.48										5599.43		484.411	579.874							829.497		3275.42	180.606
			2872.92										1951.19		595.354	2352.39							207.697		1244.25	715.973
			1701.56										1355.83		125.134	351.536							14387.2		14821.3	163.19
			873.358										2071.16		461.835	496.021							23212.4		12950.7	464.415
			5284.66										8074.37		965.596	1858.95							6494.71		109.009	1205.54
			107.073										390.238		519.887	159.965							4453.22		1626.1	1646.09
			17553.6										2514.29		1709.95	641.796							386.367		4013.96	174.156
			472.155										452.805		2425.92	243.818							24498.5		163.835	505.051
			517.952										5288.53		2044.07	466.995							1622.87		16207.4	382.497
			728.874										468.93		1749.3	686.947							6520.52		5747.78	152.87
			403.783										265.104		261.233	205.762							416.683		5082.76	1924.1
			393.463										1658.35		259.298	830.142							13743.5		3630.82	318.64
			125.134										12972		216.082	375.402							184.476		92.883	1101.7
			376.692										1287.46		125.779	693.397							5954.19		4718.33	717.908
			1622.87										8225.95		791.441	292.839							1873.14		152.87	2950.33
			121.264										1028.81		205.762	84.4977							555.363		3383.78	2258.86
			387.012										284.454		548.913	176.736							1206.83		1893.78	341.861
			3396.68										1154.59		1144.91	643.086							125.779		126.424	601.804
			273.489										4642.86		1371.31	412.813							9554.05		438.614	3855.29
			684.367										356.697		362.502	1030.1							4681.56		789.505	156.095
			435.389										590.194		116.749	328.961							2943.23		83.2077	612.77
			433.454										365.727		485.056	80.6276							703.073		665.661	312.835
			1241.02										263.168		1344.87	507.631							221.887		1007.52	123.199
			630.185										168.35		85.7878	214.792							85.7878		3820.46	173.511
			984.947										108.363		94.8181	694.687							3057.4		1468.07	1281.01
			749.514										5364.64		997.202	752.094							145.13		2759.4	7355.17
			89.6579										1371.31		120.619	194.796							402.493		3171.57	25697
			1089.44										96.1081		969.466	363.147							24388.9		90.9479	213.502
			1981.5										259.943		1081.7	1018.49							6665		8935.47	2305.3
			105.783										495.376		308.965	179.316							8986.43		100.623	1563.53
			521.822										119.329		301.225	136.744							18646.3		7538.36	347.021
			119.329										3888.19		927.54	638.571							912.059		466.35	132.874
			126.424										601.159		140.615	620.51							168.995		1173.94	1355.83
			550.203										2267.25		1195.22	425.069							9247.02		137.389	659.211
			1504.83										754.674		178.671	109.654							1438.4		188.991	425.714
			790.796										158.03		248.978	1571.27							127.714		377.982	1608.04
			589.549										1476.45		1761.55	492.796							300.58		904.319	220.597
			6178.65										68.3722		155.45	174.801							9955.9		182.541	90.9479
			147.065										7870.54		499.246	1221.67							174.801		1141.69	775.315
			524.402										127.069		132.229	1422.92							384.432		637.926	1142.98
			294.129										178.026		777.895	116.104							35841.2		3744.99	1055.25
			2105.35										658.566		290.259	694.687							8106.62		103.848	298.645
			968.176										1401.63		2092.45	267.039							15324.4		1251.34	1882.17
			900.449										452.16		818.531	663.081							199.311		132.874	2741.98
			106.428										261.233		784.345	320.575							7803.46		235.433	1560.95
			396.043										116.749		102.558	205.117							12467		2320.78	325.736
			924.315										1170.71		81.2726	161.9							3276.06		98.0432	363.792
			4053.96										410.878		618.575	120.619							147.71		4638.34	1596.43
			532.142										939.795		149.645	728.874							356.697		19807.9	187.056
			1575.79										3034.18		351.536	599.869							13972.4		113.524	225.757
			3268.32										120.619		74.8224	1242.96							2946.46		197.376	1306.81
			1113.95										335.411		1259.73	185.121							369.597		6090.93	27155.4
			3239.29										1305.52		181.251	1190.06							1688.02		220.597	650.826
			634.055										5143.4		1768.65	344.441							2060.84		635.346	272.199
			145.775										1433.88		849.492	625.67							5707.79		1141.04	163.19
			159.965										2199.52		1725.43	654.696							240.593		1353.9	797.246
			444.419										1183.61		710.813	231.562							1806.06		1066.86	2537.51
			558.588										191.571		839.817	147.065							1560.95		586.969	107.718
			185.766										1893.14		225.757	727.583							692.752		12451.5	133.519
			4896.35										611.48		817.241	387.012							74.8224		2580.08	496.021
			95.4631										375.402		670.177	212.857							1096.54		125.779	129.649
			492.796										2130.5		119.974	190.281							7470.63		5393.66	383.142
			923.67										487.636		410.233	229.627							1054.61		10720.9	777.895
			324.445										346.376		127.069	370.242							1482.26		156.74	281.229
			1482.9										275.424		106.428	570.198							4019.77		1002.36	1008.17
			2129.21										295.42		75.4674	298.645							299.935		3501.82	7696.39
			579.874										603.739		1051.38	1596.43							3625.66		4726.71	373.467
			194.796										104.493		376.047	263.168							603.739		1565.47	287.679
			11111.8										1969.89		826.272	123.844							391.528		778.54	319.285
			610.835										500.536		150.29	443.774							9432.14		248.978	434.744
			105.138										481.186		2598.79	85.7878							5142.11		261.233	399.268
			3627.6										4233.27		218.017	817.241							715.973		975.271	367.662
			906.899										1019.78		203.827	1295.2							163.835		167.705	85.7878
			93.528										601.159		380.562	284.454							1562.24		2098.25	1023
			356.051										3294.12		752.094	2276.92							133.519		225.112	5668.44
			1588.04										779.185		390.883	310.9							123.844		305.095	1753.17
			139.97										9779.16		1386.15	98.0432							1086.86		392.173	163.835
			1929.9										2966.45		190.926	301.225							10954.4		958.501	68.3722
			2253.06										2925.17		389.593	1102.99							1931.84		646.956	3436.03
			1141.69										3018.7		196.086	485.056							214.792		334.121	564.393
			378.627										1178.45		400.558	143.84							20676.8		125.779	4305.51
			1572.56										3172.86		637.281	92.238							1218.44		88.3679	922.38
			124.489										3492.79		105.783	654.696							11997.4		430.874	89.6579
			340.571										1083.63		182.541	118.039							5807.12		875.938	1942.16
			213.502										1524.18		365.727	245.108							12519.2		1453.23	241.238
			2251.77										316.06		98.0432	191.571							819.821		2385.29	196.086
			6299.27										125.779		203.827	1760.26							734.034		465.06	213.502
			1289.4										3161.25		270.264	479.895							5523.31		139.97	394.108
			317.35										10819.6		225.757	271.554							7710.58		18875.9	377.337
			3759.18										854.008		109.009	324.445							7585.44		338.636	1101.7
			1077.18										970.111		263.814	95.4631							38411.6		160.61	414.748
			340.571										3320.57		349.601	256.073							18675.3		1445.49	1155.88
			777.25										1851.21		188.991	731.454							247.688		1610.62	528.917
			172.221										430.229		568.908	459.255							893.354		146.42	1288.75
			4740.9										2344.01		167.06	421.844							268.329		7441.61	595.999
			785.635										479.25		577.939	608.255							834.012		541.817	280.584
			179.961										701.783		186.411	408.943							542.463		607.61	5802.61
			150.935										1929.26		956.566	299.29							321.22		5061.48	212.212
			12488.9										1780.26		227.047	137.389							3062.56		134.809	473.445
			3228.97										270.264		156.74	105.783							13162.3		6755.3	2533.64
			1064.28										337.346		179.316	275.424							5246.6		2100.83	8275.62
			9590.17										154.805		292.194	231.562							4460.32		284.454	514.727
			770.155										7150.06		158.03	2336.91							874.648		3394.1	152.87
			526.337										626.315		1161.04	227.692							1266.18		692.107	390.883
			241.883										788.215		223.822	408.298							11421.4		517.307	545.688
			2244.67										1258.44		174.156	119.329							4031.38		4771.22	1246.18
			99.3332										1602.88		469.575	112.234							7961.49		515.372	790.796
			2729.08										3988.16		428.294	325.09							250.913		7191.34	388.303
			230.272										3584.38		246.398	316.06							10349.4		17656.2	163.19
			710.168										5149.2		117.394	239.303							2105.35		1092.67	799.826
			136.099										1438.4		197.376	220.597							10488.7		385.077	310.9
			1972.47										11800		155.45	299.935							7435.15		9935.9	446.354
			625.025										2720.05		308.965	470.865							1198.45		221.887	254.783
			1074.6										5908.39		301.87	91.593							10471.3		9122.53	137.389
			2344.01										2067.94		112.234	424.424							7876.35		539.882	2547.19
			258.008										3980.42		246.398	114.169							20574.2		3005.15	2336.91
			1498.38										1455.17		255.428	214.147							4740.26		318.64	118.684
			296.065										8904.51		295.42								2826.48		17285.9	1615.78
			1596.43										3239.29		118.039								525.692		262.523	403.783
			944.31										3180.6		510.211								8111.14		201.246	1640.29
			82.5627										876.583		98.0432								6574.05		2689.09	397.978
			248.333										290.259		309.61								3328.31		12914.6	2274.34
			978.497										259.298		2115.02								325.736		2367.87	620.51
			3414.74										204.472		622.445								7219.07		816.596	158.03
			3501.82										718.553		761.77								6231.55		3148.99	785.635
			2418.18										10568.7		129.649								1192		9336.03	139.324
			3337.34										1864.11										5818.73		703.718	205.117
			584.389										175.446										3065.78		2744.56	109.009
			318.64										158.03										561.168		2913.56	2413.67
			1256.5										3450.22										4778.31		403.783	566.328
			609.545										206.407										10044.3		3743.7	132.874
			165.125										149.645										1372.6		6267.67	1404.21
			880.453										459.255										552.138		107.718	168.35
			1426.14										1580.3										621.8		186.411	545.688
			294.775										176.091										20386.5		2502.04	737.259
			337.991										1564.18										159.965		31053.2	196.086
			18311.5										247.043										2245.96		541.172	515.372
			365.082										820.466										10457.1		368.952	581.164
			136.099										2439.47										284.454		82.5627	483.121
			3726.29										831.432										216.727		270.909	199.956
			1320.36										601.804										888.839		1534.5	116.749
			1964.73										6235.42										333.476		494.731	18319.2
			374.112										368.307										5005.36		2385.29	11836.1
			1015.26										6390.22										1878.3		241.238	449.58
			7577.7										185.121										1346.16		238.013	210.922
			152.87										109.654										5442.04		1316.49	206.407
			182.541										317.995										1951.19		15479.9	406.363
			2180.17										2216.94										3851.42		2894.21	12877.8
			250.913										2256.93										945.601		8027.28	359.277
			3425.71										238.013										11897.4		2669.74	495.376
			3354.11										124.489										134.809		13914.4	1448.07
			292.839										316.705										158.03		1673.18	198.021
			230.272										367.017										310.255		167.705	577.294
			234.788										188.991										164.48		2672.32	372.822
			225.112										308.32										671.467		2698.12	252.203
			8002.77										536.012										21368.2		808.211	1543.53
			530.207										521.177										276.714		326.381	193.506
			224.467										198.666										3007.09		14488.5	78.0475
			4673.82										248.333										5556.21		407.008	3093.52
			1384.86										123.844										425.714		6776.59	407.008
			1924.74										187.701										1241.02		87.0778	198.666
			623.09										1457.75										134.809		221.242	189.636
			121.264										89.6579										7321.63		6248.32	3583.09
			1700.27										1095.25										214.792		85.7878	1146.85
			1026.23										287.034										692.107		1758.97	1073.96
			1521.6										124.489										271.554		3800.46	268.329
			3998.48										236.723										118.684		172.866	413.458
			122.554										248.978										983.657		3692.1	133.519
			1540.95										265.749										6176.72		2553.64	210.277
			1077.18										699.203										10242.9		532.142	379.917
			3524.39										642.441										96.7531		1101.7	326.381
			777.25										1330.03										2597.5		4160.38	3500.53
			2575.57										259.943										216.727		9863.01	92.238
			5358.19										804.341										1204.25		10304.9	233.498
			6733.37										1105.57										7870.54		29604.5	713.393
			5727.78										671.467										10166.2		355.406	163.19
			255.428										6943										969.466		6870.76	608.255
			175.446										1590.62										317.35		382.497	852.073
			1241.02										2013.76										14420.7		580.519	470.22
			124.489										1478.39										241.883		5993.53	307.03
			2098.9										354.761										1951.19		2258.86	307.03
			901.739										3110.94										3230.26		25956.3	132.229
			1969.25										410.878										1853.79		185.766	305.74
			123.199										2391.09										19686.7		2614.91	2329.82
			108.363										11121.4										103.848		681.142	508.276
			83.2077										6460.53										866.908		330.251	1397.76
			410.233										219.307										766.93		218.017	239.948
			7817.01										1268.11										1011.39		10383.5	1353.9
			2403.99										1066.86										508.921		145.13	768.865
			2204.68										258.653										1677.7		7506.75	333.476
			27163.8										5158.88										101.268		130.294	1034.61
			3886.9										808.856										110.944		4617.06	92.238
			7230.04										1308.1										4771.22		4519.02	1400.34
			21584.3										1510.64										4546.75		236.723	385.722
			1468.07										1185.55										2919.36		268.974	3635.34
			13906.6										2161.46										1126.85		1599.65	338.636
			11000.8										1556.44										3692.1		6199.3	5191.77
			156.095										625.025										4273.26		4198.44	80.6276
			2054.39										239.303										3082.55		439.904	137.389
			150.935										6713.38										371.532		5756.81	548.268
			478.605										1278.43										19396.4		894.644	200.601
			2034.4										1545.47										97.3981		92.238	377.337
			3116.1										1081.05										324.445		4602.87	83.8527
			293.484										444.419										720.488		2459.46	934.635
			681.142										186.411										1895.07		1844.76	141.26
			2277.57										7394.52										12387		325.736	135.454
			1877.66										1170.07										3940.43		17008.6	94.173
			183.186										4318.41										22455.8		2696.83	896.579
			7277.77										1757.04										2849.7		347.666	187.701
			3459.89										687.592										50983.1		4540.95	4395.82
			577.939										944.31										414.103		1743.49	996.557
			1548.05										746.934										10206.8		2444.63	808.856
			6637.26										1715.11										6814.64		174.156	405.073
			1284.24										316.705										6830.77		10006.2	150.935
			227.692										1700.27										247.043		1813.15	4768.64
			684.367										334.121										7569.96		219.952	173.511
			2592.98										103.848										328.316		1846.05	398.623
			2412.38										238.013										34362.8		1406.15	1859.6
			1010.75										533.432										3814.65		1591.27	86.4328
			1181.03										738.549										12822.4		299.935	1097.18
			370.242										604.385										11140.2		2600.72	343.151
			130.294										1800.9										1173.94		5512.35	4413.23
			973.981										914.64										4479.67		4101.04	11205.9
			347.021										109.009										3771.44		759.835	597.289
			1758.33										854.653										13645.4		2382.06	129.004
			5689.73										601.804										786.925		1616.42	114.814
			7569.32										1193.29										419.264		5507.83	82.5627
			10953.7										625.025										505.696		296.71	640.506
			977.207										841.107										2892.92		1553.21	192.216
			614.06										21149.6										841.107		3279.93	165.125
			2179.53										253.493										9635.97		1102.99	1762.84
			868.198										1907.33										950.761		1046.87	912.704
			8507.82										535.367										1775.1		426.359	497.956
			307.03										1315.84										409.588		225.112	780.475
			648.246										659.211										531.497		200.601	384.432
			7314.54										17199.5										99.3332		9609.52	131.584
			132.874										174.156										605.675		1427.43	214.147
			215.437										247.688										3499.24		4286.16	279.294
			422.489										70.9523										4164.9		7510.62	3952.69
			167.06										1962.15										11326.6		437.969	497.311
			270.909										2712.31										4624.15		922.38	1299.72
			683.722										1030.1										154.16		1198.45	363.792
			526.982										1835.08										2297.56		6849.48	5877.43
			329.606										2514.94										4147.48		374.757	1387.44
			336.056										3728.87										15050.3		1083.63	1247.47
			663.081										635.991										249.623		236.723	303.16
			1081.05										2186.62										164.48		5830.99	122.554
			1277.14										1148.14										4288.1		506.986	161.255
			3252.84										775.96										121.909		1478.39	5077.6
			5638.77										483.766										17765.8		11020.8	428.939
			1542.24										355.406										190.281		176.736	312.19
			1597.07										6615.33										3006.44		13596.4	217.372
			412.813										1907.97										1385.5		15288.3	331.541
			200.601										106.428										491.506		7139.09	2309.17
			310.255										74.8224										530.207		312.19	13856.3
			245.753										1435.17										5598.78		234.143	154.16
			1195.22										107.073										141.905		5127.92	1806.06
			1153.94										1221.02										1807.99		15748.2	645.666
			1155.88										1440.33										5107.92		181.896	1803.48
			6947.52										692.107										84.4977		4021.06	246.398
			184.476										792.086										1027.52		1551.28	416.683
			152.87										19684.1										129.004		372.822	445.064
			517.307										1054.61										3127.06		4370.02	502.471
			867.553										5194.35										7786.05		3818.52	108.363
			383.142										1863.47										830.787		1918.29	125.134
			1252.63										3936.56										238.658		3167.7	219.307
			1630.61										223.177										15968.8		281.229	316.06
			123.844										219.952										4292.61		668.242	110.944
			243.173										645.666										1302.3		10642.2	3603.09
			25947.3										2418.83										348.311		3355.4	10537.7
			672.112										2901.95										21152.8		6426.34	1621.58
			2466.56										2149.85										2772.94		1447.43	214.147
			7222.3										1212.64										310.255		1344.22	1283.59
			1731.88										125.134										11958.7		1566.11	1870.56
			23672.3										381.207										3852.06		734.034	899.804
			2107.93										881.098										2772.94		3635.34	101.268
			4146.19										148.355										3041.92		1922.16	4389.37
			221.887										2351.1										3235.42		292.194	162.545
			28602.8										354.116										717.263		205.117	138.679
			3290.9										2648.46										1072.67		174.801	300.58
			657.276										258.653										120.619		1998.92	170.285
			1596.43										6152.85										625.67		5145.33	421.844
			180.606										85.1427										814.016		2086	990.107
			149										755.964										4072.66		174.801	586.324
			1502.25										397.978										4800.24		8342.05	87.7228
			1457.75										2027.95										1207.48		2551.7	432.164
			3167.05										805.631										4231.98		117.394	706.943
			4884.74										2098.9										2787.78		354.116	115.459
			973.981										526.337										1484.84		116.104	1451.94
			330.896										1977.63										845.622		561.813	850.782
			152.87										103.848										217.372		343.151	1027.52
			370.887										310.255										2383.35		1866.69	370.242
			921.735										1843.47										2745.85		872.713	6216.07
			305.095										1030.1										6323.78		358.632	105.783
			161.255										387.012										2869.7		2178.88	277.359
			681.787										265.104										3415.39		781.765	295.42
			473.445										98.6882										2423.99		351.536	7491.92
			3925.6										1798.32										2346.59		626.96	134.809
			1535.15										1534.5										690.817		508.276	760.48
			722.423										469.575										321.865		4002.35	399.268
			178.671										345.086										10264.2		2533	1875.72
			459.255										183.831										571.488		549.558	2738.76
			3266.39										679.852										126.424		3361.2	248.978
			8665.21										703.073										1165.55		308.32	281.874
			93.528										1082.34										7446.77		4137.16	312.19
			2739.4										296.71										1749.3		864.328	1784.77
			3733.38										646.956										787.57		245.108	1110.73
			132.229										929.475										3276.06		4260.36	115.459
			258.653										1847.34										8180.8		781.765	5565.88
			2010.53										4417.1										6058.68		1745.43	1166.84
			871.423										1260.37										19826		1488.06	1004.3
			2895.5										314.77										988.817		7738.31	21700.4
			1117.18										103.203										178.026		2787.13	5477.52
			343.796										645.666										13193.9		225.757	924.96
			109.654										330.896										586.324		606.32	187.701
			1869.27										2691.03										4695.11		142.55	1108.79
			1371.96										547.623										982.367		228.982	6334.1
			1198.45										885.614										190.281		321.865	903.674
			92.883										121.909										2893.56		505.051	181.896
			287.034										4052.02										1073.96		2231.77	2789.72
			937.215										850.782										2632.97		941.73	299.29
			1611.26										343.151										1104.28		183.186	232.853
			690.817										556.008										1477.74		14642	364.437
			158.675										124.489										727.583		1064.93	191.571
			154.805										323.155										331.541		906.899	3730.16
			350.891										606.965										197.376		673.402	3086.42
			6652.1										3792.72										368.307		274.134	183.186
			510.211										1285.53										111.589		7760.89	188.991
			1276.5										1441.62										1455.17		115.459	846.267
			2765.85										282.519										7503.53		3563.1	88.3679
			311.545										668.242										397.978		140.615	1563.53
			194.151										174.801										923.67		9708.85	199.311
			1367.44										351.536										884.969		1590.62	1178.45
			192.216										863.038										2358.84		450.87	99.9782
			2887.76										461.835										3737.9		408.298	1951.19
			168.995										1201.67										5361.41		296.065	219.307
			1811.86										3083.2										1728.66		4707.36	129.649
			750.159										548.268										3266.39		219.307	411.523
			92.238										281.874										8989.66		3839.16	108.363
			202.537										3323.79										3874.64		4709.94	599.869
			992.042										135.454										4989.24		183.186	487.636
			473.445										5563.3										3790.14		4653.83	548.913
			10511.9										5132.43										4199.73		341.861	111.589
			297.355										9236.05										168.995		1020.42	1473.23
			566.973										175.446										10193.3		223.177	716.618
			1257.79										220.597										1728.66		913.995	2932.91
			363.792										779.185										1649.32		2371.74	1124.27
			136.099										551.493										815.951		1772.52	263.814
			681.142										334.121										6892.05		3269.61	810.146
			293.484										276.714										236.723		6466.98	2153.08
			2308.53										2644.59										369.597		165.77	285.744
			1124.27										159.32										238.658		12072.9	3660.49
			370.242										3774.02										764.35		660.501	186.411
			608.255										4448.06										4007.51		1544.82	2634.91
			133.519										536.657										2387.87		473.445	914.64
			416.038										154.805										279.294		831.432	550.848
			1257.15										103.203										4869.91		488.926	225.757
			1354.54										715.328										147.71		2081.48	123.199
			437.969										103.203										436.034		115.459	4024.93
			1824.12										348.956										660.501		630.83	528.917
			1103.63										5400.11										405.073		4628.67	180.606
			628.25										225.757										4411.3		484.411	582.454
			843.687										2269.18										490.216		494.086	919.155
			318.64										3101.26										390.238		1766.71	320.575
			313.48										9670.8										2098.9		335.411	1301.65
			1184.26										243.173										1031.39		1608.04	5949.67
			289.614										276.714										256.073		4106.2	97.3981
			5899.36										5244.02										3082.55		227.692	107.073
			17365.3										141.26										15474		81.2726	165.125
			197.376										1534.5										283.809		2076.97	1021.71
			275.424										661.791										7914.41		158.03	238.658
			444.419										1577.08										3052.24		9841.73	928.185
			12063.2										2143.4										9052.22		601.804	118.039
			963.016										347.021										614.705		2094.38	1641.58
			616.64										223.177										10261		3114.81	178.026
			465.06										3659.2										10586.1		2836.8	203.182
			537.947										1557.08										3606.96		101.268	1147.49
			913.995										108.363										5586.53		2664.58	139.324
			3471.5										157.385										1344.87		1135.88	659.211
			270.909										735.969										7989.23		234.143	621.155
			3087.07										2871.63										228.982		2760.69	103.203
			3928.82										2262.09										5640.06		3695.97	132.229
			163.835										1775.1										1361.64		91.593	383.787
			15336.7										326.381										85.7878		1302.3	1309.39
			148.355										274.779										5310.46		416.683	470.865
			298										140.615										4110.72		2427.21	385.722
			352.826										148.355										1889.91		134.164	372.177
			1632.55										147.065										835.947		468.285	460.545
			1244.89										554.718										1900.88		85.7878	1415.82
			3083.84										359.922										465.06		499.891	129.649
			641.151										188.991										68.3722		2504.62	5489.77
			408.298										298										188.991		592.774	446.999
			1397.12										1559.02										1944.09		421.844	634.7
			2387.22										241.883										2136.95		2599.43	1237.15
			8711.65										170.285										1188.77		1075.89	5594.27
			2327.88										709.523										7998.9		875.293	165.125
			2765.2										744.999										950.116		156.095	279.939
			3008.38										1100.41										2768.43		3172.21	260.588
			1225.54										101.268										3666.3		1626.1	577.939
			99.9782										884.324										755.964		922.38	2344.01
			8106.62										365.082										4072.02		2984.51	335.411
			4522.24										2583.95										9476		683.077	287.034
			343.796										110.299										4023.64		2213.07	109.654
			1357.77										76.7575										4781.54		146.42	1698.34
			104.493										384.432										4634.47		780.475	1840.89
			716.618										307.03										331.541		512.792	159.32
			333.476										139.97										10641.6		685.657	372.177
			2680.06										7179.73										1750.59		6655.32	124.489
			413.458										597.934										154.805		905.609	149.645
			1442.91										105.138										4384.85		448.289	503.761
			268.329										281.874										7404.84		179.316	635.991
			995.267										4045.57										3319.28		219.952	6993.32
			234.143										222.532										644.376		695.332	2501.39
			1064.93										359.277										3307.02		3461.83	413.458
			452.805										5176.29										72.8874		1170.07	425.069
			2416.89										5728.43										13306.8		504.406	141.26
			127.714										1589.98										205.762		532.142	277.359
			288.969										359.277										20583.9		451.515	332.186
			2957.42										703.073										152.87		345.086	2004.72
			329.606										74.1774										431.519		144.485	103.203
			837.237										654.051										310.255		299.29	181.896
			1098.47										4662.21										6270.89		3704.35	919.8
			4987.95										194.151										1087.51		6751.43	132.229
			387.012										380.562										2035.69		2492.36	292.194
			2345.94										200.601										2313.04		109.654	1357.12
			935.28										486.346										1773.81		39437.2	2331.11
			2751.01										2743.92										735.969		294.129	313.48
			500.536										1715.76										2226.61		2934.84	240.593
			319.285										103.203										1148.14		743.064	74.1774
			523.757										1336.48										412.813		1008.17	145.775
			2313.04										170.285										2122.12		937.215	169.64
			8646.5										85.7878										621.8		772.09	127.069
			9633.39										90.9479										5089.86		339.926	1082.99
			2357.55										1371.31										1298.43		370.887	174.801
			803.051										188.346										2567.18		5508.48	95.4631
			2892.27										1913.78										528.917		6641.78	90.3029
			570.843										281.874										1885.4		292.194	136.744
			373.467										1705.44										6036.75		206.407	719.843
			370.887										229.627										5284.66		2556.22	6011.59
			270.909										1464.84										1594.49		671.467	479.895
			5769.71										4205.54										4635.12		46262.8	163.835
			639.216										1867.98										220.597		4766.06	290.259
			3242.52										1702.85										2573.63		121.909	1233.28
			315.415										203.182										330.896		176.091	896.579
			1261.66										3755.31										3828.2		1455.81	1695.76
			1360.35										1103.63										7257.13		168.995	1304.88
			249.623										230.272										11596.8		534.077	3235.42
			570.198										1936.35										808.211		110.299	245.108
			2916.14										448.289										881.743		8609.09	164.48
			2538.8										190.926										528.272		9615.33	492.796
			297.355										5850.34										3938.5		381.852	901.739
			2079.55										99.3332										1870.56		135.454	301.225
			129.004										432.164										5777.45		832.077	2480.11
			560.523										585.679										1635.77		377.982	176.736
			583.099										98.0432										4674.47		455.385	13270.7
			3785.63										229.627										112.234		10699.6	262.523
			615.995										265.749										5749.72		12757.9	844.977
			123.844										1901.52										99.9782		81.9176	204.472
			832.077										809.501										1579.01		196.731	383.142
			261.233										2227.26										163.835		1335.84	313.48
			1499.67										1470.65										567.618		1535.79	145.13
			1684.79										156.74										4131.36		294.775	79.9826
			564.393										6904.3										462.48		449.58	2233.06
			521.177										249.623										1134.59		183.186	447.644
			919.8										361.857										147.065		207.052	565.038
			628.895										2287.89										327.026		1748.65	528.917
			148.355										183.831										2231.13		6312.17	803.051
			574.714										1681.57										138.034		854.008	152.87
			171.576										1707.37										375.402		2267.89	599.224
			473.445										119.329										508.921		305.095	300.58
			8507.18										120.619										2587.82		317.995	138.679
			185.766										1807.35										5327.87		1504.83	206.407
			7177.79										13989.2										244.463		4377.76	141.905
			318.64										1377.12										336.701		296.065	140.615
			330.251										555.363										354.116		163.835	322.51
			103.203										385.722										116.104		639.216	411.523
			766.285										564.393										3031.6		728.229	2470.43
			1529.34										465.06										222.532		142.55	415.393
			2900.66										448.934										223.822		1358.41	708.878
			401.203										445.064										182.541		523.112	1931.84
			1944.09										1193.93										702.428		2064.07	109.654
			2885.82										258.653										1604.17		1298.43	1326.16
			3714.67										1432.59										2445.27		3944.3	87.7228
			2098.9										122.554										579.229		90.9479	83.2077
			2278.21										5011.17										2060.2		5718.11	222.532
			165.77										1127.5										790.151		599.869	7560.93
			18064.5										358.632										1528.05		319.285	5550.4
			418.619										12325.1										162.545		3184.47	97.3981
			576.004										205.117										1439.69		74.1774	149.645
			109.009										654.696										766.285		1319.71	2329.82
			1186.19										1542.24										568.263		19549.3	544.398
			389.593										708.233										2455.59		1899.59	129.004
			6806.9										120.619										135.454		693.397	162.545
			348.311										1419.05										615.35		1882.82	236.078
			92.883										1422.27										1586.75		1083.63	460.545
			1784.13										6374.1										1635.77		154.805	199.956
			671.467										766.93										1734.46		21158	134.164
			723.068										383.142										2832.29		973.336	315.415
			1902.17										623.09										3165.76		699.848	244.463
			617.285										252.848										1591.27		3799.17	108.363
			309.61										1478.39										133.519		212.857	514.082
			4777.67										505.051										606.32		1804.12	200.601
			203.182										2901.95										2154.37		572.133	110.944
			503.761										90.3029										311.545		380.562	1738.33
			413.458										94.8181										2451.72		13568.7	1399.7
			2607.17										876.583										4108.78		111.589	136.744
			1364.22										87.7228										503.116		106.428	2305.95
			434.744										1061.7										1546.76		103.848	170.285
			3590.19										334.121										210.277		4509.99	798.536
			4122.97										1220.38										1097.18		7956.33	915.285
			1357.12										790.796										3412.16		370.887	2122.12
			305.74										1411.95										298		2342.07	581.164
			29875.4										202.537										3068.36		116.104	321.865
			2172.43										187.701										201.246		1620.94	378.627
			462.48										1382.92										1311.97		4665.44	620.51
			695.332										4336.47										196.731		173.511	247.043
			1906.68										261.233										4124.26		2433.02	498.601
			246.398										796.601										1482.9		1390.02	265.749
			7598.35										488.281										688.882		277.359	1507.41
			456.675										733.389										8570.39		1620.29	181.251
			2438.18										239.303										263.168		1707.37	118.039
			927.54										168.35										131.584		386.367	624.38
			2955.49										2087.93										2091.16		123.199	343.151
			816.596										112.234										192.216		2071.16	185.121
			85.7878										2275.63										214.147		570.198
			116.104										877.228										3832.07		770.155
			552.783										382.497										309.61		6696.61
			570.198										479.895										982.367		2356.26
			615.35										313.48										3132.87		1190.71
			1495.16										481.831										5996.11		121.909
			801.761										1315.84										2782.62		497.311
			701.138										523.112										1915.71		4444.84
			866.908										568.908										1777.68		563.748
			188.346										660.501										1579.66		5096.95
			912.704										323.8										5326.58		2244.03
			182.541										123.844										5480.74		158.03
			908.834										372.177										1231.99		283.164
			97.3981										427.649										5681.34		5073.09
			1374.54										379.917										6592.11		227.047
			931.41										739.194										5670.38		3643.72
			416.038										719.843										182.541		7751.22
			1175.23										122.554										893.999		14636.2
			3655.33										99.9782										3890.77		2264.02
			3161.25										888.194										536.657		159.965
			1308.75										3954.62										2591.69		854.008
			425.069										546.978										5718.11		1499.03
			1461.62										572.778										3779.82		1871.21
			320.575										1194.58										6620.49		3864.96
			472.8										4576.42										879.808		2872.28
			461.835										387.658										3681.13		2817.45
			1415.18										330.251										5497.51		4308.09
			488.281										1102.34										1893.78		3919.15
			283.809										2281.44										4964.73		290.259
			6765.62										257.363										2820.68		7315.18
			1670.6										367.017										7771.21		1609.97
			3802.4										4130.07										1457.1		623.09
			1406.79										2491.07										7754.44		2664.58
			218.017										3677.91										1923.45		632.765
			1540.95										406.363										2660.07		187.056
			8453.64										725.003										448.289		908.189
			290.904										154.805										751.449		1620.29
			2004.08										2351.1										4415.17		5689.73
			5838.73										2541.38										812.726		686.947
			1760.26										615.35										323.8		1642.22
			194.151										86.4328										4341.64		615.995
			983.012										2324.01										2781.97		99.9782
			489.571										2550.41										4597.06		292.839
			288.324										218.017										142.55		1563.53
			385.077										301.87										11182.1		1188.77
			1035.26										2909.69										703.073		1078.47
			3040.63										256.073										2625.23		1833.15
			172.866										264.459										814.661		3810.78
			3060.62										134.164										132.874		663.726
			7360.98										804.341										530.207		426.359
			120.619										912.704										413.458		312.19
			4301										1887.98										272.199		4245.53
			8135.65										234.143										2130.5		1604.17
			425.714										1904.75										8073.08		211.567
			252.203										248.333										296.065		107.718
			3425.06										9553.4										459.255		8443.97
			1817.02										1940.87										102.558		1024.94
			1400.99										638.571										4288.74		1553.21
			615.35										1731.88										445.709		692.107
			701.138										130.939										3837.23		83.2077
			1548.69										1415.18										362.502		4019.77
			523.112										784.99										557.298		437.969
			174.156										2227.26										278.004		1152.01
			434.099										619.22										790.796		1488.71
			3332.18										5631.68										3753.38		576.649
			792.086										764.995										110.299		1733.82
			352.181										1378.41										6257.99		581.809
			3350.88										126.424										181.896		1168.13
			171.576										190.281										359.922		1364.22
			139.324										194.151										5569.11		479.25
			801.761										379.917										955.276		1411.95
			304.45										206.407										210.277		282.519
			917.865										11761.3										90.9479		263.814
			721.778										696.622										1520.31		1014.62
			7813.78										427.649										617.93		84.4977
			1522.89										1324.87										12299.3		274.779
			72.2423										657.276										1460.97		2227.9
			5062.12										377.337										6897.85		481.831
			578.584										300.58										312.835		166.415
			2200.81										883.679										1321.65		78.0475
			265.749										7611.89										7073.3		837.237
			1588.04										4267.46										11252.4		1566.76
			1781.55										138.034										147.71		654.696
			185.766										1252.63										375.402		1925.39
			256.073										533.432										857.233		651.471
			951.406										183.186										1541.6		4726.71
			2386.58										5579.43										815.951		170.931
			5566.53										3297.35										257.363		269.619
			440.549										1743.49										465.705		213.502
			6641.13										567.618										1204.9		89.6579
			1996.98										616.64										334.766		383.142
			526.982										1515.15										6546.32		505.696
			292.839										366.372										3125.13		3730.8
			1230.7										802.406										2514.94		2085.35
			324.445										529.562										396.043		123.199
			225.112										2680.71										18095.4		738.549
			301.87										211.567										2318.2		759.835
			3214.78										1903.46										506.986		201.246
			105.138										183.186										6276.05		78.6925
			961.726										547.623										688.882		252.848
			704.363										4617.7										619.865		3828.2
			4672.53										9979.12										543.108		3461.18
			1215.86										3162.54										1791.22		224.467
			178.026										168.995										274.779		96.1081
			285.099										167.06										4497.09		874.003
			265.749										1179.74										239.303		2580.08
			555.363										189.636										101.913		3023.21
			2515.58										203.182										98.6882		8406.56
			3085.78										660.501										1717.69		107.073
			462.48										2661.36										954.631		1444.85
			322.51										1318.42										688.237		314.77
			2207.26										1340.35										8758.74		963.016
			2302.72										283.164										1501.61		493.441
			1087.51										92.238										154.805		344.441
			1828.63										545.043										4892.48		988.817
			582.454										1351.32										179.961		333.476
			131.584										365.727										328.316		214.147
			94.8181										375.402										263.814		1817.02
			264.459										786.28										4204.89		1107.5
			1855.72										688.237										2627.17		1542.24
			2206.62										1696.4										260.588		170.931
			1639.64										1964.09										534.722		583.099
			2117.6										114.814										2151.14		5787.77
			274.779										168.35										228.337		2419.47
			1571.92										100.623										488.281		3445.06
			250.913										107.073										371.532		3770.15
			90.9479										1837.02										664.371		8276.91
			1416.47										395.398										512.792		675.337
			3739.83										571.488										205.117		1405.5
			481.186										2100.19										20356.9		1603.52
			684.367										2118.25										127.069		1305.52
			1769.29										2033.11										1053.96		2755.53
			631.475										3508.91										851.427		466.35
			158.675										935.925										1274.56		10041
			3380.55										350.891										1108.79		460.545
			330.251										1430.66										1359.7		1956.99
			136.099										121.264										436.679		697.913
			1350.67										1579.66										105.783		1196.51
			751.449										1381.63										959.146		427.649
			651.471										476.025										198.666		112.879
			304.45										1036.55										1633.19		116.749
			1815.09										3807.56										21299.9		131.584
			19893.7										170.931										4088.79		677.917
			1618.36										710.813										692.752		635.346
			909.479										13297.7										14860.6		287.679
			881.743										861.748										804.986		5111.79
			339.281										3650.17										1061.06		136.744
			365.082										2688.45										462.48		1315.2
			1840.89										9732.07										178.026		84.4977
			419.909										178.671										1316.49		152.225
			1944.74										726.293										1700.92		2667.16
			250.268										10362.9										661.791		468.93
			293.484										2785.2										159.32		3880.45
			1202.96										445.064										210.277		1246.18
			341.216										439.259										5877.43		1757.68
			1202.96										928.83										689.527		375.402
			523.757										4477.09										1039.13		346.376
			248.333										938.505										432.164		112418
			314.77										200.601										5393.02		811.436
			4593.19										347.666										1098.47		138.679
			128.359										519.242										179.316		632.765
			438.614										231.562										1832.5		3708.87
			1379.7										134.164										4036.54		341.861
			566.328										4748										1210.7		3863.03
			2634.27										944.31										557.943		101.268
			830.142										392.173										5256.92		6120.6
			757.899										251.558										7580.28		2233.71
			1422.92										743.709										199.956		2805.2
			86.4328										95.4631										728.874		8358.18
			3130.93										452.805										2543.96		2553.64
			3362.49										6078.68										359.277		3277.35
			178.026										527.627										5031.16		254.138
			3731.45										145.13										179.961		3708.22
			5928.39										585.679										448.289		148.355
			5360.12										665.661										1072.02		463.125
			118.039										296.065										2809.71		237.368
			1006.23										1057.83										3366.36		212.212
			141.905										895.934										6248.32		174.801
			3245.74										323.155										1101.05		619.22
			4909.9										948.826										538.592		174.156
			1827.99										303.805										1266.82		488.926
			79.3376										96.1081										775.315		296.065
			439.904										268.329										2388.51		1035.9
			2060.2										263.168										3390.23		4072.66
			96.1081										187.701										220.597		1239.73
			5489.77										2471.72										1965.38		96.1081
			173.511										5532.99										437.324		389.593
			203.182										234.788										265.104		2558.15
			2780.04										178.026										881.098		2632.97
			10384.2										3705										4666.08		328.961
			487.636										88.3679										264.459		968.176
			625.67										1299.07										999.782		609.545
			1789.93										819.176										388.948		1482.9
			214.792										1617.07										88.3679		156.74
			446.354										405.073										1931.84		7569.96
			108.363										961.081										7333.89		1691.89
			684.367										154.16										3655.98		427.004
			352.826										296.71										9261.85		772.735
			123.199										5218.22										505.051		4212.63
			110.299										236.723										2011.17		8161.45
			230.917										78.6925										100.623		2152.43
			390.238										581.809										3752.09		3616.63
			890.129										678.562										201.246		2927.75
			127.714										858.523										3307.67		2365.29
			2396.25										1574.5										234.788		6059.97
			3276.71										2067.94										509.566		15185.7
			772.735										3079.97										147.71		4683.5
			2843.25										1135.24										1177.16		172.866
			2271.76										1260.37										1011.39		701.783
			1006.88										4228.11										813.371		347.021
			877.873										6547.61										3846.26		4315.19
			1529.99										2095.03										9170.26		248.978
			853.363										3078.68										349.601		988.817
			860.458										246.398										2604.59		1466.13
			1126.21										4892.48										990.107		1139.11
			112.234										588.904										1465.49		6442.47
			7070.07										2234.35										580.519		413.458
			337.346										2676.84										2171.14		795.311
			6503.1										771.445										255.428		600.514
			11300.1										258.653										119.329		1539.02
			7328.73										107.073										588.259		1096.54
			468.93										1760.91										2377.55		504.406
			1275.85										501.826										4696.4		187.701
			1346.8										5107.27										299.935		94.173
			1602.88										1305.52										7890.54		731.454
			265.104										89.0129										334.766		581.809
			158.675										1274.56										153.515		14481.4
			170.931										526.337										2686.51		176.091
			563.748										168.995										905.609		966.886
			5240.79										145.13										407.008		556.008
			640.506										1256.5										3456.67		1697.05
			1387.44										256.718										267.684		259.298
			145.775										623.735										332.831		2754.24
			92.883										196.731										1008.17		242.528
			505.696										158.03										195.441		381.207
			138.679										860.458										1471.94		1390.02
			824.337										223.822										217.372		2887.11
			400.558										491.506										763.06		110.944
			443.129										4355.83										168.35		3322.5
			414.748										1875.72										1855.72		4706.72
			274.779										409.588										726.293		383.142
			3165.76										212.857										3714.67		331.541
			686.947										359.922										122.554		1323.58
			2237.58										291.549										835.947		4563.52
			1633.19										187.056										2016.34		135.454
			182.541										417.973										1920.23		2796.17
			138.034										347.666										3305.09		233.498
			1216.51										183.831										409.588		950.116
			379.917										314.77										1712.53		3254.13
			1867.34										217.372										694.042		244.463
			897.869										9063.19										284.454		2796.81
			208.987										528.917										786.925		2270.47
			437.324										2187.91										86.4328		96.7531
			267.684										218.017										168.995		2629.1
			1680.92										132.229										3817.88		341.216
			1139.75										1686.08										162.545		734.034
			281.229										3043.85										89.6579		1028.81
			440.549										1081.7										1277.79		625.67
			1921.52										701.138										10869.2		200.601
			227.692										453.45										381.207		1755.1
			911.414										723.068										1130.08		2883.89
			477.315										1021.07										2217.58		1232.63
			354.116										2031.17										1464.84		155.45
			448.934										597.289										335.411		1802.83
			3065.14										119.974										1095.89		8247.88
			605.03										1522.25										697.913		3467.63
			268.974										1991.82										201.892		2667.16
			219.307										244.463										1879.59		4397.75
			3077.39										288.324										463.77		3005.15
			111.589										6313.46										1028.81		2220.81
			166.415										1179.74										219.952		466.35
			592.774										247.043										219.952		5045.35
			1835.73										1733.17										1130.08		178.026
			668.242										370.242										660.501		191.571
			227.047										340.571										1100.41		173.511
			2182.75										2632.33										3481.18		270.264
			123.844										1838.31										1855.08		79.3376
			1494.51										89.0129										3971.39		201.246
			789.505										1580.3										2222.74		13875.7
			299.29										769.51										992.687		5182.74
			600.514										3762.41										2242.74		1497.74
			1989.24										467.64										94.8181		1798.96
			265.104										246.398										1593.85		1466.13
			3677.26										932.055										6204.46		454.095
			334.766										91.593										156.74		372.177
			1659.64										1028.81										1322.94		3161.25
			921.735										679.852										1093.96		3005.8
			2036.98										217.372										154.16		1035.26
			342.506										2572.99										771.445		992.042
			1658.99										2055.68										708.878		1626.1
			691.462										243.818										1877.66		6506.33
			1543.53										90.3029										1788.64		470.865
			2197.59										1150.72										1205.54		1275.85
			770.8										3134.8										158.03		527.627
			122.554										1509.99										405.073		266.394
			883.679										561.168										3032.24		1815.73
			659.856										90.3029										725.648		10780.9
			198.021										3388.29										565.683		1918.29
			565.038										441.839										787.57		1773.16
			2873.57										115.459										223.177		2040.85
			1224.25										514.727										292.194		3461.18
			583.099										372.822										398.623		256.718
			660.501										800.471										1175.23		2183.4
			241.238										1289.4										144.485		514.727
			865.618										321.22										1201.67		237.368
			516.017										571.488										2021.5		378.627
			995.267										502.471										174.801		9321.2
			54379.1										1342.29										499.246		210.277
			3025.15										92.238										160.61		169.64
			620.51										1297.14										323.155		520.532
			383.787										203.827										541.172		10038.5
			3041.27										299.935										3410.23		2088.58
			1735.75										200.601										526.982		230.917
			1128.79										549.558										110.944		2643.94
			322.51										473.445										141.26		2876.15
			805.631										905.609										95.4631		426.359
			258.653										109.654										2811.65		183.186
			382.497										90.3029										1229.41		338.636
			2168.56										254.783										3872.06		463.125
			1568.69										456.03										3218.01		138.034
			1308.75										787.57										4496.44		872.068
			270.264										219.952										181.896		1591.91
			112.879										519.887										2035.69		8928.38
			166.415										914.64										283.809		1353.25
			486.991										550.203										268.329		510.211
			753.384										1924.74										706.943		1279.08
			306.385										195.441										658.566		790.796
			374.757										285.744										1583.53		403.138
			106.428										580.519										670.822		368.952
			107.073										240.593										248.333		1251.34
			328.316										370.242										359.922		2616.85
			741.129										70.3073										209.632		975.917
			505.051										675.982										4188.77		783.7
			3057.4										1242.31										507.631		139.324
			236.723										1608.68										671.467		156.095
			310.255										1451.94										5692.31		12483.7
			724.358										569.553										335.411		766.93
			1362.28										1464.2										286.389		1491.29
			101.268										830.142										98.6882		109.654
			15149										4449.35										110.944		1226.83
			566.973										888.839										4907.96		414.103
			1090.09										734.679										739.194		323.155
			223.177										945.601										1602.88		137.389
			1858.95										576.004										320.575		3020.63
			181.251										1104.92										1500.32		2040.85
			1110.08										328.961										1358.41		2629.75
			278.004										735.969										548.913		134.809
			5981.92										539.237										1322.29		1077.18
			689.527										554.718										428.939		121.264
			246.398										310.9										1910.55		763.705
			2330.46										405.718										123.199		408.298
			1670.6										620.51										132.229		407.008
			295.42										7468.05										2936.13		662.436
			1494.51										125.134										2122.12		417.328
			367.017										879.163										948.826		116.749
			1900.88										304.45										1093.31		1966.67
			232.853										1224.89										316.06		105.138
			430.874										8085.98										2410.44		1498.38
			2251.77										454.095										279.294		1721.56
			113.524										2435.6										980.432		3897.86
			142.55										292.839										353.471		172.221
			5923.87										214.792										3138.67		515.372
			243.818										257.363										806.921		5383.34
			232.207										91.593										2439.47		96.1081
			1014.62										112.879										175.446		2017.63
			401.848										2308.53										210.922		660.501
			161.255										328.961										628.25		178.671
			5012.46										156.095										258.008		595.354
			359.922										1832.5										1589.33		1932.48
			198.666										3105.13										474.09		420.554
			187.701										98.0432										134.164		798.536
			1764.78										592.129										81.9176		1622.87
			1536.44										245.108										2672.97		977.852
			913.995										212.212										818.531		2660.71
			569.553										844.332										858.523		1247.47
			2816.16										1927.97										301.225		2043.43
			89.6579										83.2077										130.939		4021.06
			942.375										254.138										5169.2		1547.4
			254.783										107.073										1517.73		597.289
			301.225										666.307										895.934		112.234
			1571.27										3409.58										1268.76		1833.79
			256.073										2351.75										2280.79		730.809
			1477.1										1493.87										501.181		625.025
			271.554										1569.34										1491.93		182.541
			1035.9										2287.89										1415.82		3415.39
			972.046										120.619										2372.39		1489.35
			204.472										1561.6										595.999		457.965
			374.757										210.277										1177.16		1817.67
			539.882										242.528										3439.25		238.013
			403.783										1825.41										657.921		79.9826
			548.913										5407.21										1445.49		1090.09
			1529.99										5254.98										177.381		465.06
			218.017										735.324										1296.49		1574.5
			152.87										1644.16										116.104		2378.84
			334.121										67.7272										174.801		1637.71
			102.558										750.804										205.117		2706.51
			265.104										355.406										436.034		724.358
			1278.43										100.623										167.06		4320.99
			9784.97										74.1774										1353.25		937.86
			230.272										2387.87										119.974		1403.57
			981.722										159.965										139.97		1028.81
			243.173										2064.07										966.241		532.142
			442.484										801.761										808.211		390.883
			412.168										5732.95										445.064		942.375
			254.138										468.93										196.731		1036.55
			348.956										95.4631										606.965		223.177
			160.61										575.359										375.402		143.195
			388.948										754.674										1709.95		2303.37
			1945.38										1951.83										1664.15		352.826
			913.995										1146.2										1194.58		9186.39
			1693.82										568.908										963.016		183.186
			308.965										105.783										859.168		626.315
			321.22										92.883										712.103		1032.68
			826.917										601.159										141.26		1664.15
			1916.36										276.069										1078.47		3350.24
			2228.55										6068.36										1155.23		383.142
			2898.72										278.649										172.866		421.199
			133.519										951.406										824.982		223.177
			343.796										3037.4										604.385		2414.96
			586.969										224.467										403.138		2441.4
			1660.93										1549.34										383.787		168.35
			112.234										771.445										323.8		1484.84
			817.241										3410.23										449.58		5276.92
			239.303										1271.98										177.381		1259.73
			74.8224										895.934										572.778		749.514
			141.26										506.986										1388.08		285.099
			3984.29										1046.87										278.649		1528.05
			221.242										463.77										350.246		2309.17
			424.424										466.995										124.489		3346.37
			201.892										336.056										423.779		325.736
			13578.3										205.117										394.753		501.181
			120.619										2087.93										388.303		11882.6
			421.844										1974.41										136.099		1286.82
			221.242										124.489										96.7531		173.511
			1400.34										199.956										335.411		471.51
			196.086										1904.75										277.359		256.718
			2091.16										557.943										388.303		385.722
			256.718										464.415										142.55		642.441
			1912.49										523.112										230.917		3408.29
			476.025										332.186										204.472		1110.73
			163.19										94.8181										149		114.169
			956.566										220.597												1161.04
			4749.29										247.043												486.346
			580.519										516.662												114.169
			321.865										98.6882												286.389
			150.935										2538.16												626.315
			1023.65										5281.43												4354.54
			143.195										790.151												554.073
			168.995										774.025												658.566
			4022.35										1380.34												723.713
			179.961										143.195												149
			457.32										225.757												5198.87
			98.6882										207.052												118.684
			3678.55										91.593												4945.37
			2473.01										469.575												6374.1
			277.359										2419.47												344.441
			110.299										1021.71												270.264
			290.904										3016.76												1073.96
			7600.93										1641.58												130.939
			253.493										180.606												1651.25
			390.238										621.155												130.294
			1867.34										706.943												963.661
			283.164										1730.59												1571.92
			2068.58										107.718												3142.54
			133.519										1311.97												294.775
			334.121										1086.86												265.104
			90.3029										4273.91												308.965
			1035.9										187.056												3183.18
			718.553										2956.13												117.394
			214.792										1678.34												120.619
			810.791										505.051												1124.92
			250.913										1506.77												387.658
			841.107										105.138												5412.37
			1380.99										2300.14												541.172
			824.982										225.757												180.606
			237.368										1190.71												1719.63
			183.831										950.761												265.749
			2580.73										1178.45												3219.94
			606.32										582.454												5271.11
			3016.76										167.705												560.523
			368.952										115.459												225.757
			428.939										2290.47												115.459
			302.515										514.727												1780.9
			906.254										1222.31												573.424
			511.502										1458.39												1163.62
			1172.65										605.675												1877.66
			1063.64										540.527												844.977
			386.367										239.948												163.835
			2584.6										2591.05												877.228
			210.277										249.623												493.441
			1216.51										139.97												5309.81
			843.687										143.195												179.961
			139.324										595.999												2028.59
			134.809										512.147												5879.36
			283.164										948.181												890.129
			124.489										2840.03												5020.2
			785.635										796.601												323.155
			397.978										155.45												2777.46
			1958.93										2229.84												3425.71
			619.865										317.995												4313.25
			1281.01										3465.7												345.086
			311.545										116.104												1800.9
			721.133										764.995												8451.71
			560.523										228.337												98.0432
			92.883										2587.82												710.813
			564.393										231.562												2453.66
			339.926										709.523												491.506
			76.1125										194.151												245.108
			252.203										221.242												138.034
			1567.4										198.666												1351.96
			730.164										523.112												1415.82
			913.995										698.558												179.961
			984.947										119.974												1927.97
			431.519										104.493												722.423
			243.173										259.298												433.454
			158.675										85.7878												4450
			434.744										294.775												311.545
			3127.71										488.926												13931.2
			863.038										9721.11												888.839
			103.848										4295.19												590.839
			470.865										401.848												432.164
			137.389										630.83												626.315
			968.176										177.381												1537.73
			2299.5										2678.77												308.965
			6022.56										618.575												465.06
			3668.23										493.441												245.753
			1126.21										311.545												946.891
			228.337										83.8527												1038.48
			98.6882										190.281												2706.51
			322.51										1228.76												2691.03
			465.705										105.783												362.502
			79.9826										249.623												3087.07
			428.939										6554.7												1308.75
			303.805										650.826												642.441
			1019.78										1655.12												3974.62
			13490.6										568.263												99.9782
			150.935										6990.74												3759.83
			1561.6										1411.31												14006.6
			648.246										369.597												336.056
			398.623										116.749												1892.49
			2511.71										739.839												1182.32
			839.817										241.883												32460.7
			254.138										546.978												339.281
			2447.21										450.225												538.592
			119.329										307.675												1615.13
			181.251										655.986												256.073
			232.207										129.649												2187.91
			809.501										4546.11												4535.79
			192.861										1396.47												3083.2
			405.073										539.882												472.8
			430.229										239.948												252.203
			2153.08										168.35												932.7
			809.501										408.943												499.246
			659.211										356.697												194.796
			88.3679										844.977												191.571
			1617.71										324.445												100.623
			1859.6										553.428												5715.53
			823.047										923.67												325.736
			461.19										1891.85												508.921
			679.852										1566.11												4025.57
			228.982										1353.9												477.315
			91.593										470.865												310.255
			1133.3										764.995												550.203
			1183.61										2147.27												325.09
			367.017										132.874												6216.07
			286.389										1610.62												863.683
			88.3679										478.605												374.112
			389.593										674.692												859.168
			1265.53										329.606												155.45
			635.991										5449.14												1897.01
			201.892										623.09												227.047
			3755.96										4437.1												1189.42
			2473.01										496.021												794.021
			2067.94										383.142												310.255
			319.93										109.009												1827.99
			2350.46										2362.71												352.181
			92.238										312.19												2411.09
			1337.13										420.554												2497.52
			600.514										107.718												481.186
			128.359										83.8527												1956.35
			1377.76										145.775												340.571
			304.45										2862.6												536.657
			2452.37										94.8181												523.112
			1497.09										125.134												863.683
			372.822										1174.58												161.9
			281.229										250.268												97.3981
			95.4631										194.151												336.701
			3574.71										4571.91												2345.94
			648.246										1628.03												297.355
			705.653										659.211												185.121
			1722.21										648.891												336.701
			1363.57										274.134												319.285
			928.83										94.8181												882.388
			411.523										139.97												1987.95
			972.691										1370.02												208.987
			190.926										3303.8												130.939
			538.592										176.736												401.848
			668.242										1613.84												5760.68
			2306.59										1040.42												628.895
			748.224										806.921												1582.24
			2211.78										344.441												4935.05
			333.476										733.389												563.103
			402.493										819.821												400.558
			221.887										274.779												479.25
			1855.72										1966.67												278.004
			143.84										111.589												113.524
			2482.69										945.601												1723.5
			148.355										310.9												139.324
			134.164										4233.27												151.58
			100.623										1947.96												2145.98
			198.666										168.995												6587.6
			499.246										5572.33												211.567
			221.242										302.515												1625.45
			513.437										159.965												459.9
			4846.04										109.009												77.4025
			113.524										156.74												90.9479
			292.839										107.718												288.324
			103.848										354.116												610.835
			2605.24										112.234												170.931
			3355.4										703.073												1142.33
			1917										1771.23												1399.05
			201.892										627.605												126.424
			186.411										3564.39												839.172
			96.1081										127.714												348.311
			2039.56										510.211												3601.15
			4760.9										609.545												4142.97
			810.146										3063.85												131.584
			165.77										1974.41												1214.57
			261.233										731.454												263.814
			3235.42										88.3679												1713.82
			1483.55										728.874												801.116
			162.545										507.631												1984.73
			114.169										746.934												383.787
			1112.02										489.571												875.293
			139.324										103.848												1265.53
			299.29										256.718												2662.65
			519.887										166.415												112.879
			328.961										152.87												826.272
			801.116										694.042												1313.26
			710.813										1342.93												7280.35
			152.225										241.883												285.099
			1361.64										1733.82												105.783
			267.039										331.541												194.151
			1161.04										105.783												250.268
			152.225										774.67												2551.7
			264.459										294.775												129.649
			138.679										194.796												712.103
			992.687										2288.53												214.792
			165.125										1122.98												2225.32
			683.722										89.0129												711.458
			98.6882										224.467												118.039
			487.636										3259.29												128.359
			162.545										1339.71												267.039
			330.896										1953.12												180.606
			332.831										563.748												888.194
			98.6882										116.104												151.58
			1373.89										973.981												448.934
			146.42										3797.24												1855.08
			250.268										860.458												466.995
			294.775										2591.05												239.303
			252.203										701.783												1282.3
			1909.91										886.259												112.234
			282.519										1133.3												265.104
			194.151										674.047												154.805
			560.523										198.666												1882.82
			95.4631										111.589												1007.52
			1047.51										535.367												143.195
			2998.7										91.593												674.047
			675.982										859.168												219.952
			679.207										590.839												949.471
			928.185										531.497												583.744
			1513.86										222.532												136.744
			374.757										327.026												1682.21
			1649.96										292.194												1957.64
			181.251										174.156												161.9
			575.359										857.233												267.039
			1898.3										869.488												317.995
			848.202										259.943												1508.7
			1557.73										114.169												1299.72
			870.133										415.393												1653.19
			229.627										303.805												1970.54
			1218.44										199.311												98.0432
			264.459										591.484												281.874
			320.575										162.545												1580.95
			177.381										843.687												304.45
			499.246										623.09												816.596
			268.329										1726.72												1413.24
			159.965										2769.72												3151.57
			1092.67										1538.37												2190.49
			659.211										1956.99												6234.13
			430.229										109.654												715.328
			336.056										494.731												111.589
			458.61										122.554												1099.76
			111.589										574.069												629.54
			218.017										141.905												116.104
			350.246										835.947												1579.01
			954.631										692.107												396.688
			237.368										2856.15												669.532
			147.065										174.156												796.601
			418.619										432.164												953.986
			641.151										1033.32												1720.92
			100.623										2030.53												509.566
			121.264										923.025												750.159
			460.545										543.108												2459.46
			2503.33										2349.81												1396.47
			589.549										317.35												205.762
			221.242										880.453												178.671
			106.428										270.264												178.026
			1470										161.9												225.757
			1926.68										881.098												232.853
			2147.27										839.172												309.61
			2878.08										1611.26												112.234
			385.722										1196.51												946.246
			171.576										486.991												811.436
			94.173										548.913												302.515
			98.6882										296.71												3230.91
			256.073										248.978												1448.07
			666.952										952.051												878.518
			245.108										325.09												1758.33
			286.389										2117.6												338.636
			2378.84										303.805												239.948
			2967.1										597.934												253.493
			156.095										701.783												617.285
			288.969										156.095												1282.95
			205.762										2565.89												319.285
			528.917										1048.16												2415.6
			470.865										88.3679												443.129
			583.099										188.991												189.636
			269.619										520.532												1807.99
			198.666										248.978												281.874
			133.519										1284.24												230.272
			392.173										1691.24												498.601
			814.661										221.242												695.977
			1258.44										366.372												1024.29
			239.948										549.558												185.121
			99.3332										1589.33												669.532
			975.271										1966.67												196.731
			179.316										203.827												2335.62
			3396.03										136.744												157.385
			5037.61										383.787												119.329
			782.41										1544.82												274.134
			274.779										600.514												199.311
			574.714										903.674												890.129
			239.948										112.879												401.848
			89.6579										120.619												111.589
			1179.1										252.203												5133.08
			195.441										109.009												284.454
			210.922										138.034												465.06
			184.476										162.545												153.515
			556.008										5325.29												301.225
			539.237										1194.58												99.9782
			362.502										205.117												96.1081
			850.137										123.199												421.844
			490.861										511.502												1562.89
			1724.79										109.654												515.372
			1689.31										1064.93												1553.86
			480.541										2305.95												2473.65
			337.991										122.554												875.293
			1293.27										423.779												3656.62
			292.194										251.558												784.345
			228.982										397.978												272.844
			4486.76										285.744												912.059
			212.212										1710.6												2230.48
			92.883										487.636												400.558
			780.475										267.684												520.532
			130.294										1253.92												194.796
			114.169										6608.88												294.129
			825.627										310.255												956.566
			161.255										237.368												2085.35
			274.779										271.554												448.289
			206.407										582.454												254.783
			342.506										267.684												244.463
			143.84										450.225												385.077
			114.814										605.03												1081.05
			903.029										236.723												206.407
			131.584										138.034												239.948
			2080.19										147.71												110.299
			240.593										1937												586.324
			392.818										83.2077												239.303
			463.125										238.658												77.4025
			445.064										2167.91												113.524
			801.761										620.51												2213.71
			230.272										1795.74												181.251
			223.822										156.095												403.138
			178.671										137.389												323.155
			960.436										91.593												2320.78
			907.544										758.544												908.834
			488.926										2401.41												985.592
			245.108										79.3376												126.424
			176.091										310.9												365.082
			204.472										105.783												1177.16
			176.091										1024.94												935.28
			94.173										200.601												155.45
			2173.08										216.082												6561.8
			247.043										1064.93												6352.81
			575.359										225.112												1175.23
			102.558										288.969												296.71
			118.684										1611.26												121.264
			112.879										94.173												741.774
			484.411										890.774												686.947
			1135.88										168.35												888.194
			228.982										626.315												2920.01
			730.809										959.146												223.177
			331.541										2603.3												444.419
			426.359										546.333												329.606
			439.259										236.723												153.515
			540.527										298												1237.79
			126.424										1402.28												251.558
			1057.83										783.7												96.7531
			171.576										312.835												305.74
			170.285										320.575												4359.05
			601.159										134.809												323.155
			90.3029										131.584												381.852
			165.77										248.333												163.835
			361.212										430.229												122.554
			349.601										963.016												2238.22
			87.7228										3327.02												1251.99
			145.13										935.28												110.299
			537.302										126.424												89.6579
			113.524										834.012												1511.28
			570.198										84.4977												163.19
			99.3332										247.688												165.77
			140.615										1327.45												457.32
			307.675										336.056												361.212
			207.697										818.531												2494.94
			342.506										170.285												1963.44
			147.71										640.506												89.6579
			121.909										788.215												1417.11
			187.701										348.311												164.48
			132.229										581.809												81.9176
			309.61										282.519												158.675
			100.623										1068.15												107.073
													3926.89												232.853
													545.043												91.593
													895.289												934.635
													2932.91												439.259
													376.047												321.22
													2536.87												179.316
													546.333												383.787
													380.562												386.367
													415.393												1041.06
													1012.68												537.947
													981.077												204.472
													221.242												96.1081
													99.9782												1470.65
													508.921												239.948
													319.93												1459.68
													114.169												235.433
													367.662												3570.84
													722.423												1375.83
													383.787												2406.57
													114.814												727.583
													337.346												296.71
													112.234												388.948
													595.999												103.848
													1181.03												125.134
													896.579												1139.75
													1871.85												748.869
													107.073												352.181
													541.172												2901.95
													650.826												783.7
													134.164												594.709
													193.506												893.354
													341.861												6383.77
													481.186												1729.3
													1731.24												890.129
													426.359												4666.73
													887.549												200.601
													99.3332												2415.6
													734.034												2311.75
													234.788												284.454
													1210.7												145.13
													7191.98												173.511
													179.316												3112.23
													205.117												128.359
													118.039												295.42
													908.189												1541.6
													913.995												888.194
													586.969												152.87
													536.657												1299.72
													363.147												674.047
													977.852												134.164
													243.173												110.944
													1288.75												202.537
													2609.75												513.437
													192.861												178.026
													271.554												580.519
													479.895												252.848
													889.484												107.073
													1095.89												334.121
													1523.54												364.437
													2549.77												376.047
													102.558												191.571
													95.4631												299.29
													941.73												1669.96
													258.008												278.649
													893.354												2497.52
													348.311												619.22
													876.583												5552.98
													564.393												108.363
													341.861												184.476
													111.589												780.475
													1560.31												90.9479
													204.472												2583.31
													253.493												149
													105.783												156.74
													299.935												1663.51
													449.58												1373.89
													94.8181												6199.94
													365.082												405.073
													679.207												189.636
													96.7531												357.987
													1272.63												386.367
													365.727												693.397
													231.562												78.0475
													291.549												1549.34
													141.905												334.766
													1693.18												1468.07
													875.938												194.151
													459.255												1299.72
													443.129												3989.45
													1020.42												433.454
													91.593												698.558
													946.891												150.935
													510.211												438.614
													538.592												1191.35
													167.06												1435.17
													149.645												1231.34
													654.696												427.004
													105.138												185.121
													161.9												205.117
													285.099												612.77
													1012.04												2344.65
													5211.12												281.229
													566.973												645.021
													615.35												2815.52
													1258.44												147.71
													1218.44												2236.93
													154.16												136.099
													187.056												178.671
													209.632												666.952
													606.32												110.299
													218.017												814.661
													93.528												109.009
													105.783												421.844
													763.06												967.531
													658.566												372.822
													157.385												262.523
													775.315												247.043
													154.16												561.168
													250.268												320.575
													1060.41												653.406
[truncated: 78 more rows]

## Sheet: Panel K
Figure 3K: Total volume fraction
Replicate	ΔvpsL luxO D61A	ΔvpsL ΔaphA luxO D61A	ΔvpsL ΔhapR luxO D61A	ΔvpsL ΔaphA ΔhapR luxO D61A	ΔvpsL luxO D61E	ΔvpsL ΔaphA luxO D61E	ΔvpsL ΔhapR luxO D61E	ΔvpsL ΔaphA ΔhapR luxO D61E
t = 22 h
1	0.0609	0.092	0	0	0	0	0	0
2	0.0471	0.0576	0	0	0	0	0	0
3	0.031	0.0549	0	0	0	0	0	0
Volume (microns^3) of all individual aggregates
	ΔvpsL luxO D61A			ΔvpsL ΔaphA luxO D61A			ΔvpsL ΔhapR luxO D61A			ΔvpsL ΔaphA ΔhapR luxO D61A			ΔvpsL luxO D61E			ΔvpsL ΔaphA luxO D61E			ΔvpsL ΔhapR luxO D61E			ΔvpsL ΔaphA ΔhapR luxO D61E
Replicate	1	2	3	1	2	3	1	2	3	1	2	3	1	2	3	1	2	3	1	2	3	1	2	3
	240391	95032.9	172742	1970.54	765.64	1655.77	NaN	NaN	NaN	NaN	NaN	NaN	NaN	NaN	NaN	NaN	NaN	NaN	NaN	NaN	NaN	NaN	NaN	NaN
	8525.89	256256	74379.9	345.731	41167.8	173888
	4339.06	139731	286397	11147.2	152545	112.234
	221502	48788.7	437.969	102247	135223	517.952
	196591	294418	485.701	685.012	881.098	170.285
	11678.7	1530.63	389.593	2318.85	229240	6774.01
	4110.07	114053	247.688	859.168	50806.4	234794
	122857	116441	263.168	143980	2954.84	45982.9
	229114	21917.8	207.052	3437.96	31089.4	31320.9
	99261.6	14563.9	44498.1	5678.12	1420.34	174.156
	41060.7	73427.2	1221.67	1488.71	5710.37	10528
	304741	379.917	124117	1368.73	89340.5	127.714
	13516.4	838.527	625.67	194390	648.246	301.225
	151946	393.463	889.484	648.891	623.09	2093.09
	62881.1	17389.1	1286.17	2500.75	986.882	1806.06
	3039.34	14443.3	213.502	20659.4	34457	173766
	27992	21203.8	355.406	278756	25771.2	5928.39
	6316.04	10004.3	2881.31	85608.5	156092	1525.47
	50606.4	126877	213910	83196.7	30862.3	109971
	27411.4	70625.9	110605	3908.18	28304.2	545.688
	32831.6	110454	390160	128418	10039.1	5262.08
	408.298	30089.6	1260.37	3086.42	36626.9	7059.75
	3110.94	28672.5	757.899	14290.4	19202.3	190282
	62727	9463.75	576.649	283.809	145.775	124.489
	128305	117.394	2234.35	38481.3	3121.26	399.268
	5669.73	158.675	1478.39	289.614	1467.42	32560.7
	344422	19282.3	104566	112165	33497.9	154.805
	23405.2	4533.21	622.445	2670.39	1369.38	244.463
	350.246	105834	675.337	183.831	833.367	18403.7
	9914.62	70472.4	3116.74	1052.67	27416.6	177946
	101595	1062.35	8785.18	77081.9	12675.9	945.601
	72624.2	7642.85	36757.2	1772.52	5196.29	53638
	9525.67	29940.6	499.891	2006.66	2041.49	19885.3
	7135.87	72344.2	256.718	155622	86962.4	351.536
	160248	1141.69	2417.54	5973.54	427.004	827.562
	23794.8	906.899	178649	31293.2	187.056	91009.9
	250.268	835.947	2932.91	835.302	1870.56	703.073
	1020.42	18663.7	17317.5	385119	502.471	3534.07
	6486.97	2521.39	7662.2	12847.5	73702	194.796
	11085.3	22001	159842	161674	8638.12	11698.7
	24919.7	31379	1173.94	5202.74	18837.2	2639.43
	234860	5007.3	124253	183434	296.71	35069.1
	11521.4	368.307	386.367	11311.7	5873.56	210.922
	38120.1	32453.6	129891	1998.27	5453.01	22463.5
	35496.8	47777.3	2980.64	1050.09	6775.94	581.809
	41587.7	5003.43	726.293	20609.7	24190.2	55793
	45470.7	90649.9	9159.3	181447	329.606	3755.31
	425.714	105520	1013.33	61386	106200	181.896
	1804.77	53458.7	95090.3	316.06	11386.6	4010.74
	4039.12	418230	65996	57651.3	6770.78	5554.92
	2251.12	36628.8	4617.06	1833.79	550.203	341.216
	35714.8	619.22	428.294	1511.28	1044.29	8812.27
	2812.94	616.64	317.995	179655	3311.54	139986
	9588.23	41529.7	288.969	3254.78	38980.5	113.524
	292.194	13989.9	183.831	108667	47825.7	7030.08
	293615	152397	30128.9	204.472	1093.31	6742.4
	16926.6	11158.2	117695	2340.78	54561.7	4757.03
	53982.4	389.593	211.567	1597.72	8992.88	638.571
	9087.7	9207.67	7055.88	8837.43	340.571	129.649
	446.999	31159	170.285	29200.7	65911.5	35538.1
	2358.84	3382.49	39854.5	994.622	21734.6	375.402
	37414.4	784.99	550.203	510.211	16023	22600.9
	11963.8	3356.04	140.615	367.017	6572.76	4744.13
	2527.19	9181.23	2209.2	204.472	69445.5	130922
	102168	17653.6	27185.7	1471.94	15651.4	2100.19
	25351.9	10459	9034.16	3726.29	13606.7	256.073
	12306.4	5611.04	9959.77	58167.3	4946.66	49011.9
	48884.8	65576	27665.6	49857.5	399.913	1471.94
	4583.52	73895.5	9660.48	1178.45	10514.5	282.519
	432.164	6265.73	110.944	20376.2	12071.6	94469.7
	22409.3	34215.8	5080.18	35504.5	24436.6	8426.55
	1395.18	153.515	21310.2	42681.7	754.029	200.601
	83073.5	946.891	509.566	194.151	139739	456.675
	726.293	855.943	7801.53	11285.3	54550.1	13902.1
	3279.29	190.281	301.87	2373.03	33157.3	627.605
	14126	10873.1	245.753	1359.06	6474.72	194.151
	2990.32	328.961	127.069	11140.2	4256.49	516.662
	913.995	84571.9	648.891	245.108	44373.6	1528.05
	2052.46	15014.8	2343.36	46471.2	481.186	278.004
	726.293	80066.4	4117.17	118.684	68563.8	2060.2
	1271.98	273.489	408.298	21787.5	24617.2	218.017
	654.696	5636.84	28629.2	324.445	494.731	47760.6
	3961.72	5976.12	1331.32	25382.2	47500	124488
	49797.5	3008.38	4178.44	33408.2	954.631	249.623
	20009.2	20334.9	590.839	18049.6	5322.71	141.26
	503.116	10181.7	4290.68	30660.4	159.32	512.147
	537.947	952.051	1444.85	205066	5949.67	71207.7
	40924.6	3230.91	662.436	542.463	30691.4	43208
	48922.9	345.731	1064.93	793.376	609.545	4708.01
	3011.6	8435.58	1587.4	196795	2536.87	5280.79
	3981.07	7112.64	692.752	1648.67	18317.9	534.077
	427.004	929.475	1317.78	296.71	34749.2	14859.3
	58174.4	4791.86	14278.2	347.666	27539.8	63221.1
	1155.23	278.649	4723.49	207720	114239	4379.69
	31326.7	522.467	2002.79	152.87	9377.31	24526.3
	3941.72	5825.83	209.632	4814.44	1205.54	12964.9
	18407.6	7419.03	284.454	20948.3	39295.3	65496.7
	1311.97	1637.06	2700.06	191.571	723.713	179.316
	2080.19	2647.17	310.255	26574.9	75310.1	1152.65
	110.299	412.813	101650	16849.9	23896.1	1909.26
	5504.61	6337.97	1450.01	247.043	27285.7	519.242
	271.554	7093.29	16146.8	17656.8	41463.2	132.229
	369.597	9901.07	13008.8	150872	10744.1	384.432
	307.03	154.16	95464.4	463.125	62806.3	563.748
	9675.31	2171.14	1648.67	2197.59	24667.5	59822.5
	655.341	35376.2	65365.8	19519.6	8787.12	454.74
	3826.91	921.09	2274.34	383.142	13153.3	492.796
	33116	16855	462.48	25512.5	398.623	263.168
	3824.33	871.423	116.749	10958.9	2283.37	17729
	4246.82	27169.6	18615.3	19636.4	2022.14	630.83
	898.514	41952.8	2943.88	2390.45	122064	128.359
	2518.16	174.156	1130.08	249889	38212.3	43847.2
	724.358	2151.14	1265.53	129578	194.151	9371.51
	9799.16	5467.2	243.173	4171.35	10563.5	431.519
	1980.86	5239.5	8330.44	96468	41734.1	318.64
	22484.8	492.796	1015.26	592.774	163.835	550.203
	1025.58	14707.1	6371.52	18416.6	305.74	7324.21
	985.592	8463.32	2056.97	214767	3710.16	2487.85
	24958.4	6523.74	278.649	22527.4	1276.5	2872.28
	3258	4915.06	758.544	12404.4	89049.6	1044.93
	292.839	296.71	8265.94	4143.61	36423	24160.5
	4095.24	995.912	750.804	107946	5463.33	34494.4
	1619	19083.6	146.42	38749.6	13306.1	1248.12
	44100.1	144.485	3840.45	1095.25	46211.9	26251.7
	82633.6	5567.17	3408.94	139.97	12645	14611.7
	768.22	291.549	1018.49	91515.6	18087	3671.46
	192.861	7083.62	10907.9	51032.8	1023.65	1377.12
	6491.49	396.043	486.346	8527.82	625.67	140.615
	26032.4	861.103	1586.75	674.047	32097.5	65501.9
	2151.79	277.359	396.688	43779.5	154811	54250.1
	274.779	262.523	5613.62	1600.94	722.423	3872.06
	324.445	4769.28	1878.95	230.272	339.926	64720.7
	105434	2052.46	10295.2	82934.2	30890	2383.35
	436.034	2936.13	1068.8	48828.7	204.472	11989
	9976.54	396.043	890.129	263.814	235.433	370.242
	1548.69	292.194	10028.8	2498.17	11193.7	1503.54
	8932.25	2840.67	638.571	1467.42	1557.08	1423.56
	16058.4	3108.36	718.553	2092.45	1189.42	27906.2
	620.51	953.986	317.35	655.341	159.965	652.116
	8683.27	16117.1	127.714	2339.49	354.761	85049.9
	2018.92	99.3332	27130.9	397.333	468.93	1295.85
	1260.37	130.294	124.489	122.554	187.056	13450.6
	405.718	21806.2	912.704	1693.82	248.978	5416.24
	973.336	165.125	2736.82	31575.1	786.925	49708.5
	988.817	317.35	730.809	1102.34	348.956	1059.77
	3979.78	125.779	1021.07	24833.3	5481.39	16506.1
	427.649	4654.47	2724.57	14747.8	20320.1	6482.46
	901.739	83.2077	8936.76	8672.95	20373	1128.14
	3796.59	112.879	517.952	507.631	1981.5	7039.76
	203.182	4241.66	2895.5	261.878	993.977	111.589
	741.129	121.264	797.891	251.558	332.831	50574.1
	3337.34	8667.14	2624.59	129.649	863.683	148.355
	952.051	515.372	2215	1860.24	15203.8	335.411
	36688.8	3761.76	472.155	155380	1142.33	26201.4
	13263.6	550.203	3599.86	372.822	205.762	4341.64
	4725.42	3343.14	419.264	24005.7	532.787	50223.3
	6543.74	2102.77	1343.58	2743.92	103152	427.649
	14327.2	4909.25	1123.63	323.155	195.441	176.736
	89915.3	1956.99	817.886	6123.18	330.251	5172.42
	278.649	41665.1	803.051	28624.7	34390.6	285.099
	1076.54	1249.41	763.06	860.458	3533.42	10144.9
	520.532	1839.6	4001.06	987.527	560.523	24775.2
	24983.6	374.112	1452.59	510.211	1433.88	830.142
	328.316	180.606	3184.47	96092	17558.1	761.125
	2262.09	3918.5	2900.66	1568.69	3899.15	699.203
	566.973	7084.26	4200.38	4787.99	2064.07	1758.97
	1869.27	3784.34	4923.44	972.046	130.939	11439.4
	307.03	828.852	7076.52	2703.28	17926.4	998.492
	2500.1	1656.41	1090.73	3444.41	6653.39	4169.41
	1043	551.493	254.783	2189.2	7727.99	7130.06
	1847.34	6528.26	242.528	491543	4519.66	3094.81
	1241.02	840.462	94.173	590.194	383.787	39155.3
	58288	3210.27	1384.86	76535.6	826.917	70001.5
	227.692	601.804	6830.13	4597.71	361.857	10869.9
	810.791	9734.65	719.198	8647.79	451.515	1230.7
	4695.11	4028.8	158.03	6323.14	165.77	1653.19
	3295.41	2816.81	726.293	25643.4	22843.4	10239.7
	1538.37	321.22	57161.7	345.731	7391.29	8459.45
	1229.41	134.164	5859.37	7079.75	31393.2	45694.6
	734.034	1104.28	1862.18	1601.59	11643.3	16674.4
	8583.94	2834.22	430.874	55473.1	17175	493.441
	1963.44	7195.21	2857.44	3109.65	11416.9	223.177
	1946.03	5149.2	1498.38	8237.56	172.866	187.056
	8131.13	1384.21	114.814	39626.9	246.398	1314.55
	146.42	5342.06	586.969	15109.6	1435.17	21548.2
	30340.5	1744.14	1205.54	3886.25	9938.48	952.696
	1552.57	563.103	85.7878	36319.2	2153.08	9554.69
	657.276	487.636	235.433	5315.62	100.623	10311.9
	2256.93	92.883	1896.36	307.675	4046.22	6961.71
	836.592	132.229	165.125	1457.75	5784.55	7313.25
	2125.99	1882.82	1057.83	150.29	5963.86	22561.5
	124449	243.818	256.073	446.354	92.238	530.852
	2308.53	134.809	3171.57	122698	75357.8	7722.83
	3399.26	427.649	1855.08	15982.3	116.104	1938.93
	491.506	217.372	1640.29	894.644	17304.6	3477.95
	2351.75	10897.6	1166.84	2597.5	370.887	312.19
	291.549	3121.9	189.636	666.952	157.385	2767.78
	367.662	283.164	121.909	10253.3	234.788	790.796
	236.723	15145.1	123.844	463.125	757.254	534.077
	138.679	126.424	1113.31	2349.81	29218.2	5237.57
	2075.68	9324.42	1560.95	61789.8	8192.41	554.073
	76.1125	153.515	750.804	34244.8	10729.9	5812.93
	345468	318.64	285.744	25987.9	387.658	5283.37
	159.965	210.922	1198.45	4328.09	2627.81	53656.7
	6794.65	590.839	416.683	3605.67	553.428	4806.05
	132.229	1197.8	992.687	1013.33	1774.45	57737.1
	82.5627	256.073	1182.97	134.164	797.891	19055.2
	235.433	1407.44	186.411	1588.69	18508.9	374.757
	8895.48	764.995	189.636	1733.17	8464.61	6450.21
	216.727	2009.24	2254.35	11978.7	668.887	1783.48
	12531.5	4475.15	1255.86	2236.29	572.133	150.29
	4934.41	3356.69	136.099	15215.4	2132.44	2424.63
	232.207	274.779	583.099	197.376	500.536	316.705
	1179.74	1653.19	212.212	1589.98	681.142	46446
	390.883	485.701	234.143	1966.02	282.519	8351.73
	9340.55	1653.19	398.623	332.186	3392.81	457.965
	1769.94	892.064	1663.51	1753.81	4653.83	3610.83
	6988.8	269.619	368.952	16066.2	9002.56	82302.1
	786.28	3726.93	191.571	355.406	2274.99	5503.32
	99.3332	3317.99	738.549	1101.7	1813.8	1247.47
	394.108	3104.49	397.978	446.999	1695.76	128.359
	366.372	16913.1	923.67	2049.88	13381.6	241.883
	906.899	381.852	90.9479	15680.5	203.827	1250.7
	256.718	1026.87	1956.99	45298.5	192.861	1318.42
	27345.7	574.714	279.294	2127.28	165.77	15637.2
	132.229	133972	290.259	648.246	7038.47	310.9
	280.584	25088.1	738.549	277.359	11040.2	519.887
	189.636	178.671	629.54	656.631	313.48	74640.5
	2627.17	410.878	264.459	452.805	3427	305.74
	9961.7	1006.88	1357.12	6360.55	1107.5	5478.16
	993.332	1017.2	866.908	160531	5036.32	145.13
	642.441	1009.46	1916.36	815.306	17179.5	10090.7
	617.93	246.398	58515.6	8073.08	31195.1	230.272
	2588.47	590.839	362.502	15448.9	198.666	241.883
	3794.01	5383.99	319.93	1292.62	56420.6	13799.6
	160.61	2207.26	828.852	2960.65	4238.43	1322.29
	916.575	800.471	167.705	383.142	25717	395.398
	1896.36	83.8527	2440.76	379.272	523.112	1575.14
	3232.2	2120.18	1295.2	3941.72	4324.22	179.316
	757.899	491.506	68.3722	6645.65	7525.46	7619.63
	426.359	1302.3	539.237	8270.46	578.584	2345.94
	1509.99	1371.96	1567.4	622.445	221.887	2638.78
	94.173	13497.1	523.757	41992.1	149.645	854.653
	708.233	1050.09	223.822	218555	139.97	1241.02
	1819.6	270.909	3321.21	1478.39	2520.1	3481.18
	305.095	387.658	1525.47	44062.7	9234.76	6596.63
	528.272	6478.59	76.7575	1696.4	3654.04	3114.16
	285.099	15737.9	1312.62	491.506	5910.97	50012.3
	95.4631	135.454	236.723	245.108	255.428	987.527
	3318.63	454.095	283.164	2347.23	19033.3	181.251
	367.662	114.814	81.2726	4467.41	247.043	9362.48
	10406.1	181.896	571.488	187.701	158.03	18949.4
	494.086	397.333	817.241	89.6579	4616.41	13993.7
	152.87	6799.81	1599.65	503.761	446.354	22124.2
	1304.88	420.554	282.519	2175.01	428.294	3100.62
	667.597	148.355	197.376	81.9176	3384.42	6571.47
	429.584	799.826	2198.88	801.761	236.723	11748.4
	583.744	7601.57	281.229	5664.57	147.065	3673.39
	557.943	305.095	3117.39	96.1081	7769.92	2229.84
	1704.79	15134.1	2354.97	1600.94	485.701	8149.19
	244.463	2367.23	30601.1	312.19	139.97	378.627
	932.055	145.775	4995.04	567.618	1893.14	253.493
	4428.07	1142.33	689.527	1039.77	234.788	345.086
	4052.02	2325.95	133.519	3700.48	299.29	290.904
	788.215	6201.88	123.199	425.069	82.5627	1212.64
	475.38	22242.9	1382.28	276.714	3230.91	772.09
	181.251	2100.19	101.268	212.857	1803.48	47187.1
	376.692	1278.43	358.632	1585.46	416.038	134.809
	629.54	178.026	830.787	176.091	139.97	255.428
	89.6579	1804.12	1057.19	359.277	138.679	17070.5
	228.982	280.584	143.195	19882.8	291.549	125.134
	299.935	14094.3	2507.84	82674.3	235.433	910.124
	168.35	171.576	508.921	167.06	152.225	249.623
	101.268	310.255	473.445	16798.3	82.5627	65663.8
	213.502	325.736	185.121	874.648	41038.2	661.791
	607.61	2934.84	293.484	87.7228	1330.03	4413.23
	154.16	659.856	114.814	33567.5	2834.87	83.2077
	127.069	2366.58	135.454	1004.3	153.515	162.545
	87.0778	110.299	2578.15	199.956	165.77	5789.06
	585.679	2269.18	4927.96	2169.85	8482.67	200.601
	961.726	392.173	237.368	4335.18	22284.2	8814.21
	926.25	387.658	365.727	2210.49	12043.2	342.506
	240.593	25388	221.887	254245	484.411	53905.7
	1893.14	769.51	1033.97	24984.9	546.333	2150.5
	3524.39	1529.34	119.974	754.674	154.16	9088.99
	3892.06	420.554	276.069	133.519	107186	3367.65
	195.441	81.2726	223.177	2499.46	122.554	2339.49
	3342.5	1156.52	205.117	1122.98	187.701	3792.08
	1516.44	734.679	250.268	3357.33	20513	181.896
	756.609	123.844	538.592	163.835	2670.39	221.887
	225.757	595.354	48249.5	138.679	391.528	17833.5
	170.931	416.038	408.298	339.281	805.631	442.484
	468.93	1321	118.039	9873.98	8022.77	13099.7
	316.705	222.532	125.779	2734.89	83.2077	1067.51
	91.593	2230.48	448.934	125.134	64257	1738.33
	214.147	9918.49	828.852	2876.79	11988.4	27563.7
	227.047	943.02	116.104	104.493	134.809	5699.4
	1122.98	993.977	130.939	1287.46	309.61	408.943
	3528.26	288.324	689.527	67160.2	688.882	6450.85
	79.3376	256.718	109.654	9321.2	407.653	5845.18
	485.056	324.445	480.541	608.255	1190.71	7275.83
	421.199	11183.4	230.272	413.458	1357.77	3475.37
	3854	19523.5	169.64	134458	2720.05	926.895
	323.155	1262.31	354.116	2966.45	776.605	397.333
	363.147	2389.16	428.939	168.995	1348.74	99.9782
	325.09	3795.3	110.944	2930.97	468.285	519.887
	212.212	23135.6	134.809	1304.88	116.104	6779.17
	848.202	1708.66	1954.41	175.446	2436.24	974.626
	26032.4	414.103	11543.9	265.749	4411.94	50900.5
	344.441	94.8181	261.878	2374.32	6119.31	336.701
	3931.4	14930.9	2216.94	528.272	339.281	1307.46
	150.935	1756.39	1019.78	256.718	462.48	236.078
	1463.55	170.931	926.895	122.554	4274.55	1671.25
	85.1427	461.835	770.155	141.26	2658.78	203.182
	655.986	635.346	165.77	8765.19	136.099	118.039
	367.017	281.229	240.593	532.787	189.636	445.709
	24074.1	141.905	984.302	183.186	2530.42	719.843
	10232.6	328.316	125.134	21354.1	155789	329.606
	119.329	353.471	581.809	207.697	11793.6	406.363
	697.913	118.039	532.787	83.8527	42891.3	1048.8
	577.294	197.376	642.441	64879.4	343.796	363.147
	236.078	225.757	687.592	848.847	330.896	2923.88
	816.596	407.653	143.195	390.883	2640.07	117.394
	95.4631	1158.46	125.779	147.71	3628.89	2143.4
	1512.57	322.51	950.116	461.19	21049	585.034
	11856.1	2137.6	311.545	506.986	165.125	3503.75
	4618.35	274.779	356.051	1513.86	214.147	149.645
	90255.8	482.476	156.74	274.134	1246.18	418.619
	278.649	193.506	159.965	1439.69	946.891	2471.72
	762.415	210.922	148.355	160.61	142.55	10726.1
	2618.78	4864.75	165.77	57866.8	9010.3	307.675
	8867.75	7192.63	890.774	374.112	167.06	433.454
	24172.2	232.853	347.666	159.965	150.935	2444.63
	3038.69	98.0432	22688.6	2994.83	1117.18	168.995
	226.402	225.757	2434.95	150.935	351.536	905.609
	1458.39	743.064	328.316	5896.78	2677.48	549.558
	20348.5	14365.3	508.276	421.199	16541.6	493.441
	1085.57	2045.36	320.575	1504.83	279.294	4057.18
	3756.6	534.077	175.446	101.913	640.506	975.917
	177.381	110.944	4162.96	10518.4	203.827	485.056
	155.45	4059.76	1061.7	167.705	12457.9	105.783
	1831.86	1964.09	303.16	255.428	89.6579	1094.6
	1958.93	301.225	485.056	251.558	739.839	546.333
	135871	87.0778	2669.1	179.316	1573.85	1118.47
	306.385	212.857	250.913	515.372	199.311	1707.37
	462.48	159.965	365.727	90501.6	599.224	477.96
	183.186	8581.36	2631.68	92.238	21393.4	137.389
	150.935	74995.9	2304.66	13033.9	2672.97	276.069
	158.03	232.207	235.433	3139.96	520.532	1358.41
	289.614	85.1427	1494.51	292.194	879.163	22875.7
	129.649	499.246	596.644	85.1427	1038.48	1856.37
	713.393	363.792	25397.7	145.775	6154.14	750.804
	1303.59	2747.14	92.883	90.9479	239.303	189.636
	25132.6	16066.2	107.073	16895	23921.9	40353.1
	707.588	87.0778	2789.72	105.138	93172	145.775
	55276.3	38393.6	972.691	178.671	1839.6	826.272
	223.177	298.645	586.969	94.173	815.306	1211.35
	297.355	128.359	70871	223.822	308.32	312.835
	1568.69	721.133	139.97	52985.2	834.657	326.381
	407.008	330.896	364.437	1831.21	7512.56	343.796
	430.874	283.164	394.753	221.242	2706.51	205.762
	287.679	1548.05	290.259	21073.5	142.55	109.009
	1041.06	11276.9	390.883	4994.4	6272.83	254.138
	103.203	174.156	388.303	308.32	98.0432	126.424
	592.129	696.622	286.389	348.311	7535.78	192.861
	2374.97	2396.25	104.493	509.566	2706.51	439.259
	1273.27	1144.27	573.424	268.974	4206.18	5285.3
	221.242	191.571	381.207	338.636	226.402	457.965
	100.623	2875.5	359.922	184.476	326.381	505.051
	244.463	295.42	251.558	450.225	975.271	1707.37
	14215	163.835	1771.23	916.575	41351	3562.45
	4823.47	143.195	242.528	6253.48	113.524	265.749
	355.406	2299.5	397.333	152.225	99.9782	2067.94
	788.215	223.177	96.1081	278.004	1159.1	1407.44
	854.653	227.047	743.709	139.324	329.606	11680.7
	22463.5	2945.17	2757.46	329.606	129.004	236.078
	288.969	105.138	525.692	541.817	141.905	467.64
	158.675	873.358	161.9	1017.2	132.874	11483.3
	49142.8	906.254	13939.5	9170.26	248.978	17811
	151.58	154.16	4655.76	2213.07	703.718	439.904
	266.394	132.229	247.688	59797.3	11888.4	21216.7
	199.956	2273.7	141.905	7469.99	275.424	3463.12
	694.687	90.3029	1209.41	385.077	212.857	182.541
	203.182	142.55	172.221	832.722	30541.7	2907.11
	1558.37	169.64	356.051	188.346	1016.55	660.501
	2776.81	228.982	288.324	119.329	352.181	14805.8
	801.116	539.882	223.822	19438.3	1718.98	294.129
	434.744	110.944	779.83	227.047	127.714	129.004
	2066.65	210.922	102.558	3210.27	1168.78	23736.8
	415.393	1233.92	421.844	1436.46	206.407	136.744
	80.6276	2513	114.814	785.635	99.3332	520.532
	1370.67	420.554	875.293	1482.26	137.389	646.311
	343.151	445.064	1712.53	167.06	666.952	6608.24
	182.541	794.021	281.874	157.385	116.104	94583.3
	1758.33	988.172	2352.39	322.51	1408.08	275.424
	145.775	261.233	581.809	1846.69	2715.54	596.644
	287.679	6154.14	3274.13	26422	321.22	364.437
	205.117	1847.34	2353.04	492.796	15768.2	3659.2
	106.428	7847.32	492.151	461.835	445.064	595.999
	2182.11	2382.71	1297.14	246.398	2861.96	3361.2
	139.324	188.991	183.831	3249.61	428.939	14579.4
	120469	190.281	373.467	2373.03	1283.59	7488.05
	2496.88	614.06	844.977	28169.3	921.09	179.316
	392.818	1324.87	101.913	760.48	1312.62	4549.33
	96.7531	1437.75	4132.65	18329.6	142.55	11211.1
	34819.5	159.32	247.688	42579.1	18216.7	339.926
	24530.8	2946.46	205.762	783.055	57183	103.848
	116.749	3207.69	2460.75	332.186	278.649	630.185
	107.073	85.7878	172.221	325.736	1014.62	4053.96
	2610.4	4051.38	437.324	1290.04	319.285	530.852
	6592.11	152.87	1222.31	6259.28	2950.33	451.515
	507.631	162.545	125.134	165.77	199.311	838.527
	3492.79	6764.98	245.108	31731.8	256.718	123.844
	2429.79	588.259	597.934	163.19	72705.5	38103.3
	201.892	490.216	154.16	280.584	134.164	1444.85
	77239.3	6906.24	213.502	169.64	1555.15	54059.2
	311.545	9296.04	1484.84	245.753	295.42	1685.44
	152.87	858.523	238.658	4153.93	287.679	993.332
	714.683	139.97	129.649	574.714	3688.87	1846.05
	819.821	979.787	793.376	963.661	3885.61	699.203
	1689.95	174005	2275.63	231.562	168.995	268.974
	3136.09	229.627	192.861	285.744	215.437	543.753
	967.531	17402.7	421.844	1212.64	6998.48	369.597
	1648.67	114.169	2144.69	703.073	55050.6	2341.43
	175.446	1428.08	103.848	248.333	50592.9	46496.3
	1995.05	4462.25	560.523	1461.62	3229.62	483.766
	203.182	3822.39	318.64	240.593	794.021	192651
	695.977	1017.2	170.285	409266	161.9	87.7228
	266.394	274.779	2361.42	386.367	15903.6	88.3679
	1394.54	124.489	401.848	172.221	976.562	41789.6
	7221.65	383.142	121.264	6219.29	260.588	2427.21
	289.614	61131.8	153.515	114.169	1381.63	574.069
	332.831	403.783	6000.63	4092.66	1648.67	134.809
	494.731	3585.67	99.9782	50458.7	1670.6	240.593
	1235.21	2718.76	233.498	326.381	22052.6	465.705
	3407	381.852	92.883	24431.5	174.156	992.042
	1257.79	7699.61	872.713	35366.5	490.861	132.229
	281.229	857.878	352.826	1292.62	134044	3687.58
	1013.97	11967.1	248.978	214.792	117.394	3672.75
	260.588	169.64	374.757	286.389	808.211	517.307
	453.45	4692.53	557.943	192.216	325.736	145.13
	116.104	278.649	163.835	648.891	14703.2	177.381
	127.069	232.853	476.67	295.42	4115.23	272.199
	456.03	517.952	394.108	92.883	96080.4	103.848
	127.069	2473.01	4807.99	2005.37	762.415	714.038
	196648	1542.24	159.965	1461.62	118.684	203.827
	418.619	955.921	550.203	301.87	2741.34	29358.1
	617.285	201.892	5153.72	32316.2	8989.01	139.324
	330.251	170.285	153.515	122.554	537.302	268.329
	54377.2	1760.91	1095.25	99.9782	74028.4	159.32
	213.502	3590.19	341.861	7209.4	674.047	357.342
	483.121	993.977	374.112	3610.18	172.221	590.194
	6759.17	277.359	188.346	16668.6	212.857	310.255
	1624.81	227.692	359.277	1746.07	35033.7	2109.86
	3851.42	2870.34	677.272	228.982	236.078	145.13
	11445.2	3021.92	87.7228	597.289	920.445	155.45
	75.4674	2405.28	196.731	174.156	4641.57	90.3029
	1202.96	1029.45	27490.8	134.809	2833.58	1666.73
	176.091	1001.07	1057.83	222.532	320.575	106.428
	341.861	6144.47	2064.07	5504.61	2534.29	493.441
	13033.3	154.805	1990.53	54650.7	718.553	439.904
	208.342	6992.03	998.492	87.7228	108.363	88.3679
	460.545	467.64	503.761	1506.12	528.917	991.397
	1391.95	2738.11	1655.12	407.008	4520.31	8066.63
	1517.09	5461.39	122.554	949.471	399.268	497.956
	10422.2	2449.14	448.289	278.004	324.445	83.2077
	279.939	579.229	109.009	303.16	4813.15	166.415
	240.593	4222.31	883.679	345.731	101.268	201.892
	306.385	4582.87	737.904	224.467	41787.7	2632.97
	139.324	390.238	275.424	3101.26	301.225	6373.45
	479.25	399.268	4701.56	578.584	258.008	98.0432
	340.571	855.298	242.528	687.592	16012	1728.66
	291.549	183.831	3468.28	2107.28	718.553	347.666
	990.107	677.917	489.571	1620.94	303.16	99.9782
	2683.93	905.609	979.142	15579.8	5383.99	5535.57
	97.3981	398.623	230.272	8820.01	6780.46	3654.69
	18183.8	136.744	187.056	300.58	65050.3	552.783
	824.982	229.627	677.272	154.805	85.1427	1026.23
	1616.42	587.614	142.55	127.069	157.385	4791.21
	283.164	2683.29	89.6579	3622.44	289.614	3002.57
	290.259	945.601	165.125	241.238	494.086	356.051
	162294	7668.01	206.407	44621.9	16867.3	5955.48
	2618.78	4203.6	3449.57	437.969	617.93	2586.53
	200.601	166.415	1526.76	6906.24	1197.8	243.818
	577.939	14554.9	313.48	11238.2	771.445	804.341
	72.2423	574.069	797.891	1379.05	22697	702.428
	143.195	11840.6	744.999	1001.72	95.4631	178.026
	14378.8	32140.1	2945.17	201.246	1721.56	175.446
	194.151	1313.91	777.25	33923.6	4132	363.147
	110.944	514.082	11540.1	1315.2	27165.7	3364.43
	132.874	266.394	894.644	13375.2	3815.3	145.13
	145.775	1320.36	237.368	472.155	6127.7	416.038
	424.424	354.116	15280.5	583.744	8149.19	159.965
	3207.04	1321.65	2858.09	279.939	69570	7325.5
	1897.01	1688.66	2863.89	730.164	636.636	130.294
	158.675	153.515	199.956	245.753	147.065	2734.24
	195.441	496.021	195.441	3926.24	9801.09	625.67
	1235.21	183.186	2993.54	134.809	586.969	18109
	1354.54	646.311	298.645	130.939	2115.02	119.329
	2747.79	617.285	5288.53	5258.85	1020.42	281.229
	56389	396.043	265.749	367.662	1433.24	384.432
	243.818	436.679	1501.61	461.835	289.614	523.112
	1474.52	1795.09	505.051	13869.9	142.55	276.069
	531.497	5881.94	18232.8	659.211	1807.99	150.935
	137.389	541.172	574.069	449.58	492.796	93.528
	1414.53	327.026	180.606	1241.67	470.865	163.835
	305.095	3491.5	114.814	1848.63	3983	3231.55
	1213.93	1137.82	683.077	3846.26	10030.7	7351.95
	1731.24	327.026	297.355	492.151	5205.96	174.801
	192.216	22229.4	238.658	916.575	63897.1	106.428
	345.086	641.796	138.679	249191	43545.4	463.77
	6148.34	211.567	1253.28	3948.82	321.22	715.328
	85.7878	7278.41	411.523	146.42	512.147	552.783
	398.623	466.995	98.6882	4108.78	6974.61	887.549
	2505.91	6968.16	5580.72	9332.81	2529.77	112.234
	335.411	2144.69	56483.8	449.58	687.592	1286.82
	1144.91	2249.83	199.311	369.597	485.701	737.259
	852.073	16587.4	723.713	1229.41	1524.83	149.645
	675.982	3745.64	1841.53	384.432	1044.93	14775.5
	670.822	899.804	124.489	2770.36	688.882	508.276
	2546.54	167.705	1275.85	160.61	611.48	50986.3
	397.333	394.108	1578.37	42543	1962.8	688.237
	81.2726	635.991	113.524	169.64	428.939	117.394
	101.268	192.861	18913.9	695.977	97.3981	82.5627
	1932.48	90.9479	403.138	212.212	84.4977	4088.79
	3328.95	388.303	125.134	5734.24	415.393	269.619
	55555.6	2333.04	772.735	6490.2	661.146	356.051
	256.718	1026.87	41265.9	288.324	5124.05	3194.14
	512.147	98.6882	625.67	1067.51	306.385	163.835
	250.268	8518.79	293.484	4197.8	510.211	10582.9
	398.623	11949.7	217.372	122944	1489.35	395.398
	2150.5	84562.9	388.948	320.575	1248.76	1708.02
	861.103	2048.59	180.606	425.069	515.372	1457.75
	718.553	259.298	296.71	243.173	327.671	402.493
	365.082	927.54	736.614	150.935	14245.3	567.618
	207.052	3958.49	904.964	61966.5	3089	32242.7
	348.956	173.511	223.822	423.779	98.0432	734.679
	4729.94	105.138	262.523	372.177	357.342	1693.82
	1242.31	377.982	270.264	6135.44	303.805	231.562
	3756.6	219.952	1602.23	7753.8	267.684	4282.94
	4128.78	77.4025	6781.75	101.268	603.094	9066.41
	777.895	294.775	667.597	941.085	442.484	1196.51
	367.017	99.9782	285.744	4557.72	409.588	6719.83
	849.492	3673.39	12605	3407	20058.9	258.653
	278.004	33906.2	112.879	711.458	79.9826	16675.7
	610.19	309.61	210.922	176.091	632.12	14489.7
	1586.11	20618.7	109.654	83.2077	252.203	198.021
	1851.21	6860.44	576.004	4488.7	3172.21	145.13
	323.8	118.039	625.67	29135.6	3545.68	330.251
	110.944	3864.96	176.091	8905.16	380.562	615.35
	305.095	348.956	1163.62	236.723	928.83	434.099
	395.398	138.679	1595.14	20963.2	6976.55	479.895
	854.653	912.704	8091.14	250.268	2423.34	599.224
	677.272	21448.2	2996.12	2062.13	223.177	530.207
	3080.62	88560.1	118.039	1520.31	1708.02	95.4631
	208.342	496.666	103.203	260.588	481.831	100.623
	273.489	130.294	89.0129	1750.59	568.263	404.428
	17961.9	3488.27	3229.62	9100.6	23549.7	74.1774
	423.134	792.086	372.177	94.8181	234.788	9912.03
	811.436	223.822	205.762	2527.84	4906.03	2438.18
	27585.6	697.268	494.086	382.497	1241.67	1257.79
	887.549	791.441	410.878	8721.33	596.644	3039.98
	1146.85	236.078	837.237	1915.07	1231.99	1150.72
	822.402	263.168	216.082	37493.1	591.484	452.16
	581.809	105.783	287.679	52357	21737.2	295.42
	119.329	316.705	602.449	251.558	7026.86	7635.76
	658.566	356.697	437.324	17965.1	388.948	152.87
	149887	196.731	1106.86	81.2726	4154.58	23749
	32106.6	163.19	597.934	90571.2	8078.24	410.878
	2522.68	161.255	94.8181	21857.8	443.129	174.156
	2082.77	351.536	199.956	156.095	183.186	2825.84
	331.541	2900.66	1046.87	485.056	630.185	1356.48
	247.043	388.948	2746.5	119.329	35895.4	54026.3
	721.778	507.631	3241.23	373.467	500.536	124.489
	1093.96	607.61	3176.08	276.714	757.899	118.684
	156.095	527.627	272.844	1136.53	592.129	1108.15
	98.6882	4121.68	252.203	2773.59	8814.85	2054.39
	98.0432	2999.35	98.6882	14440.7	504.406	958.501
	969.466	151.58	550.203	784.99	221.242	236.078
	135.454	2434.31	275.424	370.887	262.523	1810.57
	125.779	129.004	454.095	184.476	250.913	20076.9
	348.956	298	303.16	1852.5	1865.4	7271.32
	256.073	323.155	1104.28	1315.84	118.684	1215.22
	867.553	2583.95	4371.95	1094.6	25048.1	146.42
	121.264	188.991	85.7878	3313.47	127.714	1591.27
	470.865	1035.26	187.056	28831.1	12606.9	1342.93
	116.749	119.974	1330.68	167.06	1425.5	101.268
	136.744	121.909	232.853	2393.67	4083.63	557.943
	238.013	3396.03	196.731	1141.69	88.3679	2767.14
	483.121	172.866	252.203	225.757	4691.24	1135.24
	539.882	1057.83	672.757	1577.72	397.333	198.021
	1549.99	311.545	672.112	114.814	231.562	1689.95
	176.091	296.065	365.082	228.982	2436.89	83.8527
	91.593	863.038	256.718	159.965	1529.99	1789.93
	868.198	738.549	512.147	550.848	22106.8	421.844
	1713.18	135.454	98.0432	99.3332	8659.4	198.666
	138.679	4244.24	770.155	898.514	357.987	514.727
	133.519	74048.4	188.991	258.008	263.168	828.852
	12163.8	5932.26	183.186	8888.39	1659.64	123.844
	943.02	196.086	296.71	1404.21	2701.99	210.922
	234.788	527.627	672.757	387.658	262.523	1546.11
	1543.53	330.251	1477.74	508.921	241.883	479.895
	158.675	292.839	274.779	99.3332	110.944	447.644
	200.601	190.281	95.4631	5380.12	6343.78	320.575
	2592.34	4373.89	92.883	674.692	214.792	49343.4
	545.688	988.172	281.874	506.341	1321.65	294.775
	167.705	810.146	2135.66	7914.41	99.3332	225.112
	147.065	536.657	185.766	11045.3	7656.4	1802.19
	712.103	236.723	3708.87	441.194	2966.45	90196.5
	822.402	6998.48	257.363	1540.95	2921.94	225.757
	1722.85	107.073	98.0432	3755.96	390.238	303.805
	1059.77	98.0432	10883.4	255.428	86.4328	98054.8
	109.009	192.861	116.749	148.355	919.8	188.346
	532.142	362.502	349.601	406.363	224.467	176.091
	141.26	16918.3	585.034	780.475	854.008	108.363
	807.566	181.251	290.904	1020.42	138.679	604.385
	170.931	2092.45	78.0475	396.043	279.939	976.562
	186.411	20918.7	156.74	117.394	125.134	4802.18
	419.264	1454.52	770.8	13330	1352.61	1045.58
	317.35	1760.91	1930.55	189.636	818.531	154.805
	1082.99	2047.3	104.493	4895.71	254.783	131.584
	119.974	585.679	347.666	25544.1	792.086	119.329
	873.358	336.701	1765.42	156.74	27330.2	1498.38
	9972.02	2562.67	416.038	241.883	2170.5	256.718
	205.117	1072.67	787.57	725.003	1962.15	1308.75
	104.493	14418.2	174.156	109.009	1737.69	1023
	1681.57	168.35	5001.49	17314.3	409.588	6574.7
	2887.76	1103.63	336.701	131.584	2441.4	408.298
	1008.17	1508.06	726.293	4450.64	1638.35	611.48
	161.255	92064.5	150.935	223.822	723.713	768.22
	296.065	89.6579	353.471	59914.7	1524.83	359.922
	379.272	6993.96	225.112	2222.74	136.099	739.194
	19677	2622.65	1654.48	3144.48	3180.6	795.956
	2315.62	170.285	172.221	997.847	417.973	76.7575
	5973.54	255.428	179.961	1308.1	41183.3	614.06
	2150.5	721.778	344.441	2502.04	1067.51	1064.93
	1158.46	118.039	631.475	499.891	1444.2	675.982
	263.814	42748.8	205.762	28493.1	237.368	482.476
	17642	170.931	397.978	1474.52	43520.2	730.809
	14764.5	117.394	594.064	89.6579	55568.5	514.082
	21561.8	414.748	256.718	3432.8	3787.56	397.978
	1311.33	3121.9	424.424	155296	5050.51	1163.62
	73.5324	118.684	178.026	1297.14	509.566	165.77
	14203.4	2137.6	695.977	53394.8	2113.09	523.757
	564.393	5397.53	4021.06	253.493	312.835	251.558
	2288.53	706.943	428.294	2819.39	1800.25	427.004
	1969.89	110.944	312.835	3281.87	284.454	388.303
	2671.03	724.358	120.619	556.653	2365.29	213.502
	287.679	337.991	104.493	330.251	98.6882	201.246
	10187.5	1666.09	286.389	189.636	98.0432	196.731
	297.355	1011.39	98.6882	197.376	8313.67	2837.45
	472.8	263.168	821.112	1275.21	1052.67	7138.45
	129.649	1190.06	106.428	1003.01	441.194	174.801
	223.822	834.012	1744.14	10084.9	414.103	3832.71
	665.016	245.753	150.935	38712.9	128.359	394.108
	1276.5	131.584	1181.03	7076.52	389.593	140.615
	505.051	265.104	144.485	219.307	3926.89	5297.56
	203.182	142.55	3772.08	136.744	1111.37	114.169
	944.31	917.865	7471.92	162.545	1518.38	1004.94
	719.843	251.558	192.861	25418.3	161.255	1680.28
	99.3332	83.2077	1086.86	211527	374.757	526.982
	219.307	2870.34	3070.94	158.03	252.848	221.242
	727.583	200.601	299.29	1133.3	496.666	190.926
	103.848	1711.89	1012.68	332.831	243.818	321.22
	491.506	6394.09	109.654	7294.54	590.194	867.553
	115.459	670.822	3085.78	4677.05	1008.81	312.835
	11977.4	1506.12	1686.73	246.398	288.969	1194.58
	11722	1186.19	614.705	7862.16	3227.04	502.471
	161.255	197.376	1349.38	1602.88	680.497	4326.8
	228.982	328.961	193.506	257.363	348.311	213.502
	2375.61	160.61	3396.68	1477.74	99.9782	10055.2
	145.13	127.069	136.744	840.462	299.935	152.225
	1446.14	81.9176	112.879	28480.9	3264.45	134.809
	481.831	294.775	165.77	6281.21	1303.59	748.224
	22594.4	775.315	216.082	351.536	902.384	625.67
	337.346	19079.7	148.355	41594.8	135.454	1347.45
	312.19	921.09	202.537	3336.69	964.306	105.783
	92.238	367.662	610.835	125.779	1056.54	201.246
	866.263	232.853	168.35	328.961	720.488	2786.49
	566.973	2418.18	257.363	806.276	2493.01	666.952
	232.853	770.8	151.58	866.263	933.99	105.138
	2067.94	356.051	577.939	5422.69	298	1751.88
	98.6882	1311.33	374.757	1719.63	2342.72	1121.69
	404.428	486.346	192.216	118.039	228.982	352.181
	1655.77	1907.33	1243.6	338.636	119.329	701.138
	295.42	642.441	588.904	1133.3	614.06	686.947
	363.792	341.216	118.039	1882.17	325.09	2170.5
	568.908	279.939	832.077	7157.15	11058.2	109.654
	63779.7	291.549	1440.33	1358.41	1962.15	15130.9
	206.407	294.775	175.446	299.935	2807.13	351.536
	119.974	1044.29	108.363	647.601	346.376	8147.9
	121.264	539.882	446.999	213.502	63741.6	165.77
	16681.5	133.519	244.463	317.995	559.233	50143.9
	486.991	13797.6	79.9826	241.883	654.051	1246.18
	970.756	308.965	658.566	163.835	672.112	3006.44
	6703.7	374.757	224.467	452.805	12489.5	1172.65
	752.094	1524.83	293.484	1488.06	1949.9	794.666
	2605.24	541.172	201.246	543.108	588.904	572.133
	16467.4	204.472	493.441	543.753	109.009	515.372
	87.7228	110.299	103.203	103.848	618.575	354.761
	857.233	327.026	156.095	821.112	6681.13	884.969
	10043.6	158.675	259.298	172.221	3167.05	5684.57
	1594.49	459.255	177.381	1984.73	85.7878	459.255
	1696.4	34418.3	96.1081	4820.24	428.294	125.779
	992.687	232.207	89.6579	103.203	140.615	2598.79
	127.714	772.09	142.55	2755.53	195.441	316.06
	876.583	4819.6	450.225	18259.9	90.9479	483.121
	323.8	83.8527	158.03	715.328	14778.7	141.26
	288.324	376.692	154.805	3089	6192.2	352.826
	1184.26	118.684	166.415	127.714	22808.6	3638.56
	117.394	4004.93	763.705	990.107	863.038	87.7228
	772.735	2568.47	360.567	1082.34	423.134	565.683
	505.696	107.073	98.0432	76.1125	15341.8	18396
	294.775	488.926		4407.43	40802.1	653.406
	370.887	156.74		11378.2	39666.8	185.766
	216.727	452.805		7402.26	347.021	1835.73
	886.904	93.528		182.541	189.636	143.195
	205.762	707.588		139.97	524.402	1584.17
	1161.04	2109.22		1229.41	330.896	50410.3
	841.107	190.281		3625.02	4660.28	287.034
	2518.16	587.614		314.77	219.307	147.71
	3299.28	115.459		1268.11	88.3679	206.407
	6563.73	96.1081		1374.54	1400.34	259.298
	74.1774	158.03		125.779	337.991	150.935
	586.324	178.671		180.606	11535.6	317.995
	802.406	271.554		187.701	554.073	560.523
	36956.5	145.775		6581.79	5967.73	788.86
	250.268	218.017		2632.33	238.658	325.09
	158.675	3861.74		261.878	377.337	731.454
	255.428	212.212		351.536	2538.16	1066.22
	358.632	92.238		177.381	1563.53	310.9
	178.026	1097.18		946.246	261.878	412.813
	338.636	401.848		9441.81	1148.14	59808.9
	2349.81	238.658		285.099	97.3981	9194.13
	338.636	389.593		34595	3543.74	2021.5
	3486.98	442.484		3672.1	172.866	934.635
	4317.12	152.225		1177.16	207.697	4904.09
	336.056	1509.99		2674.9	618.575	401.848
	288.969	603.094		846.267	206.407	146.42
	7482.89	411.523		1806.06	375.402	470.22
	92.238	228.982		581.164	276.714	103.203
	218.662	449.58		502.471	910.769	15062.5
	2025.37	952.696		164.48	6303.14	245.108
	203.827	7253.26		506.986	187.701	127.714
	3531.49	463.125		34712.4	536.657	38033.7
	1061.06	290.904		46939.5	1750.59	1784.77
	140.615	231.562		6575.34	252.203	142.55
	2752.3	1847.34		1981.5	1189.42	2763.91
	65142.6	319.93		181.251	6583.08	121.264
	124.489	117.394		688.237	154.16	1153.94
	87.0778	159.32		305.74	572.778	155.45
	11844.5	78.6925		139.97	88.3679	685.657
	399.268	92.883		427.004	1851.85	372.177
	1126.21	937.86		5984.5	1593.85	4992.46
	170.931	2365.94		202.537	68.3722	331.541
	719.198	29504.5		3373.46	507.631	1261.02
	3439.25	585.034		749.514	100.623	13560.3
	1630.61	683.077		815.306	1976.34	129.649
	3416.68	4631.89		804.986	385.722	1241.02
	1310.04	112.879		2243.38	9241.86	913.349
	7542.87	347.021		619.22	2142.76	87.0778
	3682.42	439.904		217.372	1813.15	93.528
	141.26	1812.51		108.363	1571.27	332.186
	747.579	477.96		165.77	496.666	165.125
	94.173	2325.95		2649.1	244.463	110.299
	313.48	641.151		1209.41	623.09	311.545
	833.367	250.268		730.164	99.3332	252.848
	859.168	16194.5		87.7228	275.424	309.61
	3075.46	499.246		2418.18	454.74	283.164
	919.155	340.571		129.004	1033.32	1026.23
	121.909	5016.33		79.3376	8805.82	13177.1
	4530.63	143.84		3644.37	625.67	133.519
	824.337	897.224		177.381	163.19	4471.28
	28122.9	130.294		886.259	136.744	204.472
	13864.1	1426.14		436.034	2903.88	1145.56
	445.709	1065.57		167.705	5254.98	181.251
	230.917	399.268		175.446	339.926	1440.98
	4231.98	2469.14		755.319	5911.62	300.58
	671.467	347.666		996.557	352.181	149
	4744.13	342.506		2630.39	4073.95	208.987
	910.769	634.055		5565.24	421.199	94.8181
	1539.02	97.3981		234.143	309.61	4293.26
	299.29	5318.84		772.09	208.342	3535.36
	276.714	125.779		690.817	1732.53	685.012
	167.705	376.047		804.986	102.558	382.497
	4705.43	13246.1		199.311	534.722	580.519
	977.207	590.194		112.879	1835.73	443.129
	234.143	81.9176		617.285	1370.02	1448.07
	494.731	132.229		90.9479	157.385	4899.58
	39034.7	803.051		1982.15	107.073	2919.36
	378.627	1134.59		715.973	1094.6	1729.3
	390.238	1242.31		181.251	564.393	121.909
	625.025	383.142		6052.88	265.749	92.238
	659.856	9127.04		117.394	154.16	156.095
	207.697	205.117		5939.35	819.176	263.814
	1219.73	694.042		338.636	219.952	1304.23
	1048.16	133.519		1072.02	1293.91	510.211
	248.978	52654.3		956.566	1748.01	542.463
	110.299	228.982		240.593	1202.32	3058.69
	360.567	1185.55		4457.74	436.679	1617.71
	203.182	124.489		2746.5	232.207	130.939
	3622.44	16537.7		884.969	824.337	125.134
	1026.23	931.41		186.411	562.458	2712.31
	348.311	6525.03		695.977	220.597	991.397
	166.415	234.143		5740.04	246.398	912.704
	14551	2207.91		83265.1	13622.2	967.531
	658.566	194.151		950.116	144.485	848.202
	743.064	321.22		29907	582.454	83.8527
	902.384	372.822		476.67	1848.63	100.623
	1428.08	364.437		261.878	163.835	167.06
	1153.3	1113.31		585.679	254.138	231.562
	177.381	408.943		157.385	4946.66	535.367
	83.2077	165.125		710.813	9473.42	161.255
	243.173	147.71		6488.91	140.615	619.22
	764.995	740.484		153.515	1948.61	3108.36
	128.359	156.095		225.112	89.0129	229.627
	883.679	394.753		1750.59	1301.01	13199.1
	424.424	328.961		144.485	760.48	1224.25
	1039.13	194.151		7204.88	150.29	1780.9
	193.506	224.467		1389.37	276.069	621.8
	261.878	1119.76		705.653	272.844	6895.27
	151.58	251.558		619.22	436.679	241.883
	503.116	161.255		328.961	2013.76	286.389
	592.774	334.121		725.003	3530.2	93.528
	365.727	2026.01		1213.93	2771.65	918.51
	819.176	299.29		11483.3	308.32	28209.3
	1591.27	220.597		1168.13	125.779	2317.56
	523.757	465.705		117.394	1842.82	4350.02
	103.203	939.15		5304.01	192.861	399.913
	983.657	3567.61		6426.34	1217.8	1304.88
	115.459	1272.63		185.766	645.021	110.299
	158.675	2619.43		262.523	121.909	105.138
	165.77	910.124		14653.6	3194.79	1527.41
	7502.24	442.484		107.073	125.134	2285.95
	7609.31	9708.21		212.212	89.0129	465.06
	619.865	1878.3		1207.48	178.026	48305.6
	2154.37	1596.43		437.969	1528.7	11322.7
	164.48	188.346		473.445	267.039	775.96
	183.186	1068.15		238.658	2088.58	109.009
	2809.07	586.324		7113.29	3323.79	246.398
	573.424	655.986		19435.8	225.112	4320.99
	592.129	3216.07		112.234	1231.99	807.566
	131.584	550.848		262.523	1076.54	167.06
	248.333	3672.1		143.195	556.653	960.436
	177.381	1150.72		1175.23	1453.23	304.45
	305.74	3912.7		336.056	555.363	307.03
	149.645	525.047		240.593	144.485	2824.55
	289.614	1853.14		1519.67	87.0778	138.034
	691.462	1004.3		6161.88	348.311	106.428
	236.723	1771.87		450.87	605.675	628.25
	107.073	44296.2		1311.33	56351.6	22405.4
	105.138	167.06		225.757	5827.76	150.29
		250.913		472.155	573.424	446.354
		379.272		904.319	9831.41	16094.6
		1971.18		821.757	245.108	1942.16
		3374.75		431.519	108.363	1134.59
		587.614		223.822	824.337	124.489
		2794.23		2340.78	2738.76	358.632
		464.415		6839.8	484.411	83.8527
		1377.76		416.683	2776.81	571.488
		319.285		565.683	11759.4	353.471
		869.488		3748.86	102.558	409.588
		1508.7		7208.11	87.7228	364.437
		999.782		109.654	2734.89	149
		505.051		2089.22	3326.37	141.905
		82.5627		106.428	82.5627	909.479
		284.454		98.0432	425.714	518.597
		131.584		3043.21	89.0129	178.026
		2042.78		140.615	1994.4	963.016
		990.752		7102.32	430.874	122.554
		2769.07		4720.91	2883.24	199.311
		1007.52		431.519	139.324	4663.5
		278.649		14005.3	5853.56	221.887
		232.853		877.873	102.558	234.143
		343.796		223.177	212.212	754.674
		637.281		235.433	2144.69	223.177
		323.155		12945.6	223.177	6597.27
		619.865		4320.35	1373.89	99.9782
		215.437		178.026	466.35	802.406
		331.541		610.835	238.658	412.813
		228.982		4513.86	316.06	233.498
		299.29		2060.2	4527.4	4328.09
		1090.73		201.892	446.999	1514.51
		122.554		79.3376	446.354	296.71
		506.986		7083.62	167.705	4072.66
		729.519		1248.12	770.155	274.134
		215.437		298	666.952	107.718
		903.674		96.7531	423.779	904.964
		668.242		441.194	490.861	670.177
		225.112		934.635	232.207	2849.06
		218.662		9847.53	1238.44	212.212
		101.268		944.956	448.289	219.952
		275.424		121.264	6094.8	240.593
		656.631		1484.84	273.489	688.237
		291.549		3074.81	93.528	541.172
		5615.55		191.571	271.554	410.878
		1142.98		1686.08	2627.17	350.891
		121.909		3459.89	508.921	118.684
		2553.64		9936.55	1749.3	1328.74
		103.203		221.887	4180.38	5873.56
		1439.69		307.03	94.173	125.134
		408.298		370.887	695.332	8876.13
		234.143		181.251	1101.7	125.779
		160.61		193.506	29881.9	864.328
		353.471		674.047	808.856	337.346
		241.238		15492.1	550.203	4498.38
		287.034		701.138	196.731	333.476
		123.199		450.225	390.883	692.752
		138.034		13213.9	490.861	112.879
		189.636		594.064	179.316	5267.89
		110.299		1376.47	1634.48	233.498
		233.498		1605.46	327.026	121.909
				325.736	608.9	846.267
				909.479	346.376	3149.64
				588.904	684.367	140.615
				95.4631	90.3029	9971.38
				97.3981	572.133	5674.89
				224.467	272.199	566.973
				1514.51	971.401	1184.26
				2512.36	274.134	285.099
				151.58	486.346	32116.9
				5324	1312.62	561.168
				741.774	185.121	665.661
				2294.98	2062.13	571.488
				546.333	4751.22	536.012
				370.242	228.982	11400.1
				208.987	9329.58	588.259
				5074.38	420.554	110.944
				1081.05	1593.2	118.039
				110.944	497.311	1826.05
				3824.33	1824.76	895.289
				1646.09	499.891	837.237
				2445.92	98.0432	571.488
				434.744	159.32	162.545
				129.649	821.112	106.428
				140.615	399.268	378.627
				543.108	144.485	105.138
				3773.37	2518.16	1278.43
				173.511	422.489	2845.19
				81.9176	887.549	186.411
				463.125	701.783	1884.11
				379.272	206.407	7211.98
				1615.78	2573.63	323.8
				1736.4	150.29	1999.56
				250.268	570.198	2769.72
				358.632	314.125	1360.99
				194.151	553.428	134.809
				506.341	1184.26	466.995
				581.809	121.909	185.121
				732.744	1071.38	2250.48
				149	247.688	93.528
				10170.7	37031.3	175.446
				80.6276	160.61	1141.04
				190.281	7811.85	491.506
				1744.78	6138.66	104.493
				96.1081	3237.36	19879.5
				192.861	179.316	319.93
				1559.02	492.796	34495.1
				306.385	482.476	1013.97
				217.372	735.969	94.173
				388.303	170.931	3452.8
				101.913	2766.49	55606
				189.636	257.363	1004.3
				2329.17	1311.97	1565.47
				1692.53	659.211	599.224
				2326.59	1106.21	1231.99
				326.381	337.991	605.03
				1261.02	128.359	623.09
				1811.22	599.224	20527.8
				742.419	301.87	110.944
				22747.3	3163.18	1188.77
				338.636	683.077	2878.08
				356.697	163.835	832.077
				118.684	425.069	214.792
				501.181	104.493	164.48
				1289.4	90.9479	3966.23
				353.471	610.835	479.25
				1324.87	101.913	2448.5
				1132.66	256.073	1117.82
				2940	381.852	233.498
				570.198	81.2726	400.558
				1283.59	1114.6	166.415
				150.935	2249.83	325.736
				254.783	3389.58	497.956
				1471.94	324.445	219.307
				148.355	93.528	142.55
				463.125	443.774	93.528
				221.887	225.757	1247.47
				361.212	826.272	857.233
				3403.77	82.5627	2331.75
				1053.32	368.952	532.142
				1315.84	1571.27	2294.34
				221.887	134.809	778.54
				182.541	1118.47	1555.79
				347.021	585.679	198.021
				3527.62	370.887	910.769
				5316.26	86.4328	206.407
				1467.42	127.714	2423.99
				506.341	181.251	7706.06
				95.4631	8334.96	2385.93
				132.874	339.926	241.238
				904.319	107.073	566.973
				2883.89	105.138	434.744
				394.108	566.328	1112.66
				561.168	242.528	2145.34
				420.554	510.211	252.203
				15617.9	750.804	645.666
				528.917	105.138	112.234
				15421.2	314.125	486.991
				2649.1	330.896	526.982
				388.948	447.644	2755.53
				149.645	99.3332	968.176
				12695.3	1789.29	405.718
				303.16	152.225	467.64
				1070.09	645.666	669.532
				1314.55	1262.31	754.674
				169.64	1632.55	301.225
				281.229	468.93	1909.26
				4766.7	259.943	701.138
				11613	1522.25	304.45
				1013.33	205.117	1240.38
				5952.25	109.009	1412.6
				162.545	252.203	232.853
				453.45	666.952	443.774
				93.528	121.264	196.731
				397.333	634.055	810.146
				111.589	205.117	387.012
				283.164	139.97	365.727
				361.212	407.008	808.211
				267.684		7435.15
				812.726		347.666
				4915.06		182.541
				110.299		6251.54
				672.112		4037.83
				165.125		3963.01
				105.783		363.147
				146.42		83.8527
				95.4631		150.935
				654.051		158.675
				2149.85		1493.22
				494.731		2354.97
				255.428		122.554
				173.511		295.42
				96.7531		908.189
				460.545		166.415
				1641.58		697.268
				1847.34		13871.8
				145.13		812.081
				125.779		102.558
				1489.35		60729.4
				1173.29		239.303
				210.277		258.008
				539.882		505.051
				684.367		2041.49
				13466.7		10318.4
				94.173		170.931
				679.852		172.866
				137.389		1181.03
				397.333		864.328
				303.16		910.769
				964.951		105.138
				2829.06		488.281
				3545.03		691.462
				5386.57		137.389
				234.143		256.073
				2586.53		792.086
				122.554		99.3332
				6419.89		892.709
				157.385		4149.42
				96.1081		1113.95
				2817.45		1057.83
				302.515		408.943
				3437.32		85.1427
				296.065		1006.23
				301.225		3865.61
				189.636		5441.4
				810.146		125.134
				1983.44		560.523
				1509.35		290.259
				928.185		648.891
				103.848		182.541
				178.026		301.87
				293.484		6020.62
				2742.63		114.814
				2876.15		258.653
				391.528		167.06
				314.77		1037.19
				832.722		76.7575
				768.865		521.822
				515.372		750.804
				226.402		185.121
				425.714		556.653
				265.749		480.541
				2335.62		641.151
				199.956		396.043
				282.519		92.238
				224.467		224.467
				277.359		179.961
				271.554		4784.12
				1582.24		4028.16
				1027.52		206.407
				743.064		621.8
				188.346		999.782
				331.541		172.221
				159.965		319.93
				339.281		481.186
				1441.62		292.194
				212.857		4085.56
				351.536		4188.77
				165.77		365.727
				2749.08		849.492
				312.835		2600.08
				95.4631		85.1427
				1244.25		561.168
				171.576		79.9826
				475.38		884.324
				398.623		2639.43
				203.182		1340.35
				112.879		607.61
				190.926		4208.76
				220.597		361.212
				93.528		3394.74
				506.341		294.129
				118.039		219.307
				398.623		1600.3
				92.238		223.822
				407.008		170.285
						414.103
						417.973
						377.982
						546.978
						2613.62
						668.242
						88.3679
						299.935
						2973.55
						6527.61
						88.3679
						4971.82
						219.952
						413.458
						208.987
						419.264
						5538.79
						101.913
						359.922
						241.883
						6414.09
						128.359
						120.619
						299.29
						485.701
						167.06
						99.9782
						160.61
						230.272
						123.844
						276.714
						123.844
						399.268
						454.095
						315.415
						541.817
						267.684
						358.632
						227.692
						250.268
						3925.6
						185.121
						2079.55
						154.805
						370.242
						1228.12
						316.06
						99.3332
						4504.18
						138.679
						547.623
						319.93
						307.03
						67.0822
						250.913
						133.519
						96.7531
						80.6276
						274.134
						632.765
						91.593
						432.164
						194.796
						304.45
						101.913
						283.164
						407.653
						132.874
						2316.27
						1145.56
						153.515
						332.186
						343.151
						114.169
						316.06
						214.147
						95.4631
						268.329
						146.42
						148.355
						1286.82
						76.7575
						408.298
						91.593
						132.229
						252.848
						2006.01
						122.554
						178.671
						744.354
						151.58
						824.337
						703.073
						138.679
						124.489
						203.827
						118.039
						1044.93
						263.814
						94.8181
						330.896
						737.904
