# Supplementary material for: Quorum sensing controls Vibrio cholerae multicellular aggregate formation
Source: eLife. 2018 Dec 24;7:e42057. doi: 10.7554/eLife.42057 (PMC6351105; doi:10.7554/eLife.42057)
Supplement: Figure 3—figure supplement 1—source data 1. [file elife-42057-fig3-figsupp1-data1.xlsx]

## Sheet: Sheet1
Figure 3-figure supplement 1: Autoinducer supplementation drives V. cholerae aggregation via the cognate QS receptor
	Replicate	ΔvpsL luxO D61A	ΔvpsL luxO D61E	AI-2 responsive strain + AI-2	AI-2 responsive strain + CAI-1	AI-2 responsive strain + control	CAI-1 responsive strain + CAI-1	CAI-1 responsive strain + AI-2	CAI-1 responsive strain + control
	t = 22 h
	1	0.441	0	0.4605	0	0	0.2686	4.61878e-06	0
	2	0.0196	0	0.0131	0	0	0.0156	0	0
	3	0.2624	0	0.3928	0	0	0.2102	0	0
Volume (microns^3) of all individual aggregates
	ΔvpsL luxO D61A			ΔvpsL luxO D61E			CAI-1 responsive strain + CAI-1			CAI-1 responsive strain + AI-2			CAI-1 responsive strain + control			AI-2 responsive strain + AI-2			AI-2 responsive strain + CAI-1			AI-2 responsive strain + control
Replicate	1	2	3	1	2	3	1	2	3	1	2	3	1	2	3	1	2	3	1	2	3	1	2	3
	65521.2	143976	630.83	NaN	NaN	NaN	886.259	390.883	343357	192.216	NaN	NaN	99857	NaN	NaN	7473.21	2093.09	602099	NaN	NaN	NaN	NaN	NaN	NaN
	2373.68	20847.7	865.618				40781.4	10575.1	8580.07	445.064			2089.87			610.19	252.203	1.02214e+06
	10327.4	118.684	540.527				4027.51	325.09	106078				27768.1			456.675	4406.78	786.925
	162158	6312.82	1106.86				48067	17288.5	99973.1				1888.62			1713.18	38156.2	50018.8
	170492	15534.7	11345.9				2074.39	37365.4	111807				1124.27			866726	3465.7	1909.26
	762649	268.974	5925.16				38445.8	5841.95	643.731				251.558			160822	2767.14	34820.8
	105126	93955	18519.8				1911.84	2267.25	1671.89				663.726			142326	40544.7	868515
	777680	1515.8	8251.11				27684.3	5894.2	499.246				1193.93			717.908	11520.7	64780.1
	212.857	607.61	1.10713e+06				13915	3983	12736.6				946.246			58836.2	5405.92	22286.1
	282.519	6277.99	13837.6				2839.38	5075.67	2678.13				7240.36			8743.9	818.531	2.92419e+06
	3049.66	5304.65	1.56137e+06				62355.5	3722.42	2850.99							527593	750.804	1803.48
	730576	98.0432	1.79929e+06				761.125	1353.9	120541							261.878	40429.9	668.242
	1.18041e+06	55449.2	2757.46				1317.13	294.775	123025							491416	11055	825.627
	13098.4	12321.2	1438.4				882.388	3639.21	15026.4							892092	7151.35	202214
	1122.34	442.484	964.951				1433.24	272.199	156328							803.696	2841.96	44834.8
	1065.57	156.095	9895.91				8177.57	216.727	696.622							172997	9526.96	25131.3
	278637	328.961	1278.43				24867.5	3623.08	1838.31							60386.8	5897.43	83035.5
	353.471	1270.69	414.103				115438	3655.33	53387.1							3370.23	1448.07	362.502
	374295	2748.43	8267.88				495.376	1333.9	3645.66							158644	11634.9	449206
	451.515	8928.38	7688.65				633.41	812.726	172757							59476.1	521.822	50669
	523603	2523.97	17441.4				176451	11336.9	72675.8							537456	1357.77	310534
	5940.64	3761.12	3142.54				1297.78	48190.8	328.961							1.28966e+06	5557.5	351356
	503.116	265.104	1.80743e+06				5062.12	141.905	574.069							228295	1977.63	51012.1
	936.57	111.589	4165.54				4105.56	278.649	937317							497471	4442.26	321633
	62164.5	4364.86	8498.79				8619.41	648.246	23603.9							14051.1	530.207	496138
	124975	247.688	605.03				7941.5	893.999	44422.6							407.653	69148.2	44119.4
	107596	9699.82	541.817				804560	906.254	96056.5							93614.5	115.459	2494.3
	6630.81	2772.3	950.116				12209	12668.2	2.70437e+06							424.424	981.722	107135
	52891.1	118.684	22524.1				1072.02	3025.15	66750							62161.9	10043	584843
	210154	77768.2	835.947				3957.85	40067.4	6912.04							273244	5997.4	19453.8
	128985	7522.88	461.835				164796	4482.89	95117.4							30971.3	340.571	185229
	1420.34	96135.8	53179.4				76308.5	2801.97	1062.99							53227.8	4416.46	18099.9
	1.22048e+06	5923.87	1.1406e+06				9476.65	16815.7	189.636							100667	1203.61	227912
	593.419	735.969	1.31192e+06				1019.13	16548.7	1483.55							1.61644e+06	4466.12	7138.45
	1.5837e+06	495.376	562.458				13994.4	697.268	4728							166853	5578.14	35598.7
	359.922	12526.9	347262				45129.5	35828.3	14884.5							111994	1003.65	6997.19
	417897	3066.43	104037				2518.81	1217.8	129552							57492.6	2284.66	3057.4
	201711	403.783	1.087e+06				3870.12	3690.81	51161.1							910.769	2582.66	7829.26
	665.661	5171.78	1060.41				5404.63	3058.04	172.866							32758.7	28126.8	2.68989e+06
	894465	29883.2	1935.06				541.817	19742.8	1330.03							52756.3	431.519	928.83
	644602	121775	537.947				64140.9	8220.15	950.761							635.991	1760.91	99524.1
	535954	164.48	269.619				3579.87	439.259	500992							307.03	766.93	3.66819e+06
	691020	4771.86	14393				506.986	5547.18	605197							120683	12385	856.588
	105480	267.039	31069.4				27617.2	397.978	1102.99							3978.49	549.558	316.06
	19943.4	1291.98	1037.19				7372.59	417.328	3096.1							37891.1	886.259	1.67617e+06
	187649	8666.5	214.147				922.38	1361.64	524.402							2.08229e+06	403.138	1350.67
	780283	582.454	91478.1				9791.42	901.739	3657.27							304486	682.432	4537.08
	559.878	276.714	744.354				448.934	1709.95	14457.5							37656.3	5087.28	952.051
	1159.1	74409	12116.1				4377.11	11220.1	466.995							538440	2530.42	1855.08
	6045.14	17794.8	516.662				228.337	1139.75	3421.19							1070.73	1648.03	280774
	14558.1	319.285	7247.45				1230.7	6048.36	15116.7							13148.1	2266.6	401.203
	10975	7553.19	37132.6				40984.6	626.315	40371.9							12236	460.545	2933.55
	139247	2051.17	5100.82				172943	214.147	51103.1							275744	1753.81	2602.01
	2.58599e+06	1100.41	812.726				8994.82	1008.81	561.168							880.453	913.349	1266.82
	84785.4	637.281	441.194				1095.25	345.086	28027.4							120138	354.761	1148.14
	204644	21724.9	15325.7				4415.81	256.073	2309.17							16424.8	1451.94	178.026
	52601.4	39536.6	385142				744.354	45217.2	20078.2							111532	7782.18	1440.98
	1762.84	10175.8	4779.6				519.887	680.497	741.774							22591.2	1081.7	3701.77
	407131	712.103	54586.2				282229	8711.65	181470							135227	228.982	60304.3
	10892.5	3478.6	29513.6				7082.33	464.415	295.42							31637.6	446.354	2.14703e+06
	471650	11480.1	626.96				347.021	10526.7	16801.5							310775	928.185	2604.59
	178264	581.164	34744				63318.5	4486.12	2570.41							777.895	1174.58	111792
	57703.6	4907.32	445245				445.064	15427.6	810.146							255.428	3717.9	3016.12
	3901.09	918.51	546160				4481.6	505.696	8181.44							300000	1377.76	3138.03
	18349.6	5950.96	1557.73				3751.44	8637.47	38902.5							432.164	815.306	9114.14
	39970.7	150.29	2.64861e+06				1153.3	96.1081	1.11343e+06							429.584	2184.04	16641.5
	681.142	1737.69	790.796				23876.1	1675.12	350.891							344544	747.579	9388.28
	20376.9	793.376	224259				4187.48	495.376	499.246							3576	413.458	1989.89
	1.09069e+06	330.251	48539.1				220.597	374.112	1137.82							4595.13	8302.06	220.597
	286481	1386.15	2541.38				13179.1	924.96	74441.9							279.939	1602.88	810.146
	62788.9	2866.47	403.783				2641.36	443.129	34598.9							45721.7	954.631	5255.63
	790.796	142.55	3637.92				9007.72	37483.4	2660.71							861.748	931.41	308.32
	329539	176.736	1419.05				784637	1857.01	1126.21							108866	370.887	2133.73
	832.077	67962	575070				307.03	3239.29	476.025							279524	1891.2	53934.1
	510.856	5983.86	1010.1				317.35	721.133	283514							15779.8	928.83	18808.8
	13615.1	1659.64	713.393				1555.79	1032.03	563.103							3219.94	36084.4	247089
	78991.2	527.627	799.826				291.549	1025.58	1.30079e+06							788.215	7110.71	944.31
	106165	6174.14	768.22				251.558	868.198	416325							1044.93	1470.65	197944
	157739	8918.06	22686.7				13217.8	1383.57	128232							192069	18632.7	9601.78
	36427.6	271.554	762.415				31783.4	139.97	354.761							23566.5	972.691	1300.36
	694.687	6852.7	403809				301.87	2751.66	186858							113864	16817.6	18776.6
	126176	1822.83	10381.6				214.147	98.0432	1.80191e+06							64375.7	561.813	694.042
	87115.2	2077.61	928.83				6777.88	688.882	638.571							7612.54	2586.53	5492.35
	2018.92	2671.68	460.545				814.661	611.48	28515.1							1286.17	1410.02	353.471
	2809.07	1157.17	252.848				2.88376e+07	271.554	2644.59							1164.91	1501.61	578.584
	6401.19	2700.06	184001				975.271	1755.1	24407.6							158389	1909.26	2370.45
	128953	3487.63	39088.3				719.843	624.38	8007.29							1568.69	975.271	644.376
	339.281	130.939	37262.9				339.281	841.107	495.376							11197.6	1277.14	5982.57
	63224.3	1831.21	246.398				77423.1	3101.26	229762							71307.1	3975.91	9747.55
	18628.8	1847.98	539.237				220.597	725.648	582.454							78548.1	3198.66	5758.75
	6118.67	5345.29	681394				309.61	6296.05	1197.16							5289.17	1886.04	15875.3
	15635.3	1293.27	1412.6				1.34013e+06	702.428	51085.6							1950.54	357.987	46477.6
	55590.5	5684.57	566.328				18855.2	206.407	197.376							227060	873.358	959.791
	301769	21071.5	11664.6				6316.69	490.861	295.42							223809	2496.88	197.376
	664795	160.61	2981.93				1403.57	1992.47	254804							417.973	516.017	15436.6
	723.713	3060.62	108967				1364.86	2575.57	220739							7364.85	428.294	7854.42
	119641	5868.4	5522.02				35076.2	729.519	327.671							28190	5106.63	2393.03
	131473	427.649	1.30881e+06				2480.11	7469.99	136280							4927.96	1575.14	1089.44
	246852	5182.1	786.925				2983.22	845.622	4586.1							74478.6	324.445	1.02256e+06
	438779	225.112	3183.18				342.506	1003.65	7904.73							83149	3390.23	74848.2
	71601.2	1175.23	621.155				4791.21	1486.77	380.562							44239.4	621.155	290.259
	153741	176.091	9470.2				189.636	36902.3	18064.5							147077	1867.34	41116.9
	445.064	306.385	31893.7				2543.96	991.397	291.549							115268	1541.6	160310
	2941.29	586.324	437.324				686.947	2211.13	71906.9							10965.4	2481.4	326762
	4410.65	4274.55	474.735				11143.4	831.432	214477							43960.1	45279.2	96044.9
	11791	390.238	558.588				4005.58	160.61	3488.27							84873.1	4480.96	35709.6
	971299	1004.3	347.021				6203.81	1810.57	12539.2							38360.7	424.424	12984.3
	117150	5078.25	595.999				1976.34	10465.5	420.554							73556.2	754.029	457.965
	1.6117e+06	2247.25	425.714				19459	19718.9	2051.17							40626	486.991	3101.26
	553972	908.189	2969.68				445.064	213.502	930.12							334.121	1632.55	397.333
	1042.35	189.636	2046.01				434.744	563.748	7021.05							13375.2	666.952	481366
	308012	268.974	377.982				3001.28	232.207	1172.65							506.986	6350.87	33151.5
	788.215	341.861	489.571				472.155	566.973	10273.2							428.294	587.614	1047.51
	18077.4	529.562	290.259				390.883	231.562	10797.6							404880	330.251	8325.93
	215716	1175.23	381.852				224.467	996.557	2599.43							94501.4	434.099	211779
	10537.1	139.97	16734.4				232.207	572.133	1184.26							25186.8	125.779	6054.81
	7055.24	1553.86	124806				537.947	2374.97	30359.8							1863.47	887.549	3912.7
	804727	1669.96	30870.1				826.272	1266.18	281.229							207750	688.882	3.28118e+06
	43662.1	1099.12	2552.35				188760	3066.43	592.129							2376.26	759.19	2275.63
	3668.88	190.926	125302				308.32	877.228	258.008							157808	1693.82	1029.45
	599.869	993.332	26640				640.506	145.13	119616							142715	2850.35	6668.87
	21659.2	4819.6	268.329				272.199	24271.5	3479.89							39852.6	3474.73	780.475
	7066.2	11313.7	1024.29				6217.36	281.229	2051.17							356.051	1588.69	10286.8
	1597.07	688.237	498097				699.203	233.498	208.987							2867.76	88.3679	4171.99
	10565.4	389.593	494145				18745	365.727	2789.07							32561.3	1451.94	3428.29
	4911.83	194.796	42452.7				4215.21	2545.9	704.363							114803	893.999	7175.86
	438.614	1022.36	4288.1				2654.91	2727.15	107559							14670.4	417.328	80060
	516.017	124.489	83710.8				3305.73	502.471	1130.08							14620	1333.26	792.086
	456.675	295.42	2815.52				261.878	2723.92	1555.79							3991.39	5850.34	215.437
	94938	1602.88	12199.9				1066.22	3555.35	828365							77922.4	92.883	7508.04
	1685.44	723.713	189375				1058.48	373.467	274.779							7840.87	1101.05	264.459
	47695.4	674.692	696.622				3208.98	212.857	1192							83455.4	453.45	388.303
	167.705	1061.06	47698				313.48	551.493	609.545							12461.8	600.514	3512.78
	4653.83	3328.95	160285				228.337	427.004	97942.5							9485.68	154.16	2652.33
	327.671	1071.38	6772.72				30349.5	111.589	50563.2							8123.39	1180.39	8798.08
	1834.44	846.912	149673				4102.33	7582.86	1117.18							92841.1	97.3981	1039.77
	5160.17	2785.84	1695.11				2225.32	1615.13	481.186							20150.5	1613.84	192.216
	177492	166.415	55010				210.277	236.078	1124.92							109096	426.359	3221.88
	597.289	818.531	468.285				758.544	11250.5	2625.23							119171	6990.09	3604.38
	207.697	172.221	8727.13				18380.5	730.809	205109							630391	152.87	156562
	7358.4	1353.9	3670.81				841.752	875.293	58724							451.515	606.32	169797
	1.77161e+06	547.623	1382.92				3405.71	844.332	528.917							38128.5	685.657	7345.5
	5925.16	245.753	322.51				686.302	194.151	741.774							154147	109.009	1560.95
	470.865	245.108	666749				9364.41	316.705	5557.5							22605.4	3601.8	281041
	588.259	251.558	170652				774.025	844.332	310.9							414.103	1562.89	15728.2
	79439.5	717.263	70580.8				187.056	820.466	12023.2							1044.93	522.467	508.921
	1784.13	268.329	527.627				441.194	311.545	437652							88580.7	203.827	27054.1
	407.653	142.55	1224.89				26479.4	470.865	18905.6							25122.3	747.579	1206.19
	17860.6	276.714	1232.63				50899.9	190.281	135632							11529.1	813.371	208.987
	1192	433.454	320969				650.181	3079.33	42749.4							3146.41	1534.5	7323.57
	25465.4	314.77	585562				1282.3	7031.37	349.601							335.411	912.704	995520
	43097.7	15161.9	6406.99				8684.56	1395.18	1342.93							114360	354.116	6858.51
	8307.87	139.97	134305				47776.7	750.804	8665.21							2006.66	293.484	41538.1
	1142.98	528.917	2211.78				356.051	152.87	35609							65245.8	221.242	12036.1
	116867	153.515	5193.71				40606	646.311	19865.4							390.883	4934.41	861.748
	97361.4	234.788	265.749				3196.72	127.714	551.493							321.22	163.835	2845.83
	24117.3	105.138	1261.66				180.606	143.195	236.078							185727	101.913	277.359
	633.41	721.778	1073.96				2097.61	887.549	227144							47999.9	4783.47	3675.33
	1056.54	1951.83	357.342				2193.07	121.909	185.766							3618.57	4638.99	4849.27
	20248.5	199.956	864.328				28253.2	454.74	834.012							33587.5	242.528	1.12244e+06
	61287.3	137.389	3931.4				1282.3	1305.52	245.108							16738.3	3306.38	1016.55
	32950.2	514.727	180.606				94828.4	907.544	178.026							535134	1249.41	12895.3
	312.19	236.078	389.593				393.463	2085.35	5.93019e+06							599.869	297.355	282.519
	25142.3	3931.4	5333.03				148641	650.181	66527.4							10330.7	385.077	9965.57
	13482.2	336.056	20284.6				4953.11	537.302	1284.88							939.15	825.627	2518.81
	39499.1	612.125	3204.46				416.683	777.25	5170.49							63102.4	379.272	5615.55
	28422.2	4759.61	841.752				227.047	1704.15	232.207							223.177	844.332	312.19
	701.783	1068.15	497.311				1656.41	180.606	220.597							143518	155.45	3486.98
	62092.9	188.991	4223.6				1217.15	2968.39	207.697							904.319	2084.71	6002.56
	127815	164.48	926.895				946.891	117.394	55858.8							9165.75	1401.63	4779.6
	238265	578.584	2033.11				343.151	41956.7	590.194							1280.37	2649.1	119110
	594.709	1269.4	620.51				1935.06	125.779	7461.6							1906.68	139.324	216.727
	362.502	240.593	12430.2				3354.75	512.147	9419.88							3641.79	166.415	1560.95
	412.813	598.579	11242.7				261.878	4665.44	820.466							62018.8	951.406	71601.8
	41431	1080.41	1680.28				396.688	105.138	740.484							4028.8	1291.98	287.679
	10640.3	154.805	44000.7				6741.76	227.047	2.26729e+06							37933.7	270.909	549.558
	642.441	199.311	234.788				13915.7	2185.33	8282.07							13911.2	570.198	1573.85
	374083	250.268	900101				251.558	2522.03	483.766							6327.65	4703.49	572.778
	36830.7	1567.4	8734.87				264.459	196.731	824.337							7871.83	190.281	2883.24
	18890.1	888.194	7680.26				785.635	90.3029	224.467							6799.81	68.3722	5066.64
	339.281	752.739	22589.3				638.571	183.186	184.476							40752.4	76.7575	156.095
	114065	828.207	12300.5				44491	2986.45	1348.74							446.999	7246.16	58013.2
	18792	127.069	190359				36228.2	194.151	592.129							70923.9	2987.74	412.168
	461.835	1062.99	387408				16086.8	282.519	93756.4							330354	512.147	522.467
	80715.3	871.423	353.471				232.207	523.112	179.316							1203.61	299.935	11393.6
	483.766	219.307	327.671				814.661	343.151	1426.79							5882.59	715.328	594.709
	959.791	124877	9694.02				1522.89	254.138	901.739							539.237	143.84	2334.98
	1390.66	481.186	1932.48				1225.54	650.181	78435.8							18125.1	1233.92	1204.9
	138868	378.627	6470.85				1473.23	40133.8	9613.39							7972.46	487.636	5908.39
	68067.8	305.095	2896.14				2741.34	201.892	583.099							172288	447.644	425.714
	9192.84	223.822	1296.49				1486.13	2268.54	31574.4							5952.25	1202.32	454.74
	143.195	193.506	7554.48				3692.74	468.93	487.636							586.969	646.311	2216.29
	10665.4	3961.07	4399.04				1295.2	121.909	238.658							1.13145e+06	1645.45	1253.92
	1898.3	460.545	6981.71				485.056	2811	46949.1							58709.8	643.086	2899.37
	4.88271e+06	208.987	397.333				468.285	351.536	285.099							10717.7	214.792	46217
	41730.3	508.276	1062.99				2941.29	134.164	3254.13							24242.5	817.241	261.878
	1253.92	2775.52	2852.28				8109.2	490.861	1357.12							54226.9	1163.62	3002.57
	205.117	1677.05	806.276				744.999	505.696	834.012							282.519	217.372	9030.29
	648.246	2750.37	300.58				2064.07	731.454	293557							68121.9	10188.1	434.744
	50847.6	234.143	2402.06				118859	772.735	246.398							37529.9	628.25	7082.33
	2337.56	706.943	37021				5561.37	757.899	494.086							62014.9	132.874	1835.08
	1652.54	163.835	388412				6501.81	544.398	715.973							5950.96	5860.66	40010.6
	1952.48	120.619	1062.99				3007.09	795.956	4415.17							838.527	2018.27	7988.58
	1.15683e+06	640.506	944655				838.527	681.142	35982.5							530575	1606.1	744.354
	1053.96	332.186	17551				756.609	2193.07	841.107							40241.6	1102.99	432.164
	366269	246.398	193.506				1277.14	107.073	3932.69							1256.5	457.32	203251
	1.31615e+06	477.315	1555.79				11500.1	1482.26	168.995							577516	1393.24	274.779
	1188.13	463.125	301007				1764.78	171.576	3139.96							905.609	315.415	584.389
	96714.4	350.891	1948.61				2105.99	125.779	740185							648045	864.973	2312.4
	83172.2	614.705	744.999				288.969	7322.92	165.125							313.48	488.926	8189.18
	2411.09	343.796	245.108				18990.7	1369.38	928.83							435.389	6503.74	13731.2
	3105.78	404.428	199.956				510.856	11762	466.35							3396.03	436.034	222958
	1321	437.324	3073.52				377.982	369.597	296225							35179.4	1865.4	9036.74
	1284.88	556.008	308.32				64855.6	137.389	602.449							31335.1	667.597	2025.37
	414.103	1411.31	1300.36				3392.81	585.034	181.896							2325.3	1249.41	9938.48
	3428.29	254.138	294.129				1891.2	110.944	37318.3							10805.4	647.601	4646.08
	120727	368.307	239.948				563.103	650.826	942286							1864.11	321.865	5015.68
	483.766	2336.91	2839.38				171.576	236.078	274.779							196344	1470.65	640.506
	95661.7	34886	706.943				2135.02	125.134	1114.6							599.869	1842.18	167.705
	2944.52	310.255	16312.6				2020.21	1634.48	597.289							205581	500.536	19186.1
	37457	785.635	243.818				15294.7	823.692	5449.78							1630.61	389.593	679.207
	715.973	773.38	3986.23				163.835	171.576	24523.7							294415	433.454	509.566
	20434.3	181.251	381.207				3846.9	3348.3	30248.9							8761.96	1638.35	265.749
	289919	706.298	15784.9				25831.8	2717.47	276.069							543.753	778.54	1.25603e+06
	11641.3	89.0129	332.831				1305.52	6277.99	396.043							9584.36	542.463	427.649
	14543.9	852.073	15988.1				185.766	966.886	1291.33							2952.91	1806.7	483.766
	681.142	242.528	3442.48				2231.77	120.619	2403.35							4241.66	536.012	3854
	7291.32	238.013	237.368				864.973	3851.42	13648							39796.5	348.311	624.38
	2799.39	92.238	210.277				291.549	319.285	820.466							332.831	1380.34	210.277
	77776.6	1714.47	42642.3				565.038	864.973	12152.2							65611.5	1062.35	4609.96
	123558	305.095	14001.5				1416.47	2438.18	25102.9							55608.5	742.419	18331.5
	1150.72	64027.3	2534.93				181.896	395.398	454.74							7889.89	690.817	2199.52
	1168.78	873.358	7788.63				6969.45	709.523	282.519							116723	679.207	252.848
	51335.3	341.216	503.116				22246.8	533.432	2844.54							320259	2576.86	3485.69
	30988.1	265.104	2533.64				241.238	1702.85	14495.6							272.199	701.138	323.8
	1512.57	62855.3	2267.89				807.566	93.528	5905.81							10434.5	746.289	611.48
	1350.67	210.922	3883.67				967.531	1787.35	696.622							55969.7	363.147	13726
	5809.06	241.883	2332.4				1958.28	2300.14	493.441							5232.41	525.047	735.324
	8760.03	1021.71	183.186				1465.49	136.099	520.532							2639.43	1004.94	1114.6
	358.632	380.562	3111.58				72413.9	828.207	892.709							13685.4	708.233	132752
	403.783	285.099	555.363				2763.91	256.073	6037.39							11440.1	1149.43	5612.33
	517881	261.878	472.155				2747.79	612.125	3644.37							5062.12	166.415	1.81457e+06
	350.891	2666.52	13048.8				291.549	209.632	520.532							3846.9	165.125	675.337
	1353.25	1920.23	296.71				3606.96	684.367	6000.63							323.8	483.121	57606.8
	824.337	852.718	897915				53670.9	133.519	1480.97							1540.31	390.883	1851.21
	5325.29	3939.79	20013.7				5925.16	2418.83	313.48							6592.11	2407.86	468.285
	1269.4	286.389	559.233				230.917	1355.19	326.381							94717.4	817.886	283.809
	370.242	358.632	1403.57				307.03	250.913	252.848							10709.9	1639.64	283.809
	322258	427.004	2590.4				15176.7	7190.05	1016.55							1849.92	83.2077	6127.05
	1068.15	223.177	2875.5				3620.5	2777.46	11821.9							3889.48	443.774	339833
	147281	129.004	1248.12				1573.85	121.264	7709.29							75003	837.237	172.866
	3361.85	1070.73	1032.03				539.882	2594.27	219.307							8790.99	301.87	1349.38
	1702.85	913.995	861.103				539.882	1132.66	37484.1							5665.86	454.74	1.17985e+06
	9732.07	885.614	3297.35				166.415	1003.65	841.107							1807.35	394.108	208.987
	69801.6	341.216	18241.2				30527.5	921.735	25695							22725.4	6169.62	417.973
	252.848	1451.3	2167.27				4677.69	758.544	5237.57							16859.6	223.177	315931
	424.424	1145.56	392.173				919.155	126.424	1153.3							214.147	9846.89	1488.71
	181315	247.043	367.662				172.866	234.788	7407.42							265.749	781.12	938.505
	66566.1	183.831	8420.75				2863.89	5607.17	1847.98							7159.73	9647.58	152.225
	2550.41	142.55	4195.86				3367.01	1479.03	322.51							677.272	1437.11	4153.93
	271234	142.55	2973.55				1101.7	975.917	335.411							5050.51	174.801	605.675
	697.913	541.817	30442.4				158396	243.173	34239							108531	325.736	5255.63
	1052.67	10103	197.376				2522.03	447.644	267.039							601108	234.788	362.502
	134154	170.931	4857.01				9720.46	583.744	128420							8380.11	1434.53	86810.8
	2.36946e+06	229.627	3413.45				5903.23	6178.01	85118.9							105591	4384.85	534.077
	423.134	110.299	7972.46				669.532	169.64	6436.02							45605.6	1219.09	219.307
	250.268	581.164	273.489				1142.98	251.558	623.09							14367.8	1562.24	7131.35
	1.1257e+06	106.428	3665.01				519.887	1682.21	830.787							3839.16	440.549	1606.1
	8137.58	132.874	650.181				85493.6	452.805	7657.69							1199.74	150.29	895.289
	541.817	77734.7	843.687				117468	459.9	273.489							237.368	984.302	962.371
	348.311	27323.1	211.567				8939.99	216.727	1203.61							2465.27	1554.5	337.991
	2563.96	286.389	336.701				2309.17	100.623	279.939							354.761	1043.64	4984.72
	806.921	136.744	354939				3053.53	1983.44	52097.7							3661.14	174.801	1486.77
	357.342	121.909	1755.1				536.012	165.77	14048.6							78040.4	1973.12	824.337
	11430.4	1550.63	949.471				5812.93	122.554	2827.77							8894.84	410.233	51561
	376.692	4965.37	1720.92				1700.27	303.805	1612.55							362.502	41567.7	1473.87
	348.311	276.069	301.87				13375.2	97462	13849.9							263.168	4189.41	1344.87
	8436.87	681.142	787.57				183.186	104.493	4073.31							7271.96	621.8	24065.7
	4559.01	89.6579	851.427				2678.13	1966.02	4750.58							11450.4	2491.72	12054.1
	337.991	123.199	198.666				52339.6	3416.03	10818.3							18814.6	94.173	250.268
	401.203	114.814	2196.3				10652.5	366.372	1297.78							46918.8	697.913	76442.7
	452.805	1791.87	259.298				465.705	514.727	476.025							1935.06	304.45	835.947
	206.407	2622.01	15947.5				4211.99	87.7228	1124.92							139830	674.692	210.277
	722.423	132.229	628.25				8230.47	4271.97	236.078							810.146	119.974	2175.01
	4284.87	3516.01	52889.1				1300.36	275.424	2229.19							887.549	2575.57	211.567
	178.026	212.857	2309.17				372.822	480.541	11707.8							8357.53	99.3332	6584.37
	20324.6	479.895	3150.28				212.857	1297.78	1137.82							129242	1576.43	299.29
	28271.3	528.917	1.26625e+06				5867.11	509.566	2583.31							319952	914.64	5934.19
	954.631	2322.07	580.519				19428.7	651.471	9501.16							30512.1	465.705	196.086
	37998.2	375.402	26709.7				2941.29	3159.31	2741.34							19123.6	212.212	102597
	3345.72	334.766	921.09				1950.54	135.454	864.328							1269.4	33931.3	872.068
	26387.8	132.874	366.372				14448.5	643.086	262611							17595.5	136.744	1496.45
	4591.9	73.5324	1171.36				8602	4161.03	77903							4270.04	288.969	1679.63
	470.22	112.234	3297.35				530.207	5213.7	1078.47							19484.8	1553.21	525.047
	678.562	283.164	288.969				1762.84	4504.83	2196.3							108338	2813.58	4208.76
	476.025	121.264	14597.5				48158.5	296.71	223.177							4276.49	111878	2205.97
	8488.47	95.4631	266061				13726	3114.16	241.238							54678.4	72.8874	412069
	49785.3	87.7228	2314.33				1282.3	7295.83	508.921							4481.6	342.506	1815.09
	313.48	2302.72	183.186				16755.7	346.376	267.039							3928.18	535.367	16311.9
	701.783	690.817	207.697				491.506	281.874	26344.6							5588.46	683.077	551.493
	385.722	108.363	175.446				318.64	103.848	99384.8							906.899	839.172	387698
	212.857	159.32	439.904				460.545	970.756	232.207							4993.75	115.459	179.316
	1012.04	377.337	260.588				1857.66	105.138	13920.8							88219.5	195.441	199.956
	185.766	4739.61	388.948				10475.1	8860.01	23881.3							180.606	361.857	4400.33
	870.778	81.9176	232.207				250.268	1159.75	901.739							202.537	147.71	197.376
	819.176	749.514	1639				2176.95	5557.5	239.948							9048.35	641.151	352.181
	35981.2	273.489	466.35				501.181	461.835	8065.34							225748	503.761	216.727
	7999.55	244.463	1426.79				207.697	883.034	696.622							47694.1	82.5627	1323.58
	1145.56	58102.2	161.255				792069	3098.68	518.597							64998.7	1435.82	7133.93
	74097.4	417.328	1269.4				477.96	221.242	238.658							1566.11	353.471	903.029
	2531.06	298	165.125				6276.05	365.727	5850.34							38294.9	991.397	47580.6
	673.402	4784.76	430.874				5336.9	198.666	3186.4							7204.88	310.9	712.103
	374.112	123.844	1708.02				2547.83	241.238	43732.4							3397.97	924.315	1526.76
	227.047	1720.27	2296.27				14293.7	2354.97	1230.7							219.307	233.498	714.038
	11107.3	489.571	167.705				1137.82	370.887	835.947							1715.76	352.181	2799.39
	3301.22	1269.4	183.186				524.402	484.411	4473.86							1044.93	781.765	2370.45
	1692.53	244.463	267.039				557.298	1023.65	4189.41							2625.23	327.026	435.389
	2144.69	689.527	1019.78				503.116	4577.71	536.012							1631.9	504.406	63237.8
	101885	331.541	219.307				161.255	232.207	215.437							96813.1	479.895	163.835
	14552.3	74190.9	506.986				371.532	875.293	918.51							337056	1324.87	5627.16
	963.661	72.8874	220894				2022.14	1246.83	237.368							349182	1796.38	20045.3
	294.129	563.748	9635.32				530.207	1580.3	10123.6							394.753	670.822	634.7
	307.03	99.9782	1328.74				176.736	316.705	261.878							31670.5	114.169	1493.87
	24691.4	334.121	291705				2667.16	632.765	363.792							1026.87	1399.7	841.752
	322.51	545.043	4144.9				397.333	151.58	1141.69							33948.7	490.861	420.554
	468.285	5328.52	2457.53				1141.69	2056.97	4222.31							290.259	561.813	339.281
	510.856	111.589	5178.23				1529.99	366.372	319.93							390.883	179.961	161.255
	532.787	646.311	8804.53				3441.19	625.67	2641.36							81085.6	512.147	5085.34
	397.333	126.424	605.675				4431.29	176.091	22456.4							310.9	2225.32	2289.18
	216.727	196.086	3937.85				183623	221.887	741.129							6285.73	233.498	993.332
	2812.29	804.986	8969.01				794.666	697.268	3343.79							903.029	137.389	350.891
	619.22	141.26	936.57				5640.71	1798.32	392.173							6746.92	970.111	325.09
	1945.38	82.5627	2629.1				2805.84	106.428	299.29							516.662	2654.91	802.406
	685.012	81.9176	2035.69				848.847	25831.8	1749.3							66472	1615.13	454.74
	187.056	192.861	168.995				1638.35	1519.02	279.939							2138.89	1179.1	23169.1
	12113.5	191.571	37590.5				59367.7	469.575	17136.9							11802.6	216.727	45752.6
	607.61	506.986	501.181				279.939	4568.04	1065.57							45048.3	1079.76	681977
	1929.9	97.3981	1815.09				508.921	176.091	12890.7							10364.2	1324.87	365.082
	20324	203.182	18690.1				283.809	334.766	176.736							1782.19	154.805	1148.14
	83601.1	128.359	227.047				179.316	7455.15	227.047							4818.31	371.532	319.93
	466.995	699.848	81361				56158.7	250.268	270.909							134731	1057.19	6650.81
	528.272	123994	1456.46				1062.99	868.843	3299.28							47641.2	284.454	528.272
	80685.7	196.086	35095.6				774.025	18863.6	5612.33							483.766	272.199	8951.6
	447.644	318.64	621.155				149.645	565.683	13897.6							348.311	14346.6	331.541
	2426.57	79.9826	437.324				166.415	405.718	76507.2							263.168	134.809	355494
	1.13626e+06	267.684	462.48				3092.87	4196.51	1870.56							1867.98	3276.71	1667.38
	661.791	78.0475	8754.87				448.934	3998.48	175.446							13246.1	102.558	490.216
	1046.87	101.913	466.35				198.666	2361.42	197.376							2146.63	77.4025	205.117
	1429.37	89.0129	1026.87				241.238	157.385	4230.69							211697	1785.42	44912.8
	789.505	621.155	214.147				602.449	6257.99	199.956							56430.3	427.004	992.687
	159488	259.298	712.103				3070.3	245.108	14325.3							9578.56	236.078	3316.7
	212097	376.692	2906.46				163.835	266.394	19342.9							48027.6	123.199	1573.85
	189.636	552.138	911.414				613.415	336.056	768.22							594.709	1580.95	247.688
	101165	4653.18	4682.85				196.086	126.424	7933.11							41602.6	7314.54	1635.13
	19017.8	223.177	11845.8				4698.33	7566.09	775.96							19604.1	528.272	1070.09
	228.337	172.221	17818.1				15364.4	646.311	165.125							1277.14	188.346	162928
	49397	192.861	250.268				11371.7	866.263	357.342							3951.4	197.376	1722.21
	563.103	226.402	25727.3				1013.97	1130.72	2538.16							272.199	278.649	2538.16
	49193.2	235.433	10738.3				250.268	3744.99	36023.1							99631.2	376.692	3247.03
	159578	1033.97	228.337				835.947	433.454	18803							4291.97	5670.38	7363.56
	12931.4	696.622	13241				729.519	405.073	270.909							11197.6	1310.68	580.519
	4793.79	124.489	2370.45				318.64	595.354	2254.35							32509	1970.54	208.987
	199.956	159.32	312.19				2534.93	361.212	1233.28							7674.46	552.138	8944.5
	50023.3	2536.87	508.276				205.117	141.26	3777.24							2002.79	146.42	387.012
	1135.24	1035.9	578.584				561.168	1315.2	205.117							6826.9	1957.64	1506.12
	421.844	2509.13	205.117					33660.4	1889.91							473.445	440.549	16543.5
	4018.48	148.355	429.584					172.221	719.843							198.666	910.124	2110.51
	2254.35	183.831	108271					456.675	634.7							26181.4	425.069	350.891
	17914.8	118.684	775.96					621.8	1351.96							1364.22	150.935	247556
	517.307	383.142	241.238					245.108	5043.42							156704	220.597	6221.87
	1857.66	296.065	2612.33					1487.42	80757.9							101233	160.61	2873.57
	168.995	163.19	499.246					102.558	255.428							73168.6	454.095	10896.3
	414.103	278.649	2693.61					2608.46	1072.02							28806.6	4731.23	2318.85
	201.246	104.493	143.195					2555.57	252.848							70689.8	87.7228	199.956
	1357.12	220.597	975.271					558.588	408.943							3167.05	794.021	3156.09
	1.53878e+06	595.354	446.999					1599.01	201.246							17802.6	285.099	5247.24
	844.977	30890.7	8883.23					2944.52	7427.41							832842	772.735	522583
	908479	2526.55	9052.87					302.515	6560.51							11182.1	2353.68	212.857
	22129.4	219.952	714.038					914.64	893.999							15697.2	504.406	1674.47
	1112.02	113.524	319158					102.558	232.207							731.454	3187.69	771.445
	274.779	168.35	11771					187.701	878.518							2018.92	2793.59	944051
	22640.9	1464.84	1318.42					5968.38	20285.3							55733	783.7	7139.09
	293448	114.814	218.017					3006.44	1215.22							460.545	448.934	1251.34
	3921.73	188.991	6347					1490.64	576.649							14954.2	940.44	319.93
	7201.66	385.722	5882.59					1402.92	3754.02							3142.54	554.073	399.913
	127180	266.394	1999.56					11277.5	4501.6							2264.02	164.48	383.142
	101715	1415.18	594.709					218.662	5708.43							203.827	1086.86	2151.14
	2224.03	1093.96	187.056					137.389	2631.68							242.528	721.133	28161
	74625.7	1235.21	1947.96					432.809	3912.7							1658.99	223.177	1261.02
	2856.15	1820.89	377.982					120.619	2175.01							1757.68	330.251	9039.32
	26156.9	268.974	270011					9054.16	175.446							277.359	410.233	2444.63
	13153.3	352.181	562.458					1658.99	185.766							154.805	108.363	273.489
	472.155	104.493	2809.71					820.466	6610.17							54801	525.692	3239.29
	599.869	392.173	635.991					252.848	2097.61							2847.77	579.874	66204.9
	1847.98	104.493	979.142					434.099	367.662							9794	94.8181	241.238
	5489.13	12090.3	285370					442.484	3466.99							225.757	98.6882	282.519
	5424.63	117.394	485.701					23498.8	245.108							528.272	492.796	7217.78
	7079.75	3726.29	476.025					865.618	977.852							1723.5	275.424	363.792
	17609.1	648.246	375.402					176.736	215.437							739.194	1130.08	1137.82
	216.727	10995.7	131035					4946.66	14385.3							225.757	2801.97	198.666
	303.16	269.619	477.96					505.051	522.467							10193.9	6754.01	137165
	3932.05	695.332	5289.17					82.5627	2160.82							2453.66	502.471	328.961
	4578.36	236.723	155218					252.848	476.025							206.407	194.796	168.995
	14403.3	248.333	211.567					311.545								451.515	222.532	518450
	4262.3	121.264	18437.3					173.511								308.32	189.636	37230.6
	264.459	2153.08	1153.3					6623.72								9427.62	218.662	356.051
	2692.96	3019.99	197.376					172.221								4406.78	352.826	2634.91
	2551.06	275.424	630.83					297.355								44500	2872.92	171.576
	45003.1	554.718	512.147					112.879								11455.6	739.194	2741.34
	1635.77	217.372	25039.7					2283.37								691127	872.068	861.748
	1115.89	1188.13	250.268					193.506								269.619	1194.58	1029.45
	316.06	112.879	212.857					128.359								1184.26	1102.34	72901.5
	398.623	210.922	264.459					466.35								272.199	176.736	699.203
	360705	323.155	193.506					901.739								683.077	146.42	1075.89
	2749.72	1097.18	201.246					147.71								136596	785.635	857.233
	1657.7	5131.14	1560.95					1147.49								379.272	1232.63	198.666
	10506.7	98.6882	62078.7					2458.17								130565	258.653	1072.02
	1793.16	18045.1	1538.37					217.372								287.679	608.255	212.857
	9081.89	32290.4	5047.93					367.662								15253.5	451.515	681.142
	269.619	263.168	40437.6					207.052								534.077	874.003	197.376
	12828.2	118.039	5867.11					150.29								3757.89	136.099	849.492
	1283.59	1251.34	1749.3					129.004								4183.61	196.086	50373.5
	57928	13487.4	522.467					373.467								11646.5	204.472	398.623
	358.632	175.446	42022.5					197.376								67894.2	2109.86	290.259
	715312	196.731	406.363					141.905								21150.9	165.77	559.233
	1486.13	232.207	1.24208e+06					151.58								26343.9	117.394	801.116
	256.718	150.935	1867.34					2602.01								247.688	4998.91	24092.8
	32451	434.099	5300.78					378.627								290.259	454.095	998.492
	1235.86	2180.17	22019.1					523.112								665.661	614.06	6317.98
	740.484	138.679	632.765					74.1774								190.926	323.8	4533.21
	1648.67	167.705	98675.3					717.263								45076	387.012	6966.87
	178.026	1229.41	779.83					119.329								26616.1	103.848	14652.3
	4706.07	197.376	214.147					2334.98								305.74	221.242	1044.93
	410.233	172.866	4012.03					365.727								30098	1760.91	3556.64
	33231.5	655.341	1302.94					182.541								3436.67	502.471	35102
	1942.8	1103.63	2947.75					2176.95								13137.8	273.489	198.666
	279.939	172.221	617.285					205.762								5996.11	353.471	92296.7
	2441.4	20521.3	7391.94					198.021								23236.2	1449.36	1083.63
	446.999	276.069	630.83					1084.28								696.622	919.8	1389.37
	3103.84	59474.8	2322.07					357.342								318.64	279.939	3889.48
	144.485	1822.83	155207					270.909								264.459	191.571	1159.1
	1716.4	203.827	254.138					353.471								557.298	170.285	1612.55
	7028.15	257.363	110827					4609.32								5205.96	899.159	285319
	1026.87	758.544	698.558					2629.1								10691.9	213.502	121595
	11952.9	303.805	911.414					294.775								13861.5	254.783	113909
	3199.3	84.4977	4922.8					294.129								7755.73	601.159	203.827
	1906.04	104.493	2873.57					896.579								1444.85	339.926	68199.3
	489855	130.294	508.921					181.896								2586.53	256.718	138512
	1607.39	1604.17	8917.41					251.558								303.16	198.666	915.93
	807.566	113.524	2602.66					417.328								28933.1	102.558	1050.09
	594.064	387.012	2486.56					966.886								2053.75	165.77	11048.6
	377.982	138145	2226.61					1078.47								2693.61	1380.34	70681.4
	119491	326.381	448.934					329.606								3257.36	1096.54	1573.85
	256.718	87.7228	5482.03					2576.21								2205.97	334.766	628.895
	632.765	643.731	227.047					392.818								25855	1798.32	36675.9
	35947	419.264	366.372					97.3981								3470.21	879.808	1153.3
	505.696	391.528	205.117					926.25								4671.24	211.567	3676.62
	4135.87	556.653	2357.55					354.116								11187.2	247.688	1342.93
	3026.44	242.528	647.601					218.017								799.181	267.684	4493.22
	11087.9	5927.1	516.662					3450.22								11169.2	102.558	183.186
	4081.69	890.774	570.843					847.557								6483.75	180.606	4262.3
	27129.6	211.567	2875.5					8367.86								215.437	1611.26	344.441
	2015.05	2545.9	296.71					166.415								1426.79	101.268	1532.57
	207.697	10502.2	5308.52					1782.19								5449.14	466.35	37132.6
	181.896	178.671	5289.17					446.999								1426.79	128.359	5892.27
	8529.11	122.554	40320.3					1513.86								7504.17	20393.6	493.441
	5949.67	16305.5	1323.58					1430.66								436.034	268.329	100334
	54152.1	302.515	2225.32					1423.56								63992.5	221.242	104313
	1589.33	2093.74	1385.5					272.844								21603	259.298	5598.78
	194.796	361.857	66016.6					330.896								1.48485e+06	604.385	1973.76
	109931	230.917	530.207					178.671								437.324	218.017	1017.84
	322.51	556.653	5784.55					665.661								1520.96	1431.95	205.117
	3562.45	264.459	162.545					2760.69								28267.4	959.791	393.463
	6103.19	139.324	774.025					2423.99								677.272	431.519	3225.1
	3535.36	141.905	611.48					100.623								39872	274.779	725.003
	264833	17391.1	4779.6					150.29								55211.2	1164.26	5576.85
	231503	1838.31	518.597					2852.93								41785.7	222.532	783.7
	508.921	3281.22	1279.72					2191.14								387.012	590.194	497.311
	86559.2	16921.5	7862.8					145.13								39108.9	125.779	437.324
	26135	501.826	354.761					150.29								3054.17	5267.24	619.22
	147.065	15085.1	2327.24					416.038								50692.2	853.363	13545.4
	307.03	299.29	31805.3					833.367								52827.2	374.757	476.025
	331.541	396.688	35507.1					1038.48								3428.93	210.277	432.164
	1070.73	377.337	12347.6					119.329								7066.85	428.294	673.402
	58423.4	235.433	4129.42					1826.7								9396.66	1031.39	497.956
	2929.68	483.121	657.921					862.393								16958.9	604.385	188.346
	8772.93	133.519	399.913					145.775								286.389	1053.32	1368.09
	221975	141.905	460.545					1015.91								236.078	1593.85	28091.3
	5774.23	1349.38	18866.9					539.237								15848.2	562.458	1404.86
	283.809	6637.26	163.835					7500.95								1242.31	67.0822	17270.4
	750.804	215.437	627638					264.459								40109.3	1038.48	108678
	2896.14	765.64	617.285					1551.92								29299.4	84.4977	37051.3
	298	123.844	995.912					1951.19								116452	1845.4	1989.24
	2673.61	82.5627	16210					425.069								179.316	234.143	6583.08
	65590.9	2250.48	1146.85					563.103								78844.1	95.4631	23855.5
	292.839	479.895	291.549					221.887								184.476	1168.13	3.78658e+06
	254.138	827.562	3618.57					207.052								11517.5	143.195	945.601
	2674.26	316.06	7413.87					206.407								744.999	363.147	36006.4
	45048.3	249.623	268.329					1037.19								1240.38	82.5627	59219.4
	12236	1008.17	2489.78					2276.28								1256.5	637.281	1631.26
	10217.1	388.948	161.255					278.004								1783.48	160.61	629.54
	895.289	261.878	1499.03					850.137								646.311	1248.12	228.337
	8416.23	196.086	479.895					942.375								272.199	115.459	8763.9
	10268.7	20882.5	485.056					452.16								10629.9	613.415	1.517e+06
	4845.4	225.112	1010.1					2618.14								438044	446.999	365.082
	206.407	3129.64	771.445					176.091								82810.4	294.775	40236.4
	94931.6	562.458	13669.3					12923.6								227.047	255.428	1757.04
	11414.3	818.531	201.246					1270.69								1434.53	1012.04	212.857
	3392.81	372.177	634.7					2460.11								451.515	237.368	15915.9
	165579	632.765	432312					2271.76								603.739	109.009	777.895
	6192.2	883.679	1880.24					916.575								679.852	812.081	193.506
	984.947	228.337	588.259					2164.69								6250.25	4369.37	21858.5
	3436.67	600.514	401.203					167.705								7363.56	228.337	3079.97
	3711.45	983.657	2712.31					83.8527								347.021	2146.63	1277.14
	1744.14	532.142	218.017					2460.11								563.103	341.861	11667.1
	3631.47	1242.31	1811.22					5307.23								841.107	156.74	1300.36
	2709.09	1451.94	2417.54					1682.86								1228.12	107.073	12492.8
	246.398	95.4631	1883.46					254.783								3289.61	4331.96	185.766
	1718.98	72.2423	10931.2					123.199								5948.38	181.251	174.156
	1709.31	450.225	1971.18					2291.76								766.285	345.731	625.025
	3654.04	608.9	485.701					1880.88								6508.26	302.515	714.683
	506.986	3246.39	652.116					326.381								3038.05	2182.75	22291.9
	114966	2006.66	184.476					264.459								18943	257.363	215.437
	698.558	3875.29	7117.16					67.0822								3296.06	214.792	20725.2
	15354.7	711.458	739.194					621.155								681.142	2649.1	7101.68
	344.441	316.06	16751.2					1419.05								988.172	4517.08	1617.71
	185675	1458.39	2734.89					7287.45								335.411	273.489	277.359
	3595.99	96.1081	2843.25					697.913								101629	923.67	626.96
	18432.1	210.277	332.831					1595.14								4125.55	132.874	66068.8
	368593	84.4977	1890.56					411.523								3084.49	455.385	505.696
	1171.36	363.792	808.856					166.415								298	158.675	255.428
	546.978	497.956	1971.18					278.004								11142.1	409.588	357431
	859.168	167.705	6521.16					734.679								11992.2	1395.18	44103.9
	557.298	352.826	33687.5					467.64								690.817	4156.51	1120.4
	298	4449.35	201.246					1033.32								1514.51	94.173	952.051
	304.45	81.2726	1451.3					134.809								5851.63	130.939	14800.6
	354.761	1213.28	295.42					616.64								864.973	1099.12	82015.7
	219.307	683.077	27928.8					271.554								270.909	365.727	1607.39
	278.649	523.112	1364.22					414.748								2415.6	441.839	5169.84
	7689.94	430.874	2006.01					425.069								518.597	1137.82	636.636
	6140.6	695.332	9009.65					196.086								308.32	99.3332	4481.6
	1591.91	604.385	11478.8					113.524								4842.82	95.4631	457.965
	455.385	245.753	176.736					18067								55179.6	361.857	7155.86
	306582	1891.2	1003.65					1699.63								33405.6	2078.9	177239
	1199.74	173.511	153.515					634.055								14830.3	100.623	866.908
	3529.55	4293.26	21730.8					196.731								1718.98	199.956	81725.4
	890.129	8127.91	3557.29					167.06								6984.93	445.709	447.644
	2954.2	436.034	6863.02					3729.51								3084.49	92.883	1226.83
	4291.97	222.532	260.588					176.736								932.7	258.653	83643.1
	118527	9528.89	9118.01					98.0432								5201.45	3806.27	13388.7
	92079.9	1960.86	870.778					288.969								359.922	261.878	1176.52
	6300.56	1614.49	5696.82					114.169								327.671	87.7228	706.298
	224.467	190.281	4547.4					141.905								570.843	1206.83	4050.73
	4755.09	165.125	522.467					738.549								1453.23	468.285	2889.69
	603.739	7279.06	2438.18					119.974								5147.27	112.234	394.753
	5518.8	76.7575	332.831					6062.55								7729.93	223.177	38234.3
	2083.42	323.8	1892.49					284.454								1941.51	493.441	226769
	3715.96	601.804	445.064					275.424								14943.8	285.744	207.697
	2871.63	119.329	201.246					2299.5								158.675	1103.63	490.216
	13545.4	1079.76	1651.25					445.709								26246.5	472.8	1966.02
	1800.9	892.709	694.687					79.3376								463.125	203.182	1351.96
	9076.73	581.809	6327.65					1018.49								3533.42	845.622	13684.8
	3235.42	354.116	13886					942.375								147.065	696.622	8479.44
	4582.87	117.394	336.701					756.609								3606.96	193.506	6731.44
	4469.99	799.181	8382.69					388.948								273.489	270.264	704.363
	15981	213.502	3827.55					111.589								7604.8	219.307	45944.8
	62146.5	70228.6	9804.32					185.121								142299	509.566	876.583
	2841.32	105.138	775.96					167.705								2502.68	267.684	4614.48
	667.597	257.363	323.8					2095.03								10557.7	5528.47	32425.2
	23923.2	114.169	808.856					12657.9								50234.2	1909.91	15658.5
	56149.1	322.51	256.718					310.255								443.774	6684.35	482.476
	8471.7	1579.66	68392.8					99.9782								302283	1139.75	1888.62
	9148.98	139.97	1450.01					97.3981								2625.23	137.389	212.857
	1001.07	110.944	45483.6					146.42								143.195	80.6276	2728.44
	4752.51	120.619	937.86					432.809								1416.47	434.099	506.986
	706.943	164.48	319.93					400.558								14011.8	1648.03	479.895
	216.727	175.446	568.908					528.272								23069.8	167.705	526.337
	47174.2	203.827	20051.1					659.856								154.805	677.917	478.605
	537.947	224.467	648.246					152.225								8.37133e+06	761.77	603.739
	762788	119.329	194.796					1059.12								690.817	5535.57	7422.9
	17622		50702.5					1051.38								1313.26	1769.29	1362.28
	201.246		3860.45					4353.89								26763.2	403.138	3556.64
	298		3212.2					125.134								1161.04	367.017	549.558
	1088.8		617.285					268.974								547.623	399.913	554.718
	339.281		671.467					1615.78								143.195	165.125	514.727
	721.133		190.926					129.004								32125.9	915.93	192.216
	1798.32		1474.52					217.372								16915	112.879	1947.96
	172.866		61225.4					246.398								267.039	4098.46	218.017
	128062		254.138					112.234								13459.6	457.965	1357.77
	421.844		985.592					838.527								450.87	391.528	462.48
	303.16		3824.97					419.264								10227.5	183.186	8434.29
	2569.76		14678.7					237.368								325.09	496.021	7564.8
	2380.13		762.415					126.424								637.281	152.225	425.714
	1297.78		1199.74					237.368								29445.2	116.749	4208.76
	1001.07		1336.48					2732.95								843.687	537.302	13716.4
	665.661		36110.8					272.199								6589.53	1691.24	543.753
	1873.14		1114.6					283.809								31928.5	1402.92	25179
	6745.63		65869.5					9224.44								69924.8	937.215	96041
	571.488		3712.09					1097.83								1963.44	197.376	8951.6
	398.623		2051.17					158.03								4141.03	78.6925	2216.29
	3060.62		13084.9					445.709								192.216	1208.12	1386.79
	972.691		515270					325.09								287.679	879.163	183.186
	211.567		6169.62					824.982								1631.9	232.853	1625.45
	613.415		2992.9					234.143								1106.86	459.9	190039
	14247.2		349.601					312.19								10067.5	405.718	11904.5
	255.428		190.926					121.909								8294.32	345.731	234.788
	198.666		1248.76					1353.25								3929.47	214.147	175684
	44312.9		196.086					9712.72								4215.86	1732.53	2916.78
	51885.5		941.73					194.151								585.679	465.06	7129.42
	5905.81		16244.2					5173.71								381.852	152.225	159.965
	460.545		3321.86					1077.18								8723.26	118.684	245.108
	14681.3		5450.43					143.84								63792.6	797.891	2043.43
	184589		18263.8					541.817								13032.6	9621.13	552.138
	7418.38		361.212					4722.2								4.83777e+06	619.22	523.757
	25123.6		476.025					490.216								9386.99	302.515	37362.2
	267.039		3831.42					1308.75								148.355	761.77	487.636
	4184.9		1437.11					1266.18								462.48	517.307	6334.75
	265.749		1192					805.631								714.683	404.428	9712.08
	12812		3883.03					263.814								100174	389.593	4705.43
	216017		659.856					381.207								2296.27	1188.77	1033.32
	1973.76		508.921					105.783								6196.07	134.164	4015.25
	2478.82		1118.47					17536.8								16411.3	208.342	5531.05
	8100.17		29147.2					1851.21								40171.9	147.71	2767.78
	210.277		6068.36					779.83								3839.16	183.186	208.987
	227.047		570.843					453.45								2473.65	5436.24	2909.04
	528.272		11651					310.255								1110.73	139.97	505.051
	192.216		456.675					396.043								48992.6	84.4977	961.726
	343017		283.809					126.424								267.039	297.355	5196.29
	584.389		2101.48					879.808								938.505	172.866	212.857
	8885.81		1148.14					2398.83								203.827	408.298	1404.86
	469.575		225.757					2909.04								3118.68	866.908	16261
	28567.3		2288.53					273.489								3099.33	420.554	477.96
	332.831		201.246					270.264								57990	1006.88	14020.2
	216.727		167.705					680.497								61349.2	286.389	825.627
	321.22		242.528					271.554								876.583	212.857	1149.43
	730.164		170.285					2148.56								14648.4	325.736	1777.03
	25656.3		155785					2275.63								56426.4	2113.09	239.948
	806.921		270.909					408.943								10691.9	353.471	714.038
	12110.9		282.519					2238.22								3518.59	148.355	273.489
	42308.2		746.934					3521.81								127528	591.484	359.922
	3986.23		12643.7					160.61								25373.8	276.714	466.35
	232.207		11899.3					593.419								91856.8	115.459	12546.9
	549.558		219.307					147.71								1331.32	287.679	2357.55
	5882.59		189.636					886.904								1769.94	332.831	35847
	161.255		171.576					677.272								2151.14	1016.55	740926
	1986.66		8014.38					257.363								4511.92	1004.94	19966
	353.471		8036.96					4686.08								1193.93	118.039	3223.81
	607.61		202.537					134.164								9278.62	2097.61	626.96
	899.804		487.636					82.5627								90443.5	779.185	18041.2
	24981.7		181.896					596.644								78207.5	452.16	1764.13
	150.935		7743.47					177.381								49269.3	897.869	43401.5
	224.467							592.774								377.982	264.459	8431.71
	1220.38							8265.94								3673.39	402.493	6459.24
	242.528							11474.3								2547.83	426.359	1158.46
	15250.2							992.687								446361	394.753	795.311
	6118.67							312.835								915.93	495.376	6546.96
	595.999							1006.88								11042.8	25991.1	4512.57
	505236							7396.45								185.766	101.913	252.848
	13524.8							8276.91								268.329	120.619	238.658
	1522.25							153.515								8287.23	120.619	1248.12
	4031.38							221.242								3070.3	9634.68	345.731
	20356.9							211.567								4516.44	189.636	1558.37
	2615.56							997.847								1873.79	1024.94	4521.6
	4858.3							334.121								1189.42	374.112	2338.2
	9431.49							423.779								739.194	201.246	13437.1
	404.428							699.203								1377.76	90.9479	197.376
	4574.49							953.986								4926.67	131.584	59058.1
	251.558							261.233								452.805	366.372	175229
	652.116							338.636								341.861	430.229	215.437
	16242.9							518.597								1651.25	274.134	3610.83
	21988.8							320.575								2163.4	1308.1	466.35
	4667.37							2004.08								457.965	165.125	5178.87
	272.199							1271.34								39563	174.801	55040.9
	419.909							291.549								295928	402.493	258.008
	29020.1							2185.33								288.969	16860.2	3499.24
	2821.32							78.0475								304.45	189.636	8142.74
	611.48							1470								28856.3	645.666	2567.18
	251.558							171.576								368.952	4506.12	459.255
	1957.64							371.532								527.627	371.532	729.519
	234.788							144.485								6331.52	849.492	36346.9
	268.329							133.519								1559.66	348.311	207.697
	15686.9							6132.21								1027.52	182.541	316.06
	2044.72							399.913								895.934	207.697	10658.3
	414.103							119.974								1958.28	757.254	190936
	9763.04							1985.37								22137.1	884.969	5661.99
	2815.52							4099.11								21943.6	2116.31	433.454
	7069.43							712.103								7757.02	196.086	743.064
	414.103							261.233								194.796	1479.03	3395.39
	12534							309.61								19151.3	2802.62	972.691
	2347.88							190.281								4500.96	1681.57	4214.57
	305.74							1713.18								4713.81	1972.47	233.498
	107497							926.25								197.376	424.424	4534.5
	636.636							299.29								3866.25	585.679	190.926
	1295.2							247.688								190.926	257.363	168.995
	223.177							474.735								1235.86	153.515	19406.1
	1088.8							106.428								2027.95	707.588	20869.6
	50664.5							130.294								13860.2	136.099	632.765
	835.947							4771.86								4208.76	604.385	296.71
	188.346							29949								5244.02	73.5324	281.229
	2702.64							577.294								835.947	1211.35	1922.16
	1696.4							1344.87								715.973	100.623	171.576
	4306.16							541.172								2631.68	143.195	2360.78
	9228.96							2962.58								5069.86	168.995	11989.6
	435.389							6551.48								14089.2	117.394	11378.2
	52192.5							728.229								5398.82	104.493	789.505
	729.519							639.216								260.588	363.147	2863.89
	1532.57							139.324								3804.33	97.3981	14292.4
	506.986							8626.51								8700.04	270.909	2738.11
	428.294							234.788								4673.18	2290.47	1786.71
	5712.3							246.398								30412.7	94.8181	1434.53
	212.857							388.948								12105.1	1008.81	1119.76
	9484.39							123.844								12091.6	201.892	4690.59
	588273							110.299								7296.48	252.848	172.866
	392.173							856.588								4879.58	2591.05	66998.3
	1122.34							199.311								888.194	1123.63	153.515
	205.117							763.06								1230.7	134.809	1186.84
	1633.19							397.333								611.48	157.385	588.259
	9588.23							125.134								872.068	963.661	2701.35
	5797.45							136.099								216.727	1046.87	690.817
	2431.73							92.883								9039.97	292.194	201.246
	12041.9							280.584								4141.03	512.147	11540.7
	192.216							2046.65								11829.7	131.584	7785.4
	4686.72							303.16								14281.4	389.593	1454.52
	4617.06							176.736								8440.74	1143.62	196.086
	5846.47							167.705								983.012	617.285	452.805
	4347.44							178.671								63728.1	438.614	2620.07
	14015							340.571								539.882	527.627	1024.29
	988.172							5115.02								30883.6	168.35	975.271
	7527.39							820.466								5544.6	621.155	2931.62
	566.328							441.194								10664.8	2349.81	89399.9
	10867.3							136.744								5282.72	131.584	23391
	452.805							102.558								1664.15	2062.13	154236
	2912.27							456.03								23258.2	178.671	3516.65
	4014.61							476.025								3715.32	4612.54	180.606
	866.908							7327.44								49031.9	283.164	9288.3
	795.311							89.0129								704.363	591.484	4221.66
	807.566							2535.58								10867.3	4083.63	706.298
	5240.15							1746.72								450.87	4738.97	362.502
	291.549							466.995								3150.28	154.16	163636
	245.108							1778.32								406.363	585.034	89051.6
	190.926							637.926								3273.48	185.766	580.519
	9350.87							1482.26								163.835	1769.29	9283.14
	3695.97							139.97								824.337	198.021	1230.7
	12725							923.025								72820.9	347.021	2466.56
	267.039							1008.17								2796.81	328.316	3479.24
	283.809							165.125								549.558	305.74	17069.8
	1609.97							89.0129								4717.68	410.233	673.402
	1077.83							579.874								46126.1	1375.83	1215.22
	626.96							264.459								52386	3412.16	39521.7
	781.765							99.3332								18844.9	119.974	206.407
	1281.01							454.74								4350.02	343.796	7889.89
	3138.03							794.666								145061	473.445	57974.5
	39456.6							112.234								35469	1090.73	5830.99
	36021.2							1939.58								3747.57	244.463	112081
	2469.14							164.48								599.869	540.527	3672.75
	2712.31							257.363								3818.52	2663.29	455.385
	4686.72							276.714								14334.9	2342.72	634.7
	527.627							490.861								88166.6	490.216	370.242
	15849.5							211.567								516.662	610.835	25142.3
	954.631							1577.72								2438.18	92.238	157174
	199.956							1146.85								269.619	267.684	945.601
	299.29							9102.53								20866.4	112.879	2737.47
	5647.16							341.861								11104.7	5234.34	683.077
	493.441							194.151								3665.01	517.952	314254
	203.827							726.293								34681.5	316.705	57761.6
	367.662							442.484								2673.61	260.588	4760.25
	4886.03							619.865								959.791	181.896	708.233
	95919.8							1088.15								19151.3	2160.17	5544.6
	4392.59							1539.66								19766.7	463.125	491.506
	609.545							218.662								98744.9	79.3376	347.021
	39939.7							597.289								258.008	179.961	2995.48
	4384.21							655.986								1184.26	335.411	3421.84
	1008.17							774.025								6957.84	1281.66	2463.98
	2512.36							274.134								1683.5	300.58	16037.8
	2792.94							1849.27								221.887	496.021	715.973
	158.675							180.606								4802.83	499.891	2061.49
	4334.54							1636.42								9359.9	236.078	861.748
	669.532							227.047								396.043	210.277	1253.92
	432.164							1824.12								1687.37	305.095	1735.11
	20310.4							178.671								645.021	2040.85	464.415
	258.008							1863.47								632.765	171.576	630.83
	630.83							1462.26								223.177	140.615	10357.7
	4307.45							194.796								1207.48	117.394	414.103
	3676.62							273.489								3525.04	9510.19	166.415
	2066.65							12221.2								4160.38	289.614	1322.29
	285.099							215.437								33354.7	116.749	2576.86
	4648.02							182.541								2680.06	1303.59	221.887
	7703.48							1297.78								70629.8	1376.47	4833.79
	532.787							1122.98								29149.8	258.008	445.064
	984.947							96.1081								1274.56	2563.96	349.601
	285.099							468.93								10712.5	269.619	681.142
	40411.8							267.684								161216	77.4025	826.272
	10444.2							461.835								2941.29	975.271	10455.8
	228.337							770.8								365991	321.22	499.246
	199.956							3978.49								7499.66	498.601	17183.4
	843.687							132.229								19802.1	739.839	1493.22
	3641.79							287.034								62083.3	637.281	661.791
	451.515							269.619								6350.87	90.3029	7590.61
	4307.45							190.926								11992.2	645.021	2554.28
	99588							121.909								11935.5	232.207	34262.2
	1963.44							937.215								447.644	3006.44	644.376
	256.718							700.493								10628.7	4282.29	5201.45
	27315.3							2256.93								120627	3344.43	183.186
	232.207							78.0475								425.714	478.605	1004.94
	915.285							89.0129								12487	101.268	8109.2
	787.57							786.28								2794.23	1596.43	23556.2
	462.48							141.905								30893.9	273.489	442.484
	192.216							440.549								18473.4	252.848	27969.4
	288.969							324.445								73064.1	498.601	1207.48
	36011.5							931.41								61713	4035.9	139063
	366.372							329.606								35028.5	97.3981	176992
	12899.1							532.787								817.886	109.654	46161.6
	998.492							108.363								278680	298	202.537
	2892.92							223.177								3036.76	205.762	2386.58
	6989.45							624.38								2092.45	352.181	988.817
	3746.28							83.8527								8872.26	528.917	1310.68
	5508.48							2892.92								1615.13	92.238	3415.39
	330.251							606.965								4346.15	563.748	4386.14
	777.895							2604.59								10728	287.679	4671.24
	677.272							1760.26								10546.1	1095.89	1419.05
	225.757							2164.69								4940.86	198.666	153.515
	197.376							619.22								381.207	530.207	3276.71
	793.376							312.19								5440.75	100.623	565.038
	2631.68							672.757								31793.7	975.271	1589.33
	3452.15							143.195								918.51	370.242	1171.36
	818.531							622.445								1070.73	3743.06	9594.04
	1922.16							226.402								185.766	1693.82	247.688
	8646.5							143.84								24872	870.778	1380.34
	1989.89							117.394								586.969	979.142	903.674
	243.818							683.722								49929.1	292.839	261.878
	638.571							267.039								2499.46	795.311	259.298
	208.987							157.385								405.073	1490.64	652.116
	1259.08							524.402								183.186	427.649	365.082
	239.948							82.5627								561.168	3437.96	8792.92
	157.385							791.441								1589.98	114.169	218.017
	594.064							658.566								405.073	609.545	11725.8
	1609.97							195.441								719.843	114.814	245.108
	10064.3							829.497								5634.9	266.394	8077.6
	140.615							170.931								237.368	816.596	1321
	588.259							476.025								281.229	138.679	345.731
	2006.01							893.999								77959.8	2781.97	15655.9
	466.35							268.974								1349.38	221.242	2275.63
	1101.7							221.887								86486.3	2213.07	196.086
	545.688							237.368								868.843	129.004	300.58
	476.025							477.315								335.411	93.528	4602.22
	486.346							1394.54								1702.85	1030.1	221.887
	388.303							853.363								4002.35	212.212	2716.83
	356.051							345.086								3741.12	111.589	42176.6
	211.567							284.454								5878.72	781.765	379.272
	40049.3							886.259								61430.5	289.614	582.454
	218.017							1557.73								1300.36	214.147	229.627
	50319.4							160.61								1679.63	181.896	385.722
	4457.09							784.345								877.228	124.489	2693.61
	2817.45							1078.47								18766.9	192.216	450.87
	267.039							2146.63								514.727	72.2423	18399.2
	228.337							2435.6								2518.16	83.2077	472.155
	574.714							25506.1								25238.4	1835.08	6393.45
	803.051							244.463								4171.99	615.35	2672.97
	1037.19							320.575								1029.45	216.727	1927.32
	224.467							729.519								4076.53	1308.1	290.259
	2581.37							113.524								401.203	204.472	368.952
								522.467								4230.05	314.125	1163.62
								548.913								2289.82	95.4631	1563.53
								401.848								6248.96	639.216	216.727
								697.913								80634.1	17703.9	2154.37
								705.653								8158.22	150.935	1922.16
								105.138								930.765	98.0432	2409.8
								572.133								452.805	83.2077	183.186
								1052.03								6367.65	1156.52	497.311
								205.762								1204.9	183.831	261.878
								271.554								41507.1	120.619
								459.255								359.922	337.991
								501.181								1078.47	1571.27
								2764.56								22053.3	94.173
								991.397								15139.3	442.484
								2182.75								23447.2	1179.1
								408.298								304.45	839.172
								139.97								20707.1	240.593
								127.069								10574.5	212.857
								87.0778								435.389	461.835
								2151.14								402.493	386.367
								1057.19								211715	109.009
								1241.02								63199.1	483.121
								4917.64								2627.81	951.406
								109.654								4744.13	156.74
								379.917								9996.53	302.515
								149.645								8985.14	328.316
								11215								22291.9	125.134
								798.536								49886.6	5380.76
								152.225								10766.7	8639.41
								887.549								545.688	261.233
								102.558								3979.78	225.757
								597.289								1104.28	478.605
								227.692								535.367	225.757
								574.714								209927	9957.83
								1168.78								2247.25	265.104
								1845.4								331.541	238.658
								316.06								3160.6	258.008
								1086.86								12934	595.354
								165.77								727.583	185.766
								632.12								416.683	2789.07
								1202.32								172.866	533.432
								323.8								13429.3	152.87
								801.761								9840.44	1077.18
								7439.67								11680	2552.99
								319.93								269.619	3049.66
								821.112								2512.36	75.4674
								2044.72								4052.02	130.939
								229.627								528.917	96.7531
								3044.5								2293.05	376.047
								228.982								17202.7	241.238
								592.774								4617.06	1539.02
								514.082								17428.5	1047.51
								310.255								4315.19	503.116
								4669.95								939.15	157.385
								430.229								47452.9	346.376
								94.8181								534.077	376.692
								385.722								38320.7	262.523
								103.203								1197.16	565.683
								138.679								11179.5	268.974
								377.982								9061.25	192.861
								99.3332								2438.18	367.017
								91.593								2980	103.203
								2997.41								49198.3	2667.81
								521.177								212.857	247.688
								316.705								1186.84	31037.1
								951.406								8901.29	601.804
								172.866								6813.35	177.381
								113.524								414.103	185.121
								321.865								2683.29	83.2077
								234.143								309.61	111.589
								212.857								52362.8	1163.62
								2889.69								2334.98	391.528
								850.782								201.246	1180.39
								321.865								384.432	268.974
								1066.22								356.051	394.108
								147.71								499.246	148.355
								228.982								16385.5	454.74
								425.069								1290.04	174.801
								2195.01								1137.82	663.081
								490.216								365.727	130.294
								653.406								5317.55	831.432
								2236.29								536.657	198.666
								141.26								2577.5	149
								8974.17								3188.98	170.285
								886.259								28428	6918.49
								262.523								179.316	548.913
								1098.47								219.307	1279.72
								265.749								477.315	259.298
								792.086								781.765	240.593
								147.065								251.558	3863.67
								3902.38								219.307	126.424
								2158.24								606.32	4496.44
								214.147								2231.77	153.515
								680.497								15000.6	153.515
								103.203								211.567	793.376
								199.956								218.017	311.545
								178.026								12382.5	105.138
								1845.4								15719.2	3176.73
								2156.95								10971.8	572.133
								206.407								215.437	437.969
								9103.82								3067.07	959.146
								90.9479								27714	84.4977
								109.009								7415.16	5898.07
								2029.88								4989.24	321.22
								95.4631								563.103	97.3981
								412.813								5879.36	117.394
								337.346								14002.1	150.29
								2172.43								1246.18	159.32
								886.259								7210.04	1189.42
								1807.35								7566.09	645.666
								79.3376								158.675	2022.79
								161.255								3625.02	172.866
								523.757								152.225	285.099
								268.329								24698.5	76.7575
								1887.98								4779.6	208.987
								1601.59								122234	933.99
								201.892								6474.72	2644.59
								979.142								1246.18	323.155
								303.16								789.505	174.801
								4152								91915.5	643.731
								1949.25								5367.86	113.524
								416.683								2783.26	143.84
								383.787								1075.89	632.765
								419.264								436.034	1071.38
								327.026								23414.3	504.406
								639.861								2978.71	1795.09
								317.995								1462.91	175.446
								417.328								990.752	1477.1
								520.532								3841.1	126.424
								819.821								1537.73	194.796
								4784.12								32297.5	290.904
								397.978								192.216	490.216
								443.129								2461.4	497.956
								4459.03								4241.01	1602.88
								264.459								34064.8	231.562
								482.476								13915	357.342
								189.636								251.558	149.645
								163.19								2280.15	414.103
								541.817								196.086	1015.91
								123.199								3370.88	486.991
								533.432								126588	412.168
								179.316								19000.4	1088.8
								6157.37								6443.76	110.299
								134.809								12957.2	258.008
								911.414								365.082	99.9782
								319.93								1060.41	248.333
								117.394								358.632	208.342
								258.653								10699	1263.6
								1459.04								2592.98	650.826
								1173.94								381.852	405.073
								356.051								208.987	1477.1
								350.246								194.796	523.757
								298								4379.69	474.09
								1967.31								13070.7	182.541
								1595.78								972.691	723.068
								3110.29								15842.4	174.156
								101.268								1873.14	154.16
								2202.1								248.978	118.039
								2976.77								1083.63	122.554
								191.571								1148.14	95.4631
								530.207								650.181	236.723
								187.701								7186.82	181.896
								421.844								218.017	135.454
								319.285								592.129	1488.06
								321.865								14453.6	639.216
								441.194								1796.38	1275.85
								510.856								2110.51	299.29
								3160.6								183.186	185.121
								89.0129								1947.96	194.796
								293.484								1171.36	401.203
								127.069								545.688	132.874
								300.58								9911.39	614.705
								149								7039.76	782.41
								170.931								23766.4	570.198
								2071.81								4346.15	1314.55
								1864.11								3902.38	358.632
								188.346								327.671	989.462
								675.982								1112.02	158.675
								166.415								260.588	241.883
								1023.65								7363.56	95.4631
								2307.88								4853.78	182.541
								1494.51								236.078	1589.98
								338.636								11563.9	564.393
								1873.14								5553.63	116.104
								154.805								566.973	452.16
								1062.35								21895.9	126.424
								98.0432								198218	619.22
								252.848								1902.81	1697.69
								214.792								4260.36	83.8527
								1558.37								330.251	635.991
								585.679								6372.81	518.597
								2282.08								493.441	205.762
								94.8181								23871.6	238.013
								1028.81								909.479	312.835
								119.974								2035.04	1115.24
								138.679								1442.27	446.354
								263.168								1210.06	204.472
								204.472								441.194	5523.31
								717.263								26167.2	223.177
								2913.56								1713.18	294.775
								563.748								2428.5	303.805
								145.13								3529.55	167.705
								193.506								245.108	346.376
								110.299								15465	91.593
								228.982								2283.37	255.428
								170.931								499.246	149.645
								100.623								10671.2	2044.07
								183.831								8687.14	149
								881.098								14483.9	223.177
								2147.27								18437.3	137.389
								319.285								35220.1	161.255
								499.246								466.35	185.121
								85.7878								3270.26	132.874
																6261.86	346.376
																654.051	121.264
																2.7678e+06	932.7
																1653.83	79.9826
																2983.87	112.234
																2329.82	188.346
																592.129	187.701
																1886.69	750.159
																1751.88	181.251
																3467.63	143.84
																171.576	215.437
																259.298	799.826
																2144.05	848.847
																42772.6	2105.99
																681.142	114.814
																261.878	285.744
																2576.86	793.376
																6914.62	266.394
																247.688	239.948
																14123.4	247.043
																3719.19	100.623
																252390	716.618
																59805	161.255
																124031	253.493
																8095.01	411.523
																4880.87	416.683
																12797.2	92.883
																768.865	927.54
																669.532	106.428
																1192	121.909
																181.896	209.632
																476.025
																3010.96
																1233.28
																1328.74
																247.688
																1648.03
																256.718
																621.155
																212.857
																198.666
																6027.72
																1628.68
																6298.63
																4918.28
																26620
																8022.77
																13685.4
																1145.56
																2318.85
																300.58
																21792.7
																4270.04
																30672.7
																1419.05
																872.713
																2218.87
																1944.74
																1046.87
																3176.73
																371.532
																228.337
																731.454
																2262.73
																15177.3
																625.025
																3286.38
																45790
																1016.55
																11556.2
																5671.02
																219.307
																483.766
																1896.36
																184.476
																1906.04
																3955.27
																621.155
																11410.4
																178.026
																251.558
																1265.53
																10739.6
																2030.53
																924.96
																375.402
																220406
																1073.31
																512.792
																638.571
																1893.78
																359.922
																3415.39
																1222.96
																224.467
																900.449
																340.571
																505.051
																37478.3
																1651.25
																503.116
																2110.51
																586.324
																26536.2
																11017
																1225.54
																3765.63
																8150.48
																1027.52
																683.077
																4318.41
																25310.6
																501.181
																1425.5
																178.026
																60614.5
																1222.96
																3695.97
																1326.16
																1393.24
																1684.79
																2631.68
																3157.38
																5100.82
																1001.07
																237.368
																383.142
																1073.31
																812.726
																1380.34
																3531.49
																377.982
																8936.12
																5642.64
																176.736
																2364
																272.199
																9423.11
																3895.93
																6199.3
																11883.2
																690.817
																22971.1
																27674
																290.259
																719.843
																11594.9
																218.017
																6900.43
																3158.02
																2983.87
																8452.35
																299.29
																3959.78
																5685.86
																261.878
																214.147
																3747.57
																30426.9
																12508.2
																310.9
																2353.04
																38122.7
																1308.1
																282215
																650.181
																165738
																59787.6
																2786.49
																4222.31
																783.7
																18901.7
																5400.11
																17550.4
																25439.6
																635.991
																1019.78
																6161.24
																236.078
																513.437
																1519.67
																2350.46
																5236.28
																2938.07
																236.078
																435.389
																1077.83
																2048.59
																8772.93
																229.627
																1744.78
																309.61
																30386.9
																6655.32
																955.921
																2480.75
																2403.35
																2523.32
																223.177
																2076.97
																27813.9
																3920.44
																2356.91
																545.688
																5874.2
																27581.1
																327.671
																292.839
																9639.84
																251.558
																389.593
																939.15
																3049.66
																347.021
																2699.41
																2609.11
																485.701
																180.606
																2747.79
																501.181
																38670.3
																91822.6
																188387
																799.181
																607.61
																1594.49
																995.912
																3586.32
																2850.99
																212.857
																1192
																285.099
																485.056
																461.835
																1691.24
																153.515
																39506.2
																834.012
																2172.43
																205.117
																192.216
																241.238
																251.558
																541.817
																621.155
																1003.65
																1435.17
																181.896
																202.537
																746.934
																492.796
																3002.57
																424.424
																285.099
																774.025
																4346.15
																640.506
																1921.52
																474.735
																317.35
																3517.94
																25594.4
																276.069
																615.35
																941.73
																254.138
																1054.61
																555.363
																1594.49
																3383.13
																3221.88
																11326.6
																273.489
																221.887
																551.493
																3947.53
																613.415
																499.246
																232.207
																1693.18
																1519.67
																1011.39
																287.679
																448.934
																6485.68
																1302.3
																232.207
																287.679
																344.441
