# Supplementary material for: Quorum sensing controls Vibrio cholerae multicellular aggregate formation
Source: eLife. 2018 Dec 24;7:e42057. doi: 10.7554/eLife.42057 (PMC6351105; doi:10.7554/eLife.42057)
Supplement: Figure 3—figure supplement 2—source data 1. [file elife-42057-fig3-figsupp2-data1.xlsx]

## Sheet: Sheet1
Figure 3-figure supplement 2: Autoinducer supplementation drives V. cholerae aggregation in the presence of vpsL, cqsR, and vpsS
average aggregate volume
	Replicate	luxO D61A	ΔcqsA ΔluxS + AI-2 + CAI-1	luxO D61E	ΔcqsA ΔluxS + DMSO
	1	43764.9	63009.9	536.93	600.852
	2	214442	648807	578.25	518.895
	3	874334	186579	530.988	946.609
Volume (microns^3) of all individual aggregates
	luxO D61A			ΔcqsA ΔluxS + AI-2 + CAI-1			luxO D61E			ΔcqsA ΔluxS + DMSO
Replicate	1	2	3	1	2	3	1	2	3	1	2	3
	19199.7	788.215	14743.9	175426	10303.6	130412	825.037	36.4882	1278	86.0252	160.162	606.965
	79492.4	2429.79	44118.1	503.116	3386.36	606.965	59.408	48.0477	1597.15	74.8294	389.3	1174.58
	16886	8761.32	13584.1	49675.6	15329.6	1174.58	234.55	44.1339	560.502	1854.95	300.833	1456.46
	20548.4	4964.73	14353.6	94900	23643.2	1456.46	612.827	21.2314	663.931	54.3686	218.531	724.358
	29418.8	6612.75	3933.34	2650.39	8554.91	2257.57	405.015	157.616	112.149	1560.47	375.247	614.705
	80358.6	1482.9	3899.8	737.259	8787.76	14983.8	1118.97	22.8766	19.8893	44.2725	105.014	1393.89
	14856.1	230.272	1403.57	81444.8	14983.2	86846.9	526.672	1993.26	1483	67.9023	39.9084	806.276
	4976.34	3913.99	1066.86	52512.4	4103.62	157344	189.143	211.5	661.654	223.917	52.9572	418.619
	47803.1	4024.93	571.488	27030.2	10092	9830.76	54.8622	44.2984	254.075	815.425	107.811	581.809
	61135.1	3999.77	3618.57	16717	2908.4	14901.9	59.5033	187.965	310.28	1716.71	34.7738	1370.02
	72117.2	144.485	2815.52	49447.3	8643.92	9172.84	382.485	74.5869	780.981	409.449	144.619	774.025
	11373	1167.49	179.316	375.402	3528.91	724.358	59.0271	22.435	29.0763	99.4117	54.2301	566.973
	1224.89	152.87	7824.1	38863.1	6864.31	614.705	232.775	136.463	26.1842	276.25	28.9291	526.982
	4145.55	130.294	8981.91	5585.88	4046.86	16336.4	339.789	1522.11	249.841	22.7467	24.946	614.06
	380.562	342.506	15580.5	8375.6	2530.42	1393.89	68.8981	91.411	185.437	1997.43	39.666	281.874
	12290.2	130.294	1212.64	33294	4471.93	26905.8	115.153	175.583	135.857	883.094	64.0318	1251.34
	19767.3	243.173	388.948	20096.9	5673.6	12795.9	59.9189	133.181	182.328	104.105	25.3876	419.909
	51254.6	119.329	690.172	22799.6	10099.1	26452.3	34.6439	182.415	26.5565	110.356	25.4569	1143.62
	2140.82	152.225	609.545	106048	2051.81	806.276	24.0801	1251.99	1059.84	42.0558	70.9243	448.934
	21792	764.995	283.164	69459.7	9167.04	32648.4	75.9637	312.938	92.6838	20.885	22.1406	554.718
	38992.2	115.459	10734.4	1721.56	6278.63	418.619	556.441	42.6792	1225.58	388.78	364.761	560.523
	2409.8	118.684	9448.91	934.635	1150.72	6716.6	248.179	265.505	202.668	26.3054	42.8178	1586.11
	20546.5	198.666	6630.17	45984.8	2647.17	581.809	22.8592	45.2855	473.117	1069.5	262.509	343.151
	180256	598.579	629.54	2719.41	5471.71	1370.02	20.8331	217.042	33.2411	136.714	32.2107	1290.69
	21446.9	145.13	4894.42	47307.8	5127.92	250072	651.376	33.8559	953.196	1004.13	1644.59	401.848
	38394.2	113.524	1485.48	35589.7	1842.82	774.025	34.0637	117.812	34.1243	127.388	318.687	888.194
	1951.83	245.108	1030.1	214.792	9374.73	6919.78	46.7749	513.735	37.0683	35.3799	430.481	511.502
	2471.72	316.06	178.671	32414.2	265.104	566.973	371.774	82.631	111.084	1526.37	96.4244	750.159
	15192.8	380.562	4195.22	36215.3	2253.06	526.982	58.2737	26.7557	92.9263	789.241	335.026	591.484
	8413.65	267.039	405.718	3426.35	7001.06	614.06	1043.42	121.518	19.7854	24.4178	111.872	543.108
	31675.7	167.705	1104.92	37440.2	107.073	101573	1425.78	138.498	914.318	219.102	23.8637	1252.63
	127.714	65636	221.242	16598.3	2085.35	281.874	243.918	31.1717	59.7977	28.0892	144.576	267.684
	152.87	13450.6	597.934	33634.6	11197.6	120202	55.2605	74.5003	750.883	42.8005	129.337	1157.81
	1969.89	394.753	1472.58	9323.78	9798.51	54013.4	44.7227	111.153	20.5387	441.582	67.7724	199.956
	4515.15	244246	539.237	8062.12	1844.11	30645.6	443.694	34.0724	144.888	88.3977	92.6059	343.151
	1808.64	273.489	177.381	12850.1	1851.85	1251.34	234.35	96.5889	97.2557	437.763	34.9383	154.16
	872.068	258.008	333.476	4066.86	325.09	419.909	314.133	89.4281	1337.78	37.8303	25.5435	1131.37
	33905.5	219.952	6584.37	203.827	868.843	96908.6	582.504	73.2968	57.0269	1381.17	34.0551	1560.95
	560.523	1046.22	27955.8	4826.69	2687.16	98515.3	21.4132	349.53	232.177	133.172	21.8202	1021.71
	386.367	3662.43	43767.2	50765.1	2442.69	14373	80.5528	178.189	107.438	284.052	48.5326	220.597
	8579.42	59414.8	866.263	30459.2	9255.4	98365.7	291.906	39.3976	617.381	20.4781	134.87	1858.95
	9974.6	14916.1	14558.8	4380.34	764.995	10768	41.848	99.3684	66.1792	928.094	244.758	623.735
	39190.8	109.654	1380.34	80774.7	761.125	2787.13	23.803	47.4849	68.0236	736.674	41.6488	632.765
	2235.64	40384.8	5834.86	14183.4	9001.91	2236.93	296.062	344.819	180.294	36.6441	453.548	219.952
	546.978	147.71	1450.01	348.956	1792.51	88035.7	83.4968	131.856	259.79	485.265	208.062	751.449
	19724.1	1583.53	1618.36	13381	1015.91	75205.6	453.747	74.3531	457.159	1149.03	256.915	321.22
	3586.96	14605.9	634.055	384.432	2168.56	358383	263.228	174.025	614.922	1320.93	42.6619	430.229
	1569.98	3704.35	1488.71	305.74	11665.8	251051	340.707	40.6791	1252.55	38.3239	28.4615	540.527
	2550.41	110382	1655.12	1585.46	11020.8	10064.3	409.18	456.596	1278.43	947.498	889.701	559.878
	5145.33	31607.3	142707	12861.1	425.069	1143.62	591.665	43.294	982.133	549.713	267.202	917.22
	22801.5	1166.84	336.701	488.281	2054.39	9966.22	94.4242	40.8263	968.019	98.2341	18.9714	1259.73
	64162.8	35391.6	13805.4	276.069	5774.87	71550.9	38.4191	68.2833	39.5101	66.2745	121.717	697.268
	163.835	58674.3	2465.91	6474.07	9423.75	6550.83	163.4	189.593	1101.18	431.901	39.1464	237.368
	523.112	71804.4	6070.29	5244.66	4343.57	142006	73.5738	280.121	222.713	401.864	102.425	310.9
	29874.1	153737	11149.8	4617.7	770.8	6879.79	661.264	572.736	96.7188	1479.71	1098.14	475.38
	47058.1	84.4977	156.74	25121	6683.06	8065.99	323.519	55.9705	479.585	301.699	107.767	1757.68
	44458.1	3148.35	1166.2	2404.64	1913.13	448.934	152.404	153.347	971.215	612.134	30.7474	340.571
	1953.12	227.047	2060.2	376.047	104.493	247546	184.571	235.26	103.603	24.0801	138.402	271.554
	2213.07	988.172	427.004	34533.8	613.415	2305.3	139.242	44.0127	327.658	485.802	1383.28	721.778
	3621.15	16320.3	192.216	992.687	1257.15	79682.6	270.302	67.5646	93.7489	299.681	93.9913	836.592
	39824.9	38672.9	243.818	3702.42	503.116	76638.8	21.8462	98.2774	79.4099	20.53	22.7986	557.298
	31438.3	2718.12	154322	62546.4	463.77	9070.28	146.221	28.4268	1302.6	1675.48	24.2187	1835.08
	392.818	38690.3	5669.09	199.956	88.3679	554.718	132.636	139.866	690.115	888.41	253.097	987.527
	58354.4	59897.9	428.939	30734.6	14543.3	3092.23	23.5086	54.9314	645.678	25.0499	345.4	1181.03
	7071.36	8649.08	626.96	1291.98	5679.41	4371.95	185.948	160.023	84.3887	107.3	30.0893	299.29
	19224.8	402230	650.826	5940.64	690.817	132004	158.82	59.1396	39.3889	182.865	103.932	258.008
	3070.3	558450	7322.92	230.917	1195.22	242581	215.621	95.0477	1089.99	235.944	93.8354	514.082
	4426.78	13986.6	24866.2	1141.69	136.744	3161.25	340.412	68.6124	253.054	75.4355	68.6037	473.445
	29055.6	33130.8	2623.94	30685.6	89.0129	560.523	27.5696	74.0154	186.199	25.1105	29.7949	1173.29
	16236.5	78549.3	210.922	12657.2	2788.43	14176.3	73.6345	57.3992	144.541	32.8169	47.7966	499.246
	690.172	100030	85.7878	291.549	134.164	144123	36.4449	360.189	102.728	37.025	282.563	1290.04
	331.541	3445.7	9212.19	406.363	697.268	304649	1283.61	33.397	415.423	23.1623	669.836	387.658
	84.4977	347124	142.55	197.376	688.882	136942	295.066	140.247	417.761	21.6124	33.4836	891.419
	3026.44	211569	501.826	417.328	194.151	21924.3	36.367	158.603	479.706	43.4499	63.8933	343.796
	863.038	303264	459.255	1278.43	194.151	7706.71	78.3795	21.3786	359.21	34.4794	361.098	468.285
	5221.44	76711	480.541	325.736	125.134	33529.5	261.496	136.16	690.808	44.1253	246.551	1736.4
	801.116	68883.1	2533.64	31568	183.831	32056.9	348.361	40.0816	83.6613	161.383	139.736	590.194
	351.536	144.485	1756.39	23064	93.528	28768.6	416.436	487.898	399.768	80.2931	203.88	317.35
	1317.78	212.857	139.97	828.207	144.485	1586.11	29.6218	154.681	97.0132	39.3369	287.238	1526.12
	99.9782	183.186	165.77	369.597	656.631	2180.17	109.3	61.2783	203.664	64.3003	63.6335	435.389
	23599.4	96.1081	410.233	50917.9	87.0778	60555.2	45.9609	108.599	385.282	102.157	71.3918	250.268
	236.723	70963.9	2276.92	4396.46	7348.08	9699.82	582.53	22.1146	73.721	449.478	727.028	267.039
	791.441	3505.69	8117.59	41075.6	892.064	65560.6	45.5799	985.978	178.527	108.218	159.616	481.831
	20980.6	98007	193.506	25528.6	427.649	7852.48	218.869	42.4195	491.43	134.203	66.4823	701.138
	1810.57	44269.1	265.104	901.094	470.22	27483.7	112.599	43.0862	26.7211	809.866	69.002	486.346
	1718.34	14402	821.112	8084.69	1011.39	60971.2	40.9302	20.911	225.622	378.944	47.6234	883.034
	7080.39	24445.6	595.999	1624.16	339.281	148286	1561.14	118.79	236.584	203.949	155.451	516.017
	156.74	230046	317.995	4386.14	1804.12	292561	76.4919	592.279	288.477	22.8246	271.479	229.627
	2591.69	492.796	1082.99	595.354	408.943	159928	855.585	489.759	66.9932	65.9021	396.72	953.986
	4678.98	1982.79	195.441	42728.8	1110.73	63281.7	358.838	132.488	207.647	666.459	40.5492	176.091
	8131.13	5934.19	443.129	14087.3	746.289	343.151	46.5064	47.2338	84.3627	466.207	32.2281	564.393
	301.87	96.1081	470.22	42238.5	4321.64	50757.3	158.569	77.4876	714.412	769.464	140.359	410.233
	486.991	4931.83	339.281	31693.7	471.51	18977.8	51.5199	41.3025	170.293	49.5976	41.467	382.497
	3946.24	550.203	298.645	52825.9	661.146	116243	278.199	382.07	419.995	159.002	28.1324	1853.79
	123.199	127566	459.255	22154.5	977.207	1290.69	312.427	475.438	38.2373	107.213	59.6332	169.64
	913.995	108.363	528.272	184.476	4374.53	73462.1	65.9887	67.4174	495.942	71.8161	74.9679	472.155
	11395.6	31669.9	1909.91	3187.05	255.428	100189	586.435	22.9285	85.4018	1356.06	146.195	1062.35
	1584.82	1102.99	163.835	1142.33	1311.97	5679.41	1119.33	28.7559	31.57	82.6742	128.237	1632.55
	90.3029	77645	448.289	346.376	794.666	131049	35.631	762.503	228.038	439.555	103.412	225.112
	127.069	123973	992.687	1684.15	808.856	9320.55	41.4497	145.191	314.124	53.217	51.1995	389.593
	161.255	82976.8	7509.33	196.731	714.683	401.848	21.2227	433.46	1321.69	295.031	162.734	691.462
	55477.6	69702.2	2270.47	1704.15	170.285	31375.7	48.6452	420.731	581.196	52.0567	308.011	508.276
	218.662	275783	4122.33	1797.67	134.809	26036.9	1162.37	93.2986	19.2052	1406.22	91.0473	397.333
	145.13	63007.6	343.796	8284	345.086	105291	308.401	143.935	250.11	52.862	87.9994	315.415
	13457.7	54979	14366.5	2059.55	1290.04	14914.8	217.345	263.782	184.432	49.2772	52.8966	1803.48
	17398.1	143.84	7609.31	50501.3	226.402	7291.96	62.9668	324.324	56.7152	1815.92	18.7463	255.428
	1664.15	16568.6	112.879	9160.59	793.376	205146	205.499	43.1555	323.744	1788.8	55.6848	1010.75
	21589.5	176.091	1695.76	435.389	261.878	13291.3	395.335	193.966	227.042	136.445	75.574	306.385
	3670.17	2612.98	2133.73	7336.47	342.506	4085.56	22.2271	22.9718	131.094	98.2687	24.5997	281.874
	30343.1	19629.3	1166.84	12308.9	3143.83	2402.06	661.567	159.694	66.5775	829.92	66.7767	113.524
	1247.47	359.277	1195.22	231.562	127.069	2818.74	28.9377	139.641	417.242	261.132	29.4399	1327.45
	6650.81	853254	2268.54	1340.35	163.835	888.194	246.819	243.953	121.353	495.517	51.1649	1451.94
	1000.43	8238.85	2442.69	979.787	804.341	511.502	226.003	68.2833	559.956	550.717	92.147	259.943
	912.059	328.961	2342.07	450.225	369.597	15921.7	408.228	95.7057	20.3482	491.309	25.9591	1093.31
	948.826	429.584	4542.88	5844.53	276.069	750.159	346.335	218.834	237.32	32.1934	209.56	103.848
	171.576	213.502	4872.49	102.558	392.818	591.484	26.2535	40.1509	31.3708	200.122	335.97	1113.95
	92.883	443.774	310.9	161.255	355.406	10266.8	33.6568	110.798	1080.19	242.005	39.259	306.385
	38309.1	16760.2	2336.91	19654.4	655.341	6692.09	28.1844	111.352	315.509	65.8242	1124.21	892.064
	22401.6	192663	1791.87	635.346	101.268	543.108	292.728	141.996	127.051	208.348	161.625	559.878
	7778.95	1666.09	763.705	13413.2	388.303	5966.44	55.7713	305.266	743.93	50.5674	65.9974	107.718
	234.788	87499	650.181	1659.64	111.589	7041.05	193.827	83.9211	24.1148	94.8745	763.403	1524.18
	32318.1	159.32	3781.11	20212.4	178.026	1252.63	85.471	23.9156	216.687	248.369	22.2185	352.181
	6420.54	683.722	330.896	494.086	225.112	123240	168.215	69.9458	73.2881	196.382	127.665	149.645
	60760.3	990.752	1243.6	342.506	1866.69	113133	304.262	223.12	412.098	285.351	456.319	1230.7
	349.601	557.943	3248.97	645.021	1236.5	267.684	962.357	111.447	475.749	18.1315	72.6214	781.12
	1264.24	218.017	2476.88	36416.6	2845.19	5322.71	54.36	84.9082	17.4475	554.423	69.8765	1052.67
	11613.6	130534	823.047	19518.3	3426.35	3196.72	1359.15	111.577	733.401	192.13	1187.87	1310.04
	25998.9	249.623	3024.5	784.99	679.852	10542.9	110.798	87.3673	164.872	253.867	87.7137	1486.77
	382.497	178955	9013.52	143.84	274.134	12174.1	22.9978	51.5026	418.965	245.59	22.9805	194.151
	3838.52	451194	456.03	54986.1	413.458	12750.8	237.269	38.4104	367.341	217.985	978.592	1944.74
	995.912	588745	295.42	2338.85	113.524	1157.81	55.4596	27.6043	250.932	411.674	112.867	202.537
	15612.7	52714.3	438.614	73841.3	97.3981	199.956	909.114	26.8336	412.653	739.046	417.779	1253.92
	617.93	446885	1736.4	1096.54	136.744	9877.2	385.568	40.35	309.483	21.8895	313.042	232.853
	379.917	230592	581.809	1260.37	161.9	3137.38	199.681	23.8463	122.228	513.692	743.393	94.173
	316.06	48975.1	598.579	3096.1	114.169	3082.55	176.683		396.573	122.098	19.3957	230.272
	1338.42	92993.9	15546.9	9201.22	120.619	73062.2	522.533		106.209	57.4425	155.426	116.104
	750.804	131.584	8393.01	2626.52	303.16	2151.79	23.7165		76.5438	134.514	34.921	1099.76
	85.7878	1457.1	642.441	18841.7	97.3981	343.151	19.768		170.83	232.307	97.0132	833.367
	134.809	203.827	792.086	5285.95	24369.5	6699.19	1024.84		301.906	73.5046	71.6602	1609.33
	843.687	7886.67	663.081	839.172	159.32	18399.2	130.826		79.2887	277.255	41.2679	188.346
	137.389	9224.44	3835.29	18255.4	142.55	154.16	56.4814		71.946	242.057	117.812	356.697
	112.234	882.388	1209.41	612.77	201.892	3859.16	200.979		961.032	322.514	49.4158	121.909
	19764.7	138.034	358.632	481.831	267.039	53040.7	452.015		464.744	1178.18	39.1897	892.709
	91.593	715.328	1034.61	568.263	134.164	1131.37	599.224		254.214	430.308	93.5584	314.77
	163.835	194.151	188.991	18741.7	106.428	465571	1211.24		401.041	1377.46	603.38	663.081
	2096.32	4419.68	209.632	787.57	229.627	2247.9	292.46		26.6518	424.636	196.46	536.657
	7502.88	7058.46	119.974	810.791	60088.8	102804	1405.07		434.031	292.971	467.186	523.757
	648.891	9999.11	417.328	753.384	46236.4	40228.7	214.704		68.6556	25.8898	542.396	256.718
	214.147	36866.2	641.796	413.458	216.727	1560.95	23.3528		117.699	105.932	144.342	373.467
	206.407	92123.2	4780.89	358.632	169.64	30939.1	97.5587		335.312	142.818	82.1374	969.466
	33041.8	81967.3	8799.37	400.558	1484.19	10811.2	124.955		268.103	45.0258	73.0543	138.034
	132.229	80375.4	2866.47	46370.5	192.861	11965.8	299.084		493.604	418.307	22.6861	718.553
	508.921	347.021	145.775	1313.91	116.749	1021.71	445.478		281.099	18.8416	136.809	554.718
	455.385	6164.46	312.19	166.415	171.576	25325.5	268.059		336.637	682.651	142.914	321.22
	163.835	5156.94	201.246	416.683	186.411	220.597	827.92		894.879	198.875	227.856	1188.13
	164.48	122.554	924.96	135722	933.99	7613.83	61.4169		158.629	33.0247	287.715	129.649
	3492.79	401238	598.579	210.922	3306.38	159011	137.571		36.367	455.739	121.985	131.584
	701.138	170.931	672.112	34496.4	2041.49	2513	855.628		70.9069	403.777	796.411	1186.84
	208.987	3979.78	1599.01	7110.06	149	1858.95	1243.63		432.741	43.7356	265.799	330.251
	162.545	24588.8	1303.59	607.61	107674	623.735	31.5787		54.7756	190.13	259.989	1839.6
	1945.38	8889.03	629.54	913.349	13620.9	632.765	390.166		121.007	88.1726	52.6888	118.684
	2583.95	124.489	2118.25	2149.21	140.615	2563.96	268.483		291.161	288.312	167.963	1894.43
	2402.7	90.3029	238.013	290.259	201.892	219.952	650.588		35.6569	60.6982	156.075	245.108
	115.459	64585.9	312.835	123.199	1829.28	16675.7	426.273		126.644	266.83	232.264	234.788
	88038.9	1592.56	5938.71	227.692	834.012	751.449	563.636		899.866	472.277	98.3207	207.697
	825.627	381138	1203.61	46586	257.363	27346.3	162.396		33.3883	822.197	50.6627	96.1081
	172.221	7527.39	337.991	932.7	103.203	12861.1	773.924		32.713	186.13	125.934	1704.15
	610.835	428.939	877.228	4844.11	4316.48	321.22	369.679		116.115	25.0066	248.958	794.666
	103.203	9259.27	645.666	835.947	72.8874	26205.9	230.645		410.626	593.977	192.425	365.082
	10899.6	161.255	3739.19	265.104	397.333	430.229	1486.13		360.198	349.01	123.492	294.129
	6425.05	528.272	567.618	13261	3245.1	540.527	406.964		59.079	124.418	262.812	141.905
	136.744	211.567	2927.1	16988.6	64660.1	2212.42	89.8004		427.026	835.02	239.823	165.77
	463.125	143.195	12741.1	1268.76	3674.04	3383.13	1470.17		686.279	498.634	87.3067	699.848
	508.276	603.094	252.848	706.298	279.939	4155.22	24.1061		32.5311	29.0936	39.7526	111.589
	218.017	832.722	52020.3	171.576	203.182	40090	128.142		1189.17	30.2019	152.438	895.934
	577.294	1047.51	198.666	419.264	210334	41374.2	137.865		20.9976	693.691	97.0132	772.09
	666.307	46635.7	496.021	4132.65	232626	22077.8	222.912		68.1881	330.913	195.923	792.086
	1388.08	961.081	747.579	1146.2	128709	3183.82	290.191		852.771	359.652	143.701	545.688
	1533.21	474.735	2035.04	1178.45	182563	559.878	521.65		878.132	1391.24	154.776	294.775
	138.679	5001.49	220.597	9118.01	124635	2972.26	343.581		23.8983	707.069	183.774	232.853
	3159.96	92.238	403.783	194.796	1862.82	917.22	502.626		533.313	19.4044	88.5189	376.692
	481.186	218.017	310.255	528.917	129379	2545.25	134.281		383.646	484.538	549.392	161.255
	25057.8	897.869	135.454	3231.55	1.50841e+06	8384.63	519.736		132.116	545.011	85.2546	316.06
	205.762	4086.21	119.329	239.303	37352.5	21606.3	908.334		216.383	433.416	36.341	1480.97
	303.805	1269.4	239.303	171.576	32369.7	1259.73	738.059		433.971	24.3486	96.537	1136.53
	886.259	665.661	116.104	545.043	910.124	2280.15	811.304		74.3358	507.492	81.5573	525.692
	3744.99	25242.9	179.316	1190.06	203.182	70444.7	207.179		202.616	358.05	38.0641	154.16
	125.779	5265.95	97.3981	109.654	969.466	65505.1	233.32		889.718	440.811	36.9385	482.476
	529.562	90683.5	118.039	645.021	176.736	697.268	19.0927		42.3415	228.272	61.4775	786.925
	194.151	830.787	135183	172.866	123425	83682.4	51.6757		98.5112	144.204	24.8854	338.636
	313.48	372387	53507.7	196.731	37955	11332.4	727.963		404.609	26.3574	23.4827	991.397
	358.632	206414	72114	9847.53	450.225	7574.48	878.635		1026.95	674.382	101.317	168.995
	225.112	66325.6	103.848	695.977	98.6882	2782.62	139.519		277.411	115.63	165.963	436.034
	1139.11	98.6882	123.199	296.065	2978.06	237.368	20.3222		692.263	184.865	35.7868	290.904
	250.913	120.619	127.714	128.359	60721	8623.28	174.449		122.063	308.253	19.2312	201.892
	102.558	3578.58	108.363	116664	459.255	310.9	282.338		526.343	242.767		228.982
	119.329	6977.84	228.982	3677.91	2828.42	12984.9	173.739		225.925	588.452		101.913
	98.6882	17249.8	153.515	400.558	172.866	475.38	267.323		185.636	59.7198		931.41
	625.67	414.103	207.697	643.731	3440.54	1757.68	143.632		31.6739	177.653		724.358
	7598.35	78.0475	441.839	18784.9	4890.55	340.571	164.032		231.883	102.183		318.64
	917.22	311.545	107.718	497.956	153157	271.554	500.574		424.29	148.784		145.13
	925.605	22861.5	160.61	397.333	1286.17	62776	627.78		545.946	62.0576		661.791
	359.277	30930	1347.45	208.342	26125.3	20554.9	336.256		207.101	434.81		1710.6
	212.857	99243.5	243.173	183.831	180321	721.778	166.673		93.8008	521.875		259.298
	190.281	193183	31466.1	168.35	22829.2	3186.4	73.8596		210.218	375.247		368.952
	285.099	2138.24	140.615	10390	2259.51	836.592	36.9644		54.1262	550.189		306.385
	114517	4130.07	1.19741e+06	742.419	10073.3	39665.6	263.609		207.136	113.673		1846.05
	440.549	12446.3	61575	10837	1426.79	557.298	20.3655		24.5737	359.713		1881.53
	141.905	316.705	101.913	2376.26	141.26	3548.26	255.287		129.605	490.088		919.8
	1084.93	4898.93	577.939	109.009	16622.2	10735.1	285.611		423.727	1030.14		145.775
	3038.69	1010.1	11985.8	1141.04	1399.7	1835.08	356.821		488.919	554.363		229.627
	651.471	2297.56	2.23887e+06	222.532	901.739	987.527	299.482		28.3749	716.473		124.489
	236.723	122.554	373.467	673.402	503.116	2247.9	303.863		233.381	130.367		93.528
	169.64	980.432	40916.9	2816.81	366.372	3139.96	497.448		820.067	354.95		228.337
	1097.83	156.74	36159.9	187.056	635026	5096.31	31.3189		26.8163	502.176		532.142
	1878.95	115801	29698	55353.8	20879.3	8138.87	209.309		193.161	82.9686		1535.79
	163.835	143.195	550.848	1573.85	23077.6	12510.8	242.741		659.402	195.949		372.177
	110.944	22139	367.662	4846.04	37578.3	9785.61	156.465		280.952	393.404		231.562
	771.445	547.623	3632.11	357.987	3090.29	2794.88	296.573		463.904	324.878		275.424
	1553.86	11682.6	5011.17	14037.6	465.705	5961.93	296.685		92.2855	383.299		646.311
	6163.17	3114.81	38876	9264.43	6370.87	1181.03	23.6905		235.779	68.0062		1152.65
	3189.63	181.896	14757.4	2522.68	198.666	2341.43	500.626		1141.9	300.097		565.683
	2304.66	2536.22	180886	373.467	2947.1	299.29	163.392		330.359	277.714		1735.11
	248.978	161.255	768183	19564.1	210.277	5508.48	191.429		324.22	364.068		377.337
	174.156	879.163	169378	94.173	1.12931e+06	8776.15	1083.44		117.171	197.118		109.009
	1045.58	31693.7	280371	11554.9	1179.1	34229.3	197.594		248.958	441.651		342.506
	1053.96	159358	6712.09	343.151	2222.74	237439	114.92		92.2249	194.979		1104.92
	7931.18	140.615	503.761	1095.25	394.108	258.008	32.5831		23.7598	39.7179		259.298
	21837.8	9988.79	1153.3	223.177	42610.7	4917.64	365.22		476.165	140.359		218.662
	1111.37	49202.2	50414.8	119.974	8565.23	3465.05	318.826		82.0075	118.695		311.545
	47447.7	10931.8	21044.4	452.805	124.489	514.082	375.835		72.5954	24.1061		483.766
	350.891	11150.5	149.645	2886.47	12117.4	473.445	25.2664		24.7988	129.198		131.584
	125.779	1538.37	2104.06	590.839	347.666	2045.36	37.2415		171.756	70.145		1264.89
	2250.48	86621.1	18168.3	348.311	470.865	1173.29	233.9		23.4654	234.628		188.346
	325.736	136.744	635.991	781.12	2986.45	499.246	1168.7		44.2984	29.3533		645.666
	1797.67	353.471	50144.6	21166.4	87292.6	46509.9	96.1387		278.935	274.19		1325.52
	1780.9	3757.25	129.004	510.856	1980.21	1290.04	674.625		78.9769	573.585		205.117
	1417.11	194.796	5701.98	434.099	2195.01	3792.72	722.975		241.728	316.367		109.009
	603.739	712.103	24501.8	685.657	108.363	387.658	642.206		309.223	274.345		396.688
	149	17743.9	399.913	14432.3	54928	44296.8	756.727		312.73	437.737		1631.9
	940.44	14195	1764.13	984.947	36033.4	7256.48	33.1978		327.606	435.295		163.835
	1037.19	16730.6	12218.6	257.363	1682.21	6622.43	87.1422		35.7089	78.0245		173.511
	230.272	114770	6926.23	10014.6	281091	49773	432.585		550.96	584.521		228.982
	257.363	238.658	12943.6	446.354	35207.8	7073.3	106.694		303.448	239.061		172.866
	227.047	114.169	36617.2	915.93	479.25	891.419	249.443		243.46	897.242		666.307
	174.156	63920.3	41260	712.103	135.454	3125.13	39.7266		588.426	1358.24		90.9479
	126.424	211.567	18744.3	433.454	5975.47	343.796	681.162		200.711	219.535		230.272
	570.198	98.0432	9272.82	205.117	1557.73	14488.5	910.083		270.397	694.384		296.065
	213.502	28015.8	42886.1	316.705	3948.82	2697.48	165.825		54.3167	233.692		130.294
	2781.97	679.852	75308.1	504.406	170.285	468.285	22.6514		33.1805	46.8961		184.476
	91.593	23816.1	107.073	368.307	9357.96	12194.1	20.2529		910.196	26.8423		449.58
	589.549	412.813	137.389	6877.21	843.687	1736.4	129.674		112.383	465.688		750.159
	116.104	4171.99	11347.2	285.744	516.017	5907.75	332.022		407.786	29.5698		201.892
	685.657	29620.6	1164.26	637.926	168499	590.194	234.809		356.881	386.312		319.285
	174.156	437.324	355.406	18733.3	517.307	6218	613.952		219.951	342.352		265.104
	595.354	2847.12	4560.3	593.419	17072.4	3497.3	251.036		431.503	248.404		1034.61
	101.268	46248.6	5945.8	1196.51	237.368	8515.56	164.647		86.7006	140.55		167.06
	5036.97	70830.4	374.112	89632.1	513.437	7910.54	24.6343		373.809	488.356		259.943
	532.142	27425	97309.1	9442.46	2989.03	407605	276.242		23.9849	18.7983		159.965
	2856.15	22708	34618.9	158.03	106.428	2825.84	151.633		140.299	114.972		141.905
	18311.5	53369.7	10058.5	88.3679	253.493	317.35	843.16		166.483	453.86		357.342
	2046.01	178.671	1940.22	4090.72	17914.2	1526.12	27.1194		160.742	106.278		146.42
	321.22	45927.4	3493.43	1116.53	761.77	251990	65.9801		210.643	457.263		488.281
	7820.88	114.169	24490.2	296.71	330.251	3022.57	217.016		194.26	108.746		815.306
	296.065	34195.8	4715.1	1753.17	959.791	4845.4	279.904		102.936	46.7402		687.592
	57168.8	285.099	7581.57	1331.97	173.511	435.389	450.526		196.477	82.3798		779.83
	5285.3	84282.3	136267	178.671	5179.52	250.268	162.075		71.4091	106.114		674.692
	359.277	11567.2	5214.35	18178.6	152.87	7186.82	382.338		30.5915	118.617		91.593
	2122.12	253.493	197559	270.264	4937.63	24791.4	149.157		48.8789	19.5689		198.021
	2823.26	4773.8	34672.4	165.125	57453.9	267.039	59.2608		99.5676	781.795		390.238
	2244.67	619.865	16417.1	343.151	4069.44	481.831	310.92		256.197	44.7054		631.475
	1004.3	430.874	269.619	527.627	833389	11063.4	619.581		81.2542	346.413		134.164
	103.203	143108	268.974	267.039	2046.01	19184.2	543.556		222.393	412.964		966.241
	715.973	381.207	731.454	207.052	1435.17	5025.36	826.985		147.459	515.753		285.744
	10068.1	114.169	1032.03	145.13	158741	701.138	281.108		26.4353	179.315		158.675
	539.882	59263.2	3128.35	483.121	23287.2	486.346	239.07		22.3137	347.305		255.428
	212.857	134559	2253.7	107112	325.09	883.034	89.1251		726.352	22.5822		297.355
	477.315	96661.5	5717.46	600.514	2883.89	516.017	318.35		151.105	66.9932		315.415
	1033.97	164.48	157362	119.329	308.965	20523.9	31.0418		37.1722	119.855		886.259
	566.973	42626.8	19758.9	22267.4	225.112	127835	301.465		205.647	321.934		755.319
	26718.7	141.26	135.454	105.138	258870	229.627	264.301		270.544	34.0637		253.493
	258.653	5022.13	232526	570.198	1.02631e+06	953.986	175.038		61.9018	29.717		272.199
	452.805	268.974	47278.7	876.583	22602.8	3879.8	796.627		161.08	324.212		505.696
	10820.2	2555.57	121.264	1196.51	56860.5	176.091	209.049		446.318	22.1232		96.7531
	3065.14	75546.8	825.627	160.61	590849	564.393	634.56		578.945	166.007		82.5627
	1298.43	2373.03	20432.3	72142.4	331935	410.233	831.158		234.402	195.533		194.151
	276.714	11851	38518.1	436.679	65797.3	11638.8	202.789		429.71	359.929		302.515
	354.116	299.935	182.541	29721.3	79751.7	382.497	49.1474		147.104	170.552		167.705
	3341.85	4559.01	34313.8	2169.85	102874	19129.4	502.929		52.6369	21.4132		224.467
	2216.94	135950	58583.4	1417.76	472069	1853.79	531.538		115.145	17.9151		261.233
	7731.22	1956.35	26457.5	79077	70358.2	4268.1	483.629		315.89	177.35		94.173
	503.761	2635.56	155.45	1606.1	7547.39	290389	944.762		270.943	244.828		176.091
	291.549	213.502	6736.6	1057.19	242855	169.64	178.735		221.267	32.4012		218.662
	561.168	40272.5	2321.43	1462.91	1698.34	472.155	739.895		165.66	172.267		738.549
	391.528	486.991	8857.43	303.805	1709.31	128258	125.665		608.125	466.121		267.039
	3659.2	5938.71	17849.7	15609.5	5429.14	3421.84	182.883		323.285	21.3439		94.8181
	334.121	814.016	88580.1	5605.23	143.195	1062.35	36.289		241.944	125.328		149.645
	110.299	483.121	231184	178.026	537.947	1632.55	160.681		379.628	601.882		903.674
	123.844	170.931	7738.31	481.186	1187.48	6165.75	43.1901		165.868	444.733		79.9826
	4308.74	53240.7	4758.32	156.095	321.865	225.112	225.83		366.345	249.832		158.03
	2980	44036.2	74009	312.835	6856.57	389.593	435.079		397.733	88.0773		967.531
	55831.7	45474.6	123.844	446.999	253.493	691.462	421.45		167.184	358.293		152.87
	510.856	2604.59	308.32	10479.7	216.082	508.276	231.545		106.599	22.79		459.9
	212.857	231.562	4126.84	221.887	327.026	3277.35	83.4622		1141.87	469.394		148.355
	159.32	2258.22	39165.7	1584.17	3147.7	397.333	20.8677		213.11	62.6638		239.948
	300.58	275.424	1375.83	270.264	141778	7514.49	190.909		159.885	144.134		145.775
	131.584	40268	20849.7	918.51	16408.7	6528.9	629.348		174.172	27.2839		460.545
	137.389	1408.08	130441	112.234	2656.2	26275.6	279.134		159.512	92.8483		160.61
	1817.02	2020.21	118332	113.524	1281.66	315.415	26.9549		62.8283	204.391		674.047
	454.74	17594.2	382821	118.039	21159.9	1803.48	41.7787		207.041	54.2474		105.783
	1041.06	43500.8	44382.6	1074.6	1297.78	3073.52	55.8493		145.528	48.039		572.778
	381.852	50884.4	3.11124e+06	119.974	94.173	45014.7	822.049		571.568	49.7968		407.008
	321.22	554.718	115778	517.952	284.454	13445.5	116.478		93.7575	696.904		349.601
	695.977	998.492	177732	11250.5	132.874	255.428	491.378		216.903	136.852		115.459
	96.7531	416.038	23218.8	4897.64	130.294	6290.89	239.312		33.2325	186.147		730.164
	414.748	149.645	16384.2	645.666	19741.5	10708	172.492		153.287	522.325		101.913
	345.731	1726.08	101430	191.571	5420.11	2218.87	279.688		51.8143	22.0973		148.355
	11627.1	490.216	341.861	1209.41	10160.4	8558.78	451.409		719.477	479.412		1093.31
	176.736	501.826	3257.36	270.909	1347.45	5118.24	93.5584		336.983	246.204		530.207
	3043.85	58727.2	38872.8	203.182	53067.2	12152.8	59.2868		102.338	185.177		1155.23
	1841.53	21133.5	10290.7	306.385	469.575	3888.83	286		732.872	135.372		81.2726
	227.692	534.722	73126	4253.27	588.259	1010.75	167.167		85.4191	185.714		396.688
	263.168	1346.8	3693.39	15412.1	10383.5	2263.38	158.673		161.461	158.681		150.29
	20424.6	16791.2	96955	212.212	59878.6	6742.4	148.784		108.071	74.154		1808.64
	2413.02	1488.71	2570.41	9098.02	14410.4	306.385	602.237		192.84	147.39		185.121
	3506.98	165.125	40466	451.515	68908.9	5183.39	45.6665		63.4257	276.207		619.22
	288.969	4197.8	22592.5	13876.3	242892	281.874	142.472		139.052	89.3848		276.069
	219.952	575.359	23772.9	4062.34	125.779	113.524	31.544		202.884	43.727		385.722
	185.121	215.437	108.363	3323.15	53449	1327.45	235.45		174.258	330.472		261.233
	1658.35	4729.29	96571.2	2774.88	2644.59	3065.78	101.594		67.7898	69.4436		241.883
	320.575	3808.85	7916.34	158.03	805755	1451.94	272.579		599.951	215.128		1759.62
	1181.68	5298.2	617.93	868.843	3948.17	3448.93	254.595		193.49	156.499		387.012
	12831.4	218.662	1563.53	1180.39	8247.24	259.943	24.2533		123.544	29.3707		463.125
	11806.5	2648.46	2340.78	619.22	1813.8	114801	206.885		27.7255	233.242		1652.54
	963.016	143.84	7831.84	267.684	193.506	1093.31	158.837		39.5621	146.161		385.722
	2443.34	20353.6	14919.3	437.969	3566.32	2382.06	146.455		338.507	288.581		528.272
	1178.45	188.346	5614.26	354.761	924.315	103.848	406.955		386.174	19.1533		1363.57
	155.45	63081.7	20732.3	21272.8	1417.11	1113.95	67.4348		343.477	74.7688		330.896
	3236.07	154.16	27659.8	1217.15	312.19	306.385	123.189		26.4786	80.8039		248.333
	1040.42	129.004	31906.6	266.394	183.186	892.064	41.5536		147.226	19.8893		125.134
	9254.76	4577.07	61065.4	1928.61	29789.6	24423.7	57.988		246.369	235.164		174.156
	2500.75	6992.03	617.285	1168.13	132.874	2329.17	67.9803		71.0282	210.34		128.359
	8800.02	1676.41	64260.8	110.944	75375.2	559.878	454.223		48.3508	393.759		106.428
	26025.3	141490	91474.3	4968.6	3165.12	11120.8	159.183		117.439	626.222		700.493
	181.251	298	282.519	270.264	388663	107.718	83.8259		23.7078	408.938		360.567
	112.234	17432.3	709.523	737.259	32463.9	1524.18	314.211		130.964	143.909		253.493
	283.164	31791.8	6841.74	216.727	2.51629e+06	2423.99	373.445		367.384	265.081		1183.61
	1615.13	24817.8	421.844	940.44	335262	352.181	63.2179		253.867	71.5217		276.714
	328.961	4878.94	52106.7	165.125	664604	149.645	66.3178		152.629	21.4219		659.211
	159.32	157.385	353.471	521.822	874.648	2729.73	184.147		105.975	148.689		72.2423
	2186.62	123098	3795.95	159.965	641.796	1230.7	167.539		152.404	89.532		506.341
	2202.1	4880.23	2952.91	612.125	1359.7	781.12	36.4709		22.5215	378.58		183.831
	1256.5	630.185	1111.37	399.268	12600.5	2360.13	941.021		257.487	54.4292		216.727
	373.467	659.856	19989.8	38311.7	422.489	18514.7	116.677		26.8683	73.2188		354.761
	1795.74	1822.83	546.333	483.121	221.887	1052.67	395.006		190.58	68.4132		152.225
	136.744	97.3981	190.926	8621.35	152.225	1310.04	200.928		18.8675	574.2		96.7531
	4348.73	11227.9	374.757	556.653	1077.18	8315.61	642.119		135.086	27.5177		281.874
	225.757	6167.04	211595	299.935	117.394	3488.27	260.794		60.906	31.3968		174.156
	192.861	286.389	161166	7073.3	86281.9	3557.29	317.648		128.956	24.4784		348.311
	1046.22	808.856	50957.3	15944.9	22447.4	1486.77	117.396		421.883	165.037		120.619
	159.32	815.306	25386.1	1055.9	2533	20883.2	323.64		114.833	437.443		249.623
	125.134	43122.2	78288.8	165.77	43425.4	198088	399.153		62.7157	205.915		168.35
	755.964	29787.7	119.974	102.558	2273.05	4655.12	137.355		150.299	292.529		421.199
	9638.55	26839.3	1275.21	186.411	53879.9	194.151	204.374		152.715	364.882		430.229
	6308.95	214297	23829.6	192.861	4593.19	60161.1	46.8701		40.2634	428.507		136.744
	227.047	132.874	2068.58	1382.28	26429.1	1944.74	287.689		258.872	100.788		232.207
	134.809	1208.12	201.246	105.783	6363.13	718421	136.264		225.77	41.8653		392.173
	205.762	163164	500083	204.472	10117.2	3351.53	89.9043		248.395	36.1159		201.246
	279.939	1010.1	3242.52	240.593	4842.82	4753.8	377.186		212.721	224.687		249.623
	1430.01	242.528	1450.01	20730.3	2278.86	202.537	165.21		37.5099	36.0899		263.814
	241.238	267.039	86441.2	4914.41	132.229	2621.36	236.255		164.656	288.771		130.939
	1736.4	218.017	625.67	187.701	96.7531	1253.92	354.032		34.0464	19.2139		134.164
	924.96	410.878	553.428	366.372	207.052	2079.55	684.452		122.392	367.116		463.77
	103.203	222.532	116480	842.397	123.199	232.853	172.276		204.01	226.601		155.45
	1252.63	1595.14	2861.96	17926.4	792.086	4651.89	58.9232		34.185	318.869		339.281
	20071.8	205.762	92.238	427.004	992.687	9295.4	37.813		293.802	111.733		399.913
	2202.75	771.445	2244.03	1124.27	8638.76	18577.2	175.012		34.6266	125.033		203.827
	119.974	46738.2	5217.57	257.363	93150	94.173	333.901		153.027	116.019		98.0432
	236.078	29790.9	11073.1	1597.72	103.203	6047.72	119.552		202.633	285.533		1508.7
	3701.77	8857.43	198.666	214.792	579.874	15352.1	313.172		156.352	551.28		1579.66
	112.879	6166.4	80323.2	3783.05	781.12	10208.7	627.824		52.5503	515.242		247.043
	1437.11	52217.7	246.398	3054.17	6959.77	171229	354.084		184.978	199.412		227.692
	103.848	835.302	140095	66738.4	1683.5	22735.7	353.79		36.1765	114.764		155.45
	3730.16	123.844	29071.7	142.55	311.545	230.272	419.935		132.861	127.103		390.883
	4877.65	34250	53036.2	205.117	3522.46	490114	27.1194		272.293	338.282		662.436
	103.848	593.419	6383.13	291.549	187279	4453.22	28.574		179.151	202.166		125.779
	643.731	11060.2	715.328	360.567	49187.4	116.104	260.292		253.331	40.6531		261.233
	5000.85	133432	43409.9	1075.89	3354.75	1099.76	340.196		199.274	52.3425		1135.88
	98.6882	109.009	488.926	1132.01	1661.57	833.367	128.124		22.7986	427.953		92.238
	341.216	1252.63	141.905	3000.64	355.406	1609.33	187.524		27.0674	217.016		344.441
	108.363	1987.95	311.545	14211.1	1202.96	188.346	23.6732		49.8314	323.164		354.116
	5581.37	85.7878	527.627	12854.6	568.263	356.697	121.743		157.123	228.618		504.406
	79.3376	221.887	936.57	568.908	1188.77	121.909	49.3898		334.039	18.6944		112.879
	387.658	954.631	17007.9	182.541	81398.4	3403.77	114.989		106.616	292.486		303.805
	2970.97	36333.4	2747.14	2968.39	2242.09	892.709	142.247		317.7	113.049		888.839
	618.575	5147.91	16393.2	250.268	9222.51	314.77	119.691		202.434	70.5173		466.35
	370.887	357.342	207.697	325.736	2781.97	663.081	27.6909		21.0669	406.193		235.433
	232.207	66952.5	18391.5	2354.33	317.995	2849.06	27.1627		102.035	390.832		347.666
	14390.4	367.017	3695.97	47096.2	123.844	536.657	117.89		22.9805	90.4672		231.562
	8674.89	19273.9	4847.33	319.93	184.476	201491	37.7177		52.4897	321.969		231.562
	143.84	92598.5	2319.49	657.276	138.034	523.757	33.9079		18.9628	62.4473		305.095
	223.177	119.329	5000.85	766.93	502.471	256.718	356.327		308.193	94.9611		1059.12
	343.796	6836.58	9995.24	123.199	257.363	6791.42	26.9635		34.7478	279.619		121.909
	1996.34	1035.26	4775.73	2898.72	127781	373.467	137.588		323.813	568.165		1377.76
	2202.75	11987.1	274.779	38979.9	3859.16	969.466	399.431		253.824	471.602		520.532
	774.67	176.736	7726.06	3213.49	263.168	138.034	497.162		599.787	467.939		1044.93
	259.298	4219.73	228.337	29581.9	12012.2	718.553	527.338		37.9515	61.7199		364.437
	288.969	3799.17	2785.84	3590.19	5044.06	554.718	297.049		48.0996	74.4397		170.931
	541.172	1895.72	176.091	354.116	17488.4	3981.07	56.3428		257.123	1212.34		173.511
	3586.96	4176.51	27013.5	2451.08	417.328	2553.64	597.596		169.721	749.904		734.679
	1314.55	486.991	3332.18	26854.2	135.454	321.22	60.4991		106.321	54.2907		124.489
	400.558	555.363	724.358	272960	7590.61	1188.13	31.0158		442.032	71.3572		150.935
	137.389	839.817	22139	161.9	43095.8	129.649	436.915		39.2936	312.843		91.593
	90.3029	12630.8	19802.8	167.705	137712	131.584	139.996		236.636	252.326		100.623
	210.922	119.974	17046.6	153.515	24038.6	4101.69	174.432		232.281	83.722		168.35
	234.143	309.61	24216.7	400.558	99.9782	4299.06	30.0114		217.145	329.164		156.095
	450.87	561.168	346.376	598.579	2794.88	1186.84	535.616		62.2828	521.277		105.783
	212.212	708.878	6330.23	704.363	123.844	69504.2	313.535		307.699	342.127		841.107
	10313.2	1673.83	37175.1	201.246	652.761	3643.08	254.621		201.993	245.46		405.718
	1408.73	15651.4	22637	4646.08	1335.84	330.251	84.2848		60.7848	127.769		315.415
	6763.04	546.978	5581.37	278.649	15547.6	1839.6	166.907		431.589	132.168		207.697
	4553.85	22066.8	1032.03	690.172	140.615	118.684	254.984		214.574	23.3355		230.917
	140.615	12190.9	156.74	481.186	204.472	6980.42	320.055		259.383	99.7148		261.878
	2006.66	7004.93	39966.8	292.194	1499.03	1894.43	94.6147		77.5656	79.6263		87.0778
	141.26	21450.2	296.71	272.844	395938	6779.17	147.572		25.8812	285.377		461.835
	532.787	723.068	425.714	152.87	1431.3	4749.93	554.501		81.514	318.609		979.787
	1061.7	2334.33	168777	954.631	399.913	153065	251.469		55.4856	212.167		97.3981
	149	721.133	17109.8	41823.1	725.003	245.108	66.6901		148.923	321.034		602.449
	685.657	546.333	2058.91	1509.99	732611	256389	35.3019		99.1173	475.957		218.017
	149.645	2858.09	150.935	1092.67	5322.07	234.788	442.612		94.9871	231.173		1145.56
	397.333	343.151	385.722	319.93	963245	2743.92	119.63		426.385	215.821		141.905
	218.017	71.5973	256.718	1344.87	109.009	207.697	30.4703		65.4259	296.737		234.788
	278.649	2704.57	144.485	1949.9	11094.4	77290.9	153.971		238.455	239.624		804.341
	1136.53	570.198	1157.81	110.299	3125.77	96.1081	257.383		195.654	193.048		518.597
	279.939	295.42	6894.63	208.342	340.571	1704.15	142.29		173.271	161.158		393.463
	716.618	1214.57	315.415	872.068	2956.78	794.666	44.1686		185.93	233.493		427.004
	665.016	72618.4	2520.74	2193.07	479.25	14342.7	111.118		225.744	225.631		1139.11
	882.388	47920.5	9913.97	4142.97	774.67	365.082	234.757		200.044	161.547		303.805
	3087.07	9694.66	5473	145622	23283.3	294.129	130.15		33.371	399.431		556.653
	152.225	150.29	1895.72	246.398	28823.4	141.905	231.432		354.561	190.701		173.511
	402.493	28023.6	86440.5	1105.57	1048.16	3070.94	463.038		258.682	38.0468		1622.23
	1354.54	130.294	2890.98	307.675	8792.92	165.77	235.286		29.8556	212.21		744.999
	368.952	503.116	18116.1	181.896	186.411	699.848	280.156		196.087	279.021		287.034
	949.471	98192.8	5925.81	945.601	1768.65	7313.89	740.977		81.6525	472.615		669.532
	339.281	5545.24	22182.3	332.186	21029	111.589	572.234		141.043	121.847		84.4977
	109.654	96.1081	16742.8	1496.45	292.839	24924.2	311.076		242.152	416.445		99.9782
	6619.2	37566	8634.89	18792.7	55673	895.934	71.7209		31.2496	93.9307		828.207
	7142.96	2264.02	37716.9	402.493	5776.81	106590	129.12		164.69	217.44		441.194
	410.878	1163.62	50667	149.645	187.701	772.09	23.3874		180.64	27.3099		1588.69
	662.436	2042.14	11413	39056	413.458	792.086	199.421		29.7516	197.984		243.173
	1425.5	614.06	12906.2	1370.67	1342.93	545.688	353.409		191.628	27.2146		1524.18
	843.687	68480.6	85.1427	2507.84	196.086	294.775	23.2229		44.5322	41.9173		1775.1
	1727.37	493.441	192.861	8374.95	1321.65	232.853	175.756		69.6514	283.169		494.086
	249.623	1988.6	175.446	2456.88	10720.9	376.692	26.7124		169.842	142.68		529.562
	120.619	926.895	3530.2	942.375	518.597	161.255	59.815		40.5665	249.599		116.104
	264.459	149.645	37860.8	697.913	392.173	316.06	94.9178		51.2428	133.727		479.895
	406.363	4042.35	163937	1794.45	2958.71	4750.58	128.072		93.3419	26.4613		453.45
	115.459	15556.6	385.077	1330.68	117104	1480.97	425.944		105.499	29.0589		133.519
	4555.78	214.147	24015.4	1522.89	223.177	1136.53	47.9092		96.511	46.7489		1341.64
	214.792	1715.11	1550.63	3220.59	223.822	525.692	127.362		56.7758	72.1711		677.272
	393.463	5711.01	504.406	838.527	585.679	7665.43	510.029		24.7815	148.117		1053.96
	124.489	57419.1	81713.2	397.978	16857.6	154.16	169.461		47.4243	30.427		697.268
	109.654	5171.78	23943.2	39283.1	735.969	482.476	52.7321		52.1	250.205		86.4328
	341.861	45405	2534.29	77.4025	83.2077	786.925	502.133		143.866	374.692		381.207
	146.42	7565.45	40277	751.449	155.45	338.636	269.895		38.7828	345.434		227.692
	287.034	396.043	617.93	381.852	985.592	991.397	268.726		110.876	205.984		106.428
	1987.95	322.51	146689	10001	294.129	208917	283.299		82.4231	243.719		570.843
	1185.55	105.783	1135.24	214.792	153.515	168.995	109.603		251.711	96.104		383.787
	2614.91	2046.01	243542	2326.59	53763.8	436.034	226.722		231.458	45.909		138.034
	359.277	5091.15	33188.9	606.32	188.991	290.904	627.91		230.471	223.189		691.462
	325.09	1365.51	64024.1	32859.3	7469.34	201.892	131.917		236.879	127.631		955.276
	105.783	10964.7	5830.99	57153.4	27564.3	10905.4	180.597		103.914	54.4119		1042.35
	2077.61	162.545	864.328	165.125	278.649	228.982	46.593		31.3882	356.197		335.411
	2357.55	6621.14	2188.56	634.7	1301.01	185542	49.3725		139.294	51.719		103.203
	3471.5	791.441	713.393	4671.24	134.164	101.913	274.995		179.246	47.1905		69.6622
	1072.02	198.666	5202.74	390.238	420.554	4154.58	21.1535		110.608	445.989		1782.19
	236.723	192952	1584.17	1059.77	3273.48	931.41	485.031		203.317	19.6468		577.294
	669.532	152.87	4878.94	5371.09	127.714	5211.77	179.713		18.5298	458.665		454.74
	1069.44	3269.61	9098.02	96.1081	169.64	724.358	46.5584		206.928	100.321		506.341
	269.619	94.173	118.684	6326.36	12272.2	318.64	377.463		197.057	188.727		1044.93
	159.32	126.424	12579.2	93.528	125.779	145.13	156.326		86.207	223.674		486.346
	1331.32	13782.2	216.727	657.276	150.29	661.791	62.4733		39.8911	59.9535		525.692
	96.1081	2030.53	6244.45	444.419	103.848	1710.6	161.599		35.2153	124.669		438.614
	1894.43	4473.86	2181.46	630.83	1195.87	259.298	264.899		433.286	51.0956		1454.52
	5995.47	1424.21	16136.5	411.523	2480.75	368.952	56.161		114.296	35.0681		106.428
	96.1081	25235.8	143.84	4488.05	12088.3	306.385	42.1251		186.069	142.758		108.363
	804.341	229.627	1262.95	99.9782	1260.37	1846.05	106.633		62.0317	52.6975		156.74
	2279.5	734.034	6592.76	126.424	15640.5	1881.53	26.8856		45.4674	284.303		368.952
	735.969	634.055	1261.66	852.073	1256.5	919.8	90.649		56.9143	35.224		1913.78
	121.909	950.761	130.939	95.4631	141.26	145.775	20.8331		46.645	422.602		1839.6
	1788	261.878	17682	3162.54	759.835	229.627	47.0606		81.514	307.942		1950.54
	186.411	9710.79	30401.1	1132.66	832.722	124.489	39.5707		46.3939	58.1525		1165.55
	167.06	139.324	22126.1	10803.5	223.822	4720.26	47.1472		125.146	131.536		694.687
	708.878	80127.1	13003.6	901.739	343.151	93.528	141.043		44.8006	313.882		1725.43
	528.272	307.03	64111.8	668.887	289.614	3115.45	367.878		48.3767	102.399		139.324
	200.601	185.121	209.632	61217	218263	228.337	138.887		22.8506	321.164		254.783
	87.7228	5842.6	14390.4	1186.84	265.104	532.142	123.873		149.053	641.955		1951.83
	210.277	15478.6	1434.53	58934.9	222303	3454.09	189.628		252.04	100.234		739.839
	1735.11	265.749	3338.63	150.29	485.701	14542.6	32.8082		68.5604	535.486		175.446
	692.752	87.0778	3868.83	756.609	358.632	4279.07	95.3507		26.011	169.695		1996.34
	1999.56	142.55	416.038	2950.97	348.311	1535.79	230.861		101.672	174.865		453.45
	13987.9	637.281	1938.29	16229.4	717.908	372.177	347.062		61.6593	210.946		1081.7
	106.428	689.527	474.09	9128.33	498.601	231.562	171.098		20.9976	86.0425		828.852
	301.87	385.077	6940.42	419.909	2020.85	275.424	443.365		45.2249	90.0083		425.069
	126.424	5979.34	398.623	1182.32	1.05802e+06	13887.9	431.537		201.274	72.8378		792.086
	231.562	181.896	133.519	1440.98	141519	646.311	72.7946		141.433	191.186		547.623
	90.3029	94.8181	1509.35	602.449	14898	11380.1	517.926		195.637	149.641		98.6882
	1201.03	6740.47	3605.02	559.878	131280	1152.65	118.175		94.9091	173.834		315.415
	718.553	360.567	4233.27	1867.98	750.159	26828.4	29.1369		43.3979	340.265		239.303
	177.381	94.8181	183.831	99.9782	15748.2	565.683	168.37		31.4747	174.163		337.346
	2422.7	529.562	15855.9	1337.77	1981.5	1735.11	26.1669		43.7702	91.056		163.19
	4594.48	810.791	1835.08	1375.83	24848.8	2843.25	32.4012		79.6956	77.9898		963.661
	1393.89	3853.35	30885.5	146.42	504.406	377.337	90.675		275.177	25.8812		330.251
	198.021	10345.5	77200	39526.9	554.073	109.009	84.025		62.0317	18.6078		171.576
	268.974	23426.5	2778.75	654.051	743.064	342.506	113.378		40.8782	19.1792		79.3376
	507.631	83.2077	131.584	6413.44	23521.3	1104.92	221.787		21.6037	136.489		964.951
	486.346	85693.6	117.394	224.467	143.195	259.298	293.083		35.8648	61.0013		812.081
	196.086	17007.3	347.666	3565.03	160262	218.662	35.3193		79.5657	191.827		163.19
	109.009	175.446	510.856	521.177	6913.98	311.545	32.306		35.5357	157.885		161.9
	3910.12	805.631	10321.6	4161.67	25164.2	483.766	500.643		47.5368	35.3452		493.441
	239.948	8912.25	141.905	471.51	200.601	3572.77	90.9347		211.128	131.363		132.229
	323.8	5104.05	3273.48	57383	1277.14	2435.6	62.5945		51.0783	42.0039		1833.15
	82.5627	823.692	108178	107.073	615.35	131.584	92.9522		121.777	206.261		546.978
	1226.18	1663.51	312.19	237.368	4756.38	1264.89	95.7664		40.6098	84.6311		384.432
	162.545	3125.77	138.679	11811	205.762	2141.47	154.257		18.5472	104.001		128.359
	830.142	214.792	319.285	350.891	229.627	188.346	179.332		113.145	98.5718		290.259
	176.091	273.489	165.77	163.19	221.242	645.666	156.941		32.3579	66.1965		125.134
	3490.85	9612.75	169.64	29269.1	7330.02	1325.52	144.221		70.3095	172.613		268.329
	472.155	1711.24	1431.3	208.342	334.121	6607.59	21.0755		58.4989	120.002		160.61
	456.03	1540.95	333.476	512.147	10127.5	205.117	132.488		93.6536	225.389		621.8
	5829.05	16163.6	73038.3	1834.44	294402	2089.87	56.2649		31.6306	132.904		648.891
	294.775	133463	54516.5	33933.9	4103.62	3098.03	82.3106		38.9127	19.032		1097.18
	1879.59	256.073	637.926	4744.77	8515.56	109.009	183.8		261.435	158.214		546.978
	5507.83	101.913	2181.46	132.229	2334.98	2624.59	38.1334		27.1021	172.033		1753.17
	96.7531	89.0129	2751.66	1128.79	74111.6	396.688	306.045		27.0847	268.821		130.294
	274.134	7354.53	4011.38	184.476	367.662	1631.9	107.733		76.4053	133.701		108.363
	118.684	9830.76	334.121	389.593	5075.02	4493.22	63.2093		77.6262	136.497		944.31
	1449.36	7482.89	11322.1	373.467	596.644	163.835	19.2918		247.191	32.8082		337.991
	1818.96	1038.48	8374.95	152.87	8162.74	328519	36.2631		93.5843	155.703		104.493
	158.675	2435.6	23257.5	1330.68	21025.7	173.511	24.0542		24.1321	132.956		369.597
	2309.17	392.173	278.649	884.969	198.021	70409.2	61.9104		171.167	213.734		94.8181
	887.549	294.129	32273.6	7817.65	73945.2	303897	57.659		26.5652	83.2024		294.129
	252.203	2337.56	365.727	470.865	50694.8	228.982	165.305		50.1864	49.0435		485.056
	133.519	1907.33	19202.3	104124	69275.2	17009.2	144.541		54.4206	113.958		295.42
	405.718	133508	11249.8	842.397	30570.8	8907.09	22.9372		18.2441	288.537		351.536
	403.138	1193.93	9029	29245.2	49801.4	172.866	95.8876		54.8362	345.175		889.484
	969.466	193.506	14000.8	270.264	9241.21	666.307	86.943		70.3874	182.294		456.675
	305.095	556.653	1158.46	36537.2	832.077	3803.04	36.2371		105.655	23.4047		1151.36
	554.073	11389.8	705.008	49086.1	2579.44	90.9479	41.493		24.7902	50.8185		196.086
	267.684	134.164	10737	225.757	252955	2943.88	92.5193		80.0333	119.093		369.597
	4266.81	545.043	9270.24	125.134	6283.15	230.272	104.72		96.563	129.917		1093.96
	4894.42	9725.62	1486.77	504.406	207.697	296.065	83.5748		194.477	29.7516		923.025
	466.995	2511.07	13806.7	685.012	437.969	14937.4	72.5175		30.6868	211.413		1347.45
	5118.24	377.337	1304.88	1922.81	1051.38	130.294	86.0079		35.3279	167.435		140.615
	2409.15	115.459	1355.83	51394.6	83507	2226.61	23.7078		96.6928	19.2485		110.299
	915.285	130.294	87.7228	96.7531	325.09	3074.17	25.1538		32.9467	76.2494		1434.53
	973.981	116.749	4059.76	1181.03	1709.95	3413.45	110.841		37.0857	378.71		312.835
	312.835	3479.89	1142.33	1299.72	139511	184.476	77.8426		50.9571	101.1		1992.47
	189.636	3964.94	25384.8	8271.1	205.762	449.58	53.2603		26.2189	263.695		156.095
	285.099	21969.4	2898.08	1061.06	15697.2	269471	29.0763		34.4274	241.321		415.393
	98.6882	352.181	11774.9	11304	240.593	12998.5	24.0109		36.6181	52.6542		176.736
	2749.08	327.671	292.839	126.424	256.718	750.159	19.7421		23.0064	174.821		198.666
	214.792	29705.1	313.48	1628.68	2700.7	201.892	89.3762		30.479	87.2115		198.666
	3098.68	26191.1	284.454	92.238	754.029	319.285	107.49		31.0158	130.228		900.449
	132.874	441.839	10411.3	170.285	377664	2304.01	29.8296			56.9316		329.606
	466.35	1859.6	310557	134.809	196578	265.104	37.0683			28.7645		1873.14
	285.099	62223.9	9014.81	740.484	26371	1034.61	60.7242			207.127		350.246
	1318.42	2102.12	670.177	5422.05	2004.72	2849.7	85.6702			56.4208		184.476
	71.5973	76069.2	247.688	159.965	242.528	167.06	33.8126			52.2299		1017.2
	164.48	350.246	14480.7	2264.02	162.545	259.943	26.5652			64.1098		334.766
	2182.11	2964.52	459.9	216.082	8204.66	88941.3	57.8408			129.094		244.463
	163.19	1198.45	1670.6	326.381	11941.9	159.965	25.4915			294.114		955.276
	1744.78	116.749	15318	145.775	97.3981	141.905	27.7168			43.5278		274.779
	1517.09	166.415	13721.5	1382.28	291957	357.342	35.3366			20.7898		1002.36
	113.524	134.809	575.359	559.878	655.986	146.42	23.3095			168.362		179.316
	569.553	643.731	3377.97	110.944	797.246	80613.4	36.6873			159.409		416.683
	3014.83	365.082	6579.21	2157.59	3172.21	488.281				145.104		250.268
	417.973	129.004	687.592	3995.9	213.502	815.306				46.1341		424.424
	366.372	336.701	1846.69	3089.65	2705.86	687.592				31.8731		324.445
	118.684	331.541	535.367	179.961	517.952	615452				63.2958		250.913
	120.619	848.847	556.653	1133.95	9083.18	779.83				184.467		1089.44
	374.757	5319.49	134.164	1888.62	2652.97	674.692				24.7469		217.372
	2254.99	1918.94	235.433	13773.1	4569.33	91.593				175.246		1211.35
	1270.05	27154.7	655.341	13346.8	177.381	198.021				79.2021		78.6925
	472.155	320.575	278.004	955.276	12888.2	390.238				166.388		315.415
	290.904	1527.41	520.532	665.661	1793.16	631.475				254.127		503.116
	7946.66	429.584	589.549	190.926	463.77	134.164				52.6888		1128.14
	96.7531	218.662	770.8	1732.53	248465	5104.69				32.0549		115.459
	230.272	9265.08	30079.3	166.415	3755.31	966.241				46.974		432.164
	1017.84	4951.18	26714.8	10061.7	70968.4	285.744				108.105		1479.03
	2577.5	72437.1	356.051	5426.56	4590.61	158.675				205.681		70.3073
	134.164	1608.68	2453.66	2985.8	23585.8	255.428				73.1582		663.726
	176.091	922.38	981.077	107.073	469385	297.355				87.3673		748.869
	487.636	212.212	27099.9	163.835	27889.4	81650				171.072		456.675
	266.394	1657.06	262.523	8658.11	1371.31	315.415				68.6643		216.082
	129.004	1400.34	324.445	138.679	259.943	886.259				80.1286		472.8
	147.71	43567.3	290.904	255.428	479.25	755.319				184.71		211.567
	188.991	11638.1	1566.11	46130	736.614	253.493				42.203		94.8181
	145.775	426.359	1207.48	141.905	444.419	272.199				224.263		134.164
	1603.52	766.93	7700.9	8885.81	28802.1	3019.34				113.578		190.926
	141.905	49098.3	766.285	2059.55	149556	505.696				83.2977		810.146
	198.666	250.268	3071.59	188.346	52676.9	96.7531				158.75		203.827
	1307.46	576.649	2739.4	235.433	50589	3503.11				90.7616		147.065
	344.441	1219.09	62320	228.337	268.974	82.5627				70.3787		594.709
	177.381	13530	832.077	241.883	3459.89	8652.31				98.5545		252.203
	119.974	37909.2	6184.46	188.991	189569	194.151				102.226		537.302
	2470.43	802.406	108151	132.874	10729.9	6871.41				75.2363		630.83
	3610.18	504.406	6897.85	2373.68	16234.5	302.515				54.6284		750.804
	110.299	31569.3	519.887	119.329	551.493	167.705				89.2549		239.948
	149	533.432	25896.9	4877.65	550.848	224.467				32.5398		1219.09
		604.385	11632.3	357.987	976.562	10029.4				153.183		192.216
		1906.68	1809.93	389.593	1051.38	261.233				126.384		954.631
		36281.8	14981.9	14587.8	81885.4	94.173				18.7983		150.29
		12287.6	191.571	513.437	29278.8	176.091				36.7826		170.285
		227.692	117643	274.779	723.713	218.662				23.9849		857.878
		204.472	85.1427	36750.7	6770.14	738.549				65.729		819.176
		170.931	9714.66	416.038	1830.57	7007.51				119.535		429.584
		4440.97	12525.7	242.528	65585.1	267.039				98.0003		1113.31
		209.632	22139.7	1469.36	99.9782	94.8181				74.5783		101.268
		1514.51	104.493	1704.15	283.809	149.645				73.1409		569.553
		316.705	3579.22	75774.5	181.251	903.674				58.395		1793.8
		40554.4	3271.55	11058.9	468.285	79.9826				43.1988		1139.75
		1920.23	1104.92	100.623	104206	158.03				52.7841		219.952
		125.779	571.488	336.701	2191.78	967.531				52.888		435.389
		361.212	487.636	906.899	10362.3	30619.1				56.5506		584.389
		116.749	228.982	35004	781.765	152.87				50.9311		445.709
		140.615	704.363	510.211	5248.53	459.9				72.8032		300.58
		4381.63	748.869	456.675	24080.6	19869.2				48.6884		497.956
		138.679	203.827	435.389	1503.54	4954.4				30.7474		937.215
		669.532	68794.7	207.052	45130.8	148.355				73.9548		178.026
		174.801	294.775	894.644	417.328	239.948				20.4434		138.679
		18321.8	2356.91	16175.2	121466	145.775				42.6533		1866.69
		2400.12	470.22	8692.3	77865.6	5381.41				42.6533		571.488
		240.593	8923.22	629.54	677.917	460.545				26.063		261.878
		685.657	48001.2	299.935	1002.36	160.61				58.6634		263.168
		679.852	456.675	644.376	321.865	674.047				21.1535		181.896
		10745.4	178.026	317.995	752.094	105.783				56.897		355.406
		204.472	3327.66	454.095	44545.8	2205.97				35.5444		366.372
		569.553	2006.01	7277.12	356.051	572.778				30.5396		606.965
		28487.3	124.489	161.255	136.744	407.008				33.726		685.012
		16159.7	26674.2	57141.1	15401.8	349.601				30.1673		948.181
		2500.1	7698.97	6025.78	183.831	4478.38				42.2463		367.662
		820.466	11614.2	219.307	581.809	115.459						594.709
		170.931	147.71	119.329	98.0432	730.164						385.077
		623.09	948.826	109.009	19323.5	101.913						1116.53
		275.424	140.615	3746.93	17778.7	29805.1						1096.54
		174.156	7386.78	22113.2	341.216	45219.8						262.523
		3253.49	1511.93	3277.35	1001.72	148.355						489.571
		2531.71	28778.9	2691.67	8397.53	1093.31						232.853
		2036.98	101.913	185.766	2211.13	530.207						258.008
		105561	74.8224	33972	2681.35	1155.23						615.35
		3401.84	4984.72	3641.14	83063.8	81.2726						276.714
		547.623	13847.3	1308.75	2346.59	396.688						264.459
		5225.31	1605.46	95.4631	1731.24	150.29						98.6882
		89.6579	153.515	9746.26	353.471	7215.85						511.502
		687.592	20423.9	113.524	95.4631	1808.64						893.999
		802.406	285.099	272.844	128.359	185.121						339.281
		694.042	888.839	17720	4643.5	619.22						367.017
		1012.68	49535	167.06	1040.42	276.069						928.185
		17258.8	2954.2	114.814	430.874	385.722						339.281
		1166.84	835.947	425.714	24408.2	58716.9						999.782
		184.476	7309.38	1575.14	262.523	32512.3						403.138
		3910.12	301.225	504.406	56681.2	34990.4						895.934
		5485.9	22341.6	1562.89	40741.5	261.233						170.285
		2634.91	73129.2	685.012	27193.4	241.883						491.506
		57776.4	208.987	341.216	50971.5	1759.62						941.085
		442.484	2116.96	153.515	99.9782	387.012						1632.55
		955.921	577.939	7921.5	417.328	463.125						167.705
		132.229	2151.79	963.661	5178.87	1652.54						99.9782
		2926.46	26071.1	713.393	2133.08	21160.6						405.073
		620.51	247.688	212033	118.684	385.722						485.701
		115.459	10995	50489	1457.1	528.272						549.558
		9045.13	8671.66	223.177	383.142	1363.57						116.104
		336.056	354.116	1268.11	3199.3	330.896						230.272
		8369.15	294.129	16622.2	1230.7	248.333						114.169
		150.935	156.74	593.419	67814.9	125.134						1046.87
		30692.7	937.86	1535.15	116.749	69298.5						241.238
		149.645	2879.37	19454.5	1611.91	174.156						1921.52
		483.766	1635.13	240.593	127.069	128.359						899.804
		685.657	527.627	151.58	29431.7	106.428						87.7228
		568.263	733.389	288.324	11560.1	700.493						221.242
		579.229	2740.05	120.619	1466.78	360.567						617.285
		4531.92	476.025	1471.94	220.597	253.493						1001.72
		627.605	3910.76	14070.5	293.484	1183.61						301.87
		15472.8	1182.32	132337	12394.7	8613.61						182.541
		288.324	103859	212.857	16810.5	276.714						130.939
		156.095	6027.72	335.411	134.164	659.211						891.419
		6661.78	2829.71	1570.63	154833	18794						179.961
		128.359	42279.8	651.471	1444.2	72.2423						1309.39
		1165.55	35100.1	948.181	310.9	506.341						775.96
		2251.12	1134.59	6034.81	3668.88	85470.4						491.506
		302.515	243.173	10413.2	109866	183.831						104.493
		172.866	758.544	242.528	379.917	216.727						556.653
		439.259	621.8	290.259	540.527	354.761						1240.38
		249.623	350.891	387.012	1084.28	152.225						310.9
		35113	28414.5	132.874	10879.6	96.7531						416.038
		1130.72	32614.8	521.822	461.19	281.874						118.684
		105.783	786.925	29387.8	281.874	174.156						298.645
		35790.9	19823.4	335.411	14171.1	348.311						234.143
		739.839	255.428	241.883	243.173	120.619						1313.26
		370.242	483.766	1558.37	97.3981	249.623						1392.6
		583.099	4277.78	972.046	390.883	168.35						298.645
		411.523	8085.34	445.709	184.476	421.199						297.355
		611.48	130.939	267.684	90.3029	430.229						473.445
		5169.2	2881.95	23341.4	861.103	17349.8						488.281
		472.155	16609.3	623.09	71.5973	136.744						1273.27
		3879.8	124.489	118.684	4728.65	232.207						1935.06
		99.9782	830.142	154.805	648.891	25221.6						1386.79
		287.034	1865.4	94.173	4288.1	392.173						468.285
		1597.07	890.774	645.666	332.831	201.246						576.649
		775.96	2255.64	3372.81	7770.57	249.623						298.645
		38127.8	6677.26	162403	436.679	263.814						520.532
		371.532	479.895	4438.39	142653	130.939						330.251
		130.939	2651.04	223.177	3034.18	487898						505.051
		1419.05	371.532	5015.68	4611.25	134.164						1404.21
		697.268	17835.5	307.675	947.536	463.77						294.129
		8714.23	1612.55	315.415	978.497	8643.28						474.735
		34423.5	640.506	4094.59	685.657	155.45						329.606
		8819.37	70267.3	20345.2	10266.8	339.281						136.744
		2710.38	899.159	320.575	260.588	399.913						1186.84
		921.09	965.596	242.528	33819.7	203.827						1197.8
		529.562	26354.9	519.242	1760.91	98.0432						794.021
		239.948	293.484	159.965	1588.04	1508.7						158.675
		955.276	3788.21	2104.06	3543.1	3725						601.159
		1730.59	8979.98	2625.23	13219.1	1579.66						1470.65
		118.039	1466.13	351.536	1506.12	247.043						259.298
		4697.04	313.48	40782.1	3407	5269.82						138.034
		142.55	6469.56	8798.08	8492.99	227.692						138.679
		436.034	471.51	1822.83	19966	155.45						939.15
		297.355	468.285	451.515	1038.48	390.883						127.069
		390.238	267.039	799.181	3790.79	662.436						538.592
		440.549	136.744	206.407	134.809	125.779						97.3981
		567.618	126.424	141.26	10413.2	261.233						575.359
		27488.9	3563.1	5201.45	2299.5	1135.88						626.315
		474.735	2877.44	35698	261.878	92.238						143.195
		265.749	990.752	828.207	436.034	344.441						785.635
		10884.1	1822.83	83.8527	174.156	354.116						97.3981
		711.458	2108.57	124.489	103.203	239417						163.19
		557.298	1113.95	2697.48	218.662	504.406						308.32
		21263.1	14615.5	114.169	475.38	112.879						1436.46
		30719.1	4448.71	978.497	3366.36	303.805						432.809
		391.528	2202.1	108.363	81.9176	46050.6						1520.31
		2829.06	25300.3	536.012	461.19	888.839						340.571
		18312.1	245.753	451.515	238.658	49479.5						1842.18
		1691.89	244.463	639.861	113.524	466.35						541.817
		2786.49	778.54	204.472	142.55	235.433						316.06
		141.26	466.995	381.207	141.26	347.666						1911.84
		617.93	276.714	802.406	6594.69	231.562						680.497
		81.9176	123.844	241.238	127.714	231.562						336.056
		122.554	1354.54	1954.41	94307.8	305.095						273.489
		449.58	199.956	196.731	238.013	1059.12						147.71
		2098.9	225.757	1181.03	583.744	121.909						1040.42
		81.2726	1230.7	2785.84	1940.22	1377.76						621.8
		586.969	254.783	232.207	254.783	84989.2						412.168
		3218.65	75.4674	1967.96	921.09	520.532						674.692
		503.116	110.944	772.735	976.562	1044.93						1926.68
		893.354	17329.8	321.22	1319.07	30044.4						150.935
		1521.6	91.593	8187.89	37912.4	364.437						850.137
		139.97	10842.8	545.043	1005.59	2237.58						140.615
		149.645	1048.8	588.259	8995.46	170.931						208.987
		211.567	181.896	9120.59	328.316	173.511						689.527
		255.428	394.753	79.3376	68067.1	75413.9						364.437
		23213	12733.4	1215.22	7224.23	25595.1						238.013
		1580.95	6349.58	488.281	104.493	734.679						1186.19
		201.892	3708.22	3023.86	3774.02	124.489						341.861
		1024.94	131.584	5514.28	139.324	150.935						1651.25
		466.995	594.064	675.337	311.545	91.593						1265.53
		3030.31	186.411	1266.82	56877.9	100.623						835.302
		475.38	6310.88	349.601	12531.5	168.35						459.9
		6241.87	109.654	2550.41	1223.6	156.095						87.0778
		181.896	3757.25	410.878	96.7531	105.783						556.653
		6083.84	357.342	15861.7	12541.1	841.107						83.8527
		876.583	1533.86	399.913	8505.24	405.718						1735.11
		129.649	1565.47	262.523	719.843	3055.46						98.6882
		3708.22	816.596	497.956	13791.2	315.415						1846.05
		3411.52	230.272	9424.4	2497.52	207.697						528.917
		1177.81	269.619	4644.15	204.472	230.917						88.3679
		662.436	3364.43	138.679	370.242	16338.4						388.948
		122.554	1176.52	2271.76	417.328	3463.76						1224.25
		670.177	2114.38	239.948	18755.9	261.878						179.961
		701.138	801.116	3459.89	2804.55	87.0778						138.034
		24677.9	6881.73	11036.3	41193.6	461.835						1440.98
		2138.89	877.228	1150.72	277.359	979.787						154.805
		202.537	219.952	15870.1	716.618	97.3981						312.835
		446.354	100.623	305.74	18667.5	602.449						141.905
		193.506	30798.5	397.333	1546.11	2058.26						1618.36
		135.454	240.593	391.528	1064.28	218.017						271.554
		506.986	7348.72	2872.28	7112	5614.91						183.831
		8672.3	823.692	8796.15	2304.66	8331.73						333.476
		1157.81	528.272	295.42	151.58	1145.56						118.039
		327.671	1193.93	638.571	848.847	141.905						507.631
		1494.51	1827.34	85.1427	22801.5	234.788						188.991
		2384.64	568.263	20463.9	7576.41	804.341						178.671
		11661.3	1293.27	101.913	10140.4	3412.81						94.8181
		9579.85	30564.3	10272	199.956	9038.68						1431.3
		1801.54	3412.16	500.536	732.099	6016.75						374.757
		2034.4	247.043	33693.3	347.021	518.597						252.848
		6477.94	174.801	1778.97	117.394	33061.2						183.186
		1325.52	144.485	1081.7	509.566	393.463						284.454
		4044.28	10095.9	244.463	124.489	427.004						445.064
		468.285	2178.24	10024.9	1761.55	9179.94						413.458
		138.679	734.679	139.97	2967.1	1139.11						645.666
		5941.29	3428.29	5100.82	13021.7	303.805						337.346
		80.6276	212.857	506.986	168.35	556.653						1097.83
		528.272	78097.2	144.485	341.216	173.511						348.311
		1139.75	753.384	2698.77	26209.8	1622.23						1710.6
		418.619	3037.4	239.948	1151.36	3517.94						1012.68
		17153	221.242	4262.3	468.93	744.999						309.61
		1202.32	525.047	127.069	134.809	287.034						664.371
		1299.72	199.311	181.251	341.216	669.532						1374.54
		1250.7	339.281	745.644	2195.65	84.4977						1155.23
		1791.22	190.926	2007.3	141.26	99.9782						1758.33
		183.831	6070.94	199.956	408.943	2718.76						393.463
		199.311	93.528	1219.73	1421.63	828.207						1644.16
		2709.73	9508.25	4982.14	1894.43	3006.44						539.882
		791.441	496.021	3642.43	19041	4966.02						425.714
		1580.95	399.268	158.675	2127.92	2731.02						276.714
		267.039	430.229	87.0778	993.977	441.194						288.969
		272.844	677.272	252.203	230.917	1588.69						198.666
		4522.24	578.584	992.687	167.06	243.173						149
		610.835	4044.93	834.012	3377.97	4981.5						619.22
		1553.21	127.714	266.394	260.588	1524.18						454.74
		82.5627	2513.65	111.589	1954.41	1775.1						759.835
		271.554	327.671	3729.51	192.216	494.086						537.947
		549.558	1133.95	579.874	503.761	529.562						343.151
		122.554	838.527	2861.96	172.221	116.104						171.576
		12040.6	236.078	152.225	13809.9	479.895						137.389
		2572.34	445.709	336.056	236.078	13065.5						655.986
		423.134	7922.15	4209.41	4881.52	453.45						605.03
		1726.08	4041.7	1094.6	3198.66	77177.4						228.337
		2470.43	5239.5	795.956	865.618	133.519						536.012
		139.324	131.584	330.896	16550.6	1341.64						97.3981
		8305.93	866.263	565.683	280.584	9051.58						514.082
		1560.95	16070.7	1508.7	548.268	677.272						543.108
		343.796	272.199	1799.61	2201.46	3465.7						134.164
		4737.68	186.411	6372.81	443.129	1053.96						98.0432
		2089.22	8268.52	2166.62	372.177	697.268						681.787
		454.095	706.298	514.082	293.484	86.4328						104.493
		715.973	361.212	1291.33	403.783	381.207						1024.29
		172.866	4276.49	103.848	8396.24	227.692						412.168
		811.436	681.787	2074.39	2452.37	100112						1214.57
		1721.56	4224.89	213.502	3461.18	106.428						124.489
		469.575	5266.59	543.753	434.744	25189.4						152.87
		2602.66	188.991	192.861	2383.35	570.843						143.195
		372.177	141.26	211.567	2017.63	383.787						198.021
		1733.17	280.584	598.579	1658.35	138.034						182.541
		165.77	29473.6	20454.3	6884.31	691.462						281.874
		3810.14	120.619	3461.18	732.744	955.276						1682.21
		2246.61	318.64	2894.21	23625.2	1042.35						1708.02
		890.129	13164.9	133.519	20303.3	335.411						329.606
		640.506	2419.47	128.359	6085.13	103.203						109.654
		142.55	938.505	1186.19	281.229	70511.7						1222.31
		192.861	5273.69	83.8527	1247.47	69.6622						152.225
		412.813	211.567	328.316	3916.57	35487.1						84.4977
		409.588	1920.87	464.415	51466.9	79818.1						90.3029
		3322.5	286.389	1495.8	6178.65	1782.19						232.207
		1914.42	910.124	90.3029	3238	577.294						534.077
		501.826	5329.81	205.762	2123.41	454.74						117.394
		3731.45	3327.66	2158.24	11853.5	506.341						739.194
		144.485	6981.06	870.133	266.394	1044.93						477.96
		775.315	324.445	354.761	98154.1	486.346						279.294
		2440.11	4666.73	5798.09	1238.44	3259.94						225.112
		144.485	180.606	2592.98	1564.18	525.692						354.761
		1920.87	154.805	296.71	8678.76	438.614						510.856
		8651.02	190.926	107.718	583.099	6365.71						1349.38
		289.614	976.562	4521.6	794.666	1454.52						156.095
		1203.61	96.7531	8472.99	18216.7	229667						85.7878
		323.155	506.986	19015.9	140.615	106.428						289.614
		952.696	861.748	106.428	285.744	108.363						292.839
		299.29	1137.17	270.909	37950.4	2769.07						1878.95
		778.54	112.234	87.7228	6766.27	156.74						206.407
		219.952	158.675	972.046	40840.8	368.952						889.484
		4351.96	87.7228	433.454	414.748	342031						1143.62
		1352.61	292.839	243.173	141.905	3437.32						201.246
		222.532	81.9176	134.809	217.372	1913.78						1886.04
		756.609	13989.2	13295.2	1815.73	1839.6						266.394
		364.437	563.103	1350.67	916.575	50260.7						884.324
		116.104	2181.46	10259.7	464.415	1950.54						809.501
		90.9479	2378.84	2440.76	1406.79	106134						96.7531
		111.589	61733	2887.11	1433.24	1165.55						97.3981
		446.354	252.848	6188.33	263.168	694.687						645.666
		528.272	259.943	8278.2	1011.39	1725.43						1108.15
		195.441	121.909	1299.07	254.783	139.324						1553.86
		1130.72	330.896	600.514	15944.9	2164.69						601.804
		1206.83	1262.31	859.168	735.324	254.783						176.736
		177.381	94.173	1208.12	749.514	1951.83						193.506
		1804.77	383.787	20798.1	444.419	739.839						461.19
		1255.21	1851.85	3521.17	123889	2192.43						224.467
		2836.8	1233.28	10799.6	1017.2	175.446						236.723
		2453.01	389.593	9977.83	1412.6	90617						336.701
		188.991	267.684	1660.93	11079.5	1996.34						583.099
		209.632	448.289	555.363	421.844	453.45						577.939
		2075.03	10914.4	75.4674	910.124	1081.7						330.896
		635.991	654.696	4482.89	1582.24	828.852						550.848
		168.995	93.528	442.484	990.752	425.069						888.194
		627.605	503.116	155.45	1017.84	792.086						216.082
		952.696	3837.87	2662	8045.99	547.623						319.93
		134.809	485.056	6795.94	1844.11	5185.32						196.731
		1212.64	1291.33	3237.36	198.021	5832.28						1068.8
		861.748	5804.54	757.254	236.723	98.6882						275.424
		468.285	10964.7	96.7531	195.441	315.415						237.368
		470.865	6754.66	23701.3	132.229	2509.13						472.155
		754.029	250.913	5010.52	188.991	239.303						114.169
		421.844	199.956	440.549	4390.01	337.346						1186.19
		603.739	15326.3	172.221	1882.17	174895						552.783
		428.294	7078.46	7861.51	103.203	163.19						1376.47
		119.329	1658.35	328.316	4502.25	963.661						266.394
		118.039	3244.45	1464.84	1319.71	330.251						131.584
		715.973	377.337	108.363	136.744	171.576						584.389
		1403.57	1413.24	203.182	3605.02	64091.8						627.605
		76.7575	4515.79	5480.1	194.151	4704.78						176.091
		1246.83	1666.73	3556.64	114.814	79.3376						308.965
		614.705	22498.3	250.268	2225.32	964.951						78.0475
		902.384	267.684	95.4631	1601.59	812.081						1448.07
		1362.28	100.623	3506.33	1344.22	163.19						208.987
		473.445	16562.8	111.589	168.995	7569.96						125.779
		348.956	12119.3	483.121	328.961	29396.8						380.562
		163.19	5354.96	393.463	157.385	161.9						1137.82
		715.973	4859.59	167.06	1193.29	493.441						1065.57
		630.185	3257.36	679.207	1310.04	132.229						970.111
		428.294	3959.78	179.316	1050.74	1833.15						252.848
		465.06	22282.2	317.995	482.476	15078						167.705
		830.142	105.138	276.069	1393.89	276172						218.662
		503.761	42706.8	1261.02	1778.32	546.978						271.554
		259.943	131.584	759.19	554.718	12153.5						1450.01
		530.852	401.848	327.671	3091.58	194867						926.895
		736.614	221.887	3381.2	94.173	384.432						870.778
		545.043	196.731	3919.79	3416.03	10921.5						327.026
		234.788	338.636	246.398	102.558	128.359						1771.23
		292.839	195.441	3130.93	5043.42	2295.63						383.787
		227.692	98.6882	4600.29	861.103	290.259						695.332
		523.757	5208.54	658.566	239.303	144389						89.6579
		149.645	920.445	7230.68	636.636	125.134						561.813
		709.523	561.168	141.905	838.527	268.329						243.818
		319.93	2568.47	1289.4	483.766	7502.88						846.912
		197.376	952.696	4084.27	296.71	160.61						1598.36
		103.203	1123.63	617.93	982.367	52982.7						442.484
		233.498	772.735	910.769	1483.55	621.8						272.199
		183.831	538.592	166.415	437.324	648.891						138.034
		128.359	116.749	921.09	229.627	1097.18						230.917
		172.866	2256.93	86179.9	1457.1	546.978						286.389
		130.939	4948.6	817.241	316.705	1753.17						1175.87
		294.129	509.566	157.385	2181.46	9962.99						146.42
		440.549	4391.95	530.852	331.541	130.294						392.173
		136.744	1112.02	4112.65	5162.75	108.363						448.289
		134.809	138.679	453.45	283.164	944.31						459.255
		216.727	534.077	154.16	368.307	337.991						117.394
		171.576	182.541	294.129	1308.1	33899.7						538.592
		283.809	8491.7	1303.59	139.97	104.493						142.55
		326.381	17814.2	236.078	170.285	369.597						261.233
		186.411	361.857	703.073	237.368	94.8181						583.099
		154.16	4942.15	2013.11	190.926	294.129						474.09
		343.151	39670.1	212.857	299.29	485.056						527.627
		423.134	165.77	136.099	258.653	2768.43						828.207
		339.926	217.372	246.398	196.086	295.42						1211.35
		469.575	729.519	28934.3	418.619	41391.6						510.856
		230.917	1508.7	2969.68	328.961	351.536						655.341
		202.537	6244.45	170.285	730.809	889.484						341.861
		148.355	161.9	8621.35	723.713	456.675						332.831
		165.77	1515.15	233.498	314.77	1151.36						167.705
		121.264	147.065	2893.56	166.415	196.086						243.173
		519.242	518.597	124.489	460.545	19562.8						556.008
		172.866	2783.26	17610.4	6047.72	369.597						370.887
		220.597	1450.65	603.094	119.329	5530.41						1124.27
		236.723	6163.17	11356.2	562.458	1093.96						1090.73
			99.9782	340.571	267.039	923.025						127.069
			1179.74	3712.74	243.818	1347.45						825.627
			272.199	1266.18	441.194	3254.13						268.974
			1893.14	8227.89	105.138	19621.5						205.762
			29021.4	376.047	81.2726	140.615						839.817
			1165.55	514.082	174.801	83587.6						1673.83
			3258.65	1692.53	178.026	2335.62						341.216
			4824.76	559.233	181.896	110.299						79.3376
			493.441	2202.75	245.753	1434.53						245.108
			227.692	168.35	148.355	312.835						348.956
			37011.3	1024.94	143.84	1992.47						1513.22
			4640.92	459.9	243.818	3552.77						819.176
			264.459	364.437	169.64	156.095						556.008
			1880.88	105.783	168.995	126645						293.484
			4431.29	190.281	216.727	279108						363.147
			380.562	103.848	12988.1	415.393						317.995
			104.493	1552.57	343.796	3007.73						178.026
			194.796	477.315	136.744	176.736						1840.89
			10377.7	163.19	227.047	73811						334.121
			81.2726	216.727		198.666						1156.52
			657.276	228.337		198.666						519.242
			1124.92	323.155		900.449						356.697
			1604.17	912.059		329.606						540.527
			141.26	1818.96		1873.14						348.311
			10693.2	2396.9		46181.6						676.627
			921.735	1608.04		40282.2						136.099
			8577.49	133.519		83948.2						107.073
			962.371	1397.12		350.246						687.592
			168.995	219.307		92587.6						871.423
			619.865	3125.77		2542.03						1330.68
			13515.8	187.701		184.476						675.982
			384.432	132.229		1017.2						381.852
			101.268	213.502		2189.85						936.57
			6132.86	2532.35		8016.96						447.644
			140.615	8428.49		334.766						560.523
			222.532	3101.26		27130.2						492.796
			196.731	212.212		244.463						445.709
			237.368	124.489		955.276						274.779
			911.414	1529.34		274.779						317.995
			1299.07	478.605		1002.36						72.2423
			3481.82	763.705		179.316						202.537
			98.0432	883.034		416.683						638.571
			297.355	526.982		5478.16						192.216
			613.415	120.619		250.268						615.995
			893.999	1715.11		424.424						207.052
			265.749	69.6622		2209.84						883.034
			432.809	4671.89		30241.2						1246.18
			397.333	176.736		31107.4						454.74
			3599.86	2015.69		8585.87						445.709
			382.497	2597.5		324.445						407.008
			224.467	609.545		250.913						1606.75
			4239.72	1441.62		1089.44						1124.27
			5898.72	296.71		8795.5						1400.99
			97.3981	2912.91		120325						99.9782
			1933.77	6072.23		217.372						425.714
			342.506	13864.1		1211.35						577.294
			341.216	1063.64		11650.4						1891.85
			648.246	148.355		21758.5						516.017
			5758.75	1278.43		78.6925						385.722
			1996.34	4449.35		315.415						806.921
			1040.42	445.709		503.116						702.428
			354.761	452.805		1128.14						162.545
			596.644	1707.37		115.459						372.177
			1838.95	430.229		432.164						1010.75
			228.337	4944.08		1479.03						695.332
			205.117	1259.73		9185.1						127.714
			258.008	156.74		70.3073						674.047
			332.186	1267.47		663.726						98.6882
			13527.4	735.324		244464						448.934
			4310.67	6039.97		748.869						332.186
			13976.3	154.16		456.675						213.502
			604.385	470.22		68740.5						469.575
			1160.39	185.766		216.082						1840.89
			491.506	625.025		472.8						708.233
			9027.71	150.29		211.567						421.844
			308.965	264.459		94.8181						415.393
			146.42	136.099		134.164						997.847
			463.77	485.056		190.926						122.554
			1097.83	144.485		810.146						149.645
			630.83	409.588		203.827						1501.61
			139.97	108.363		24059.3						638.571
			1075.89	3251.55		147.065						888.194
			99.9782	333.476		43417						1402.92
			595.999	80.6276		594.709						151.58
			361.212	169.64		252.203						286.389
			1197.8	550.848		4635.76						476.025
			173.511	1339.06		537.302						584.389
			239.948	482.476		630.83						137.389
			220.597	109.654		750.804						444.419
			712.748	988.172		60793.9						328.961
			284.454	572.778		13808						220.597
			414.103	421.199		239.948						105.138
			830.787	658.566		2033.11						267.684
			556.653	178.671		101512						167.06
			6898.5	325.09		1219.09						236.723
			149.645	198.021		170854						274.134
			949.471	843.687		9308.94						118.039
			1242.31	335.411		192.216						136.099
			385.077	800.471		954.631						153.515
			921.735	1131.37		150.29						275.424
			2267.89	380.562		170.285						265.104
			112.234	67.0822		857.878						261.233
			105.783	958.501		819.176						107.073
			146.42	397.978		26227.8						210.277
			530.207	150.935		429.584						174.801
			218.662	473.445		1113.31						152.87
			701.783	107.073		101.268						206.407
			728.229	183.831		569.553						152.87
			6817.87			1793.8						1101.7
			6677.26			1139.75						143.84
			110.299			219.952						188.346
			698.558			4649.31						256.718
			185.766			435.389
			247.688			34488.6
			4648.67			8638.12
			225.757			584.389
			958.501			445.709
			2568.47			300.58
			195.441			497.956
			207.697			937.215
			251.558			5031.16
			79.9826			178.026
			471.51			138.679
			219.307			1866.69
			89.0129			571.488
			580.519			14215
			156.095			8798.08
			181.251			261.878
			92.238			3376.68
			270.264			263.168
			540.527			181.896
			257.363			355.406
			1062.35			5255.63
			1954.41			3836.58
			295.42			366.372
			2716.18			20849
			199.311			606.965
			470.22			685.012
			198.021			2778.75
			319.93			948.181
			76.7575			367.662
			1491.93			594.709
			646.311			385.077
			515.372			1116.53
			186.411			1096.54
			1658.35			54979
			1046.87			4563.52
			169.64			4755.74
			1589.98			262.523
			455.385			3019.99
			407.008			489.571
			2825.84			232.853
			337.346			4112.01
			370.242			81880.2
			1012.04			258.008
			174.156			615.35
			278.649			31286.7
			200.601			276.714
			234.143			264.459
			259.943			98.6882
			276.714			511.502
			199.956			893.999
			439.259			339.281
			139.97			367.017
			574.069			36950.7
			688.882			928.185
			233.498			339.281
			2546.54			999.782
			158.03			403.138
			1543.53			895.934
			180.606			152589
			344.441			170.285
			553.428			491.506
			118.684			3175.44
			2771.01			941.085
			1586.75			30351.5
			784.99			2104.06
			501.826			1632.55
			185.121			2162.11
			2042.78			167.705
			1459.68			99.9782
			872.068			16260.3
			594.064			405.073
			187.056			55011.2
			267.039			485.701
			300.58			2133.08
			187.701			549.558
			383.787			11585.9
			96.7531			447385
			271.554			29247.2
			749.514			2343.36
			108.363			116.104
			256.718			230.272
			473.445			114.169
			1544.82			1046.87
			154.16			6014.17
			105.138			2688.45
			385.077			241.238
			130.294			2378.19
			1311.33			1921.52
			345.086			899.804
			706.943			87.7228
			163.835			221.242
			488.281			617.285
			385.722			1001.72
			357.987			301.87
			635.991			182.541
			90.9479			6284.44
			354.116			130.939
			791.441			23245.9
			120.619			2707.15
			316.705			21109
			308.965			3206.4
			239.303			8496.86
			186.411			891.419
			141.905			179.961
			299.935			7974.39
			392.818			1309.39
			2009.24			2970.32
			86.4328			775.96
			576.649			491.506
			1942.16			4474.51
			336.701			2642.01
			688.882			104.493
			209.632			112921
			196.086			556.653
			149.645			1240.38
			437.324			310.9
			251.558			416.038
			158.03			118.684
			414.748			298.645
			160.61			234.143
			129.004			15574.7
			183.186			1313.26
						3546.32
						1392.6
						49850.4
						298.645
						18505.6
						4613.19
						7234.55
						297.355
						7884.09
						473.445
						488.281
						1273.27
						2841.32
						1935.06
						1386.79
						468.285
						68262.6
						576.649
						5532.34
						298.645
						520.532
						330.251
						505.051
						1404.21
						294.129
						474.735
						329.606
						136.744
						15398.6
						1186.84
						1197.8
						794.021
						23976.1
						158.675
						601.159
						1470.65
						259.298
						138.034
						40239
						138.679
						939.15
						159498
						128865
						127.069
						17571
						538.592
						7444.83
						15674
						97.3981
						8210.47
						4693.82
						3603.09
						2862.6
						33604.3
						575.359
						5004.07
						626.315
						143.195
						44345.2
						785.635
						97.3981
						163.19
						39053.4
						308.32
						21270.2
						1436.46
						11838.7
						432.809
						58188
						1520.31
						30423.1
						26213.6
						340.571
						5565.88
						1842.18
						541.817
						316.06
						28636.3
						1911.84
						680.497
						13330
						336.056
						273.489
						147.71
						1040.42
						621.8
						4583.52
						412.168
						674.692
						57989.3
						34279
						2739.4
						64826.5
						4488.7
						1926.68
						150.935
						850.137
						140.615
						52907.2
						208.987
						689.527
						364.437
						3699.19
						33975.2
						22920.8
						238.013
						1186.19
						104960
						46500.2
						341.861
						1651.25
						1265.53
						6497.94
						835.302
						459.9
						87.0778
						556.653
						19679.6
						83.8527
						1735.11
						2373.68
						98.6882
						1846.05
						528.917
						88.3679
						31685.4
						10712.5
						388.948
						33773.9
						1224.25
						179.961
						138.034
						4279.71
						1440.98
						154.805
						312.835
						141.905
						1618.36
						271.554
						4166.19
						183.831
						39382.4
						333.476
						10201
						2761.33
						29518.7
						118.039
						507.631
						188.991
						178.671
						94.8181
						1431.3
						14489.7
						374.757
						252.848
						183.186
						5378.83
						284.454
						445.064
						11409.8
						413.458
						645.666
						337.346
						1097.83
						348.311
						2985.8
						1710.6
						18427
						1012.68
						309.61
						35404.5
						40698.2
						664.371
						50471.6
						1374.54
						10446.1
						1155.23
						5605.23
						7087.49
						1758.33
						393.463
						6595.34
						6501.81
						1644.16
						539.882
						425.714
						2242.74
						276.714
						288.969
						22030
						5198.22
						3920.44
						198.666
						149
						619.22
						7062.98
						6081.9
						8004.06
						454.74
						14545.2
						759.835
						537.947
						343.151
						171.576
						137.389
						655.986
						27896.5
						605.03
						228.337
						25548
						536.012
						97.3981
						514.082
						7444.19
						543.108
						134.164
						98.0432
						3433.45
						681.787
						104.493
						1024.29
						27455.3
						4753.16
						412.168
						1214.57
						3493.43
						124.489
						3749.51
						3903.02
						4103.62
						14907.7
						152.87
						9119.3
						2327.24
						4039.12
						5265.95
						8956.76
						5094.37
						143.195
						5798.09
						198.021
						182.541
						281.874
						1682.21
						1708.02
						8493.63
						329.606
						109.654
						1222.31
						22507.4
						2402.06
						13282.3
						152.225
						14792.9
						4608.03
						84.4977
						90.3029
						4079.11
						4600.29
						3972.04
						232.207
						534.077
						10639.6
						117.394
						739.194
						477.96
						279.294
						225.112
						12220.6
						354.761
						510.856
						4913.12
						1349.38
						156.095
						85.7878
						7473.21
						289.614
						20124
						292.839
						9426.33
						1878.95
						206.407
						10679
						889.484
						2916.14
						1143.62
						201.246
						1886.04
						266.394
						2355.62
						21475.3
						884.324
						809.501
						96.7531
						97.3981
						3961.72
						645.666
						1108.15
						3694.03
						1553.86
						601.804
						176.736
						193.506
						461.19
						224.467
						6133.5
						17612.9
						236.723
						336.701
						583.099
						577.939
						5465.26
						330.896
						2634.91
						550.848
						4275.2
						13756.4
						888.194
						216.082
						319.93
						24305.7
						8042.76
						196.731
						1068.8
						275.424
						237.368
						472.155
						3454.73
						5751.01
						114.169
						7367.43
						14335.6
						1186.19
						552.783
						1376.47
						266.394
						131.584
						584.389
						627.605
						176.091
						308.965
						8908.38
						78.0475
						57414.6
						1448.07
						208.987
						3860.45
						10206.2
						125.779
						12962.3
						380.562
						1137.82
						1065.57
						970.111
						252.848
						167.705
						218.662
						271.554
						1450.01
						926.895
						3709.51
						870.778
						327.026
						1771.23
						383.787
						3446.99
						695.332
						89.6579
						561.813
						243.818
						2133.73
						846.912
						1598.36
						442.484
						272.199
						5387.21
						138.034
						230.917
						3016.12
						286.389
						4033.32
						3815.3
						1175.87
						146.42
						12154.8
						392.173
						448.289
						2077.61
						7021.05
						459.255
						117.394
						538.592
						142.55
						261.233
						5986.44
						583.099
						474.09
						527.627
						9185.1
						2656.84
						828.207
						1211.35
						510.856
						655.341
						341.861
						332.831
						2008.59
						2616.2
						167.705
						243.173
						6409.57
						556.008
						3891.41
						370.887
						1124.27
						5307.23
						1090.73
						127.069
						825.627
						268.974
						205.762
						839.817
						2574.92
						11056.9
						1673.83
						341.216
						79.3376
						2160.82
						245.108
						348.956
						1513.22
						819.176
						556.008
						2609.11
						293.484
						363.147
						317.995
						178.026
						1840.89
						334.121
						1156.52
						519.242
						356.697
						3824.97
						540.527
						348.311
						676.627
						136.099
						107.073
						687.592
						871.423
						5660.7
						1330.68
						675.982
						381.852
						936.57
						447.644
						560.523
						492.796
						445.709
						274.779
						317.995
						3729.51
						72.2423
						202.537
						638.571
						192.216
						615.995
						207.052
						2033.11
						883.034
						3952.69
						1246.18
						454.74
						2717.47
						445.709
						407.008
						1606.75
						1124.27
						1400.99
						99.9782
						425.714
						7564.16
						577.294
						1891.85
						516.017
						385.722
						806.921
						702.428
						162.545
						372.177
						1010.75
						695.332
						127.714
						674.047
						98.6882
						448.934
						332.186
						213.502
						469.575
						1840.89
						708.233
						421.844
						415.393
						997.847
						122.554
						149.645
						1501.61
						638.571
						888.194
						1402.92
						151.58
						286.389
						476.025
						584.389
						137.389
						444.419
						328.961
						220.597
						105.138
						267.684
						167.06
						236.723
						274.134
						118.039
						136.099
						153.515
						275.424
						265.104
						261.233
						107.073
						210.277
						174.801
						152.87
						206.407
						152.87
						1101.7
						143.84
						188.346
						256.718
