# Supplementary material for: Quorum sensing controls Vibrio cholerae multicellular aggregate formation
Source: eLife. 2018 Dec 24;7:e42057. doi: 10.7554/eLife.42057 (PMC6351105; doi:10.7554/eLife.42057)
Supplement: Figure 3—figure supplement 3—source data 1. [file elife-42057-fig3-figsupp3-data1.xlsx]

## Sheet: Sheet1
Figure 3-figure supplement 3: Late-time autoinducer supplementation does not delay onset of aggregation
	Total volume fraction at t = 46 h.
	CAI-1 responsive strain
	Time (h) CAI-1 added	0	T= 0 ctrl	3	4	5	6	7	8
	Replicate
	1	1.58056e+06	9454.72	973103	1.7914e+06	54328.8	2155.01	0	36707.5
	2	1.1051e+06	3886.25	42673.3	288469	18140.6	86379.9	150.935	289.614
	3	8.43007e+06	5018.91	5.82383e+06	3.83447e+06	1.42078e+06	198922	32311.7	11381.4
Volume (microns^3) of all individual aggregates
	T = 0 (AI)			T= 0 ctrl			T = 3			T = 4			T = 5			T = 6			T = 7			T = 8
Replicate	1	2	3	1	2	3	1	2	3	1	2	3	1	2	3	1	2	3	1	2	3	1	2	3
	10270	38075.6	18162.5	410.878	655.341	125.779	85.1427	6341.84	13718.9	5297.56	168255	646.956	863.683	562.458	44881.2	799.181	746.289	854.008	NaN	150.935	15063.8	263.168	289.614	708.233
	1822.83	3812.07	25416.4	1019.78	2142.11	174.156	59647.7	3421.84	4631.89	127011	4319.7	5287.24	1944.74	838.527	2572.34	129.004	341.861	507.631			187.056	211.567		312.19
	2161.46	4913.77	19612.5	121.264	724.358	79.3376	1832.5	1148.78	9198.64	3267.03	2976.77	41899.9	2156.3	487.636	8960.63	447.644	335.411	714.683			565.683	1281.66		341.216
	3637.92	4342.28	19410.6	381.207	364.437	895.934	526.337	648.246	15638.5	9672.73	806.276	29852.2	937.215	712.103	5867.75	93.528	224.467	103.848			216.082	343.151		459.9
	3646.3	1005.59	24446.9	141.26		1207.48	253.493	779.83	69839	9061.25	36486.9	24982.9	1522.25	1330.68	14594.2	152.87	33813.3	2266.6			408.943	561.168		495.376
	1322.29	2528.48	171.576	110.944		550.848	439.259	824.982	29626.5	204.472	227.047	1907.33	106.428	7569.32	336.056	532.787	657.921	166.415			121.264	28032.6		108.363
	3454.73	1506.12	154916	148.355		88.3679	708.878	189.636	26950.9	10706.7	270.909	25572.5	256.718	125.779	561.168		10117.2	201.892			108.363	151.58		300.58
	2165.98	1342.29	798.536	140.615		235.433	634.7	1889.91	5705.21	33229.5	390.238	2093.09	634.7	71.5973	29740		668.887	81.2726			87.7228	531.497		241.883
	564.393	17068.5	1745.43	193.506		842.397	657.921	101.913	9738.52	4370.02	6512.78	8131.13	205.762	3506.98	10844.1		333.476	11169.8			200.601	272.844		170.285
	711.458	688.882	8467.19	157.385		160.61	3395.39	906.899	21147.7	1167.49	1109.44	6428.28	1179.74	205.762	5145.33		219.952	1338.42			104.493	649.536		203.827
	2205.97	3373.46	17145.9	183.186		379.917	414.103	134.164	2013.76	2083.42	1179.74	1201.03	232.853	511.502	841.107		276.069	3454.73			241.238	92.883		190.926
	11017.6	827.562	17109.8	4635.12		278.649	406.363	1933.77	5773.58	2213.71	1246.83	3835.29	864.973	784.99	1655.77		1237.15	188.346			1067.51	143.195		379.917
	3407.64	1559.66	13195.8	146.42			861.103	263.814	9481.81	2147.92	702.428	1459.04	518.597	145.13	2194.36		1753.17	166.415			237.368	329.606		444.419
	3421.19	6410.86	1012.68	109.009			735.969	10317.1	10491.9	8809.69	16032.6	27824.3	457.965	117.394	1853.14		215.437	426.359			1141.04	85.7878		308.965
	3167.05	10053.3	20932.2	447.644			3160.6	4235.85	14511	2665.87	470.22	9830.76	2215	373.467	8610.38		190.281	14215.6			107.073	137.389		148.355
	9358.61	234.143	21357.3	105.783			974.626	1495.8	202.537	10918.9	646.956	23390.4	187.701	797.246	1398.41		1516.44	90.9479			1231.99	1400.99		96.1081
	3020.63	619.22	7795.08	115.459			2941.94	142.55	8451.71	199.956	445.064	188.991	14157.6		1537.08		776.605	763.06			1119.11	101.913		232.853
	2101.48	414.748	1563.53	886.904			1999.56	173.511	3198.01	2304.66	195.441	27690.7	605.675		2670.39		130.939	396.688			460.545	402.493		121.909
	1588.69	1397.76	3449.57				3639.21	2294.98	65930.2	1817.02	116.104	23369.1	188.346		677.917		705.008	1241.02			780.475	839.817		202.537
	2132.44	1715.76	25032				2185.33	1043.64	4243.59	548.913	40414.4	1235.86	361.212		2049.23		622.445	601.159			616.64	260.588		203.827
	9990.73	4130.71	50328.4				613.415	1276.5	10275.8	3040.63	4450	3030.95	323.155		208.342		1946.03	270.909			141.26	614.06		382.497
	1331.32	1089.44	1899.59				1901.52	2478.17	14476.8	4852.49	183.831	18888.8	315.415		1010.1		106.428	486.991			293.484			478.605
	1420.98	512.792	4503.54				1753.81	423.779	15291.5	265.104	278.649	2110.51	585.679		551.493		146.42	334.766			1520.31			121.909
	13421.6	1584.82	296.71				4483.54	205.762	191.571	1931.19	103.848	21380.5	608.9		607.61		430.229	516.017			94.8181			81.2726
	4723.49	1302.3	21062.5				1744.14		6524.39	968.176	155.45	10528.7	387.012		6288.31		105.138	1128.14			212.212			144.485
	1148.14	246.398	14785.2				744.354		45409.5	203.182	367.017	18534.7	159.965		1400.34		2413.02	461.835			968.176			90.3029
	2431.08	244.463	528.272				4133.29		9337.97	267.684	125.779	3033.53	101.913		23942.5		840.462	2422.05			977.207			176.736
	1916.36	2732.95	10036.5				1869.27		376.692	900.449		15459.9	905.609		483.121		346.376	1126.21			125.779			281.874
	1769.29	1568.05	265.749				1644.16		441.194	385.722		4611.25	88.3679		124.489		10924.1	247.688			985.592			171.576
	1911.2	2621.36	4574.49				654.696		622.445	1258.44		11964.5	181.251		185.121		149.645	92.883			661.146			120.619
	2262.73	963.661	6973.32				110.299		6302.5	3361.2		789.505	96.7531		460.545		247.688	373.467			90.3029			205.762
	1110.73	1024.94	9312.81				2859.38		9205.74	2887.11		321.865	109.654		267.684		741.774	892.064			72.2423			172.221
	3370.23	5967.73	174.156				2431.73		12476.6	1996.34		6940.42	421.844		460.545		425.714	72.2423			134.164			113.524
	3357.98	715.328	16639.6				7997.61		10488	1112.66		698.558	473.445		2783.26		428.939	230.917			82.5627			161.9
	824.337	394.753	8309.16				2316.91		10446.1	728.874		45833.9	803.051		11479.4		93.528	423.134			241.883			108.363
	4037.19	328.316	7164.89				1397.76		4255.85	6640.49		739.839	187.701		2007.3		122.554	699.848			377.982			141.905
	7679.62	1931.19	8541.37				3423.77		7074.59	73675.6		4644.15	214.792		2044.72		421.844	357.342			174.156			305.74
	8071.15	3023.21	21872				14260.8		13804.7	3184.47		2825.19	334.121		2158.88		1463.55	1164.91			683.077			672.112
	4728	184.476	854.653				361.857		8947.08	4408.72		122.554	263.814		8414.3		275.424	433.454			105.138			606.965
	6831.42	328.961	185.121				1140.4		6795.94	557.298		2870.99	213.502		376.692		526.337	185.121			205.117			168.35
	2447.21	2137.6	6768.85				1671.25		7734.44	15752.7		672.757	316.06		497.956		234.788	886.904			98.0432			285.744
	2904.53	3699.84	25911.1				241.883		7052.66	13128.1		247.043	1297.78		9728.85		508.276	478.605						104.493
	5570.4	74.1774	7512.56				3182.53		474.09	807.566		640.506	487.636		168.35		255.428	293.484						99.9782
	1157.81	717.263	46784.7				174.801		1351.32	879.163		19302.9	230.272		3524.39		1042.35	1304.23						84.4977
	2371.1	3653.4	248.978				991.397		6594.69	2631.04		2502.68	5263.37		9437.3		176.736	1464.2						428.294
	1662.22	667.597	3056.75				3517.94		2711.02	267.684		441.194	391.528		79621.4		5200.16	142.55
	1911.84	3027.73	8487.83				3612.12		20323.3	766.285		875.293	245.753		831.432		428.294	91.593
	4463.54	779.185	4053.96				2182.11		7012.67	2930.97		4859.59	666.952		717.263		197.376	186.411
	506.341	4362.28	1366.8				1484.84		2431.73	648.246		902.384	116.104		1027.52		182.541	175.446
	2426.57	1466.78	3955.27				1791.22		6327.01	786.28		540.527	3305.73		4878.94		126.424	361.857
	3484.4	4108.14	2177.59				241.238		2174.37	1942.16		2910.33	945.601		2914.2		107.718	1553.86
	5629.74	697.913	46716.3				359.922		2954.2	621.8		445.709	564.393		6457.95		135.454	1339.06
	4914.41	1261.02	28772.4				677.917		5302.72	877.228		1786.06	292.839		1706.73		101.913	195.441
	2356.91	185.121	11576.2				725.003		2369.16	1755.75		27179.9	1517.73		385.077		77.4025	364.437
	3980.42	990.107	3607.6				1445.49		232.853	241.238		13366.8	291.549		554.073		143.195	239.948
	1483.55	723.713	3943.01				748.869		5187.26	421.199		1288.75	194.151		823.047		424.424	90.3029
	2463.33	110.299	10181.7				908.834		3718.55	182.541		2056.33	750.159		7620.28			106.428
	3683.07	2472.36	278.649				1593.85		6711.44	2457.53		2344.01	181.251		132.874			1151.36
	1787.35	735.969	16989.8				144.485		17596.8	539.237		310.255	488.926		187.701			536.012
	1290.04	438.614	14060.8				2750.37		5577.5	293.484		1091.38	407.653		8672.95			514.727
	551.493	1098.47	12688.2				754.674		6034.81	2389.8		1454.52			17694.2			397.978
	943.665	428.294	1681.57				1685.44		9210.25	126.424		21255.4			129.649			566.328
	1416.47	722.423	15525.7				4399.69		2334.33	4341.64		3545.68			200.601			2358.2
	2560.09	711.458	112.234				739.839		6283.15	172.866		423.779			141.26			236.078
	3023.86	740.484	443.774				1107.5		12051.6	317.995		250.268			5584.59			158.675
	254.783	79.9826	9817.86				391.528		4355.83	1051.38		318.64			178.671			96.1081
	1129.43	227.047	17817.4				1620.29		574.069	242.528		774.025			1113.31			377.982
	208.987	2940.65	13293.9				5369.8		261.233	454.095		1579.01			307.03			118.039
	6135.44	856.588	122.554				1233.92		9768.84	1003.65		1877.01			1328.1			361.212
	2419.47	879.808	10328.1				1282.3		4735.1	1080.41		372.177			983.012			1426.14
	183.831	1773.81	5733.59				1126.21		2254.99	3034.18		7373.88			388.303			545.688
	955.921	147.065	28617.6				7270.67		6899.14	651.471		2979.35			112.879			420.554
	2740.69	1115.24	2351.75				7588.02		17042.7	758.544		1143.62			381.852			254.138
	1123.63	479.895	763.705				821.112		1104.92	959.791		2472.36			1082.99			199.311
	143.84	606.32	1637.71				134.164		617.285	7053.95		8738.1			290.259			1763.49
	2601.37	5570.4	19885.3				1342.29		11072.4	1540.31		2576.86			296.065			219.952
	950.761	388.948	13661.5				274.779		12457.9	53452.2		1524.83			383.142			85.1427
	1024.94	161.255	53867				654.696		194.151	1000.43		601.804			103.203			913.995
	1769.29	604.385	90595.8				1109.44		907.544	868.843		570.198			276.714			1729.95
	5858.72	4892.48	49940.1				3843.68		901.739	735.324		9677.89			12321.8			72.2423
	626.315	1820.89	31922.1				113.524		1855.08	1144.27		8903.87			1113.95			304.45
	1793.8	578.584	3090.29				670.177		4853.14	250.268		1566.76			472.155			2814.23
	473.445	443.774	9879.78				701.783		18234.7	6737.89		314.125			221.887			138.034
	1088.8	1817.67	4342.28				972.046		6290.24	974.626		3539.87			1666.73			85.1427
	661.791	4556.43	4357.12				648.246		6113.51	570.198		1956.99			427.004			80.6276
	4135.87	4019.12	2523.32				859.813		6758.53	1135.24		4944.73			1163.62			470.865
	8682.63	3588.25	13793.1				1523.54		2516.23	588.259		10148.8			208.987			133.519
	3436.03	261.233	18194.7				24427.6		354.116	2500.1		1497.74			388.948			121.909
	1059.12	1520.96	439.259				1642.87		7097.16	1261.02		785.635			116.104			18381.2
	5100.82	394.108	787.57				1108.15		961.726	544.398		232.853			683.722			154.16
	1075.25	2371.1	2952.91				110.299		3937.85	564.393		336.701			2800.04			189.636
	2533	382.497	3223.17				1034.61		3091.58	604.385		642.441			10811.8			2469.14
	4926.02	337.346	9348.29				655.341		241.883	5553.63		3497.95			947.536			772.735
	3875.93	382.497	2047.3				5280.14		15280.5	7542.87		32467.1			156.095			237.368
	616.64	151.58	2601.37				877.228		11874.8	132.874		368.307			2576.21			530.852
	1870.56	1044.29	848.202				154.805		8013.09	950.761		33749.4			258.653			98.0432
	136.099	243.173	8808.4				359.922		9050.29	448.289		1707.37			377.982			109.009
	1162.97	3814.65	16300.3				768.865		5836.79	1441.62		1228.76			532.142			241.238
	3818.52	4426.13	9029.65				674.047		5321.42	4975.05		712.748			250.913			100.623
	9080.6	1339.71	663.081				83110.9		10239.7	1178.45		1428.72			293.484			465.705
	1453.23	5423.98	2096.96				1164.91		15525	244.463		1577.08			7380.33			357.342
	3959.14	1938.29	354.116				383.142		1841.53	279.294		886.259			459.255			174.801
	263.168	6330.88	581.809				881.743		759.835	33558.5		1791.22			258.008			337.346
	7374.52	3165.76	3049.66				252.848		3488.92	366.372		523.112			1284.24			159.32
	3923.66	691.462	1491.93				245.108		1015.91	714.683		43151.2			293.484			108.363
	5636.19	303.805	3372.81				546.333		4918.93	405.718		1735.75			3261.87			139.324
	1501.61	2585.89	1170.71				1737.69		5374.96	1264.24		2444.63			332.186			476.025
	7856.35	5176.94	7099.74				3350.24		23709.7	2752.95		31929.2			1889.27			103.848
	5018.91	4181.67	8151.13				260.588		2394.96	128.359		7555.77			254.138			101.913
	543.753	1571.27	23585.2				205.762		109.654	15993.3		930.765			364.437			1446.14
	1860.89	537.947	5912.26				605.03		1953.12	539.237		10749.9			222.532			754.029
	744.354	746.934	530.852				97.3981		1158.46	615.35		6211.55			325.736			2194.36
	1093.31	1676.41	12323.1				892.709		908.189	20428.5		1450.65			512.147			759.19
	1478.39	2587.82	5954.83				292.194		29547.1	2756.17		40475.1			180.606			559.233
	2505.26	1217.15	14399.4				281.229		5569.11	823.692		18715.3			394.753			109.009
	5617.49	472.8	15735.3				1252.63		184.476	1360.35		34600.2			112.234			548.268
	1702.85	1493.22	10709.3				638.571		292.839	118.684		5363.35			1108.15			283.164
	3303.8	929.475	11850.3				1686.73		9909.45	444.419		189.636			443.774			152.225
	916.575	619.22	1701.56				175.446		27632.7	353.471		9349.58			674.047			386.367
	1363.57	815.951	16222.9				208.987		186.411	196.731		480.541			9863.66			526.337
	454.095	2400.12	10011.4				866.263		10065.5	8229.18		1573.85			12049			414.103
	3025.15	1119.11	31938.2				1623.52		7916.34	1448.72		1639.64			866.908			1887.98
	1461.62	7210.04	2794.23				864.328		26376.2	4524.82		3572.77			81.9176			702.428
	888.839	1248.12	955.276				11129.8		21231.5	1795.09		1086.86			872.713			523.757
	2378.19	635.991	22266.1				457.965		14709.7	848.202		2064.07			236.078			527.627
	525.047	1328.1	24032.2				376.692		163.835	287.034		508.276			108.363			1124.92
	12842.4	3497.3	17616.2				2389.8		123.199	614.705		508.276			261.878			1676.41
	1684.79	615.995	11559.4				188.991		1902.17	717.263		603.739			107.073			289.614
	1568.69	788.215	17757.4				633.41		3815.3	42755.9		3045.79			626.96			613.415
	1515.8	216.727	4692.53				538.592		2504.62	664.371		861.103			708.233			2336.27
	2387.87	365.082	1139.75				352.181		19274.5	3388.29		446.999			976.562			556.008
	4291.32	635.991	7865.38				411.523		11977.4	118.039		149.645			199.956			312.835
	1920.23	530.207	20541.3				298.645		277.359	418.619		249.623			2038.27			357.987
	1644.8	634.7	9453.43				106.428		26721.9	3492.14		1075.89			736.614			1799.61
	2173.72	321.22	10181.7				4207.47		9317.97	2740.05		80.6276			430.229			170.285
	14774.8	511.502	10379.7				655.986		3770.15	521.822		3772.08			9276.04			137.389
	2642.65	1653.19	11134.3				1022.36		5230.47	218.017		513.437			206.407			518.597
	1826.7	759.19	4739.61				1325.52		5102.11	686.302		7047.5			1673.83			67.7272
	3267.68	689.527	1503.54				1367.44		5443.98	396.043		1045.58			817.241			123.844
	1045.58	279.294	1735.75				1422.27		869.488	1259.08		408.943			267.039			285.099
	2939.36	1519.67	13404.2				136.744		154.805	2365.29		1022.36			8499.44			119.974
	2411.73	690.172	216.727				3120.61		118.039	263.814		87.7228			196.731			134.809
	7484.18	692.752	683.722				2849.7		1351.96	2013.76		4289.39			161.9			405.073
	3334.76	928.185	5161.46				156.095		338.636	101.268		568.263			8987.08			114.169
	1871.85	81.9176	3984.29				3452.15		14454.9	196.731		5210.48			123.844			243.173
	3496.01	3052.88	4856.36				2035.04		257.363	3906.25		4562.88			332.831			98.6882
	2640.07	125.779	181.251				538.592		3430.87	6256.06		923.025			483.121			94.173
	2162.75	75.4674	7080.39				86.4328		798.536	1653.19		239.303			72770			94.173
	2031.17	399.913	4324.22				411.523		8480.73	471.51		254.783			983.657			452.16
	2945.17	1428.08	2801.33				838.527		503.761	988.817		886.259			269.619			261.233
	26022.7	1024.29	199.311				816.596		6445.05	273.489		152.225			103.203			17718.7
	3468.92	1418.4	411.523				675.337		1447.43	150.29		213.502			390.883			11915.5
	1620.94	574.714	10807.3				459.9		2542.03	763.705		425.714			135.454			155.45
	436.034	292.194	7145.54				87.7228		7436.45	14124		2126.63			414.748			130.294
	3909.47	1668.67	272.199				397.978		3145.12	379.917		1302.94			1733.17			384.432
	1721.56	1371.96	6074.16				891.419		1265.53	289.614		698.558			390.238			231.562
	443.129	2147.92	10515.1				329.606		533.432	2698.77		687.592			1073.96			704.363
	4435.81	1759.62	1268.76				792.731		5318.84	665.016		89.6579			995.267			96.7531
	1199.09	11128.5	855.943				163.19		261.233	526.337		378.627			4454.51			4204.89
	155.45	1599.01	23720.6				703.073		1034.61	339.281		1393.24			250.913			348.956
	1179.1	3003.86	5189.84				573.424		4430.65	117.394		382.497			428.294			764.995
	5320.78	3857.87	376.692				1173.94		1546.76	225.757		1745.43			6120.6			182.541
	246.398	431.519	4026.86				1092.02		3295.41	401.848		4821.53			1017.2			112.234
	666.952	1326.16	3043.85				225.757		1308.75	196.731		2347.23			632.765			125.779
	968.176	769.51	3170.92				188.346		890.774	1462.91		393.463			818.531			944.956
	874.003	2069.23	525.047				112.234		381.852	1400.34		3325.73			222.532			276.069
	156.095	483.121	1312.62				3086.42		261.233	561.813		1078.47			480.541			788.86
	8504.6	599.869	6343.13				983.012		6990.09	252.203		11393.6			465.705			591.484
	665.016	963.661	2256.93				268.329		175.446	575.359		1806.7			1313.91			520.532
	3201.24	8232.4	2719.41				2427.86		5024.71	5202.74		755.319			1098.47			172.221
	1715.11	4115.23	517.952				996.557		4277.13	256.073		2606.53			386.367			212.857
	1640.93	1885.4	7318.41				3729.51		1199.09	1114.6		6093.51			3294.12			287.034
	302.515	3863.67	31705.4				221.242		4641.57	410.233		1224.25			170.285			317.35
	7530.62	106.428	13479.6				717.263		851.427	468.285		738.549			6646.29			194.796
	5125.34	6486.33	34884				236.723		7583.51	8000.84		9423.11			137.389			110.299
	699.848	228.337	8216.28				679.852		276.714	143.195		93.528			567.618			297.355
	2562.02	5768.42	12908.8				236.723		1753.17	2236.93		99.9782			4262.3			147.71
	5038.9	107.718	7177.15				599.869		6475.36	799.826		1147.49			1944.09			99.9782
	1927.32	427.004	24706.9				167.705		4539.66	1215.22		730.164			1313.26			127.069
	262.523	1584.17	256.718				119.329		19966	314.77		367.662			202.537			116.749
	2140.82	318.64	7087.49				219.307		8050.5	505.051		980.432			491.506			97.3981
	1298.43	851.427	1798.96				234.143		7988.58	1050.74		645.021			1053.96			103.203
	1721.56	442.484	2828.42				134.164		3830.78	347.666		732.744			999.137			185.766
	706.943	1089.44	24402.4				1096.54		3385.07	184.476		609.545			1374.54			1275.21
	366.372	510.211	222.532				307.03		1493.22	557.298		7271.32			2031.82			259.298
	959.146	247.688	3274.77				890.129		176.091	474.09		626.96			1022.36			99.3332
	4128.78	206.407	154.805				1947.96		989.462	404.428		611.48			488.281			872.713
	1254.57	267.039	5240.15				367.662		1842.18	710.168		288.324			457.32			313.48
	1112.66	1261.02	28021.6				893.354		9759.81	214.792		5205.96			148.355			1189.42
	1724.14	481.831	1557.73				238.658		686.947	1747.36		127623			88.3679			3350.24
	277.359	624.38	5485.26				1515.8		150.935	154.805		367.662			4880.87			412.813
	4446.13	500.536	1829.28				779.83		4803.47	192.861		1221.67			76.1125			100.623
	3229.62	1769.94	9341.19				514.727		15922.3	668.887		13580.9			332.186			130.939
	1846.05	297.355	5707.79				941.73		5011.17	1686.08		142.55			228.337			299.935
	285.099	1386.79	107.718				185.766		750.804	218.017		4929.25			91.593			605.03
	2376.9	179.316	1181.68				182.541		9143.82	109.009		1008.17			111.589			361.857
	4142.97	981.077	3926.24				340.571		266.394	781.12		1929.26			13510			2308.53
	606.32	310.255	3308.96				93.528		9315.39	588.904		283.809			783.7			2187.27
	1975.7	2371.74	396.043				1279.72		245.753	1204.9		583.099			1175.87			99.9782
	1840.24	505.696	2545.9				234.788		2048.59	3750.15		2732.31			154.16			1139.11
	2998.06	772.09	11284				506.986		5384.63	235.433		546.978			1197.8			418.619
	159.32	159.965	934.635				1386.79		4552.56	407.653		468.93			182.541			564.393
	1575.79	287.034	2309.82				101.268		1789.93	471.51		267.039			227.692			470.865
	610.835	1333.26	7135.87				2289.82		1392.6	96.1081		4331.31			165.77			417.973
	903.674	616.64	10536.4				177.381		1013.33	126.424		1802.19			684.367			136.099
	1400.99	1348.74	40224.1				2974.19		2227.26	342.506		13182.3			307.03			541.817
	456.675	150.29	2161.46				248.978		5409.14	85.1427		292.839			1365.51			169.64
	564.393	2336.91	31605.4				114.814		934.635	230.917		3633.4			98.6882			145.13
	3931.4	377.982	9519.86				240.593		17596.2	9997.82		2022.14			113.524			1040.42
	3390.87	1584.17	3405.06				1419.05		1840.24	389.593		2336.91			90.9479			179.961
	1549.34	124.489	359.277				1444.85		1024.94	1174.58		699.203			423.779			182.541
	1751.23	311.545	1879.59				150.935		10710.6	1946.67		778.54			87.7228			128.359
	909.479	109.009	3134.16				245.108		814.016	272.844		12412.1			5224.02			486.346
	3839.16	96.1081	5276.92				305.095		114.169	3330.89		4571.91			134.809			92.238
	1433.24	107.073	5068.57				531.497		6918.49	185.766		8886.45			139.324			144.485
	129.004	599.224	283.809				1236.5		110.944	76.1125		678.562			160.61			115.459
	367.662	1221.67	6552.77				236.078		3646.95	558.588		14742.6			2303.37			86.4328
	115.459	1496.45	6223.81				311.545		2519.45	332.186		174.801			286.389			425.714
	717.908	2978.06	38329.7				1855.08		13923.4	1002.36		310.9			975.917			118.039
	3108.36	1742.85	9158.65				496.021		456.03	335.411		457.32			374.757			170.931
	4782.83	1275.21	19005.5				643.086		1127.5	503.761		4211.34			555.363			783.055
	6794.65	2911.62	12954				992.687		5164.04	295.42		6049.65			793.376			230.917
	2098.25	399.913	226.402				1397.12		25253.9	153.515		481.186			1331.32			178.026
	1886.69	209.632	9777.23				279.294		6222.52	1304.23		7055.24			944.956			196.086
	411.523	1392.6	2578.79				546.333		1161.68	1744.78		292.839			151.58			488.281
	850.137	1503.54	265.104				154.805		3420.55	2343.36		1857.01			402.493			2627.81
	1050.09	1562.89	3140.61				189.636		630.185	975.917		716.618			563.748			78.6925
	163.835	1831.21	928.83				189.636		534.077	1662.22		1634.48			193.506			155.45
	799.826	161.255	6432.79				228.982		9341.19	1255.86		176.736			602.449			84.4977
	1196.51	3294.12	2671.68				210.277		395.398	436.034		194.796			193.506			645.666
	793.376	1119.11	121.264				879.808		1202.96	1991.82		5801.32			87.0778			266.394
	797.246	3386.36	383.787				198.666		1586.75	1362.28		27996.5			101.913			156.095
	3216.72	168.995	145.775				1113.95		132.229	1188.77		708.878			202.537			356.051
	1136.53	1178.45	15894.6				81.9176		2643.3	1857.66		1649.32			1523.54			299.935
	492.151	3269.61	3134.8				546.333		7817.01	436.679		416.683			1491.29
	124.489	168.35	1121.69				376.692		26352.3	3208.98		107.073			933.99
	3943.01	109.654	40877.5				2353.68		321.865	708.878		1360.35			425.069
	2424.63	897.869	116.104				190.281		14947.7	2286.6		953.341			85.1427
	82.5627	325.09	8536.21				2250.48		12220.6	1590.62		541.172			7561.58
	330.251	548.913	2373.03				456.675		169.64	165.77		2111.15			1150.07
	3265.1	319.93	10272				202.537		8145.97	7924.73		16422.9			90.3029
	1817.02	247.688	5709.72				1241.02		896.579	437.969		349.601			190.281
	158.03	108.363	4342.93				103.203		8783.25	250.913		2334.33			957.856
	1247.47	160.61	2479.46				143.84		2069.87	181.896		4411.3			1446.14
	560.523	4019.77	3668.88				3506.33		12417.9	263.168		123.844			7346.14
	205.117	149.645	3517.94				192.216		3209.62	115.459		683.722			88.3679
	1340.35	1758.33	8274.97				321.22		1964.73	899.804		112.234			544.398
	256.718	82.5627	1250.05				576.004		1600.3	1502.9		1652.54			370.887
	1695.76	467.64	10327.4				90.3029		2327.88	1649.96		999.782			10352.6
	1247.47	548.268	3045.14				487.636		10413.2	806.921		435.389			319.93
	689.527	104.493	8061.47				2776.81		2373.03	85.7878		824.337			653.406
	879.808	2711.67	1576.43				3920.44		337.991	167.06		2557.51			342.506
	7593.83	664.371	2244.67				1040.42		2469.78	3440.54		1032.03			1221.67
	5110.5	605.03	1664.15				89.6579		278.649	191.571		285.099			343.151
	272.199	344.441	1070.09				194.151		6074.81	396.688		287.034			179.316
	1436.46	654.696	12019.3				705.008		1064.28	469.575		1337.13			2066
	100.623	790.151	6029.65				661.791		2127.92	579.874		720.488			138.034
	1641.58	208.342	4482.25				377.337		4109.43	347.666		298.645			4175.86
	176.736	145.13	3385.71				218.662		8489.76	232.853		910.124			152.225
	730.809	98.6882	9818.51				613.415		4086.21	1749.94		37251.2			129.649
	376.692	179.316	5516.22				688.237		6835.29	1258.44		808.856			725.648
	1649.96	1595.78	123.199				252.203		4402.27	6330.88		301.225			230.272
	172.866	2152.43	230.917				1658.99		5182.1	193.506		556.653			4596.42
	2016.98	199.956	588.259				99.9782		2828.42	98.0432		510.856			526.337
	1308.75	124.489	316.06				192.861		821.757	1239.73		275.424			381.207
	1927.97	163.835	245.108				175.446		11905.1	1377.76		16753.1			100.623
	1090.09	156.74	3892.7				803.051		565.038	532.787		164.48			1600.94
	187.056	4203.6	525.692				475.38		6693.38	107.718		1322.29			200.601
	1899.59	2015.05	1931.84				51713.3		518.597	223.177		36892			311.545
	256.718	149	5989.02				128.359		5870.33	321.22		182.541			1058.48
	688.237	888.839	2601.37				746.289		397.978	561.168		203.182			182.541
	170.285	352.826	3592.12				195.441		6829.48	92.238		3136.74			1549.34
	358.632	1113.31	2260.15				544.398		3359.27	583.099		1164.91			252.848
	738.549	94.173	3789.5				183.831		1733.17	17758.1		370.242			325.09
	1155.23	928.83	844.332				118.039		5687.79	341.861		1004.94			571.488
	657.921	81.2726	1615.13				1261.02		10738.3	2064.07		278.004			760.48
	577.939	3964.3	2431.73				1451.3		3966.23	263.168		356.051			2827.77
	236.078	105.138	18150.2				943.02		158.03	147.71		234.143			496.666
	227.692	2519.45	9262.5				1244.89		3130.93	1313.91		1688.66			1237.15
	3085.78	718.553	3925.6				517.307		479.895	545.043		972.691			1294.56
	2073.1	2896.14	25990.5				4251.33		4696.4	755.964		2505.26			11136.3
	337.346	593.419	3153.51				95.4631		895.289	1463.55		868.198			15387.6
	741.774	1612.55	3963.65				138.679		96.7531	99.3332		120.619			524.402
	470.865	94.173	221.887				343.151		319.285	149		1357.77			218.017
	226.402	152.87	8812.27				208.342		5418.82	506.986		20481.3			7678.97
	3150.28	859.813	1184.9				97.3981		2230.48	462.48		27327			183.831
	3686.29	256.718	2658.13				799.826		6671.45	361.212		318.64			7168.12
	1986.02	357.987	3951.4				366.372		1200.38	394.108		3107.71			210.922
	853.363	639.861	1434.53				245.753		5757.46	99.3332		381.207			161.9
	1342.93	772.735	3762.41				456.03		148.355	154.805		17356.9			883.034
	266.394	814.016	279.939				786.925		6881.08	101.913		159.32			908.189
	275.424	788.86	1522.89				899.804		348.956	167.06		7392.58			246.398
	438.614	1777.03	9041.9				278.004		8262.07	430.874		1552.57			70.3073
	206.407	1884.11	3670.17				2165.98		11240.1	143.195		437.969			1226.83
	406.363	310.255	6808.19				446.999		8946.44	260.588		3697.26			1595.14
	448.934	3657.27	239.948				143.195		1062.35	583.744		49426			17489.7
	164.48	577.939	1809.28				243.173		2831.64	289.614		279.939			168.35
	4854.43	439.259	22119.1				452.805		3196.08	419.264		190.926			212.212
	4533.85	2130.5	1733.17				758.544		219.307	2184.04		355.406			6221.87
	1130.08	240.593	989.462				1468.07		6800.45	1391.95		11400.7			77.4025
	1633.19	691.462	645.021				198.666		935.925	127.714		697.268			1281.01
	742.419	1184.26	4316.48				937.215		6552.12	107.073		328.316			1408.73
	859.813	712.748	2377.55				86.4328		1753.17	851.427		154.805			284.454
	2987.74	112.234	866.263				1164.26		14798.1	166.415		1900.23			317.995
	1659.64	1932.48	790.151				295.42		1873.79	1722.21		883.034			734.679
	499.246	559.878	3187.05				98.6882		2007.3	2115.67		466.995			124.489
	734.679	847.557	1206.19				184.476		2913.56	984.947		12539.8			210.922
	256.073	589.549	5590.4				188.991		6185.75	90.3029		496.666			359.277
	6007.72	2505.91	18846.9				1439.69		1968.6	677.917		2548.48			884.969
	837.882	228.982	724.358				92.238		3215.43	300.58		1117.18			14046.6
	743.064	213.502	2100.83				213.502		7195.21	2149.21		588.904			146.42
	141.905	314.125	3367.01				78.0475		20026	522.467		1062.99			301.225
	884.969	120.619	274.134				223.177		5564.59	475.38		485.701			1687.37
	630.83	1168.78	1517.73				667.597		7202.3	1028.81		1279.72			193.506
	283.164	1241.67	15538.6				438.614		643.086	464.415		212.212			317.35
	4117.81	734.034	18032.8				245.108		2612.98	341.216		158.675			341.216
	619.22	726.938	178.671				111.589		2166.62	1494.51		252.203			129.004
	836.592	281.874	1253.28				102.558		4426.13	281.229		341.861			886.904
	455.385	666.307	374.757				925.605		652.116	523.112		232.207			3945.59
	1470	119.329	3067.72				194.796		635.346	2105.35		7732.51			146.42
	1889.91	737.259	2411.73				556.008		422.489	137.389		766.285			1082.34
	509.566	862.393	1026.87				1102.99		826.272	325.736		390.883			151.58
	817.886	7544.16	11152.4				199.311		402.493	241.238		481.186			3612.76
	515.372	256.718	579.874				748.224		3932.05	408.943		118.684			145.13
	984.302	2299.5	199.311				3443.77		9595.33	1231.99		392.173			9331.52
	1922.81	1755.1	2105.35				176.091		3981.71	940.44		534.722			301.87
	5144.69	1653.19	8817.43				201.892		2175.01	243.173		23716.1			644.376
	736.614	675.982	49965.9				2409.8		125.779	1500.32		375.402			762.415
	367.017	403.138	2832.29				514.082		5131.79	408.943		14545.9			768.22
	3241.23	244.463	8376.24				1370.02		826.917	2260.15		254.138			3079.33
	427.649	1048.8	11919.3				183.186		14246.6	2861.96		269.619			304.45
	969.466	291.549	1115.24				207.052		675.337	96.1081		191.571			928.83
	2183.4	90.3029	331.541				1920.23		5872.91	220.597		1170.07			223.177
	3517.3	507.631	325.09				91.593		137.389	858.523		376.047			449.58
	3790.79	140.615	520.532				141.26		200.601	192.216		1492.58			104.493
	612.77	616.64	1306.17				410.233		841.752	905.609		205.117			323.155
	348.956	680.497	3380.55				100.623		655.986	326.381		450.87			1484.84
	470.865	1868.63	9125.11				549.558		2207.26	215.437		899.804			118.039
	2356.91	188.991	433.454				141.905		211.567	347.666		87.0778			163.19
	290.259	417.328	848.847				1186.19		405.073	3238		630.185			141.905
	1700.27	885.614	1116.53				109.654		85.1427	276.714		195.441			279.939
	115.459	689.527	8159.51				187.056		6252.83	1170.07		4150.71			542.463
	333.476	141.905	2525.26				726.938		491.506	121.264		3058.69			1092.02
	1408.73	1484.19	965.596				314.77		4666.73	394.108		468.93			163.19
	408.298	328.961	902.384				129.004		4225.53	203.182		125.134			317.995
	1673.83	437.324	1026.23				1701.56		9894.62	1878.3		1150.07			640.506
	3149.64	1075.25	17337.5				3025.79		1842.18	715.973		89.6579			318.64
	285.744	490.216	16185.5				163.835		393.463	945.601		425.714			159.32
	6630.81	2394.96	4664.79				719.198		1428.08	681.142		1264.89			3586.32
	1807.99	1427.43	835.302				1264.24		1455.17	493.441		269.619			501.826
	570.843	96.7531	1258.44				301.87		453.45	372.177		2774.88			2878.73
	1145.56	375.402	7826.68				374.757		118.039	376.047		390.883			123.199
	123.844	89.6579	260.588				202.537		2883.24	857.878		717.263			221.887
	305.095	331.541	7104.26				588.904		125.134	199.311		750.159			1839.6
	2476.23	499.246	20956.7				122.554		222.532	595.354		2476.23			104.493
	1519.67	2560.09	370.242				196.731		1440.98	1529.34		127.069			314.77
	2725.21	78.6925	794.666				95.4631		110.299	1335.84		605.03			103.203
	1577.08	1010.1	2607.82				223.822		4989.24	205.762		455.385			892.709
	1487.42	2891.63	2794.88				212.857		1726.72	670.177		95.4631			492.796
	418.619	166.415	7259.06				1229.41		207.697	70.3073		1783.48			124.489
	892.064	383.787	247.043				449.58		780.475	520.532		782.41			252.203
	2007.3	2423.34	7086.84				181.251		4502.89	87.7228		501.181			203.182
	496.666	1094.6	356.697				815.306		1526.12	232.853		4743.48			400.558
	750.159	1566.11	12007.7				178.026		4302.93	45094.1		3382.49			672.757
	161.255	641.796	207.697				182.541		727.583	781.765		161.9			2085.35
	655.341	579.874	6403.77				497.956		4277.13	132.874		375.402			160.61
	775.315	815.306	3708.22				230.917		1962.8	492.151		2854.86			763.705
	1657.7	290.259	10571.2				129.649		2427.86	210.277		4029.45			249.623
	283.809	85.7878	5900.01				97.3981		5052.45	456.03		1427.43			713.393
	132.874	4658.34	423.779				135.454		187.056	94.173		2047.94			504.406
	171.576	310.255	643.086				103.203		2922.59	3003.86		743.709			5963.22
	1940.22	298.645	3852.06				1038.48		3601.15	586.969		712.103			307.675
	520.532	1863.47	4155.87				286.389		13504.2	325.736		759.19			973.981
	164.48	372.177	5342.71				519.242		15500.5	1148.14		3349.59			700.493
	1355.19	141.26	708.233				543.108		2197.59	601.159		369.597			4987.95
	112.879	886.904	13273.9				343.796		3061.91	408.943		1477.74			417.328
	554.718	89.6579	713.393				325.09		3879.16	1003.01		6843.67			2456.88
	1242.31	199.311	1803.48				388.948		711.458	368.952		2974.84			456.03
	113.524	192.216	308.965				1254.57		8374.31	657.921		184.476			2476.88
	545.043	484.411	4010.09				101.913		2536.22	314.125		531.497			900.449
	2643.94	363.792	130.294				81.9176		932.7	135.454		601.159			2065.36
	5942.58	124.489	2203.39				497.956		1908.62	154.805		6830.13			1268.11
	9230.25	130.939	994.622				412.168		134.809	363.792		136.744			10327.4
	374.757	843.687	299.29				2011.17		3176.08	7987.29		2529.77			466.995
	334.121	151.58	2907.75				1301.65		3983	1568.05		459.9			75.4674
	258.653	314.125	2340.78				113.524		561.813	763.705		1558.37			358.632
	656.631	630.83	261.233				615.35		13399	305.74		830.787			98.0432
	89.0129	4524.18	16092				485.701		130.294	240.593		1947.32			1386.79
	230.917	3459.25	1699.63				601.804		9621.13	85.7878		567.618			272.844
	2011.82	2276.28	1432.59				350.891		1506.77	2735.53		21232.2			261.878
	297.355	282.519	136.744				377.982		939.795	217.372		8134.36			243.173
	986.237	240.593	6751.43				143.195		294.129	684.367		75.4674			118.684
	1637.71	158.675	5995.47				148.355		4994.4	2426.57		1857.01			187.056
	6054.17	3658.56	376.692				199.311		6028.36	485.056		170.285			116.104
	433.454	239.948	1768				432.809		2601.37	671.467		156.095			2369.81
	169.64	4217.79	977.852				333.476		565.038	111.589		85.7878			538.592
	327.026	133.519	11699.4				175.446		5909.68	236.723		1626.74			194.796
	332.186	376.047	8230.47				190.926		9379.25	3889.48		319.285			1907.33
	1907.97	779.185	15779.1				217.372		5204.67	2792.94		1141.04			3138.03
	2832.29	1190.71	1035.26				90.9479		353.471	145.13		497.311			141.26
	1050.74	2222.1	1612.55				206.407		323.155	221.242		158.675			127.714
	583.744	932.055	214.792				1735.75		13392.6	716.618		4030.74			136.744
	1908.62	199.956	673.402				144.485		2064.71	744.354		109.654			164.48
	1095.25	232.207	2751.66				774.025		10033.9	2076.97		2796.81			369.597
	1490	116.104	3183.82				267.684		7337.76	516.662		490.216			2517.52
	1889.91	1802.19	3298.64				1298.43		4031.38	357.987		1012.68			864.973
	1315.2	113.524	406.363				118.684		3903.02	5017.62		5240.15			719.198
	137.389	442.484	1333.9				1171.36		2249.83	1686.08		87.7228			1015.91
	1182.97	2386.58	10253.9				681.787		141.905	369.597		81.9176			172.866
	3051.59	96.1081	170.931				267.039		24227	497.311		1353.25			104.493
	3232.84	1330.03	3481.82				516.662		8261.43	118.039		332.831			106.428
	1448.07	258.653	8509.76				343.151		3826.26	99.3332		8236.92			667.597
	118.039	586.324	7876.35				1582.88		659.211	732.744		171.576			646.311
	452.16	392.818	496.666				128.359		1425.5	172.221		1884.11			89.0129
	433.454	239.303	3157.38				707.588		2658.13	360.567		131.584			114.169
	345.086	190.281	1010.75				312.19		822.402	91.593		296.065			1388.73
	346.376	3357.98	4006.22				495.376		30851.3	1254.57		156.095			192.861
	4722.2	516.662	3161.89				366.372		5722.62	8809.69		457.965			193.506
	163.19	568.263	1451.3				335.411		1503.54	417.328		2549.12			10182.3
	548.268	1446.14	4678.98				146.42		3301.22	93.528		426.359			259.298
	3530.2	2714.89	863.038				445.064		2460.11	229.627		87.0778			396.043
	607.61	1599.01	4152				490.216		1284.24	1122.98		127.069			3755.31
	797.891	167.705	13235.2				271.554		1344.87	586.324		520.532			728.229
	917.865	844.977	11239.5				810.146		1463.55	686.947		119.329			3112.23
	1252.63	90.3029	954.631				90.3029		13424.2	1207.48		17690.3			136.744
	706.943	132.229	20397.5				899.159		631.475	132.229		12138.6			67.0822
	332.831	802.406	15066.4				86.4328		211.567	890.774		105.783			1393.24
	680.497	800.471	269.619				249.623		502.471	2283.37		20373.6			1537.08
	2285.31	118.039	992.042				4495.8		90.3029	308.32		19082.9			799.181
	125.779	332.186	15251.5				746.289		170.931	110.944		224.467			1044.93
	265.104	201.246	25121.6				106.428		3808.85	111.589		145.13			254.138
	339.926	4468.06	6050.3				6069.65		1210.06	2271.76		2096.96			11657.5
	387.658	134.164	6088.35				1914.42		961.081	2147.92		1061.06			606.32
	203.827	5164.68	5987.08				713.393		515.372	969.466		566.973			161.255
	307.03	2092.45	8618.12				652.116		1191.35	98.6882		4604.8			83.2077
	113.524	163.835	10903.4				164.48		319.93	317.995		1082.99			426.359
	4285.52	6818.52	1437.11				4588.03		481.186	510.211		332.186			4444.19
	2187.91	557.298	301.225				796.601		2428.5	525.047		2982.58			4826.69
	2540.09	652.761	1343.58				1778.32		293.484	425.714		2892.92			268.974
	376.692	283.164	1082.34				418.619		308.965	1488.06		396.688			685.657
	135.454	163.835	927.54				109.654		303.805	434.099		3121.26			850.137
	3526.97	272.844	2835.51				634.055		5200.16	302.515		2997.41			85.7878
	853.363	193.506	323.155				814.016		857.878	3050.3		2231.77			487.636
	361.212	265.104	4447.42				1450.65		4711.23	1936.35		392.173			5113.08
	254.138	295.42	1660.28				272.844		5251.11	182.541		374.112			79.3376
	5940	834.012	2069.23				379.917		812.726	194.151		977.852			1036.55
	5260.79	194.796	1367.44				214.792		8579.42	293.484		1498.38			1810.57
	205.762	568.908	189.636				581.809		1075.89	256.718		494.086			1849.27
	748.224	1123.63	3498.59				161.9		5534.28	661.146		146.42			1798.96
	319.285	441.194	8642.63				192.861		5114.37	238.658		259.298			2675.55
	210.277	1995.05	108.363				141.26		9145.75	11164		1653.19			446.999
	407.008	2833.58	2551.06				247.043		225.112	2240.16		855.298			129.004
	165.77	2597.5	247.688				167.705		718.553	502.471		506.986			188.346
	238.013	270.909	1047.51				125.779		364.437	1130.72		501.826			528.917
	3274.13	134.809	11340.8				941.73		2031.17	4822.18		291.549			674.692
	1127.5	673.402	10938.3				180.606		18997.8	1188.77		806.921			710.813
	4286.81	94.173	608.255				446.354		6595.98	162.545		1063.64			352.826
	207.052	199.311	291.549				1344.87		253.493	125.779		4109.43			748.869
	847.557	103.203	2018.92				981.077		661.146	579.229		852.073			850.782
	431.519	1877.66	496.666				263.814		18197.3	1120.4		265.749			2038.91
	357.342	317.995	16704.7				757.254		3786.27	1640.29		575.359			10513.2
	466.995	4281.65	335.411				243.818		138.679	105.138		101.268			174.156
	530.207	722.423	4278.42				229.627		1965.38	181.896		288.969			891.419
	89.0129	123.844	570.198				219.952		547.623	179.961		476.67			539.237
	501.826	841.107	3906.89				1157.81		181.896	145.775		206.407			509.566
	1579.66	528.917	1273.92				1560.31		3116.74	2050.52		2445.92			421.844
	216.727	4115.88	153.515				194.151		1729.3	119.974		1550.63			168.35
	181.251	207.697	321.865				213.502		660.501	1060.41		6247.03			308.965
	420.554	6352.81	1563.53				101.913		956.566	348.956		117.394			182.541
	472.8	7804.11	6340.55				1112.66		5658.12	7911.83		231.562			145.775
	399.268	1109.44	223.822				477.96		514.082	194.151		3920.44			14134.3
	2794.88	2150.5	364.437				74.1774		4822.82	225.757		793.376			591.484
	1710.6	1824.12	320.575				229.627		323.155	98.6882		455.385			1041.71
	744.354	181.896	734.034				3840.45		1139.75	257.363		314.77			95.4631
	531.497	2916.14	10653.8				215.437		9757.23	3497.95		581.164			456.675
	1088.8	188.346	631.475				766.285		264.459	388.948		707.588			370.887
	2082.77	241.238	3948.82				203.827		800.471	398.623		96.7531			127.069
	2718.12	183.186	2061.49				1087.51		4706.72	1648.67		109.654			419.909
	3638.56	83.8527	2391.74				294.775		11209.2	114.169		436.034			455.385
	5273.69	2041.49	230.917				218.662		4263.59	348.956		391.528			1050.74
	160.61	1279.08	189.636				190.281		425.714	2272.41		714.038			368.307
	3808.85	1545.47	3772.08				100.623		340.571	982.367		172.221			33061.2
	384.432	430.874	1095.25				1101.05		6441.82	144.485		365.082			530.852
	227.047	266.394	8881.94				2115.02		583.744	146.42		432.164			1157.81
	1380.99	1136.53	99.3332				771.445		2785.84	605.03		14046.6			394.108
	826.272	278.004	1202.96				276.714		1735.75	3711.45		149			318.64
	108.363	665.661	1237.15				557.298		267.684	1570.63		326.381			2976.13
	74.8224	1219.09	894.644				4310.03		2637.49	181.251		831.432			3475.37
	3803.69	172.866	784.99				2131.15		4442.26	157.385		163.835			4484.83
	849.492	161.255	400.558				2064.07		2938.07	25553.8		411.523			1092.67
	367.662	196.086	1732.53				1831.86		532.142	301.225		420.554			200.601
	281.229	1166.84	3098.68				4160.38		487.636	2207.91		348.956			3513.43
	701.783	5008.59	461.835				120.619		1975.7	2921.3		188.991			742.419
	1202.32	214.792	98.0432				1005.59		3735.96	337.991		86.4328			2555.57
	602.449	99.9782	6327.01				686.302		681.142	768.22		566.973			323.8
	3881.74	539.882	1531.92				1090.09		7195.85	261.233		107.718			523.757
	198.021	317.35	1060.41				99.9782		286.389	1964.73		1920.23			458.61
	1778.32	2058.91	725.003				826.272		250.913	2912.91		367.017			963.016
	1092.02	103.848	331.541				248.978		4766.7	10173.3		338.636			766.285
	630.83	219.952	564.393				107.073		210.277	582.454		5472.36			784.345
	105.783	546.978	1251.34				96.7531		2419.47	387.658		4009.45			358.632
	334.766	278.649	3690.81				2453.01		12748.2	216.727		183.831			350.891
	333.476	2829.71	1122.98				569.553		3234.13	240.593		1331.97			347.021
	341.216	906.254	248.978				292.839		2788.43	8943.21		2794.23			194.796
	250.913	353.471	772.09				1201.67		1259.73	136.099		3995.9			287.034
	333.476	1758.97	1176.52				231.562		244.463	357.987		152.87			308.965
	152.225	494.731	443.774				430.229		4819.6	183.831		175.446			906.899
	2700.06	812.726	3855.93				79.3376		312.835	3201.88		760.48			239.303
	595.354	1167.49	4032.67				410.878		105.783	516.662		1460.33			530.852
	143.195	105.138	6142.53				209.632		2796.81	2546.54		1804.77			685.657
	395.398	19389.3	2872.92				753.384		2101.48	2040.2		334.121			656.631
	1033.32	361.212	5122.76				925.605		408.298	789.505		9343.77			149.645
	1697.05	2999.35	229.627				646.956		9595.33	236.078		96.1081			1180.39
	1511.28	397.978	110.299				234.143		5997.4	145.13		2041.49			1559.66
	90.9479	260.588	12173.5				777.25		184.476	1253.28		288.324			185.766
	172.866	932.055	1871.21				163.19		264.459	85.1427		174.801			1527.41
	645.021	416.683	6420.54				208.342		7073.3	561.168		5207.9			2421.41
	747.579	589.549	458.61				228.982		530.852	1202.96		18404.4			368.307
	1033.97	119.329	104.493				529.562		385.077	25929.2		1798.96			811.436
	123.199	1719.63	170.285				609.545		143.84	411.523		296.065			354.761
	810.146	1399.7	176.091				75.4674		176.736	290.904		1440.98			1479.03
	575.359	425.714	372.177				1502.9		392.173	1647.38		317.995			315.415
	2987.09	298	1940.87				184.476		842.397	150.29		5546.53			833.367
	954.631	347.666	5643.93				96.1081		8907.74	519.242		412.168			585.034
	2387.87	2623.94	748.224				248.978		16895.7	2837.45		1143.62			472.155
	4039.12	201.246	6115.44				1505.48		1515.8	400.558		2943.23			115.459
	299.29	170.931	5596.85				1284.24		712.748	168.35		1170.07			172.866
	2205.33	4020.41	118.684				3527.62		2256.93	128.359		210.277			183.831
	1652.54	1679.63	3764.34				387.658		1428.08	835.302		185.121			695.977
	1148.78	117.394	635.346				366.372		208.342	127.714		201.892			119.329
	655.341	132.874	18021.9				213.502		9658.54	417.328		110.299			430.229
	425.069	134.809	804.341				325.09		221.887	710.168		235.433			6049.01
	1362.28	183.186	961.726				4206.18		161.255	206.407		610.835			885.614
	184.476	83.8527	1021.71				1728.66		465.06	120.619		494.086			85.1427
	708.233	607.61	283.809				426.359		604.385	160.61		16718.3			673.402
	101.913	1817.67	659.211				439.259		301.87	736.614		393.463			212.857
	5189.19	501.826	325.736				3001.28		4178.44	803.696		12130.3			110.299
	248.978	103.203	216.727				159.965		185.766	113.524		339.926			901.094
	417.328	2411.73	1181.68				134.809		1748.65	1699.63		168.35			1133.3
	355.406	1375.18	10377.1				1824.76		3735.32	348.311		274.779			3764.34
	415.393	399.268	509.566				563.748		87.0778	697.268		364.437			1034.61
	685.657	1289.4	310.255				301.87		4735.74	239.948		9168.33			459.255
	245.753	417.973	14467.8				795.311		89.0129	228.337		1753.17			125.134
	102.558	832.722	257.363				107.718		36014.7	259.298		537.947			232.853
	2684.58	515.372	6174.78				415.393		374.112	2081.48		1948.61			665.661
	1317.78	1330.03	3959.78				450.87		1305.52	9223.8		614.06			221.887
	284.454	345.086	279.294				321.865		723.068	147.065		1053.96			123.844
	403.138	152.87	881.098				296.065		1305.52	400.558		450.225			638.571
	1593.2	152.225	445.064				583.744		190.926	160.61		890.774			715.973
	830.142	1558.37	376.692				3752.73		241.238	814.661		629.54			815.306
	147.71	629.54	10437.1				1256.5		717.263	181.251		94.8181			99.3332
	79.3376	377.337	8925.8				279.294		259.943	209.632		182.541			1169.42
	2314.33	97.3981	3691.45				1557.73		15466.3	70.3073		567.618			475.38
	1412.6	606.965	101.268				189.636		134.164	777.895		746.289			310.9
	469.575	17827.1	2190.49				251.558		852.718	361.212		859.813			866.263
	2450.43	848.847	3489.56				1408.73		4159.09	320.575		445.064			573.424
	4511.28	948.826	437.969				348.311		5956.77	469.575		204.472			270.264
	190.281	595.354	624.38				200.601		115.459	176.736		3980.42			247.688
	774.67	1069.44	5122.76				170.931		145.775	303.805		159.32			484.411
	429.584	1916.36	1352.61				198.666		410.878	835.302		5841.31			637.926
	996.557	243.818	265.749				1488.71		139.97	1450.65		1162.97			452.805
	452.16	2743.92	329.606				744.999		523.757	915.93		1235.86			5805.83
	855.298	852.073	2256.28				2436.24		1597.72	392.818		13881.5			495.376
	2751.01	6322.49	748.224				719.843		21136	410.233		100.623			491.506
	774.025	699.848	434.099				7623.5		5489.13	81.9176		9907.52			240.593
	961.726	2391.09	543.753				201.892		9766.91	270.264		348.311			78.0475
	238.013	242.528	501.181				172.221		3350.88	1389.37		145.775			1390.02
	932.7	299.29	4752.51				1500.32		234.143	408.943		130.294			319.285
	668.887	257.363	287.034				182.541		4916.35	381.852		88.3679			130.294
	814.016	477.96	413.458				220.597		175.446	1791.87		256.073			523.757
	922.38	525.047	576.649				690.172		132.229	668.242		2320.14			163.835
	773.38	214.147	12252.2				89.6579		555.363	161.9		1751.88			332.831
	880.453	1217.15	1840.24				92.883		2184.69	561.168		123.199			465.06
	408.943	98.6882	13415.8				913.995		2455.59	192.216		133.519			114.814
	163.835	799.181	273.489				261.878		153.515	221.887		461.835			919.8
	516.017	1479.68	330.251				127.069		1662.86	174.801		424.424			314.77
	390.238	307.03	3583.09				1077.83		299.29	1579.01		75.4674			250.913
	1539.66	535.367	9010.94				955.276		921.735	400.558		311.545			458.61
	688.237	439.259	3900.44				801.116		757.899	233.498		637.926			92.883
	988.172	310.255	4480.31				301.87		96.1081	110.944		599.224			335.411
	92.883	167.705	2269.83				670.822		9759.17	202.537		501.181			458.61
	197.376	1867.98	9160.59				102.558		158.03	822.402		421.199			910.124
	274.134	234.143	8089.21				850.782		4611.9	478.605		83.2077			1950.54
	2393.67	103.203	2816.81				170.931		1637.06	1975.7		162.545			190.281
	80.6276	486.346	715.328				151.58		3318.63	312.835		289.614			775.315
	207.052	159.32	13290.7				763.06		21977.8	643.731		552.783			161.9
	1186.84	5030.52	543.108				278.649		5028.58	150.29		156.74			1183.61
	2365.94	141.905	324.445				194.796		203.182	5013.1		412.813			352.181
	1207.48	481.186	4521.6				406.363		186.411	4617.06		133.519			432.164
	3185.76	610.835	277.359				520.532		9247.02	488.926		2207.91			194.796
	552.138	1993.11	486.346				531.497		208.342	515.372		192.861			1025.58
	1111.37	139.324	4442.26				250.268		11060.8	2137.6		985.592			244.463
	983.657	652.761	842.397				163.19		4956.99	83.2077		740.484			129.649
	408.298	89.6579	3593.41				601.159		315.415	823.047		475.38			285.099
	639.861	1043	3043.21				195.441		4649.31	248.978		668.887			2465.91
	107.718	2758.11	132.874				83.2077		141.26	281.874		436.034			445.709
	682.432	941.73	281.229				554.073		388.303	2823.9		704.363			2539.45
	185.766	91.593	80.6276				483.121		404.428	410.878		162.545			94.8181
	83.2077	390.883	5921.94				155.45		280.584	157.385		101.913			1311.97
	5327.87	214.147	79.3376				232.207		238.013	1059.12		13185.5			141.26
	1160.39	119.329	833.367				350.891		387.658	138.679		13932.4			587.614
	2170.5	877.873	5815.51				298		226.402	382.497		204.472			199.956
	453.45	797.246	456.03				129.004		493.441	260.588		2775.52			278.649
	399.913	574.714	163.835				514.727		2141.47	349.601		261.233			181.896
	977.852	123.199	12458.6				454.74		10935.7	6728.21		119.329			283.164
	140.615	569.553	250.268				318.64		4984.08	1919.58		579.874			2057.62
	150.29	468.93	2816.16				144.485		2134.37	1050.74		93.528			531.497
	3373.46	852.073	771.445				288.969		14293	171.576		3092.23			430.874
	1081.05	1781.55	296.065				915.93		17363.3	1320.36		848.847			133.519
	588.259	103.203	116.749				1446.14		10484.8	1298.43		476.67			82.5627
	1356.48	341.216	759.19				373.467		283.164	20698.7		4615.12			1910.55
	624.38	7549.32	339.281				359.922		1170.07	1712.53		3070.3			195.441
	553.428	1621.58	3514.07				411.523		1334.55	184.476		196.086			5701.98
	110.299	1145.56	17787.1				794.021		3446.35	87.0778		116.104			125.779
	1693.82	1022.36	1453.23				205.762		202.537	223.822		480.541			167.705
	2214.36	113.524	2476.23				228.337		219.307	276.069		1751.88			290.259
	241.883	632.765	589.549				184.476		125.134	2267.89		145.13			241.238
	603.094	96.7531	106.428				140.615		3926.89	909.479		123.199			323.155
	276.714	1234.57	113.524				559.878		5156.3	163.835		2524.61			159.32
	114.169	1681.57	2205.97				120.619		824.982	968.176		223.177			4588.68
	204.472	434.099	2456.88				570.198		294.129	986.882		828.852			301.87
	281.229	908.189	83.8527				225.112		655.341	92.238		1170.07			6675.32
	669.532	760.48	159.965				1055.9		204.472	788.86		40554.4			337.346
	1481.61	722.423	93.528				191.571		370.887	75.4674		89.0129			302.515
	3265.74	248.333	883.679				2589.76		182.541	194.151		3272.19			170.285
	703.718	180.606	4133.94				854.653		471.51	1582.88		1944.09			8416.23
	79.9826	206.407	2612.98				370.887		1472.58	286.389		527.627			2249.83
	117.394	1542.89	941.73				514.727		12600.5	1295.85		127.069			250.268
	769.51	1420.34	1558.37				615.995		4143.61	855.298		2064.71			330.896
	527.627	178.671	232.207				157.385		3530.2	145.13		839.172			10151.3
	877.228	252.203	161.255				1473.23		3314.76	310.255		5934.84			1122.34
	2779.39	417.328	1577.08				3147.06		514.082	8063.41		977.852			529.562
	256.073	1404.21	14200.1				875.293		979.142	258.653		145.13			265.104
	565.683	322.51	3788.85				161.255		941.085	297.355		1800.9			4120.39
	1030.74	1676.41	1033.97				490.861		2654.91	2320.78		217.372			8560.72
	506.986	249.623	812.081				726.938		140.615	349.601		1066.22			415.393
	966.886	149.645	9670.8				946.246		3243.16	148.355		654.051			1125.56
	2715.54	754.029	383.787				2520.74		1311.33	4391.3		105.783			11704.5
	526.337	752.739	953.341				359.922		1073.96	557.943		721.778			98.6882
	4986.01	2013.76	359.277				143.84		736.614	183.831		705.008			2636.2
	972.046	1835.08	434.744				361.212		181.251	505.051		241.883			139.97
	158.03	98.6882	57777.1				603.094		3358.62	200.601		254.783			424.424
	3812.07	350.246	1387.44				371.532		15201.2	134.809		270.264			128.359
	446.999	2187.91	17289.1				3054.17		748.224	445.709		252.848			1088.8
	2643.3	632.12	583.099				388.303		1271.98	150.29		139.97			950.116
	2483.33	221.887	4377.11				263.814		5168.55	526.982		299.29			264.459
	958.501	333.476	8984.5				128.359		379.917	119.974		219.952			134.809
	100.623	571.488	1168.78				437.969		770.155	247.043		2646.52			1327.45
	1947.96	3609.54	11883.9				477.96		882.388	1746.72		284.454			139.324
	906.254	834.012	9515.99				940.44		764.995	369.597		9815.93			734.034
	389.593	699.203	132.229				85.7878		299.29	457.965		5951.61			1668.67
	155.45	1381.63	316.705				455.385		625.025	316.705		366.372			103.203
	162.545	1000.43	310.9				345.731		138.034	325.09		893.999			236.078
	1747.36	1813.8	1654.48				972.046		952.051	294.129		111.589			219.307
	1937.64	1955.7	783.055				343.151		5268.53	253.493		2334.98			71.5973
	78.0475	1302.3	150.935				623.09		932.7	247.688		68.3722			190.281
	457.32	548.268	2075.03				968.176		96.7531	101.268		1288.11			161.255
	1418.4	2060.84	352.826				109.009		269.619	112.879		101.268			156.095
	542.463	3000.64	1368.73				2347.23		3136.74	112.879		939.795			114.169
	872.068	449.58	10720.9				112.234		238.013	638.571		1842.18			218.662
	90.9479	109.009	7410.64				1706.08		207.697	494.731		761.125			466.995
	978.497	466.995	12301.2				127.069		3101.26	1096.54		1007.52			126.424
	400.558	109.654	378.627				359.277		301.225	733.389		1602.23			348.956
	6810.77	6361.84	4280.36				789.505		1194.58	80.6276		221.887			238.658
	266.394	864.328	228317				94.173		7909.25	1736.4		1522.25			122.554
	919.8	133.519	6388.29				965.596		293.484	81.9176		85.1427			1656.41
	720.488	89.6579	2358.84				181.896		139.97	174.801		30338.6			316.705
	352.181	431.519	7612.54				568.263		279.294	633.41		745.644			168.995
	848.847	282.519	4431.29				1465.49		2620.07	515.372		320.575			3556.64
	4987.3	212.212	134.164				105.138		238.658	115.459		137.389			484.411
	745.644	1364.22	3664.36				114.814		188.346	1113.31		7608.02			347.666
	907.544	950.761	408.298				112.234		3425.71	823.047		783.7			1383.57
	411.523	140.615	129.004				366.372		2254.99	117.394		13968.6			714.038
	107.073	248.333	118.039				1857.01		233.498	627.605		523.757			964.951
	287.034	129.649	1180.39				1228.12		5679.41	448.289		289.614			168.35
	266.394	1629.97	1331.32				998.492		1577.72	88.3679		1893.14			103.203
	1503.54	597.934	125.779				201.246		578.584	1185.55		3725			1802.83
	2176.95	1718.34	162.545				196.086		14127.9	1153.3		102.558			89.0129
	307.675	3052.88	258.653				225.112		2947.75	563.103		543.753			370.887
	230.917	119.974	224.467				616.64		4820.89	339.281		6933.97			273.489
	1013.97	677.272	12406.3				215.437		194.796	544.398		178.671			272.199
	121.264	427.649	261.878				287.679		7319.7	2284.66		3726.29			102.558
	143.195	232.853	1040.42				266.394		999.782	141.905		1125.56			1334.55
	2361.42	243.173	652.116				1788.64		1053.32	429.584		3460.54			2178.88
	674.047	341.861	12416.7				356.697		20243.3	991.397		4693.17			248.333
	2526.55	1008.17	22729.2				413.458		399.268	564.393		426.359			299.935
	341.861	483.121	1216.51				1491.29		4429.36	478.605		4142.97			744.354
	89.0129	502.471	179.961				988.817		1548.69	89.0129		14629.1			176.091
	442.484	162.545	156.74				147.71		137.389	327.026		2490.43			106.428
	287.034	360.567	1914.42				241.883		11533.6	7052.66		18770.1			1239.08
	144.485	134.809	7900.22				340.571		157.385	824.982		498.601			192.216
	1190.71	111.589	13607.4				377.982		1146.2	637.281		2320.14			7934.4
	368.307	1351.96	1039.13				2991.61		27806.2	2612.33		249.623			478.605
	163.835	950.116	1301.01				404.428		3503.11	547.623		2022.14			394.753
	5458.17	544.398	7359.04				279.939		412.813	580.519		953.986			633.41
	351.536	2211.13	904.319				1052.03		2913.56	146.42		357.342			254.783
	1130.72	344.441	317.35				123.199		127.714	92.883		192.861			1449.36
	326.381	99.3332	1008.17				295.42		142.55	411.523		13759.6			108.363
	178.671	421.844	131.584				1718.98		6881.08	1723.5		431.519			377.982
	2587.82	508.276	672.757				468.285		3425.71	1342.93		843.687			178.671
	1057.19	110.299	10547.4				340.571		3181.89	127.714		1472.58			344.441
	415.393	136.099	17776.8				854.653		505.051	150.29		1659.64			2674.26
	1675.12	136.099	12619.8				247.043		10244.9	319.285		123.199			2322.07
	156.095	1039.77	228.337				1115.24		16841.5	1107.5		281.874			104.493
	824.337	438.614	150.29				668.887		157.385	325.09		712.748			160.61
	1369.38	261.878	270.909				221.242		1535.79	183.186		448.289			465.705
	1371.31	177.381	570.843				446.999		2679.42	764.35		616.64			70.9523
	193.506	95.4631	14585.9				188.346		13346.1	835.302		445.709			336.701
	1052.03	1106.86	230.272				307.03		623.09	254.783		2150.5			1509.35
	1121.69	1159.1	1983.44				143.195		625.67	168.35		350.246			120.619
	948.826	129.004	16927.3				2590.4		418.619	99.9782		205.117			163.19
	229.627	420.554	3887.54				337.346		1923.45	252.203		579.229			89.6579
	428.294	377.982	141.26				207.697		1840.24	116.104		258.653			98.6882
	2883.89	777.25	899.804				170.931		7653.82	324.445		6859.8			127.069
	1567.4	120.619	144.485				257.363		187.056	822.402		170.285			179.961
	241.883	1335.84	588.259				481.186		5554.92	248.333		351.536			154.805
	545.043	1544.18	763.705				154.805		834.012	896.579		11631.7			2876.79
	381.207	99.3332	136.099				1061.06		257.363	90.9479		3178.66			136.744
	596.644	336.056	1038.48				938.505		7853.77	1751.88		407.008			350.246
	130.294	96.1081	921.09				99.9782		7342.27	853.363		133.519			105.783
	256.718	181.896	9675.31				556.653		2901.3	692.752		804.341			124.489
	799.181	499.891	1113.95				110.299		14978.7	2388.51		254.138			110.944
	412.813	349.601	776.605				373.467		13944.7	190.281		2529.77			357.342
	230.917	366.372	588.904				388.948		192.861	703.718		5744.56			272.199
	3593.41	4272.62	566.973				110.944		8405.91	103.848		6555.35			500.536
	506.986	556.008	150.29				194.151		6642.42	258.653		707.588			641.151
	2164.04	2958.07	1693.82				361.212		129.649	2114.38		682.432			188.991
	101.913	117.394	199.956				112.234		483.766	2887.76		189.636			12028.3
	297.355	185.121	268.974				328.316		7038.47	149		1835.73			127.069
	170.285	98.6882	260.588				81.9176		401.203	1857.01		180.606			290.904
	239.303	293.484	20723.9				456.03		5455.59	949.471		499.246			1032.68
	270.909	1760.91	968.176				436.679		412.813	1808.64		388.948			1609.97
	892.064	1314.55	383.142				1225.54		984.302	997.847		3003.22			350.246
	1356.48	97.3981	10127.5				221.242		2534.29	25701.5		9185.1			317.995
	323.8	825.627	1757.04				174.801		1230.05	367.662		1890.56			132.874
	186.411	684.367	102.558				683.077		440.549	116.104		157.385			394.753
	1075.89	507.631	10493.8				1637.06		565.038	309.61		254.138			16813.8
	549.558	2918.07	178.026				103.848		197.376	209.632		1067.51			5542.66
	121.909	2282.08	212.857				419.909		101.268	542.463		1350.03			1069.44
	753.384	3681.13	3784.98				539.237		170.931	295.42		2100.19			221.887
	355.406	83.8527	2012.46				428.294		399.268	258.008		417.973			260.588
	337.991	614.06	39016.7				143.84		1515.15	105.783		590.194			941.73
	129.004	461.19	163.835				346.376		250.913	205.762		460.545			212.212
	1337.77	977.852	5898.72				461.835		158.675	2766.49		165.77			201.892
	1486.13	697.268	3265.1				835.947		2578.15	264.459		163.19			1779.61
	761.77	583.744	1183.61				251.558		150.29	385.077		156.74			388.948
	222.532	1931.19	4056.54				1752.52		5832.92	749.514		952.696			290.259
	393.463	394.108	683.722				525.047		121.264	2880.02		164.48			345.731
	1841.53	102.558	1312.62				779.83		3698.55	125.779		307.675			1257.79
	71.5973	160.61	1041.71				904.319		637.281	850.137		545.043			534.722
	1468.71	2730.37	437.324				833.367		1061.7	1583.53		653.406			147.065
	2445.27	1069.44	1987.31				188.346		854.653	148.355		516.017			6972.03
	817.241	1126.85	1805.41				814.661		383.142	196.086		4819.6			380.562
	777.25	2751.01	530.207				187.056		9631.45	228.337		165.125			837.237
	81.9176	1006.88	1379.7				998.492		3090.29	741.129		6507.62			382.497
	2520.1	527.627	1043				2131.15		92.238	248.333		685.657			2926.46
	1402.28	75.4674	1014.62				132.874		1537.73	85.1427		790.796			173.511
	496.021	423.134	1819.6				428.294		3082.55	390.883		661.791			437.324
	910.769	219.307	461.19				404.428		78.6925	175.446		285.744			712.103
	699.848	204.472	258.008				103.848		1579.01	193.506		742.419			240.593
	1553.21	692.107	5075.02				181.896		422.489	138.679		621.8			187.056
	179.961	478.605	142.55				273.489		5145.98	105.783		295.42			10211.3
	265.749	232.853	118.684				96.1081		238.658	334.121		274.779			154.16
	1223.6	1141.04	21873.3				381.207		1810.57	228.337		206.407			77.4025
	1008.17	366.372	1037.84				344.441		156.095	400.558		1068.8			138.679
	1818.31	759.19	162.545				1514.51		369.597	357.987		465.705			125.779
	92.883	429.584	838.527				256.718		105.138	323.8		1524.18			81.2726
	99.3332	1090.73	8897.42				1399.05		1362.93	2374.32		712.103			90.3029
	432.164	221.887	731.454				207.697		4624.8	875.938		472.8			333.476
	274.134	602.449	32236.2				2338.85		1880.88	3101.91		121.909			160.61
	1250.7	199.311	1144.27				466.995		314.77	112.879		2072.45			167.705
	207.697	356.697	18195.4				132.874		1424.85	323.155		327.026			178.671
	712.103	514.082	150.29				445.064		2265.96	1135.88		1840.24			159.965
	150.935	1137.17	639.216				421.199		7980.2	1637.06		172.221			140.615
	85.1427	104.493	2380.13				813.371		993.332	750.159		280.584			817.241
	347.021	160.61	999.782				915.285		286.389	403.138		462.48			110.944
	1204.25	2294.34	261.233				262.523		1450.65	114.169		108.363			1331.32
	430.229	352.826	5593.62				214.792		4878.94	220.597		101.913			3516.65
	1016.55	203.827	138.034				1568.69		110.944	162.545		2319.49			697.913
	224.467	1154.59	198.666				550.203		192.216	692.107		5338.84			1237.15
	5618.78	362.502	139.97				625.67		3674.68	90.3029		5136.95			97.3981
	221.242	239.948	278.004				489.571		281.874	430.229		772.735			766.285
	475.38	480.541	520.532				123.199		579.229	394.753		268.329			341.861
	1418.4	372.822	380.562				924.315		4228.11	128.359		78.6925			263.168
	1090.73	690.172	6660.48				105.783		2007.95	1901.52		992.687			503.761
	234.788	693.397	413.458				3303.8		2781.97	87.0778		177.381			3788.85
	141.26	452.805	10288.7				385.722		1255.21	1041.06		1115.24			875.938
	496.666	269.619	199.311				98.6882		119.329	238.013		3570.84			130.939
	322.51	3208.33	2604.59				374.757		232.207	105.783		240.593			630.185
	1395.18	1417.76	1811.86				812.081		4367.44	201.246		5125.34			3199.3
	207.052	2058.26	1894.43				187.701		328.961	108.363		1484.19			236.078
	3204.46	104.493	1093.96				129.649		82.5627	113.524		149			139.324
	1246.83	720.488	292.839				247.043		1287.46	178.671		9774.65			644.376
	296.065	299.935	8471.06				338.636		1176.52	532.142		192.216			1504.19
	1060.41	1535.79	501.181				783.055		1130.72	388.948		792.086			72.8874
	1228.12	121.264	450.225				102.558		2768.43	90.9479		1376.47			105.783
	665.661	165.77	1203.61				657.276		642.441	353.471		1586.75			256.073
	411.523	532.142	5864.53				161.9		321.22	332.831		360.567			129.649
	1402.92	2214.36	9277.98				178.671		3017.41	1281.01		559.878			1567.4
	93.528	138.679	475.38				648.891		4138.45	746.289		3104.49			839.172
	181.896	2196.3	1168.13				191.571		364.437	11025.3		91.593			148.355
	360.567	1331.32	1181.03				199.956		3290.9	567.618		1671.25			990.752
	3001.28	95.4631	2940				3022.57		6931.39	1688.02		688.237			88.3679
	3753.38	117.394	410.233				95.4631		570.198	2252.41		417.328			1088.15
	2128.57	420.554	317.35				468.285		4508.05	264.459		277.359			5064.7
	150.935	1519.67	2385.29				215.437		528.272	527.627		4959.57			399.268
	4697.69	112.234	10615.1				397.333		166.415	5258.21		28011.3			96.7531
	654.051	276.714	3229.62				159.32		1337.77	132.874		1457.1			918.51
	704.363	67.7272	3636.63				359.277		540.527	1933.77		364.437			1804.77
	1150.72	1596.43	282.519				766.93		22877.6	1561.6		1528.05			230.272
	410.878	127.069	2018.27				485.701		152.87	347.021		975.917			326.381
	141.905	641.151	390.883				176.736		810.146	1367.44		118.039			137.389
	714.038	159.965	96.7531				1046.87		693.397	248.978		140.615			4968.6
	1366.8	584.389	547.623				82.5627		637.281	104.493		2285.95			96.1081
	843.042	285.099	308.965				1981.5		8042.76	969.466		758.544			224.467
	16253.2	710.813	2976.77				1184.9		408.298	110.299		985.592			228.337
	660.501	424.424	883.679				145.775		437.969	726.293		766.93			1869.27
	220.597	216.727	1426.79				229.627		87.0778	87.0778		2937.42			801.116
	160.61	518.597	183.831				744.354		114.814	929.475		905.609			107.073
	123.199	357.987	332.831				267.039		14354.9	528.917		1579.01			199.956
	1752.52	182.541	11912.2				414.748		1198.45	611.48		96.1081			196.086
	421.199	1083.63	1867.34				218.662		158.03	1162.33		263.814			489.571
	286.389	1303.59	154.16				506.341		2467.2	4866.68		276.069			381.852
	1390.02	2042.78	1539.02				149		9149.62	74.8224		555.363			184.476
	476.67	312.835	897.224				1782.19		2376.9	143.84		199.956			82.5627
	274.134	185.766	826.272				332.831		241.238	448.289		212.857			464.415
	2006.66	353.471	3376.68				1562.24		1212.64	1122.34		641.796			84.4977
	2832.29	168.995	965.596				148.355		101.913	417.328		468.93			1021.71
	1751.88	109.009	119.329				135.454		978.497	1599.01		24184.4			763.705
	256.073	821.112	4200.38				416.683		685.657	7904.73		915.93			937.86
	77.4025	4028.16	506.986				80.6276		3508.27	292.194		665.661			138.679
	370.887	1806.7	721.133				165.77		1007.52	525.692		628.895			105.783
	1021.71	1337.77	626.315				857.878		156.74	346.376		254.138			1984.73
	982.367	1184.26	1626.1				1399.05		4048.8	1878.3		2580.73			1199.09
	197.376	2807.13	1243.6				630.83		4801.53	1012.04		186.411			185.766
	328.961	7578.99	87.7228				492.151		2884.53	1185.55		145.13			292.839
	335.411	545.043	3929.47				437.324		183.186	164.48		454.095			132.874
	141.905	96.7531	149				410.233		9283.14	621.155		410.233			247.688
	1424.85	2215.65	199.956				562.458		403.138	116.749		83.2077			288.324
	81.9176	505.051	5315.62				461.19		5096.95	1121.05		2677.48			219.307
	141.905	196.731	379.917				659.856		8294.32	120.619		24655.9			98.0432
	2227.9	5336.26	9091.57				92.883		162.545	477.315		178.671			246.398
	1076.54	230.917	6025.14				397.978		657.276	988.172		1726.08
	486.346	240.593	189.636				897.869		1303.59	224.467		828.207
	187.056	97.3981	80.6276				451.515		4075.89	5289.82		282.519
	360.567	110.944	6054.81				198.666		4393.24	116.749		555.363
	1935.06	330.251	665.016				2285.31		8847.11	2494.94		595.354
	90.9479	721.133	3340.56				299.935		655.341	85.1427		293.484
	1793.16	2193.72	3332.82				139.324		223.177	341.861		800.471
	160.61	1470.65	144.485				265.749		2876.15	388.948		136.744
	1790.58	2075.68	10153.9				336.701		1181.03	4500.31		130.294
	282.519	99.3332	878.518				153.515		1388.08	580.519		1875.08
	297.355	455.385	2667.16				116.104		240.593	199.956		757.254
	179.961	683.077	844.332				136.099		550.848	1514.51		170.285
	168.35	138.034	18010.3				174.156		694.042	278.649		208.987
	1264.24	1391.31	212.212				118.684		7765.41	4144.26		3748.86
	319.93	505.696	416.038				103.848		1522.25	531.497		799.181
	256.073	376.047	723.713				98.6882		745.644	227.047		114.169
	516.662	105.783	3470.21				421.199		461.835	330.896		109.654
	96.7531	267.039	3597.93				470.865		229.627	275.424		1764.13
	3477.95	187.056	6953.97				395.398		247.688	1760.91		1526.12
	901.094	218.017	15018				302.515		2591.69	154.805		1092.67
	1159.75	531.497	272.199				215.437		2193.07	808.856		274.134
	1249.41	112.879	123.844				92.238		1235.21	85.1427		681.142
	989.462	490.861	1975.05				376.692		3726.29	350.891		993.332
	964.951	1513.22	107.718				441.194		1059.77	12387		2065.36
	98.0432	246.398	3635.98				336.701		2825.19	78.6925		14773.6
	288.969	1995.05	1558.37				132.874		737.904	125.134		606.965
	1740.27	1221.02	10763.5				97.3981		657.921	260.588		268.974
	210.922	373.467	1724.79				112.879		1868.63	1015.26		594.064
	250.913	268.974	127.069				178.671		463.125	238.013		1340.35
	728.229	559.878	3980.42				206.407		1113.95	609.545		983.657
	565.683	297.355	335.411				210.922		1186.84	1915.07		239.948
	1483.55	697.913	138.034				943.02		3062.56	507.631		301.87
	1522.89	1124.92	778.54				120.619		112.879	141.26		1346.8
	134.164	2498.81	167.705				701.138		1786.06	727.583		1626.1
	176.736	1133.95	1903.46				225.112		467.64	330.251		256.073
	3337.98	399.913	9145.75				452.805		4063.63	344.441		743.064
	171.576	139.324	293.484				253.493		1418.4	532.787		350.246
	901.094	1506.12	8375.6				189.636		80.6276	874.648		270.264
	185.766	1247.47	378.627				143.195		4492.57	112.879		125.134
	116.749	423.779	16086.2				2663.29		730.164	686.947		687.592
	1211.35	1333.9	1774.45				233.498		21778.5	79.3376		12819.1
	195.441	246.398	971.401				234.143		1909.91	216.727		1330.68
	470.22	554.718	565.038				114.169		221.242	172.221		568.263
	707.588	219.307	12317.3				99.9782		223.822	1108.79		1243.6
	218.017	1541.6	1050.74				115.459		5016.33	590.839		207.052
	227.047	85.1427	321.22				254.138		1812.51	1364.22		1292.62
	2028.59	670.177	109.009				1957.64		1165.55	798.536		1471.29
	115.459	139.324	14493				99.3332		145.13	111.589		726.938
	766.93	256.718	194.151				273.489		773.38	762.415		104.493
	305.74	189.636	145.13				1795.74		4248.75	415.393		154.805
	757.899	104.493	4686.08				360.567		255.428	141.26		103.203
	490.216	975.271	11274.3				156.095		194.151	156.74		92.238
	258.008	926.25	181.896				1807.35		837.882	1706.73		141.905
	366.372	512.147	2856.15				1015.91		686.947	163.19		339.926
	117.394	241.238	10375.8				143.84		3139.32	396.688		1062.35
	893.354	393.463	868.843				1131.37		1056.54	717.908		1150.07
	93.528	307.03	772.09				812.726		110.299	665.016		138.034
	230.272	359.922	5869.04				134.809		97.3981	106.428		221.242
	98.6882	330.896	428.294				185.766		428.939	450.225		3697.9
	194.796	101.913	9076.09				423.779		119.329	103.203		955.276
	283.809	181.251	1853.14				89.6579		6700.48	383.142		1817.67
	895.289	1015.26	1758.33				133.519		301.225	105.783		746.289
	970.756	79.9826	1440.98				525.692		557.943	130.939		868.843
	363.147	298	781.12				1213.93		10397.1	537.947		2399.48
	98.6882	1711.89	312.19				365.727		163.19	292.839		145.13
	127.714	312.19	2813.58				179.961		1262.95	665.661		4922.15
	696.622	88.3679	273.489				1095.25		1999.56	2692.96		695.332
	130.294	99.3332	2769.07				184.476		81.2726	897.224		261.878
	1304.23	191.571	2077.61				495.376		1392.6	1101.05		6372.16
	432.164	377.337	228.982				960.436		146.42	2629.1		1236.5
	316.705	2007.95	152.225				425.069		3899.15	1908.62		1669.31
	463.125	145.775	474.09				263.168		632.12	196.086		89.6579
	377.982	486.991	130.294				173.511		112.234	118.039		212.857
	448.934	454.095	156.095				381.207		1304.88	2474.3		488.926
	176.736	1673.83	4025.57				263.814		3338.63	171.576		945.601
	152.87	227.047	541.817				951.406		6070.94	2586.53		90.9479
	1281.66	146.42	3679.84				92.883		9994.6	1076.54		370.242
	286.389	223.177	345.731				161.9		1090.09	241.883		176.091
	432.809	115.459	8336.25				999.137		895.934	230.272		1245.54
	107.718	377.982	10217.8				1045.58		90.3029	1265.53		1694.47
	449.58	599.224	942.375				222.532		1408.08	1082.99		4562.88
	247.688	321.865	2646.52				101.913		3681.13	247.043		92.883
	98.6882	332.831	1457.1				330.251		3281.22	592.129		1034.61
	108.363	4102.98	479.25				216.727		330.896	228.982		178.671
	387.658	177.381	222.532				87.0778		1754.46	4077.18		201.246
	2058.26	913.995	21982.3				177.381		1139.11	827.562		2235.64
	942.375	629.54	9765.62				268.974		98.0432	192.216		3454.09
	1080.41	463.125	279.939				661.146		497.956	952.051		5544.6
	1191.35	770.8	5796.16				231.562		7544.16	5151.78		417.328
	578.584	179.316	1620.94				91.593		3734.03	550.203		3339.27
	408.298	824.982	3218.65				194.796		1228.76	241.883		5622
	530.207	309.61	906.254				334.121		15293.4	2751.66		903.029
	233.498	272.199	98.6882				116.749		4323.57	1906.68		232.853
	890.774	642.441	5903.23				85.1427		1284.24	12341.8		488.926
	202.537	89.6579	304.45				290.259		98.6882	671.467		1033.97
	277.359	159.32	25186.1				786.925		1946.67	1832.5		136.099
	157.385	569.553	3881.09				680.497		1734.46	98.6882		2315.62
	172.866	252.203	3184.47				770.155		1048.8	176.091		239.948
	690.172	363.147	2309.82				686.302		2591.69	343.796		245.753
	298.645	357.987	2017.63				486.991		175.446	418.619		101.913
	117.394	90.3029	14665.8				473.445		1473.87	357.987		18160.6
	335.411	309.61	2312.4				162.545		170.285	155.45		417.973
	125.134	647.601	426.359				163.19		1010.1	99.9782		232.207
	89.6579	534.722	839.172				182.541		3475.37	236.723		1495.16
	90.9479	107.718	3086.42				145.775		1239.08	296.065		657.921
	757.899	687.592	3141.25				136.099		732.744	884.324		1572.56
	105.138	125.134	5299.49				599.224		1944.09	158.03		1433.24
	1368.09	160.61	170.931				205.762		978.497	1132.01		734.034
	351.536	543.753	1877.66				207.697		188.991	476.025		72.2423
	754.029	620.51	2783.26				98.6882		1004.94	1050.74		330.896
	343.151	581.809	129.649				430.874		331.541	271.554		6456.01
	119.329	142.55	2153.72				134.164		1796.38	145.775		503.761
	150.935	163.835	3388.29				348.956		605.03	775.96		144.485
	75.4674	280.584	247.688				341.861		446.999	110.944		3087.07
	742.419	424.424	228.982				148.355		90.9479	536.012		846.912
	419.264	1462.26	9376.02				188.991		114.169	284.454		7032.66
	258.653	637.926	217.372				289.614		134.809	259.943		290.259
	730.164	318.64	1915.07				273.489		1580.3	1631.9		289.614
	468.93	407.008	3658.56				129.004		567.618	18440.5		2088.58
	223.177	330.251	6496.65				526.982		147.71	752.094		2320.14
	306.385	444.419	28708.6				315.415		261.233	194.151		1003.01
	2992.9	279.294	12526.9				173.511		1454.52	177.381		1213.28
	1130.08		435.389				416.038		234.143	1869.27		303.16
	854.008		2980				150.935		234.143	454.095		1066.86
	2598.14		314.77				425.069		477.315	692.752		129.004
	158.675		1302.3				94.173		18276	443.774		2109.22
	294.775		1274.56				183.186		622.445	610.835		1205.54
	116.104		179.316				961.081		2658.13	1343.58		828.207
	248.978		1699.63				681.787		3870.12	1073.31		1271.98
	395.398		5936.77				602.449		119.974	4993.11		819.176
	581.164		1904.1				114.169		1020.42	127.714		407.653
	783.7		7596.41				145.775		2645.23	1199.74		398.623
	112.879		151.58				121.264		102.558	156.74		512.147
	163.835		267.684				134.809		4306.16	96.7531		1279.72
	689.527		2046.01				123.199		4458.38	3599.86		2696.83
	135.454		427.649				739.194		156.74	110.299		738.549
	958.501		99.9782				121.909		475.38	1064.93		1904.75
	858.523		3588.25				129.649		421.844	156.74		1084.28
	351.536		2516.87				330.896		3542.45	1395.83		2778.75
	223.822		12240.6				272.844		311.545	1002.36		631.475
	187.056		472.155				188.346		579.229	156.74		1600.94
	735.324		502.471				571.488		1722.21	459.255		6212.84
	758.544		4925.38				127.069		819.176	119.974		464.415
	190.281		1375.83				309.61		617.93	329.606		2963.87
	1482.26		1584.17				80.6276		782.41	203.827		172.866
	114.169		1932.48				116.104		1446.14	391.528		2803.91
	314.77		959.146				257.363		730.809	333.476		106.428
	1023.65		615.35				245.108		704.363	901.739		1362.93
	224.467		5656.19				121.909		8367.21	7111.35		835.302
	340.571		16376.4				288.969		414.748	100.623		241.238
	163.19		494.731				96.1081		114.169	1546.76		151.58
	1213.93		4073.31				503.116		5367.86	219.307		218.017
	152.87		14963.2				554.073		5358.19	139.324		823.047
	225.112		1210.7				285.099		1778.32	214.792		102.558
	1472.58		105.138				133.519		8770.99	1019.78		251.558
	165.125		1023						2493.01	94.8181		291.549
	599.224		678.562						217.372	386.367		164.48
	1230.05		1649.96						427.649	179.961		6794
	168.995		1017.84						21747.5	92.883		237.368
	179.961		1320.36						4137.16	134.164		178.026
	301.225		3430.87						684.367	259.298		2992.25
	351.536		431.519						986.237	1318.42		110.299
	271.554		539.882						1250.05	490.216		2620.07
	1059.77		6615.33						372.177	120.619		726.293
	379.917		3416.03						382.497	458.61		103.848
	632.765		4393.24						242.528	169.64		2733.6
	454.095		9290.23						2935.49	109.009		539.237
	219.952		525.047						374.757	163.19		12409.6
	606.32		1273.27						783.7	1476.45		1419.69
	512.792		213.502						403.138	201.892		3840.45
	147.71		15803.7						7420.96	7598.99		3651.46
	78.0475		188.346						1149.43	530.852		506.986
	85.1427		8349.15						281.874	2365.94		2073.1
	495.376		5569.75						1519.02	194.796		161.9
	874.648		10739						517.307	81.2726		689.527
	189.636		2264.02						735.969	140.615		732.099
	3583.74		208.342						6257.99	1282.95		99.3332
	1119.11		2296.92						1387.44	559.233		9075.44
	731.454		6846.9						326.381	429.584		323.8
	77.4025		4866.68						589.549	485.056		1224.89
	623.09		2877.44						143.195	76.7575		706.943
	586.969		1000.43						165.125	1332.61		418.619
	721.778		1282.3						265.104	569.553		657.921
	94.173		2362.07						394.753	1151.36		728.229
	1477.1		1760.26						779.185	865.618		1160.39
	2233.06		272.199						126.424	190.281		919.155
	490.861		2019.56						2267.25	654.696		2041.49
	621.8		8686.5						82.5627	114.814		2650.39
	306.385		1233.92						10246.2	563.103		4660.92
	330.251		2981.29						1354.54	568.263		552.138
	338.636		1800.9						103.848	795.956		505.051
	751.449		246.398						261.233	343.151		1787.35
	183.831		120.619						9035.45	111.589		1228.12
	272.199		6830.77						196.731	167.06		494.731
	2833.58		508.276						697.268	732.099		7708
	103.848		1001.72						237.368	817.886		109.654
	494.086		335.411						1927.97	529.562		1504.19
	110.944		214.792						1295.2	427.004		344.441
	194.151		755.319						106.428	214.147		939.15
	951.406		7519.65						190.281	138.034		100.623
	906.254		6505.68						142.55	227.692		434.744
	125.134		327.026						784.345	200.601		139.324
	267.039		984.947						546.978	345.731		247.688
	1137.82		6517.94						349.601	1040.42		495.376
	221.887		237.368						282.519	186.411		245.108
	91.593		2337.56						4344.86	304.45		382.497
	228.337		165.77						104.493	143.195		89.0129
	75.4674		429.584						3720.48	158.675		118.684
	148.355		14932.9						5234.34	357.987		243.173
	1093.96		180.606						779.83	890.774		608.255
	913.995		388.948						375.402	1471.29		240.593
	2354.97		9398.6						9293.46	1072.02		98.6882
	268.329		5236.92						1114.6	196.086		1402.28
	2733.6		343.151						228.982	223.177		96.7531
	582.454		1014.62						890.129	476.025		3207.69
	801.761		346.376						2771.01	84.4977		198.666
	479.895		2273.05						161.9	389.593		299.935
	80.6276		4135.23						571.488	281.874		642.441
	423.134		1008.81						766.285	8729.71		391.528
	2458.17		661.791						250.913	810.791		330.251
	344.441		230.272						99.9782	117.394		635.346
	293.484		622.445						4359.05	457.32		372.822
	1500.96		1531.92						1662.22	412.168		675.982
	2113.09		2027.3						4462.25	127.069		414.103
	491.506		1755.75						721.778	139.97		1026.23
	366.372		8240.79						1671.25	990.752		743.709
	835.947		523.757						16025.5	926.25		136.099
	481.831		170.931						8487.18	523.757		1878.3
	320.575		356.051						734.034	495.376		2013.76
	531.497		109.009						2749.08	1043		24641.1
	135.454		9730.14						6859.8	227.692		296.71
	519.242		5660.7						487.636	2565.89		1130.72
	124.489		15010.9						9453.43	1555.79		3762.41
	1593.2		961.726						398.623	71.5973		6364.42
	133.519		1132.66						128.359	588.259		893.354
	107.073		434.744						7711.87	227.692		241.238
	316.06		2587.82						267.684	248.978		401.848
	758.544		5829.7						414.748	289.614		211.567
	1345.51		977.852						596.644	109.654		168.35
	261.233		579.229						330.251	74.8224		1299.72
	176.736		670.177						3810.14	778.54		316.06
	417.973		8487.83						3019.99	503.761		95.4631
	4264.88		1058.48						6279.28	410.233		554.718
	192.861		8654.89						1164.26	314.125		378.627
	249.623		578.584						194.151	1032.68		185.766
	1075.25		114.169						219.952	1309.39		621.155
	796.601		5952.25						68.3722	138.679		111.589
	1488.06		272.199						334.766	147.71		283.164
	327.671		655.986						309.61	739.839		842.397
	242.528		7122.32						8817.43	232.853		356.697
	130.294		3166.41						491.506	1646.74		485.056
	79.3376		24881.7						1969.25	343.151		238.658
	255.428		131.584						439.904	780.475		715.328
	118.039		2124.05						274.779	5227.25		676.627
	468.285		3377.33						150.29	141.26		110.299
	861.103		631.475						129.649	107.718		565.683
	699.203		4015.9						368.952	1006.88		2493.01
	189.636		326.381						9300.56	98.6882		734.679
	3701.13		12128.3						11483.3	499.246		315.415
	311.545		1379.7						12481.2	1755.1		306.385
	449.58		75.4674						437.969	205.762		116.749
	134.809		2634.91						601.159	137.389		2031.17
	755.319		2927.1						8362.05	769.51		586.324
	251.558		4488.7						1025.58	252.848		2033.75
	558.588		119.974						1015.91	295.42		1357.77
	743.064		178.026						3468.28	205.117		2246.61
	466.35		1807.99						794.666	98.0432		134.164
	241.883		6743.05						282.519	802.406		135.454
	1285.53		1586.75						169.64	109.009		1737.69
	96.1081		374.757						325.09	652.761		505.051
	119.974		430.229						878.518	708.878		10219.7
	899.804		483.121						2247.9	492.151		142.55
	3127.71		903.674						2720.7	303.16		236.078
	697.913		327.026						5082.12	98.0432		321.22
	1230.05		209.632						7046.21	244.463		181.896
	1945.38		8903.22						4026.22	170.931		17743.2
	221.242		1211.35						343.796	1106.86		86.4328
	2483.98		322.51						930.765	388.948		416.038
	345.731		885.614						76.7575	175.446		210.277
	502.471		338.636						2034.4	266.394		1316.49
	99.9782		319.93						1013.33	439.259		454.74
	832.722		5118.24						400.558	654.051		1468.07
	90.3029		1082.34						515.372	1949.9		687.592
	205.117		777.25						257.363	319.93		2914.85
	1074.6		94.8181						5927.74	168.35		772.735
	92.883		2485.27						6466.98	299.935		653.406
	612.77		12141.2						597.934	267.684		192.216
	1121.69		4915.7						504.406	100.623		666.952
	89.0129		590.194						411.523	521.177		397.333
	188.346		781.12						543.108	313.48		152.87
	448.934		1221.67						165.77	295.42		646.311
	219.307		298.645						176.091	243.173		129.004
	236.078		164.48						4270.04	94.8181		428.939
	281.229		401.203						1940.87	156.74		849.492
	343.151		307.675						1189.42	699.203		853.363
	892.709		2398.19						4093.95	824.982		234.143
	278.004		553.428						1719.63	365.082		3427.64
	93.528		252.848						89.0129	274.779		442.484
	228.337		451.515						426.359	213.502		650.826
	929.475		1057.19						1391.31	226.402		103.203
	2350.46		2743.92						731.454	377.982		6067.71
	230.272		171.576						83.2077	984.302		889.484
	1760.91		675.982						2391.74	233.498		1373.89
	121.264		1331.32						8881.94	345.731		711.458
	452.805		1373.25						8549.11	179.316		153.515
	370.242		6788.84						308.32	312.835		159.965
	94.173		172.221						5089.86	225.112		353.471
	194.151		19629.9						1491.93	132.874		2765.2
	885.614		1466.13						1311.33	1391.95		4257.14
	321.865		2488.49						248.333	311.545		5095.02
	530.852		8038.25						730.164	105.138		198.021
	2151.14		1584.17						1119.11	190.281		3954.62
	827.562		107.073						903.674	154.805		645.021
	242.528		1758.97						4239.08	2629.1		3719.84
	407.653		2932.26						8177.57	775.96		266.394
	335.411		2634.91						1116.53	1204.9		3004.51
	792.086		19056.5						2195.65	238.658		561.813
	205.762		7267.45						3959.14	121.264		3174.79
	1871.85		2607.17						3861.09	108.363		6326.36
	181.896		92.238						321.865	489.571		108.363
	449.58		1028.81						201.246	525.692		1402.92
	1881.53		555.363						287.034	296.71		1439.04
	527.627		839.172						1767.36	307.03		392.173
	165.77		165.125						3187.05	168.35		231.562
	138.679		372.822						1138.46			654.051
	174.156		434.099						5283.37			1176.52
	84.4977		1193.93						12154.8			120.619
	278.004		1406.79						955.921			87.7228
	181.251		88.3679						7621.57			880.453
	703.718		1013.33						241.883			106.428
	895.934		4497.09						11073.1			1143.62
	597.934		4113.3						594.064			443.129
	87.7228		1106.21						857.878			267.684
	1319.71		570.198						430.229			945.601
	252.848		98.0432						1820.25			112.879
	1718.34		6295.4						83.2077			663.081
	377.982		1849.27						6595.34			1326.16
	109.654		118.684						3483.76			376.047
	1304.88		5518.8						233.498			2390.45
	127.069		407.653						363.792			123.199
	214.792		116.749						1855.08			72.2423
	98.6882		2509.13						103.848			1126.85
	623.09		2236.29						764.995			160.61
	225.112		13680.9						525.692			298.645
	323.155		4211.99						212.212			817.241
	836.592		6602.43						256.718			5121.47
	914.64		10622.8						5003.43			1402.92
	304.45		80.6276						377.982			744.999
	492.796		292.194						2484.62			481.186
	88.3679		234.143						4917.64			86.4328
	505.051		11872.3						1201.67			1164.91
	88.3679		330.251						1998.27			455.385
	796.601		580.519						276.069			1947.32
	98.0432		1214.57						254.138			1978.28
	753.384		90.3029						276.714			3575.35
	178.026		21744.3						343.796			98.0432
	292.839		223.822						1302.94			227.692
	97.3981		2627.81						1311.33			1880.88
	228.337		83.8527						1223.6			138.679
	625.67		1724.79						2936.78			11680.7
	1339.71		2024.08						269.619			6777.88
	981.722		320.575						1378.41			178.671
	72.2423		4457.74						1270.05			1528.05
	338.636		210.922						2073.74			494.731
	251.558		10653.8						239.303			5832.28
	118.684		105.783						532.787			3156.73
	70.9523		406.363						192.216			994.622
	294.775		14513						445.064			208.342
	109.654		296.065						1299.07			453.45
	408.298		96.7531						1511.93			3185.76
	344.441		1662.86						3590.19			1967.31
	279.939		1043						3959.14			625.025
	312.835		8762.61						2047.94			2889.05
	130.294		2638.14						2598.14			996.557
	1655.12		1445.49						1576.43			258.008
	353.471		2527.84						9526.31			5602.65
	121.909		10414.5						487.636			367.662
	113.524		571.488						2453.01			1691.24
	167.06		10611.2						98.6882			940.44
	1105.57		171.576						188.346			408.943
	218.017		114.814						12921.7			1497.09
	336.056		107.073						163.19			155.45
	532.142		105.138						2396.9			162.545
	254.138		8620.06						1953.77			236.723
	370.887		24078.6						7237.78			2600.08
	341.861		1275.85						345.086			152.225
	205.762		4590.61						605.675			2369.16
	170.285		5974.18						107.718			324.445
	127.714		136.744						6991.38			837.882
	114.814		1510.64						263.814			369.597
	437.324		15156.1						6323.78			209.632
	338.636		99.9782						125.779			271.554
	79.9826		2118.25						412.813			1822.83
	103.203		276.069						11264			89.0129
	1091.38		1275.21						259.943			431.519
	236.723		265.749						2089.22			2478.82
	161.9		109.009						2010.53			587.614
	116.104		2651.68						1793.8			1453.88
	110.299		180.606						2328.53			488.926
	748.224		314.125						119.974			616.64
	1529.34		806.921						10466.8			1487.42
	741.129		369.597						3141.9			117.394
	473.445		617.285						275.424			854.653
	271.554		280.584						755.319			1661.57
	663.081		147.065						1581.59			358.632
	218.017		4263.59						394.753			322.51
	98.0432		5138.88						1262.95			1080.41
	367.662		172.866						1620.94			194.796
	346.376		1257.79						397.333			686.947
	95.4631		100.623						1352.61			1274.56
	539.237		201.892						675.337			131.584
	379.917		26111.7						2685.87			965.596
	110.299		685.657						112.234			441.194
	341.216		3994.61						4932.47			77.4025
	150.29		451.515						7258.42			1046.87
	133.519		203.182						150.935			6530.19
	119.974		128.359						200.601			133.519
	303.16		149.645						1502.25			2577.5
	1623.52		1283.59						1339.06			128.359
	1219.09		7126.84						5093.08			98.6882
	396.688		7242.29						525.692			1377.12
	98.0432		228.337						250.913			81.2726
	203.182		130.939						86.4328			107.073
	192.216		225.112						77.4025			110.299
	196.731		7949.88						219.307			710.168
	232.207		2674.9						1424.21			1640.29
	79.3376		408.943						797.891			19035.2
			9634.03						573.424			521.822
			208.342						801.116			5004.07
			3599.86						132.229			5273.69
			227.692						1610.62			2920.65
			2892.27						570.198			383.787
			149						495.376			523.757
			107.073						7480.95			899.159
			342.506						271.554			328.316
			83.8527						2062.13			301.225
			151.58						3256.71			172.866
			1484.19						434.099			1094.6
			291.549						343.151			129.649
			116.104						477.315			1351.32
			10826						5255.63			299.935
			4221.66						1551.92			910.769
			10768.6						2711.02			3885.61
			208.342						486.346			843.042
			919.155						5398.18			376.692
			398.623						292.194			221.242
			8648.44						5866.46			2760.04
			4139.1						1178.45			145.13
			146.42						1797.03			1408.73
			5069.22						205.762			326.381
			83.2077						1084.28			1337.77
			2285.95						134.164			127.069
			5792.93						2310.46			1324.87
			3846.26						893.354			1951.19
			1618.36						765.64			198.021
			606.965						2333.04			7712.51
			1039.13						2414.96			87.7228
			1436.46						1068.8			6908.17
			764.35						659.211			335.411
			9117.37						774.025			181.251
			397.333						1073.31			405.718
			745.644						87.0778			227.692
			183.186						233.498			488.926
			3679.2						1079.12			1266.18
			1739.62						110.299			210.277
			333.476						1608.68			157.385
			762.415						154.16			1724.79
			148.355						352.181			79.9826
			803.696						278.649			523.757
			119.329						131.584			151.58
			150.935						1702.85			87.0778
			1254.57						585.034			115.459
			6015.46						326.381			577.939
			3469.57						99.9782			2293.69
			247.043						726.293			361.857
			6465.69						225.757			151.58
			5377.54						1173.94			1262.31
			5512.35						232.853			92.883
			245.753						2218.23			301.87
			500.536						181.896			253.493
			4199.09						369.597			211.567
			215.437						2358.84			22668.6
			9597.91						5734.24			334.121
			1708.66						1595.14			101.913
			7161.02						282.519			96.1081
			6450.85						198.021			223.822
			3590.19						3665.65			1992.47
			4070.73						265.749			151.58
			4359.05						2025.37			184.476
			2365.94						120.619			282.519
			274.779						2958.71			189.636
			115.459						570.843			114.814
			4326.8						4282.94			286.389
			1183.61						385.077			183.186
			703.073						4153.29			108.363
			4586.1						197.376			1211.99
			96.1081						1296.49			500.536
			278.649						5046			132.229
			6583.08						2091.16			2510.42
			5144.04						1643.51			2129.21
			807.566						3318.63			1122.98
			2444.63						4759.61			2808.42
			250.913						374.112			3831.42
			5661.35						464.415			397.978
			136.744						783.7			115.459
			2613.62						1694.47			415.393
			1379.7						1004.3			8792.28
			21909.4						4951.18			95.4631
			203.182						97.3981			205.762
			4712.52						1149.43			1023.65
			5322.71						3556			516.017
			215.437						1387.44			6331.52
			450.225						1332.61			494.086
			922.38						1475.16			638.571
			295.42						788.215			583.099
			660.501						614.06			540.527
			350.891						141.26			124.489
			176.091						405.073			1645.45
			3465.05						1768			201.246
			514.727						474.09			1548.69
			102.558						1609.97			67.7272
			3518.59						141.26			168.995
			3996.55						399.268			74.8224
			6239.29						141.26			309.61
			280.584						1480.97			7987.29
			254.138						116.749			3097.39
			6886.24						375.402			1399.05
			3326.37						363.147			100.623
			11098.2						5105.34			468.285
			112.879						7155.22			852.718
			252.203						221.887			455.385
			117.394						1695.76			93.528
			185.121						690.172			208.342
			290.904						4956.99			1119.11
			4351.31						1922.81			2105.35
			5532.34						1325.52			146.42
			1473.23						2957.42			420.554
			1438.4						96.7531			1367.44
			2884.53						1818.96			85.7878
			1649.32						485.056			1646.09
			8872.26						4688.66			370.242
			343.151						665.016			739.839
			3370.23						226.402			1749.94
			801.116						245.753			5673.6
			903.674						3888.19			116.749
			2235						1517.73			1785.42
			492.796						359.922			802.406
			494.086						306.385			1513.86
			1294.56						338.636			254.783
			295.42						152.87			238.658
			674.047						924.315			1012.68
			2102.12						135.454			412.168
			3241.23						1691.24			432.164
			7726.7						10840.9			1666.09
			908.834						2651.04			208.342
			8613.61						836.592			243.173
			230.917						7268.74			230.272
			222.532						196.731			488.281
			8546.53						230.917			201.246
			350.891						928.185			423.134
			348.311						108.363			2662
			343.796						236.723			84.4977
			528.272						1725.43			158.675
			4457.09						995.267			1017.84
			12145.1						87.0778			4042.99
			2224.68						314.125			152.87
			1951.83						1101.05			457.965
			4233.92						274.779			116.749
			200.601						1648.67			454.095
			307.03						537.302			1628.68
			1969.89						2974.84			817.886
			3277.35						1724.79			86.4328
			28373.2						355.406			566.328
			585.034						9843.66			124.489
			833.367						919.8			3884.32
			96.1081						123.844			403.783
			6226.39						576.004			268.329
			7579.64						841.752			349.601
			3018.05						135.454			872.068
			2356.91						304.45			105.783
			232.207						243.173			134.809
			10795.7						4658.99			384.432
			169.64						96.1081			118.039
			144.485						2646.52			546.978
			213.502						397.333			169.64
			373.467						956.566			78.0475
			217.372						299.935			521.177
			774.025						161.255			706.298
			381.852						132.229			425.714
			303.16						8216.92			350.891
			7564.8						392.173			2699.41
			1926.03						4308.09			563.748
			4053.31						2189.2			1338.42
			24154.1						1403.57			537.302
			379.272						1444.85			369.597
			257.363						2634.91			2070.52
			303.805						1457.75			132.874
			125.134						1417.11			206.407
			79.3376						2437.53			1151.36
			1786.06						6623.07			1784.77
			2097.61						689.527			474.735
			4838.3						156.74			104.493
			368.307						500.536			159.965
			1955.7						8129.84			238.013
			686.302						1299.72			1181.68
			907.544						310.9			582.454
			3245.74						444.419			1604.17
			2278.86						418.619			655.341
			2583.31						505.051			133.519
			2424.63						188.346			2770.36
			2015.05						4419.04			291.549
			592.129						3928.82			506.341
			3041.27						123.199			165.77
			176.091						9147.69			866.263
			8694.24						404.428			2932.26
			348.956						2571.05			2761.98
			3293.48						727.583			109.009
			196.731						4426.78			588.904
			35741.2						1044.93			1882.82
			4081.69						181.896			240.593
			13250						1014.62			1568.69
			92.238						4904.09			363.792
			147.71						1785.42			267.684
			1640.93						112.879			335.411
			8411.07						234.788			966.886
			1729.3						6830.77			280.584
			129.004						154.805			116.104
			899.159						3037.4			1457.75
			3027.08						2216.29			475.38
			2794.88						3598.57			317.995
			8070.5						6098.03			2789.07
			4494.51						4206.83			671.467
			2254.99						2927.1			250.268
			737.259						3297.35			5619.42
			1257.15						6083.19			632.12
			1439.04						817.241			4598.35
			904.319						199.311			141.26
			1159.75						2950.33			312.19
			198.021						417.328			712.103
			2261.44						194.151			11625.9
			187.701						222.532			1199.74
			2658.13						3766.92			171.576
			1127.5						1273.27			571.488
			710.813						187.701			3274.77
			243.818						201.246			414.103
			4949.89						650.826			252.848
			373.467						308.965			141.26
			2413.02						18893.3			147.71
			1313.91						790.796			6883.02
			4857.01						1433.24			161.255
			645.666						2092.45			522.467
			221.887						543.753			90.9479
			1657.7						362.502			276.714
			1484.84						259.943			668.242
			164.48						1364.86			128.359
			111.589						3452.8			78.6925
			2560.09						385.722			1884.75
			3238.65						2387.87			665.016
			5873.56						6165.11			1374.54
			5271.11						850.782			133.519
			7086.2						437.969			116.104
			561.813						3119.97			303.805
			5304.01						838.527			539.882
			2242.09						4020.41			255.428
			465.06						2445.92			6387
			3130.29						108.363			88.3679
			2900.66						530.852			121.264
			1263.6						254.138			276.714
			679.852						4934.41			483.766
			226.402						240.593			236.078
			2451.08						1055.25			1776.39
			154.16						1707.37			136.744
			299.29						163.19			10088.1
			599.869						445.709			245.753
			125.779						3159.31			903.029
			1584.17						1406.15			79.3376
			1127.5						6031.59			325.09
			3301.22						196.086			819.176
			670.822						2724.57			712.103
			500.536						4881.52			454.095
			1490						439.259			195.441
			548.913						138.679			336.701
			3184.47						121.264			1474.52
			360.567						1410.66			819.176
			244.463						114.169			188.346
			5807.77						4282.29			122.554
			436.034						1622.87			636.636
			3574.06						94.8181			1048.8
			3479.24						326.381			488.926
			4331.96						2356.26			603.094
			403.783						2124.05			151.58
			630.185						4784.76			835.947
			294.129						2038.27			738.549
			1057.83						2623.94			133.519
			143.195						1766.07			280.584
			9269.59						744.999			331.541
			152.87						1117.18			323.8
			1019.78						3486.34			87.0778
			202.537						1910.55			186.411
			1720.92						234.788			1238.44
			1379.05						85.1427			1023
			137.389						468.93			107.718
			299.29						144.485			1033.97
			895.934						1204.9			526.337
			681.787						768.865			897.224
			393.463						2274.99			1122.98
			910.769						197.376			590.194
			486.346						3670.81			2876.79
			343.796						2561.38			105.783
			493.441						408.943			79.3376
			253.493						614.705			274.779
			1484.84						753.384			372.822
			267.684						121.909			685.012
			332.186						3194.79			809.501
			5569.75						5613.62			3584.38
			1237.15						801.116			720.488
			695.977						1397.12			570.843
			666.952						2320.14			825.627
			537.947						648.891			5258.85
			13147.5						254.138			3161.25
			3018.7						225.112			198.666
			1642.22						5753.59			246.398
			2700.7						427.004			258.653
			810.791						943.665			316.705
			2651.68						128.359			115.459
			272.844						78.6925			930.12
			2210.49						1098.47			341.861
			2775.52						416.038			2019.56
			4663.5						94.173			1053.96
			717.263						405.073			107.073
			1106.86						479.25			7357.75
			8729.07						243.173			99.3332
			5921.29						4567.39			761.77
			973.981						6309.59			184.476
			2193.72						1093.31			459.9
			2265.96						2262.09			1086.86
			815.951						1119.11			132.874
			5160.17						2181.46			301.225
			913.349						136.744			223.822
			347.666						2970.32			882.388
			3249.61						2295.63			605.03
			590.839						137.389			104.493
			1686.73						186.411			506.986
			10076.5						643.086			935.925
			25273.2						89.0129			301.225
			555.363						9376.67			116.749
			196.731						6325.72			371.532
			6007.08						591.484			748.224
			783.055						124.489			94.8181
			1498.38						112.879			2053.75
			4728.65						1389.37			3522.46
			307.03						3921.73			265.749
			96.1081						3248.97			119.329
			180.606						892.064			2220.81
			1369.38						3143.19			83.8527
			13244.9						398.623			243.818
			763.705						2577.5			285.099
			5993.53						132.874			1085.57
			5513.64						152.225			485.701
			8444.61						308.965			352.181
			270.264						5113.73			758.544
			1452.59						803.696			5721.98
			2969.03						3237.36			1133.95
			3669.52						205.762			230.272
			1653.83						3487.63			1393.24
			761.125						593.419			669.532
			2769.07						3652.11			207.052
			115.459						2328.53			343.151
			2789.72						5222.73			85.1427
			1533.86						478.605			4304.22
			305.095						4742.19			928.185
			1675.12						210.277			528.917
			296.065						130.294			198.666
			5814.22						474.735			120.619
			84.4977						416.683			518.597
			345.086						328.316			148.355
			7499.66						1130.08			131.584
			99.9782						514.082			699.203
			147.71						726.938			579.229
			4204.25						148.355			1419.69
			4835.72						96.7531			530.852
			381.852						6178.01			428.294
			350.246						441.839			98.6882
			90.9479						276.069			1926.68
			2698.77						2892.92			96.7531
			803.696						3902.38			184.476
			253.493						1297.78			123.199
			462.48						207.697			440.549
			4271.33						273.489			203.827
			2105.99						274.779			852.718
			878.518						762.415			3281.87
			1775.74						285.099			382.497
			205.762						146.42			483.121
			11428.5						1697.69			85.1427
			4737.03						376.047			621.155
			5205.32						67.7272			716.618
			76.1125						337.991			2223.39
			3694.03						109.009			112.234
			668.242						2741.34			1092.67
			2378.19						5200.16			516.017
			236.078						200.601			6836.58
			6325.72						1995.69			336.701
			290.904						3968.17			305.74
			15431.5						3250.26			619.865
			10708						651.471			423.134
			7451.28						1159.75			350.246
			1199.74						1146.2			530.207
			721.133						173.511			556.008
			285.099						388.303			136.744
			2151.14						3528.91			241.883
			161.255						108.363			1301.65
			2413.67						134.809			556.653
			509.566						3001.28			265.749
			1890.56						2373.68			246.398
			4286.81						677.917			1894.43
			142.55						453.45			118.039
			4109.43						215.437			339.281
			566.973						1812.51			248.333
			1161.04						208.987			1137.17
			3252.84						497.311			220.597
			742.419						1531.92			219.952
			721.133						2593.63			163.19
			2885.82						944.31			1475.16
			2732.95						7764.76			583.744
			7788.63						1682.21			421.844
			1016.55						4184.9			1675.12
			13490						457.32			606.32
			145.13						285.099			915.285
			2420.76						1504.83			936.57
			6132.21						365.727			2683.93
			155.45						105.783			463.125
			258.653						111.589			387.012
			5006.65						848.847			112.879
			599.224						2700.7			1671.89
			631.475						157.385			432.164
			1081.05						161.9			127.069
			879.163						2544.61			3429.58
			3120.61						2027.3			211.567
			4149.42						95.4631			290.904
			1537.73						772.735			113.524
			3970.75						87.0778			1007.52
			168.995						692.752			178.671
			852.718						88.3679			257.363
			375.402						90.9479			321.865
			3639.85						795.311			210.277
			13945.4						194.151			239.303
			3770.79						5146.62			95.4631
			2157.59						2028.59			129.649
			187.056						1778.32			223.822
			1425.5						91.593			290.259
			741.774						210.277			1117.82
			79.9826						405.073			4751.87
			6453.43						381.207			1349.38
			153.515						7978.91			1568.69
			328.961						3427.64			929.475
			118.039						2513.65			148.355
			407.008						535.367			84.4977
			3145.77						90.3029			103.848
			5286.59						16951.8			4502.25
			396.688						237.368			1041.06
			446.999						80.6276			109.654
			1686.73						570.843			5135.01
			1447.43						706.943			426.359
			9585.01						107.718			198.021
			22173.9						140.615			421.199
			7617.7						532.142			330.896
			1222.96						110.944			263.814
			1390.66						1946.03			94.8181
			2212.42						407.008			720.488
			932.055						1669.31			145.13
			329.606						5541.37			804.986
			879.163						296.065			890.774
			1769.94						316.06			208.987
			486.346						1984.73			622.445
			118.039						4935.05			328.961
			1314.55						332.186			343.796
			1446.14						2969.03			958.501
			1476.45						2011.17			277.359
			105.783						248.333			1289.4
			3641.14						122.554			321.865
			720.488						426.359			119.974
			130.939						2835.51			260.588
			119.974						5349.16			235.433
			141.26						938.505			172.221
			272.199						139.324			184.476
			210.922						2266.6			192.861
			210.922						2592.98			239.303
			105.138						203.827			243.173
			91.593						482.476			1045.58
			670.822						176.736			692.107
			356.697						7914.41			99.9782
			1386.15						9176.07			197.376
			269.619						2144.69			321.22
			115.459						575.359			314.77
			3655.33						2666.52			151.58
			4410.65						1531.28			418.619
			882.388						330.896			294.775
			1487.42						99.9782			1560.31
			132.229						293.484			121.264
			5089.21						1611.91			906.899
			818.531						2423.34			104.493
			1423.56						169.64			342.506
			1629.97						1087.51			922.38
			977.207						1619			204.472
			499.891						1758.33			1698.34
			350.891						455.385			159.965
			623.09						321.22			256.073
			174.156						244.463			1033.97
			421.844						708.878			432.809
			1108.15						1994.4			1420.34
			89.6579						1520.31			1068.8
			427.004						228.982			177.381
			570.198						505.051			100.623
			1310.68						606.32			132.874
			4559.65						5207.9			109.009
			5383.99						101.268			661.791
			1075.89						1554.5			312.19
			922.38						834.012			1457.1
			5009.23						283.164			153.515
			3176.73						1219.73			123.199
			15008.3						1297.14			337.346
			156.095						121.909			196.086
			500.536						2896.79			152.225
			490.216						98.6882			292.839
			7162.96						317.35			196.731
			268.329						285.099			104.493
			220.597						133.519			120.619
			8485.89						689.527			180.606
			128.359						293.484			76.1125
			2990.96						2611.69			212.857
			3389.58						3280.58			642.441
			6241.22						1528.7			212.212
			127.714						885.614			596.644
			1960.86						372.177			207.052
			4095.24						131.584			668.887
			8531.69						3344.43			243.173
			79.9826						139.97			142.55
			1121.05						488.926			89.6579
			2596.85						457.965
			452.16						1349.38
			3948.82						346.376
			157.385						1006.23
			2364						1395.18
			5529.76						1107.5
			2665.87						536.012
			133.519						391.528
			275.424						700.493
			1484.84						1830.57
			2076.97						163.835
			1951.83						281.229
			83.2077						1336.48
			1020.42						2503.33
			1760.26						202.537
			109.009						146.42
			124.489						1295.2
			870.133						147.71
			420.554						292.839
			363.792						6560.51
			350.891						158.03
			145.13						2419.47
			92.238						187.056
			115.459						3501.82
			2654.26						848.202
			938.505						802.406
			7196.5						1206.83
			96.1081						688.882
			717.908						8549.11
			145.13						204.472
			4293.26						139.97
			231.562						902.384
			222.532						216.082
			123.844						811.436
			826.917						2552.99
			380.562						2333.69
			6829.48						475.38
			1210.06						1193.29
			807.566						388.303
			1522.89						6491.49
			103.848						1607.39
			892.064						572.778
			145.775						4960.86
			3045.79						1368.09
			1055.25						1688.66
			263.814						328.961
			98.6882						269.619
			702.428						861.103
			122.554						754.029
			5911.62						1606.1
			2493.65						236.723
			1849.27						1764.78
			2276.28						323.8
			3034.18						989.462
			1308.75						1550.63
			3587.61						295.42
			222.532						1571.92
			145.13						1097.18
			100.623						1571.27
			418.619						610.835
			440.549						1374.54
			1200.38						310.9
			441.194						354.116
			1132.66						481.831
			118.039						478.605
			7011.38						183.186
			181.251						626.315
			5683.28						412.168
			203.827						1313.26
			603.739						3205.11
			2191.14						1188.77
			996.557						1373.89
			1242.96						2739.4
			1564.82						1009.46
			4284.87						1188.13
			6525.68						89.6579
			2589.76						310.9
			2342.72						81.9176
			1004.94						2874.21
			176.736						348.311
			4181.02						835.947
			445.709						488.281
			570.843						114.169
			323.155						2623.3
			121.909						1828.63
			1494.51						432.164
			341.861						535.367
			98.0432						1617.71
			110.299						136.744
			6827.55						197.376
			666.952						6963
			84.4977						301.225
			460.545						325.736
			9879.78						2526.55
			1677.05						565.038
			6816.58						847.557
			150.29						231.562
			147.71						244.463
			359.922						1953.77
			2513						633.41
			272.199						349.601
			2129.21						654.696
			1909.26						287.679
			771.445						1332.61
			897.224						250.268
			712.103						1655.12
			401.203						507.631
			2140.82						532.787
			1188.13						2141.47
			675.337						2850.35
			1675.12						202.537
			592.129						181.896
			415.393						995.267
			178.026						2424.63
			705.653						819.176
			405.718						399.268
			1851.85						90.3029
			6598.56						356.051
			651.471						2002.14
			688.237						860.458
			1411.95						1097.18
			1302.94						138.679
			353.471						458.61
			2592.34						1009.46
			2893.56						387.658
			1243.6						575.359
			1072.67						5069.22
			113.524						147.71
			285.744						605.675
			8385.27						2364
			1184.26						405.073
			119.329						4738.97
			2645.88						98.6882
			1378.41						960.436
			844.977						111.589
			642.441						277.359
			416.038						652.116
			619.22						117.394
			3041.27						2184.04
			381.852						2238.87
			118.684						821.112
			973.336						748.224
			194.151						119.329
			1794.45						486.991
			4570.62						2662
			235.433						459.255
			599.224						266.394
			1535.15						2246.61
			18030.3						107.718
			8889.68						726.938
			645.021						744.999
			1648.67						2506.55
			815.951						1333.26
			799.181						1140.4
			203.182						2325.95
			1418.4						779.83
			363.792						87.0778
			508.276						2639.43
			11019.5						5401.4
			153.515						227.047
			680.497						870.778
			757.899						539.237
			617.285						806.276
			85.1427						465.06
			759.835						156.095
			239.303						117.394
			559.233						127.714
			688.882						779.185
			1166.2						254.783
			1536.44						951.406
			247.688						143.84
			3728.87						468.93
			1024.29						2035.69
			9112.85						272.844
			506.341						179.316
			561.813						177.381
			321.865						3281.87
			271.554						447.644
			3285.09						1591.91
			222.532						235.433
			715.973						482.476
			2095.03						219.307
			220.597						2354.97
			208.987						2537.51
			427.004						4774.44
			603.739						1224.25
			681.142						497.956
			1044.29						1826.05
			150.935						185.121
			2592.98						1769.29
			4284.23						588.904
			382.497						107.073
			1821.54						1064.93
			2057.62						361.212
			413.458						219.952
			821.112						116.104
			428.939						1537.73
			525.692						1635.77
			122.554						3781.76
			3498.59						561.813
			2531.71						326.381
			1445.49						979.142
			503.761						1804.77
			471.51						3081.26
			2649.75						258.653
			3930.76						317.995
			564.393						952.051
			700.493						241.238
			93.528						439.904
[truncated: 520 more rows]
