# Supplementary material for: Quorum sensing controls Vibrio cholerae multicellular aggregate formation
Source: eLife. 2018 Dec 24;7:e42057. doi: 10.7554/eLife.42057 (PMC6351105; doi:10.7554/eLife.42057)
Supplement: Figure 3—figure supplement 4—source data 1. [file elife-42057-fig3-figsupp4-data1.xlsx]

## Sheet: Sheet1
Figure 3-figure supplement 4: Complementation of hapR in aggregate formation
	Total volume fraction
	Replicate	ΔvpsL luxO D61A	ΔvpsL ΔhapR luxO D61A	ΔvpsL ΔhapR lacZ: p_hapR-hapR luxO D61A
	1	0.1268	0	0.1144
	2	0.124	0	0.1412
	3	0.1258	0	0.1462
Volume (microns^3) of all individual aggregates
	ΔvpsL luxO D61A			ΔvpsL ΔhapR luxO D61A			ΔvpsL ΔhapR lacZ: p_hapR-hapR luxO D61A
Replicate	1	2	3	1	2	3	1	2	3
	349087	1.02937e+06	318916	NaN	NaN	NaN	36359.8	198725	17269.1
	1500.32	1997.63	144765				67523.4	14333.7	15330.9
	415156	157859	96190				1106.86	22035.8	29019.5
	198176	336053	20349.1				2578.15	604.385	20444.6
	591053	1041.71	172802				105745	30223.7	6964.29
	378.627	521.822	277888				1141.04	501.181	15445
	356006	143417	282896				120786	408190	3739.19
	152700	7924.08	25771.2				128355	85697.5	65305.1
	430.229	82922.6	12626.9				64982.6	739.839	1971.18
	102409	233539	2304.66				189054	77308.3	18459.2
	20503.9	122784	177950				32783.8	249095	41567.1
	36062.5	13621.5	9962.99				66131.4	7688.65	4571.26
	1114.6	11467.2	757.899				2493.01	80510.9	14074.4
	710.168	379567	57008.2				46589.2	30744.9	30346.9
	69168.8	57438.5	345.731				2738.11	377816	625.025
	8223.37	7188.76	13778.9				78017.2	36644.3	328.961
	159009	43182.2	2487.85				57324.9	72553.9	24517.9
	11676.2	99661.5	16695.1				2823.26	2832.93	47470.3
	129464	50131	51674.6				448.289	39560.4	5104.05
	14314.9	196569	1530.63				638.571	32067.9	16646.7
	32633.5	374.112	108582				591655	1715.76	8545.88
	17171.1	32353.6	33670.1				69945.4	1689.31	4321.64
	18557.9	7327.44	15463.1				253.493	1335.84	22918.2
	164689	147891	83851.4				85863.2	323003	75387.5
	39054.1	434.099	43923.3				43831.7	231404	12071.6
	14085.3	9042.55	10762.8				59680.6	76609.1	615.35
	25121	2402.06	1303.59				26583.2	183935	1530.63
	9072.86	10576.4	59718.6				86632.1	21692.7	270969
	17198.8	24728.8	4281				48973.9	109846	26786.4
	2326.59	42339.2	81144.9				91279.5	2051.81	9076.09
	10244.2	134949	180.606				483.766	498362	2991.61
	57960.9	25386.1	405.718				100551	5985.15	3281.87
	9156.72	162835	371.532				9929.45	48406.2	5403.34
	83900.4	35777.4	543785				7340.98	883.679	17494.3
	36922.9	39221.1	740.484				872.068	6622.43	3027.73
	64681.4	188159	169313				1324.23	346.376	22006.2
	196.086	7993.74	99872.4				19173.9	8834.85	1011.39
	2383.35	7282.29	230169				6933.97	49310.6	5611.68
	84429.4	59397.4	34355.1				5342.71	3357.98	1279.72
	115165	65621.8	5943.87				238.013	69804.2	15261.8
	67883.9	5293.04	45833.2				65350.9	49650.5	3635.98
	312181	24201.2	2801.33				24877.2	179.316	9968.15
	25175.8	4884.74	47957.9				29011.1	372.822	4051.38
	180915	73342.1	6222.52				48446.9	38647.7	10828.6
	27478.5	15633.4	12888.8				27328.9	14402.7	52295.7
	2738.11	175448	103943				7937.63	36646.2	2906.46
	202.537	3902.38	136040				76016.3	360.567	2178.88
	28125.5	23983.2	1619				76390.5	1114.6	2858.09
	13844.7	31856.3	74905.6				80020	165.77	26429.1
	390.883	10564.2	107867				35028.5	1995.69	6275.41
	314.125	4229.4	43253.2				33773.3	21840.4	17212.4
	32737.4	1931.19	19277.1				13871.2	61002.2	3596.64
	63341	52313.1	13048.8				28013.9	37931.7	24523.7
	118698	601.804	8467.19				17115.6	50093	23201.4
	68936	2718.76	13601.6				28048.1	176670	563.748
	6418.6	2460.11	20451				61723.3	17679.4	3907.54
	6370.23	11137.6	31521.5				1929.9	20672.9	9776.58
	68271.6	33988.1	30137.3				31453.2	34757.6	12467
	143679	11894.2	307.03				163350	3733.38	7907.96
	14578.1	4459.67	597.289				208.987	41239.4	21206.3
	6603.08	21488.2	218.662				14831	445.064	3591.48
	243416	361.857	4026.22				68748.3	53798	5799.38
	3876.58	13777.6	146093				7459.67	193912	23336.2
	10757.7	43666.6	52032.5				11927.7	81460.3	3541.81
	26915.4	26741.9	11663.3				73798.8	1622.23	13350
	79326.6	769.51	7570.61				30594.6	124149	7093.94
	5591.04	58364.1	99552.5				87271.3	54123.7	2798.1
	668.242	241.883	24545				1642.22	3303.8	18024.5
	87393.2	20702.6	4829.92				6646.94	1840.24	6691.45
	3039.34	360.567	11570.4				921.09	176131	30677.2
	4001.71	239.948	3033.53				27661.7	3036.11	3837.87
	127918	10866	474.735				20104.7	11081.5	7250.03
	627.605	10613.2	69034				68081.3	5378.18	4462.25
	193039	2827.77	3085.13				5024.71	99271.3	16832.5
	521.822	83065.1	21303.7				14858.1	1918.29	1331.32
	447.644	12923.6	6198.65				26637.4	84451.9	3223.81
	233.498	764.35	438.614				7611.25	44485.2	2365.94
	62416.1	595056	388779				9216.06	455.385	15730.1
	16791.2	494.731	10388.7				79374.3	2630.39	9179.94
	23544.5	7202.3	10543.5				33377.9	16980.2	2801.33
	7794.43	611.48	13263.6				65629.6	5324	4059.12
	86904.9	2278.21	84846				6226.39	10021	31506.7
	320.575	1612.55	19857.6				16080.4	30116	2700.7
	55758.2	1717.05	349506				9054.8	5765.2	840.462
	21453.4	2542.67	13229.4				385.722	306.385	5049.22
	178.671	1443.56	12364.4				102525	337.991	1252.63
	11269.8	4635.12	256.718				351201	54364.9	1364.22
	12076.1	11140.2	2222.1				18534	290826	1452.59
	3439.25	57416.5	114140				282.519	37846.6	1740.27
	7100.39	941.73	29487.8				651.471	41978	5749.07
	8625.22	9385.7	4264.23				278.649	239.948	192.861
	4779.6	9244.44	353533				8761.96	12570.8	1517.09
	101286	7533.2	303.16				1971.83	6962.35	14292.4
	73774.3	40182.9	2910.33				15303.1	4055.25	19327.4
	23128.5	207.697	7311.96				138096	54481	4851.85
	7116.51	851.427	577.294				59660.6	470.22	11353.7
	199.956	378.627	56828.3				254205	1290.69	973.981
	5744.56	16877	49019				41046.5	216457	952.051
	17431.7	1137.82	123676				794.666	42082.4	2637.49
	5979.34	1006.23	3646.95				24199.2	11049.2	1445.49
	141059	1721.56	73788.4				881.743	165634	1211.35
	127.069	17543.3	27676.6				35400	630.83	10973.7
	74581.2	590.839	24890.1				17305.3	559.233	1918.29
	21840.4	8241.43	20078.2				43746	49667.9	4615.12
	6526.32	28657	11379.5				149558	859.168	14551
	10642.8	132689	22686.7				89766.3	494.086	5887.75
	10337.7	988762	428.294				630.185	28271.3	3243.16
	260.588	672.112	3512.14				95749.5	16439.6	264636
	50726.4	68945.6	4668.66				14765.2	62146.5	10905.4
	10788.6	80899.2	154.16				208564	1725.43	55567.9
	10302.9	35181.4	7386.78				10439.7	113186	507.631
	53968.2	54322.4	4345.51				12381.8	4209.41	102634
	173.511	3023.86	1617.71				16535.1	17875.5	1874.43
	257.363	772.735	66328.8				19306.1	89379.9	423.779
	173051	317.995	219.307				907.544	1090.73	6357.33
	37733.1	1466.13	5981.28				636.636	35793.5	64073.8
	59950.2	900.449	9305.72				1382.28	3681.13	953.986
	7219.07	53265.2	377.982				6741.11	12881.1	24168.3
	115835	3784.34	54422.3				43402.2	53947	3401.19
	58657.5	235.433	190.926				239.948	762.415	1138.46
	70120.2	247.688	24100.6				10391.9	20800	663.081
	26122.1	35044	8554.91				5375.6	8004.06	341.216
	11909	695.332	9710.14				20820.6	8256.27	1413.89
	19141.6	978.497	708.233				24468.9	668.242	1298.43
	174861	34393.2	10808				24686.9	10540.3	31153.2
	19363.5	12402.5	5618.78				3154.15	2074.39	2287.24
	177.381	24479.2	6840.45				576.004	2658.78	7738.31
	12004.5	1740.27	67979.4				85894.8	1038.48	21415.3
	44779.9	96391.3	2967.1				10570	42719.1	8189.83
	512.792	21602.4	383.787				4833.79	402.493	5307.23
	24468.9	8977.4	277.359				20081.4	7704.77	2612.98
	2964.52	866.263	10585.4				46475.7	593.419	637.281
	1662.86	13310	44960.5				15911.4	20123.4	626.96
	27821	2856.8	8180.15				102313	5835.5	2925.17
	58989.1	1004.94	52583.4				147065	43249.9	4828.63
	190769	6848.19	221.242				495.376	3878.51	3085.78
	18481.1	4344.22	43195.8				217248	101041	1004.94
	126898	4194.57	9320.55				245.753	40859.5	1464.2
	1155.23	2927.75	436.034				4800.24	4113.3	13410
	274.134	3143.19	51332.7				139885	29223.3	4618.99
	175.446	185.766	25310.6				578.584	13954.4	9909.45
	2591.05	1537.73	4562.23				1861.53	210.922	1477.1
	136559	2801.33	129200				310.9	345.731	741.129
	90544.8	61567.9	20937.4				51632.6	63666.1	9886.23
	9919.13	3280.58	21290.8				97163.4	357279	1703.5
	191711	8382.05	71578.6				10539.6	32325.9	521.822
	6421.18	7092	15657.9				10328.7	5056.32	350.891
	4846.69	2354.97	26158.2				1481.61	7842.81	409.588
	3304.44	1470.65	477.315				62773.4	58631.7	298.645
	9479.23	41703.8	14096.9				73555.6	5611.68	288584
	236577	57885.5	1779.61				42268.9	103743	15572.7
	3631.47	186540	21171.5				2823.26	2523.97	3757.25
	85024.7	6902.37	55309.2				2248.54	585.034	1877.01
	165.125	1994.4	5594.27				45576.5	68096.8	37191.3
	3083.2	20229.8	26569.1				41867.7	728.874	11126
	94741.9	776.605	308.32				71720.5	8482.67	386.367
	10550.6	69603.6	85340.8				42987.4	2812.29	705981
	17046.6	85452.4	3899.15				7544.16	2309.17	4191.35
	3906.89	362.502	98771.4				367.017	114516	10613.8
	829.497	57326.9	2803.91				205.762	24634.6	1642.87
	11967.7	248745	50294.2				33521.7	51283	7284.87
	6264.44	6151.56	2747.79				34878.2	2244.67	284.454
	2732.95	1858.3	16052.6				99833.1	77392.8	2545.9
	89863.7	1329.39	1215.22				2038.91	12991.4	1022.36
	2790.36	10079.1	9078.67				17282	2173.08	843.042
	283.809	49916.2	15247.6				79164.7	5692.31	13147.5
	4818.31	6807.55	407.653				12477.9	278.004	1746.72
	714.683	1211.35	7453.86				334.121	2339.49	11477.5
	6353.46	5044.06	90694.4				15249.6	1321.65	684.367
	177.381	5870.33	18463.7				244.463	3563.74	14527.2
	105334	185.121	402.493				91256.3	3302.51	8661.98
	1515.8	267.039	441.839				2202.1	325.09	3076.75
	14424.6	16815.7	378.627				8983.85	4744.13	2441.4
	1507.41	333.476	175316				13864.1	6481.17	1822.83
	24237.3	136.099	33984.2				16450	12681.8	4050.73
	9723.04	150.935	33603				2007.95	10973.1	1069.44
	431.519	3001.28	386.367				453.45	4780.25	8823.24
	52466.6	181.251	318.64				1886.69	82089.2	57406.2
	5058.9	19574.4	51825.5				3703.06	2237.58	3764.99
	6207.68	2287.89	210.922				14175.6	18328.9	6740.47
	89484.4	3715.32	199605				12852	60177.9	1632.55
	1875.72	16094.6	3644.37				2471.07	175781	10772.5
	2928.39	174.801	281724				2999.99	12093.5	2491.07
	109955	1160.39	193042				843.042	3221.88	87807.3
	13708	24504.3	5460.1				23258.2	7269.38	7084.26
	248856	1341.64	381.207				767.575	1667.38	11663.3
	4720.91	235.433	338.636				30764.3	491.506	1090.73
	1264.89	207668	247.043				124094	12474.7	15913.3
	25692.5	242.528	1123.63				23818	142841	3505.69
	50224.5	773.38	29136.2				8792.92	21512.1	1141.04
	1770.58	109644	66003				10417.7	29265.9	2660.07
	7471.28	95129	374.757				2944.52	6170.91	2756.82
	10779.6	346.376	2237.58				31532.5	5614.26	11447.8
	36245.7	378.627	27626.9				6648.23	32669.7	2158.24
	3237.36	3487.63	4319.06				7557.06	47658	2392.38
	260.588	5625.87	21178.6				198.021	605.03	257.363
	1084.28	29474.2	296.065				15141.9	4518.37	761.125
	25931.8	943.665	9647.58				19207.4	9735.94	1315.84
	164.48	37228	141.905				72173.3	3366.36	1591.91
	3586.32	110.944	1826.7				1235.86	20160.1	4206.83
	1529.34	2643.3	165.77				25002.9	608.9	831.432
	634.7	2111.15	150.29				36499.1	10059.7	3036.11
	3463.12	5113.08	19290.6				2826.48	28386.7	905.609
	5411.72	2334.33	6460.53				409.588	37568.6	741.774
	43077.7	1221.02	544.398				101994	105292	437.324
	27283.7	41624.5	24944.2				8807.76	3216.72	443.129
	3029.66	328.961	2442.05				11211.8	50656.1	1864.11
	7137.16	62301.3	1376.47				38715.4	339344	8496.86
	15699.8	153.515	199.311				12971.4	4055.25	5380.12
	22804.1	26141.4	29317.5				6970.74	933.345	2309.82
	27525.6	1282.3	14123.4				42886.1	124579	1391.31
	49616.9	170.931	29494.2				5426.56	2007.95	694.687
	3985.58	239.303	7129.42				6717.25	11967.1	410.878
	7199.08	8427.84	4124.26				10895	6134.79	476.025
	3781.11	44084.6	1007.52				660.501	15560.5	938.505
	4624.8	711.458	2986.45				1047.51	24238.6	630.83
	34876.9	100462	3039.98				48490.7	4440.97	2320.78
	29052.4	194.151	4941.5				1146.2	38761.2	6597.92
	60429.4	207.697	725.648				18119.3	73631.1	271.554
	11776.1	272.199	97855.5				9723.69	68068.4	536.657
	3501.82	1321.65	34101				78050.1	323114	3160.6
	195483	1225.54	248.333				1274.56	82309.8	771.445
	99326.8	19379	23532.3				57063.7	23142.1	528.917
	295.42	16114.6	163614				6843.67	5794.87	9866.24
	27678.5	1566.76	1626.74				40814.3	668.887	9566.95
	858.523	895.289	101796				16185.5	26213	3966.88
	2674.9	80709.5	479.895				56905	234269	1186.19
	1814.44	147.065	17106.6				3201.24	46726	687.592
	44355.5	93612.5	167.06				4933.76	1986.02	819.176
	213.502	6388.93	145123				10519.6	49807.2	3292.83
	6998.48	18499.2	11409.1				1435.82	224.467	341.216
	190.281	7691.87	490.861				19573.8	26139.5	156.095
	433.454	48926.1	9474.71				19024.2	10708.6	165.125
	150.29	505.051	56418.7				789.505	143647	1035.9
	666.307	314.77	3341.21				266.394	47519.3	190.281
	1711.89	5494.93	7380.97				41852.2	499.246	817.886
	7094.58	25220.3	45041.8				24762.3	211.567	1468.07
	15267	40958.8	118.684				2023.43	158435	3844.97
	408.298	8160.16	309.61				192.216	15959.8	1061.06
	3345.08	220580	192.861				83651.5	38354.2	770.155
	38071.1	1006.23	7962.14				49096.4	99139.1	2714.89
	32963.1	10859.6	501.181				784.99	33454	1276.5
	154.805	854.008	50013				3127.71	18403.1	13632.5
	1717.05	4177.8	24955.9				6412.8	1319.07	21183.1
	99915.7	21219.9	14414.3				793.376	5149.85	677.917
	4811.21	3435.38	3694.03				1057.19	332562	616.64
	4214.57	164.48	460.545				12117.4	9352.16	7840.87
	12566.9	3539.87	122.554				37667.3	8029.86	823.047
	28064.2	569.553	178.026				31554.4	151.58	1325.52
	7211.98	465.06	145542				3953.33	132322	9656.61
	5234.34	137578	395.398				95841.1	2666.52	1774.45
	40070.6	2714.25	137238				10501.6	2614.27	1737.04
	74253.5	3933.34	7064.91				33275.3	1255.86	8806.47
	428.939	55366	29222				7956.33	34611.8	8269.81
	129.649	5016.97	42777.1				3678.55	5031.16	1421.63
	2150.5	10677.7	1526.76				3292.83	1682.21	10264.2
	12795.9	10115.2	7230.04				47241.3	18810.7	1293.91
	4360.34	207.697	9034.16				6285.08	86652.1	40499.6
	4129.42	11275	9131.56				62425.1	26255.6	2458.17
	6698.54	20151.7	37179.6				7201.66	14696.2	1664.15
	3613.41	5563.95	1698.34				6551.48	319.285	5710.37
	2384.64	2069.23	1652.54				3029.02	10070.7	11980
	1876.37	152.225	22239.7				1059.77	4465.48	1322.94
	671.467	675.337	1755.75				148.355	3026.44	2352.39
	10902.1	67767.2	8685.85				29801.3	9386.99	1006.23
	282.519	17389.1	39157.9				539.237	752.739	7914.41
	82374.3	693.397	13877				9315.39	674.047	4069.44
	1522.25	12689.5	2159.53				94022.1	2485.27	1707.37
	12553.4	15935.9	330.251				8035.67	319.93	2151.14
	2613.62	14810.3	2478.82				869.488	9873.33	77770.2
	2548.48	247.043	7961.49				63713.9	2620.72	886.259
	518.597	2870.34	953.986				534.722	3065.78	501.826
	2623.3	1699.63	13671.9				214.792	6504.39	1408.08
	746.289	9185.1	16590.6				24794	1389.37	1813.15
	5898.72	49718.2	737.259				5522.02	23220.1	1340.35
	1575.14	3386.36	5335.61				18703	274.779	5656.83
	4769.93	171.576	17160.1				23576.2	3700.48	74989.5
	190.926	14683.3	859.168				125598	492.151	4937.63
	12662.4	390.883	19537				238.013	459.255	4832.5
	136.744	9847.53	36228.2				5795.51	98.6882	1473.23
	5449.78	2678.77	2123.41				221.242	3593.41	3272.84
	188.346	26266.5	869.488				5769.07	10907.9	255547
	37958.8	368.952	588.259				14372.4	3878.51	2378.84
	371.532	7586.09	1711.89				7215.85	5930.97	1735.75
	586.969	1270.69	9771.42				2314.33	62047.1	4195.22
	13444.2	4825.4	614.06				752.094	10022.3	6437.31
	207.697	1241.02	4953.11				72449.4	1553.86	4359.05
	3660.49	1677.7	5164.04				301.87	39348.2	9712.08
	134588	19518.3	390.238				667.597	270.909	267.684
	25139.7	3935.27	18903				11224.7	10409.3	921.735
	266.394	5952.25	6770.14				665.661	1219.09	4443.55
	611.48	4247.46	39615.9				3445.06	38492.9	833.367
	18243.8	1293.27	6832.71				51146.9	1266.18	2909.69
	2769.07	7992.45	5932.26				3879.16	3145.12	1794.45
	978.497	478.605	7844.1				4374.53	399.268	7893.12
	21345.7	520.532	7242.94				106559	718.553	475.38
	100.623	3666.94	75490.7				1166.2	1224.25	2373.03
	2752.3	168.995	3719.19				714.038	100685	1466.78
	1168.13	194.796	11880				407.653	1012.04	43344.1
	5157.59	4936.99	11909				14362	346.376	3820.46
	3230.91	570.843	19246.8				34541.5	999.137	687.592
	883.034	1498.38	2834.87				1149.43	5196.93	9331.52
	60383.6	7194.56	3014.83				136083	5565.24	1017.2
	6819.16	1573.85	4166.83				108933	9859.79	327.671
	2144.05	937.215	1258.44				405.073	166719	1859.6
	44006.5	614.705	7722.83				1402.92	3548.9	1491.93
	394.108	2519.45	2955.49				3785.63	120.619	759.19
	3939.14	113730	770.155				310.9	47848.3	2354.33
	20708.4	1110.73	168.995				823.047	2287.89	2055.68
	2906.46	19415.1	3950.11				544.398	340.571	539.237
	188.991	20333.6	26002.1				11095.6	6904.3	889.484
	13522.2	2156.3	9694.02				401.203	370768	69768
	20266.6	2048.59	489.571				4150.71	3944.95	354.116
	219.307	15082.5	25985.3				9990.08	3168.99	663.726
	6744.98	5658.77	8916.77				314.125	283.809	11896.8
	492.796	15070.3	719.198				187484	348494	130.939
	3010.31	9768.84	935.28				239.303	3103.2	243.818
	574.069	260.588	337.991				632.765	3081.91	2974.19
	6728.86	568.908	2220.81				624.38	21071.5	741.774
	365.082	121558	11106				33034.1	559.233	138.034
	1829.28	8589.74	141257				38280.1	3156.73	463.77
	23241.4	1828.63	21012.2				1692.53	124.489	552.138
	1434.53	3407.64	193.506				101298	9746.91	706.943
	712.103	190.281	14414.9				17125.9	41149.7	4777.02
	750.159	4993.11	896.579				119.329	2128.57	696.622
	461.19	359.922	1112.02				8403.98	23693.5	799.826
	28417.7	334.766	120.619				341.861	6802.39	472.8
	5579.43	1883.46	997.202				2242.74	1113.95	1373.25
	8550.4	2170.5	590.839				9962.35	7033.95	1170.71
	1022.36	129378	19233.9				17013.7	924.315	4023.64
	34715.7	4768.64	781.765				17818.7	6429.57	10900.9
	783.7	730.809	163.835				307.03	7035.24	1037.19
	200.601	1424.21	3172.86				37996.9	8032.44	1248.76
	10514.5	193.506	264.459				253705	27368.9	526.982
	51535.9	93276.5	217092				7723.48	22942.1	2718.76
	375.402	119.329	1306.81				1853.14	375.402	481.186
	335.411	1465.49	207.697				6699.83	288.969	17865.8
	38003.3	1564.18	207.697				206.407	17286.6	735.324
	1013.97	1593.2	367.017				9743.68	9958.48	1181.68
	18868.8	21804.3	153.515				2971.61	10947.3	883.034
	230.917	62045.8	490.216				326.381	123.199	1032.68
	1341	658.566	423.134				72158.5	10938.9	3045.79
	9461.81	675.982	1682.21				4468.06	1105.57	2267.25
	605.675	120.619	759.835				577.294	13882.1	1199.74
	252.848	1173.29	1852.5				7419.03	6053.52	18127
	1172	13902.1	865.618				335.411	267.684	1015.91
	2244.67	895.289	15499.9				4142.32	13210.7	2412.38
	112.234	1346.8	9400.53				12641.8	68141.3	12118
	21859.8	303.805	879.808				3933.34	3686.94	437.969
	32714.2	1774.45	1496.45				281.874	33893.3	1430.01
	806.276	1775.74	4450				26015.6	4364.21	312076
	1949.25	336.701	8093.72				11453	546.978	1457.75
	1091.38	19872.4	278.649				292.839	15844.3	657.921
	1401.63	156.095	3375.39				5043.42	147.71	45130.2
	122678	23205.9	116.104				1313.26	5505.9	634.055
	119.329	38881.2	13166.2				24944.9	3054.82	710.168
	335.411	335.411	405.073				475.38	4924.73	15565.6
	396.688	1189.42	714.683				11692.9	216.082	1535.15
	9071.57	2001.5	1036.55				8016.32	317.35	5418.17
	30016.7	14909	634.055				4109.43	2587.18	2639.43
	7003.64	948.181	2505.91				283.809	92.238	3991.39
	17827.1	1436.46	3117.39				488.281	5913.55	1262.31
	217.372	472.8	172.866				5670.38	3717.9	9223.15
	137.389	135.454	108439				9300.56	14438.8	1614.49
	1782.19	1624.81	99.9782				15961.7	62189.7	5087.92
	8898.06	110371	721.778				9225.73	2972.26	113.524
	81.9176	361.212	860.458				271.554	3518.59	178.671
	6839.8	305.74	1458.39				17230.4	1362.28	828.207
	58676.3	1364.22	179207				7307.44	11037.6	556.008
	567.618	332.186	431.519				1648.67	337.991	4730.58
	6169.62	148.355	3995.9				10153.9	2171.14	867.553
	13203.6	429.584	24770.1				143.84	7048.14	183.186
	3252.84	16878.3	1775.1				14441.4	178.026	507.631
	451.515	67678.2	355.406				22109.4	660.501	325.09
	450.225	9914.62	4221.66				160.61	3468.28	1362.28
	1845.4	755.319	306.385				114.169	18199.3	196.731
	62662.5	473.445	1901.52				13670.6	16221	198.021
	4673.82	256.073	141303				9637.26	3183.18	696.622
	47536.7	851.427	8936.76				430.229	1971.83	395.398
	225.112	23469.1	505.051				4557.07	349.601	283.164
	2097.61	443.774	700.493				683.077	16209.4	496.666
	6247.03	45083.7	2990.32				26299.4	818.531	510.856
	2689.09	96128.1	112.879				129.649	320.575	625.025
	10851.8	1027.52	2767.14				4022.99	3158.67	140.615
	6310.88	2651.04	1964.73				26120.8	193.506	2309.17
	20626.5	4500.96	2324.01				49399.6	504.406	217.372
	1138.46	2711.02	26029.2				2866.47	379.272	1206.83
	3569.55	2450.43	1686.73				417.973	2113.73	1242.96
	361.857	13939.5	147.71				21058	6648.23	417.973
	34001	4793.79	9744.33				571.488	2801.33	3029.02
	499.891	1259.08	1137.17				21090.2	16791.2	25215.8
	948.181	2611.04	571.488				16840.2	42660.4	232.207
	1390.66	621.8	2581.37				28298.4	260.588	279.294
	2002.79	74716.6	168.995				7523.52	2736.18	477.96
	413.458	4232.63	330.251				217.372	363.147	501.181
	2077.61	710.168	720.488				368.307	33345.6	3229.62
	145.13	2961.94	2559.44				9536.63	2933.55	307.03
	274.779	15208.9	745.644				2805.2	1091.38	1858.3
	330.896	265.749	1259.08				17015	780.475	8625.86
	443.774	326.381	1301.65				2835.51	19381.6	181.896
	1639	170.285	3583.09				3143.19	478.605	5672.96
	7812.49	810.791	2666.52				23608.4	234.788	15833.3
	343.796	910.124	153.515				1306.81	2228.55	750.159
	198.666	3250.9	113.524				1822.83	2990.96	229.627
	207.052	320.575	383.142				30554	657.276	1420.98
	357.987	574.714	43489.9				7442.25	50816	1156.52
	995.267	20476.2	2787.13				330.251	160328	179.316
	1930.55	4077.18	474.735				1767.36	9804.96	141.905
	494.086	74487.6	2190.49				876.583	773.38	247.688
	5636.19	785.635	4525.47				2076.97	439.259	275701
	1260.37	14339.5	103467				206.407	3081.26	536.657
	210.922	92.238	35432.3				229.627	13850.5	309.61
	8623.93	105.783	12681.1				311.545	316.705	1704.15
	198.021	3859.8	563.748				4778.31	1367.44	572.133
	4482.25	3101.26	223.822				412.813	9924.94	195.441
	1066.22	1018.49	746.289				5123.4	16214.5	673.402
	408.943	579.229	104.493				259.298	171.576	300.58
	79255.6	3167.7	1426.14				2779.39	7607.38	158.03
	436.034	211.567	220.597				152.87	2427.21	595.999
	2529.13	13985.3	897.869				1211.35	24743.6	133.519
	1887.33	1373.25	1823.47				31403.5	986.882	1514.51
	841.107	20498.8	385.722				582.454	1468.71	121.264
	1652.54	322.51	22291.3				18340.5	1331.32	203.827
	198.666	377.982	467.64				603.094	11480.1	318.64
	793.376	112.234	4635.12				8875.49	861.748	5329.16
	380.562	578.584	400.558				394.753	2851.64	389.593
	233.498	412.813	98.0432				24394.7	136434	666.952
	365.727	138349	163.19				563.103	248.978	6919.14
	572.133	3950.75	206.407				1205.54	295.42	45350.8
	101.913	353.471	44337.4				25423.5	388.303	25973.7
	13947.3	365.082	129.649				363.792	156.095	2151.14
	513.437	3748.22	2331.75				1934.42	410.878	1321.65
	268.974	523.757	10237.1				5647.8	339.926	263.168
	37907.9	1724.79	12732.1				2097.61	722.423	114.814
	223.822	790.151	419.909				543.753	24339.9	3034.82
	4479.02	147.065	116.104				8772.93	1962.15	1110.73
	742.419	29670.3	166.415				1186.19	210.277	1453.23
	419.264	2711.02	150.935				29770.3	1310.04	484405
	374.112	1231.34	1061.06				3113.52	55351.2	234.143
	93.528	234263	290.259				6329.59	113868	305.095
	192.861	473.445	1906.68				345.086	195.441	313.48
	398.623	1486.13	614.06				2679.42	2039.56	2196.3
	754.029	401.848	10634.5				759.19	171.576	97.3981
	69996.4	143.84	17185.9				476.67	9511.48	4320.99
	2625.23	586.324	17798.1				582.454	341.216	1693.18
	166.415	225.757	728.229				1162.33	290.904	481.186
	2158.88	1310.68	490.216				454.74	828.207	236.723
	546.333	1074.6	3799.17				5672.96	2760.04	185.766
	505.051	2994.83	16634.4				768.865	929.475	2765.85
	522.467	3768.86	215.437				2126.63	225.757	7034.6
	17670.3	764.995	13331.3				2578.79	11995.5	1715.11
	211.567	109.654	15109				905.609	357.987	12026.4
	746.934	269.619	2807.13				14593	860.458	136.744
	148.355	643.731	950.761				410.233	205.762	497.311
	4171.35	45297.9	5772.29				459.9	14976.1	3107.71
	96.7531	2104.7	1612.55				351.536	177.381	439.259
	2047.3	20460.1	137.389				27671.4	18301.8	1736.4
	302.515	328.316	5520.09				10835.1	601.159	168.995
	98.0432	934.635	595.999				258.008	27460.5	14016.9
	347.021	932.055	993.332				1175.23	21409.5	147.71
	398.623	110.944	198.666				787.57	252716	1131.37
	1915.07	1764.78	452.805				35118.2	962.371	710.168
	3592.77	16566.7	199.311				9319.91	192.216	214.147
	243.818	2078.26	26320.7				156.095	900.449	168.35
	154.16	1076.54	2038.27				620.51	21528.9	510.211
	937.215	922.38	801.116				177.381	219.307	373.467
	1602.23	700.493	5749.72				4717.68	11832.9	1933.13
	6077.39	585.679	20151.1				2192.43	24767.5	1103.63
	4458.38	389.593	229.627				32140.1	1115.89	248.978
	577.939	19816.3	532.787				590.194	1489.35	4334.54
	707.588	366.372	275.424				465.06	9884.3	1230.05
	652.761	4651.25	4365.5				473.445	1088.8	281.874
	474.735	181.896	1442.27				261.233	142.55	193.506
	658.566	36559.1	1584.17				17648.4	860.458	18826.9
	487.636	220.597	162225				108.363	276.714	602.449
	10401.6	2178.88	1248.12				229.627	830.142	824749
	1054.61	354.761	7126.84				16331.9	312.19	131180
	117.394	152.225	761.77				85.7878	3694.68	87.7228
	7227.46	10408.7	1438.4				728.874	12158	243.173
	1494.51	5160.81	326.381				4604.8	363.147	733.389
	181.251	305539	454.095				157.385	2659.42	205.762
	89.0129	574.714	256.718				11333	2197.59	329.606
	7418.38	6001.27	489.571				159.32	393.463	10227.5
	216.727	327.026	1452.59				523.112	255.428	114.169
	180.606	154.805	163.19				825.627	572.133	532.787
	132.229	298	1119.11				1434.53	1996.34	4807.34
	746.289	1404.86	5436.88				1854.43	471.51	89.0129
	6343.13	479.895	123.844				10891.8	3314.12	16380.3
	414.748	5018.91	599.869				1099.12	2940	1604.81
	6644.36	324.445	850.782				132.874	1200.38	1337.13
	225.112	11117.6	660.501				388.303	446.999	7754.44
	176.091	399.268	174.156				309.61	66265.6	238.658
	208.987	145.13	439.259				4934.41	427.649	1300.36
	125.134	654.696	3249.61				773.38	156.74	423.779
	247.688	869.488	93.528				10751.2	11662	2687.16
	170.285	276.714	2293.69				101.913	2125.99	30795.9
	428.294	20814.2	8022.12				880.453	5440.75	4456.45
	3245.74	579.229	145.775				147.065	8641.99	377.337
	1043	6430.86	2787.78				321.865	192.861	110.299
	126.424	1719.63	2832.29				3446.99	43443.4	150.935
	49566	5415.59	954.631				2529.13	1354.54	200.601
	170.931	6937.84	510.856				2238.87	17663.9	337787
	38694.8	1213.93	129.004				223.177	26757.4	447940
	393.463	3499.88	575.359				524.402	2035.69	655967
	127.714	6366.36	3075.46				33952.6	133.519	1657.7
	357.342	2773.59	1880.24				166.415	119.974	1179.1
	299.29	141.26	35106.5				19547.4	138.034	2694.9
	123.844	478.605	42928.7				91.593	402.493	316.705
	493.441	314.125	958.501				9664.99	241.883	837.237
	28123.6	58717.5	290.904				158.675	8838.72	134.809
	133.519	157.385	391.528				2651.68	11119.5	6615.33
	599.869	259.943	552.138				1191.35	25739.6	534.722
	534.077	32758	1509.35				19811.8	4238.43	4740.9
	218.662	235.433	13084.9				30519.2	1879.59	3409.58
	199.311	608.255	279.294				106.428	80301.9	3735.96
	1020.42	139.324	381.852				1310.68	1460.33	870.778
	1123.63	58951.7	987.527				98.6882	12289.6	674.047
	465.06	113.524	1846.05				59415.4	1084.93	93.528
	1462.91	388.948	1210.7				921.09	83.8527	10013.3
	4493.86	1639.64	17629.7				5884.52	6546.32	354.116
	100.623	814.661	6941.07				3210.27	2211.78	3446.35
	152.87	1004.3	156.095				1678.34	2089.87	427289
	609.545	44447.1	427.004				3388.94	270.909	4594.48
	2682	29256.9	3590.83				2453.66	193.506	103.203
	222.532	80.6276	5424.63				17762.6	545.688	3953.33
	362.502	21398.6	2082.77				9523.73	5142.75	336.701
	2833.58	334.121	448.934				1146.2	94.173	837.882
	739.194	878.518	3978.49				6714.67	18550.2	110.944
	450.87	1353.25	427.004				11712.9	3661.78	2164.04
	3103.84	614.705	3588.25				130.294	178.026	3605.02
	121.264	4235.85	327.671				919.155	28184.8	2712.96
	350.246	103.848	361.212				477.315	92509.5	32113
	910.769	182.541	82.5627				279.294	472.8	158.03
	241.883	543.753	727.583				741.774	4826.69	929.475
	1586.11	214.147	10746				160.61	10846.7	4203.6
	261.878	551.493	61794.3				147.71	2461.4	10920.2
	9232.18	36736.5	687.592				1643.51	366.372	737.904
	116.104	243.173	317.995				106.428	1362.93	652.116
	632.12	332.831	214.792				3736.61	167.06	784.345
	35745.1	383.142	702.428				328.961	506.986	52330.5
	137.389	2251.77	119.974				189.636	619.865	3008.38
	10015.9	858.523	529.562				972.046	249.623	2358.84
	286.389	1086.22	16483.5				443.774	34277.7	2532.35
	444.419	843.687	228.982				412.813	475.38	574.069
	4168.12	121.264	986.237				750.804	2087.93	64025.4
	12076.1	146912	383.787				1071.38	692.752	9055.45
	103.203	8283.36	6567.6				302.515	634.055	108087
	95.4631	4984.08	4165.54				19398.4	33346.3	16001.7
	162.545	1274.56	156.74				393.463	1491.29	523.112
	132348	345.731	864.973				205.762	662.436	3852.06
	7594.48	135.454	277.359				4526.76	657.276	913.349
	174.801	157.385	6087.06				14887.7	18985.5	9835.28
	971.401	4646.08	432.809				3915.28	8154.35	134.164
	196173	430.229	432.164				797.246	1138.46	1270.69
	169.64	1607.39	169.64				826.917	795.311	464.415
	4948.6	177.381	520.532				503.761	429.584	776.605
	1241.02	465.705	32198.1				697.268	116645	469.575
	90.9479	7489.34	1804.77				3898.51	163.835	14751
	29584.5	345.731	766.93				23125.3	121.264	695.977
	9746.26	272.199	870.133				2677.48	187.701	13595.7
	427.649	11958.7	524.402				137.389	661.146	708.233
	1663.51	105136	149				590.839	109.654	3202.53
	437.324	1384.21	889.484				190.926	179.961	344927
	196.086	50135.5	3776.6				259.298	237.368	142968
	3775.95	519084	717.263				213.502	750.804	208.987
	2414.31	72.8874	15494				637.281	11176.9	13803.4
	131.584	7837	1879.59				101.913	83.2077	37286.7
	490.216	570.198	67918.1				23192.4	24046.4	6537.29
	553.428	156.095	2981.93				1326.16	237.368	43523.4
	3672.75	1346.8	1050.74				1439.69	861.748	3788.85
	7079.1	226.402	204.472				159.965	123.844	189.636
	4368.08	270.264	4641.57				159830	5602.01	1539.66
	3828.2	240.593	19440.9				187.701	164.48	259220
	10340.3	99.9782	748.224				414.748	7035.24	241.238
	4745.42	498.601	114.814				307.03	3234.78	568.263
	636.636	620.51	10080.4				9870.11	107.073	1147.49
	2189.85	207.052	105.138				181.251	7931.18	15739.2
	399.913	660.501	10157.8				23970.9	2465.27	233434
	981.077	1638.35	159.32				3052.24	9076.09	26593.6
	342.506	190.281	399.268				233910	228.982	13025.6
	996.557	2122.76	7070.72				833.367	9466.97	138759
	432.809	761.77	714.038				827.562	13776.4	671.467
	1050.09	3164.47	7944.72				56031	1825.41	95001.2
	61776.9	401.203	3384.42				29540.7	163.19	4217.15
	95.4631	119213	194.796				4952.47	814.016	109.009
	110.944	5178.87	1703.5				156.095	261.233	7937.63
	2185.98	23996.1	256.073				5449.78	173.511	25357.1
	21614	14463.9	35011.1				214.792	16035.9	196566
	1105.57	185.766	32229.8				400.558	8256.27	566.973
	2636.85	111.589	567.618				101.268	20669	82017
	1418.4	358.632	1587.4				295.42	448.289	18904.9
	119.974	64080.2	480.541				323.155	2398.83	128.359
	2736.18	3036.11	8029.86				13660.9	4662.21	250.268
	920.445	915.285	2531.71				132.229	196.731	8367.86
	165.77	641.796	129.649				110.944	10023.6	99.3332
	849.492	1099.76	897.869				168.35	1566.76	206.407
	243.818	571.488	26151.1				2884.53	17316.2	2879.37
	47783.1	5761.97	2321.43				2121.47	1674.47	7620.92
	160.61	195.441	6732.08				174.801	595.999	42408.2
	3597.28	310.9	1112.66				966.241	364.437	258.008
	178.671	135.454	556.653				3798.53	31529.3	1957.64
	163.19	1897.01	355.406				11410.4	3287.03	360319
	34820.2	1190.71	112.234				1883.46	556.008	113.524
	52247.3	114.814	7270.67				172.866	1076.54	10539.6
	2730.37	248.978	311.545				11925.8	11633.6	22638.9
	205.762	9419.24	543.108				1034.61	267.684	44472.3
	234.788	468.285	121.909				357.342	1867.98	135.454
	114.814	301648	302.515				3265.1	90996.3	4112.01
	14327.8	259.943	236.723				105.138	12130.3	94978
	734.034	701.138	387.658				87.0778	232.207	43197
	1706.73	3356.69	324290				399.268	511.502	172570
	7874.41	5269.18	36761				23454.9	115.459	296.065
	1003.01	205.117	1242.31				30893.3	1220.38	98892
	81262.9	1803.48	11518.8				250.268	881.098	1547.4
	2106.64	2556.22	216.727				282.519	2770.36	46622.7
	272.199	361.857	279.294				222.532	972.046	274.779
	97.3981	289.614	2707.8				30179.2	7753.15	48145.6
	1331.32	196.731	33921				1988.6	498.601	2812.29
	766.93	243.818	10623.5				357.342	1491.93	192.861
	235.433	2832.93	154.805				382.497	10382.3	1942.8
	107.073	428.939	1330.68				17434.9	307.675	350.891
	166.415	52471.2	382.497				327.671	23356.2	135554
	473.445	2503.97	8398.17				114720	3296.06	368.307
	29960.6	332.186	16630.6				4664.15	1764.13	287.034
	727.583	131713	682.432				445.064	310.255	494.086
	514.082	174.801	195.441				3670.17	775.315	16638.3
	122246	1849.27	666.307				99.9782	6331.52	7833.13
	118.684	1439.04	374.112				601.159	6657.26	497.311
	786.28	313.48	5742.62				58325.4	88010.5	2434.31
	413.458	1228.12	11334.3				1096.54	25786.6	3702.42
	1492.58	432.809	39511.4				55102.2	9728.85	32247.2
	166.415	1820.25	3056.11				1068.15	135.454	8202.73
	471.51	1700.27	317.35				154.16	8183.38	208.342
	23947.7	615.35	552.783				1430.01	401.203	42931.9
	198.021	602.449	301.225				161633	1149.43	46994.9
	12772.7	694.687	14867.1				688.882	90066.2	21010.3
	2526.55	154.805	30004.4				3722.42	1561.6	406.363
	221.242	364.437	16940.2				11711	1468.07	7062.33
	58069.9	1228.76	156.095				304.45	665.661	410.878
	2893.56	325.736	5171.78				3065.14	7093.29	60757.1
	3799.17	1158.46	44296.8				4502.89	7003.64	231740
	33990	702.428	1191.35				430.874	93362.9	97463.9
	10679	224.467	1479.68				963.661	313.48	1442.91
	521.177	3752.09	374.112				259.298	32069.8	1332.61
	1718.98	172.221	2251.12				2959.36	4017.19	2552.99
	57064.3	298	274.134				5922.58	321.22	3253.49
	6316.04	845.622	212.857				1399.05	2551.06	412.813
	5260.14	381.207	3043.21				4015.25	772.735	314604
	323.155	10675.1	727.583				138.034	1089.44	1987.31
	21654.6	89.0129	412.168				321.865	19530.6	1684.79
	505.696	4252.62	253.493				204.472	288.969	118.684
	86.4328	856.588	278.649				89.0129	7544.16	46980.1
	99.9782	116.749	15714				6608.88	171.576	30111.5
	3148.35	432.809	557.298				112.234	6234.13	414.748
	381.207	873.358	7241				2473.01	1659.64	97648.4
	808.856	635.346	728.874				175.446	430.229	132447
	3251.55	3003.86	1193.29				2356.26	7317.76	3730.16
	101326	13413.2	9279.27				608.9	186.411	15737.9
	319.93	323.155	461.19				832.722	3143.83	13658.3
	116.749	17418.8	4377.76				2532.35	1350.67	981.077
	168.35	121.264	1535.79				728.229	1071.38	278042
	1708.02	2593.63	421.844				221.242	921.09	474275
	1999.56	162.545	452.805				33650.7	4477.73	35819.3
	213.502	8731.65	143.195				5417.53	23311.1	181780
	7216.49	21595.3	198.021				335.411	376.047	24230.2
	3357.33	439.904	36614				101.913	5838.08	35698
	191.571	823.692	58080.9				111.589	310.255	13827.3
	113.524	5222.09	2465.27				430.229	8251.75	28464.1
	20398.1	83.2077	423.134				3495.37	4005.58	890.129
	299.935	217.372	156.74				122.554	5978.7	151.58
	394.108	1602.23	11781.3				452.805	5762.62	7185.53
	104297	15755.3	888.839				228.982	4948.6	10599.6
	76247.3	370.242	7820.23				1448.72	3763.05	436.679
	700.493	336.701	2052.46				4597.06	54023.7	926.25
	1079.12	409.588	3634.05				306.385	29716.8	5914.84
	142.55	1402.92	248.333				445.064	844.977	2640.72
	1514.51	539.237	6909.46				2137.6	361.212	13436.4
	218.662	104.493	358.632				99.9782	1737.04	1707.37
	154.805	360.567	171.576				2551.06	143.195	2190.49
	5763.26	1339.06	14369.8				428.294	86167	58391.8
	3295.41	670.822	97688.4				11358.2	157.385	21314.7
	924.96	2609.75	759.19				195.441	161.255	123.199
	1259.08	12583.1	480.541				6041.91	40520.9	12683
	193.506	95.4631	84203				105.138	269.619	50560
	338.636	818.531	134300				1226.18	13644.1	43766
	248.333	134.809	5340.77				128.359	22678.3	9763.04
	54139.2	21818.5	409.588				376.692	474.735	354.761
	159.32	290.904	7153.28				9008.36	13755.7	21730.8
	2196.94	332.831	24022.5				5487.19	535.367	3642.43
	17868.4	1520.31	656.631				17981.2	14489.7	877.873
	25891.8	313.48	12781.7				737.259	27742.3	22016.5
	423.779	39205	262.523				19168.1	33879.7	165.125
	8752.29	187.056	79.9826				175.446	437.324	1095.89
	744.354	627.605	4085.56				1209.41	274.779	33480.5
	5897.43	11245.3	71.5973				444.419	249.623	8533.63
	47581.9	870.133	706.943				1763.49	7025.57	32816.7
	5973.54	173.511	96.7531				489.571	114.814	43492.5
	89.6579	586.969	134.164				221.242	13700.9	253985
	6635.33	2045.36	295.42				229.627	26371	21601.7
	268.974	215.437	6731.44				661.791	5106.63	10436.4
	149	359.277	312.835				313.48	7894.41	7822.81
	99.3332	848.202	418.619				614.06	203.182	715.328
	161.9	172.866	32616.1				746.289	335.411	670170
	145.775	1899.59	149				258.008	4170.7	134.164
	1410.02	373.467	2747.79				3930.76	232.207	145.775
	230.917	1951.19	4854.43				587.614	635.346	299.935
	62779.2	27327.6	153.515				2075.68	1133.3	4217.15
	685.657	319.285	113773				531.497	383.142	4870.55
	46411.8	589.549	1072.02				228.982	7292.61	1447.43
	11026	2696.83	1107.5				1302.94	16251.3	2605.88
	16147.5	208.987	5833.57				704.363	166.415	839.817
	874.648	1221.02	8958.05				121.264	136.744	48246.3
	28489.3	4882.16	139.324				14705.8	306.385	625.67
	2016.34	5347.87	15217.3				322.51	2605.24	5675.54
	25368	5875.49	127.714				228.982	7268.74	7554.48
	186.411	446.999	1600.94				465.06	2563.96	89.6579
	176.091	34673.7	264.459				3089.65	1104.28	28947.9
	128.359	2975.48	4168.12				21067	7215.2	161166
	217.372	270.909	23684.5				2691.03	21267.6	9233.47
	12440.5	5768.42	40206.1				86.4328	4223.6	1855.08
	1964.09	64421.5	185.121				11623.3	17335.6	83998.5
	165.125	8764.54	945.601				701.138	191866	2870.99
	1466.78	408.943	689.527				34527.3	48432.7	15675.3
	29179.5	181.896	6248.32				312.19	5010.52	8831.63
	1897.01	268.974	2062.13				5403.98	3694.68	139.97
	204.472	9561.14	572.133				6864.31	254.783	1102.34
	1088.8	8264.65	6342.49				1055.9	3595.35	11705.8
	153.515	9369.57	9360.54				544.398	13706.7	1382.92
	138.034	638.571	221.242				1885.4	1474.52	1871.21
	107118	1606.1	147.065				1911.2	162.545	610.835
	17321.4	832.722	77.4025				283.164	5636.84	6107.06
	11189.8	370.242	20413.6				2133.08	2458.17	932.055
	7460.31	142038	161.255				7622.86	486.346	1210.06
	208.987	2609.11	3325.08				149	1720.27	1637.06
	9113.5	383.787	119.974				788.215	6561.8	4697.69
	3147.06	6828.19	2019.56				1134.59	1266.18	5109.21
	96.1081	2967.74	107.073				5716.17	4466.12	30040.6
	1428.08	368.952	632.765				1319.07	2413.02	755.964
	347514	739.839	750.804				185.766	421.199	2264.67
	528538	3670.17	145.13				66278.5	171.576	130.294
	235.433	311.545	274.134				472.155	6027.07	559.233
	506.341	196.086	167421				37431.2	663.726	21601.7
	1390.02	17650.3	2884.53				2399.48	20096.3	7549.97
	11567.8	3715.96	22718.3				187.701	481.831	306.385
	176157	1451.94	9906.87				1363.57	2253.06	554.073
	558.588	319.93	1971.83				10940.8	191.571	863.038
	749.514	123.199	823.047				1629.32	5751.01	10408.1
	170.931	13376.4	7121.03				274.779	14336.2	193206
	695.977	555.363	739.839				735.969	4190.06	1426.79
	62807	2450.43	3583.74				1829.92	496.666	2351.1
	393.463	119.974	1660.93				19526.1	10297.8	39289.5
	7493.21	2053.1	13846				3253.49	674.692	203.182
	4534.5	7114.58	2652.97				40691.8	3975.26	7945.37
	166.415	411.523	145.775				35607.1	777.895	1605.46
	271.554	2840.03	283.164				10080.4	58952.3	25617
	1942.8	924.96	47726.4				3236.07	5605.88	228274
	5002.14	254.783	12988.1				623.735	19143.6	38914.8
	208.342	559.233	6702.41				17084	32102	13464.2
	254.138	101.268	241.883				29754.2	1216.51	1960.86
	182.541	591.484	161.255				209.632	440.549	37758.2
	360.567	150.935	4615.12				1344.87	9644.35	138.679
	4030.09	657.921	7057.17				2376.9	542.463	3566.97
	16450.6	906.899	1707.37				389.593	96.1081	76549.1
	19270	104.493	1242.96				121.909	7808.62	11058.2
	768.22	230.917	4328.09				1611.26	5304.65	1324.87
	7270.03	33065.1	133.519				14860.6	199.311	5689.08
	584.389	13305.5	1884.75				758.544	19168.7	271.554
	30210.8	726.293	205.762				36370.8	75052	1629.32
	2009.24	3297.35	21955.9				5313.68	2082.13	8245.3
	12109	428.294	1634.48				147.71	1774.45	54995.1
	35863.8	8670.37	83.2077				170.285	259.298	79.9826
	485.056	178.671	98.6882				448.934	2706.51	370.887
	139.97	1224.25	374.757				11439.4	1244.25	18739.8
	651.471	325.736	321.865				372.822	1141.69	774.67
	4048.15	837.237	402.493				270.909	312.19	799.826
	865.618	1333.26	34198.4				920.445	1553.21	127.069
	18465	1891.2	185.121				127.069	2152.43	181.896
	153.515	639.216	165.77				285.099	1551.28	37794.3
	218.017	459.255	19214.5				1011.39	262.523	10431.3
	118.039	1784.13	10863.4				605.675	267.039	16369.3
	3510.85	90.9479	359.922				10457.7	1102.34	165.77
	156.74	101.913	6210.26				1053.32	5229.83	1079.76
	145.775	90.9479	6245.74				21796.5	10430.6	27585.6
	156.095	87435.8	192.861				252.203	9585.01	6035.46
	165.77	765.64	3456.67				1052.03	8645.86	585.679
	2640.07	203.827	1688.02				141.905	175.446	92.238
	238.013	26981.9	13860.2				3912.05	1795.09	2696.19
	141.905	196.731	686.302				108071	221.242	1555.79
	92.238	221.887	159.32				183.831	6488.26	168608
	1441.62	540.527	446.999				526.337	71681.8	2286.6
	7806.69	195.441	927.54				421.844	124.489	593.419
	1566.11	2882.6	5407.21				1609.97	808.211	48355.3
	912.059	773.38	734.679				2674.26	4276.49	13160.4
	131.584	1898.94	8520.08				6096.09	513.437	15350.9
	15126.4	109.654	556.008				506.986	643.086	1057.83
	130.294	1142.98	441.839				586.969	5423.98	1068.8
	2797.46	2692.96	1973.12				11962.6	107.718	31642.8
	2492.36	6726.92	2414.31				4531.92	563.103	899.804
	383.142	90.9479	120.619				255.428	145.13	719.843
	408.943	99.3332	103.848				572.778	1588.04	163.835
	98534	837.237	963.016				568.263	21223.8	1144.27
	437.969	1016.55	612.77				1568.05	103672	11650.4
	207.052	474.09	230.917				1301.65	285.099	2399.48
	339.281	15519.8	7809.27				15991.4	1447.43	118401
	6963.64	148.355	88880				124.489	10071.4	141.26
	2638.14	138.034	276.714				201.246	1044.29	6908.17
	272.199	360.567	3147.7				519.242	895.934	3106.42
	623.735	123.844	11901.3				221.887	1818.96	3225.1
	1758.33	105.138	33993.2				1658.99	1066.86	146.42
	208.987	1190.71	457.32				5023.42	817.886	2007.95
	303.805	796.601	1483.55				15528.9	5931.61	11938
	4410.01	1201.03	187.701				107.073	14500.7	4140.39
	1786.06	457.965	190592				456.03	10768.6	3819.17
	227.692	1370.67	133.519				11327.9	3990.74	1754.46
	497.956	250.268	427.649				40144.2	786.28	763.705
	285.099	1221.02	4019.12				56319.3	27063.8	806.921
	582.454	273.489	4411.94				815.951	22903.4	29561.3
	1880.88	1677.05	1904.1				566.328	97.3981	594.064
	2024.72	2811	2802.62				76.7575	2874.86	5096.95
	147.065	177.381	940.44				5463.33	14529.1	18851.4
	180.606	1122.98	2104.7				12117.4	474.735	1424.21
	1177.16	44424.5	1531.28				145.775	127.069	31119
	52796.2	1996.98	138756				506.986	4631.25	2956.13
	101.268	7141.67	13336.5				2278.21	11800	1541.6
	7585.44	281.229	4173.28				457.32	116.749	2205.97
	1072.67	144607	423.134				4827.34	3580.51	12094.8
	109.009	236.723	3082.55				13227.4	11269.8	1847.34
	348.311	1171.36	193.506				166.415	296.71	248.978
	482.476	212.857	625.025				1197.16	750.804	50981.2
	9941.06	22448	22320.3				286.389	240.593	3076.75
	1619	171.576	623.735				22489.9	77993.3	11304
	1326.16	222.532	178.671				367.662	184894	138.679
	219.307	7472.57	59583.8				527.627	99.3332	276.069
	1315.2	10459	819.176				523.112	101.268	405502
	1021.71	83.2077	10250				404.428	9646.93	299.29
	637.281	4053.31	9361.19				292.839	7951.82	1889.27
	372.177	1926.68	565.683				733.389	4242.3	1103.63
	3574.71	1011.39	183.186				1438.4	430.874	3141.9
	17268.5	668.242	119.974				34582.1	28731.2	21084.4
	583.099	2961.94	416.038				169.64	2316.27	1425.5
	7291.96	117.394	14519.4				4140.39	987.527	6567.6
	145.13	592.774	5360.12				901.739	36970.7	779.83
	6533.42	1092.67	759.19				5732.95	244.463	11322.1
	984.947	499.246	158.675				45017.3	314.77	64002.8
	360.567	196.731	94.173				2107.93	685.657	5298.2
	3204.46	925.605	917.865				252.203	703.073	10488.7
	214.792	712.103	4431.29				1597.07	263.168	5299.49
	2414.31	152.87	174.156				238.658	100.623	364.437
	921.735	513.437	11615.5				6411.51	534.722	422.489
	6372.81	213125	4108.14				814.016	7971.81	1940.87
	376.047	168.995	57572.6				303.805	8163.38	1438.4
	13871.2	241.883	16495.1				2204.04	396.688	26914.8
	1374.54	1437.11	1844.11				8005.35	392.818	2513
	3939.14	5690.37	7733.8				461.835	139.97	530.852
	5668.44	207.697	18570.1				548.268	158.03	1666.73
	33537.9	158.675	3092.23				212.212	4033.32	474.09
	417.973	869.488	76.1125				1968.6	6395.38	642.441
	18417.9	92.883	1251.99				812.726	2251.77	743.709
	10860.9	715.973	360.567				1771.23	457.32	1819.6
	121.909	51592.6	1602.23				7495.14	1513.22	5386.57
	577.294	194.151	2864.54				357.987	2509.78	394.108
	841.107	9600.49	1181.68				449.58	1326.16	1587.4
	7923.44	156.74	5113.08				250.268	6198.65	11880.6
	9311.52	130.939	1685.44				4884.74	1197.16	225.757
	3273.48	2154.37	470.22				143.84	789.505	930.765
	450.225	21076.7	105.783				26306.5	8363.98	6319.91
	421.199	1742.2	148.355				10960.8	10441	205.762
	304.45	310.9	139.324				755.319	146.42	879.808
	2169.85	139.324	1585.46				2861.96	1638.35	5399.47
	8433.65	535.367	14267.2				1194.58	1971.18	208.342
	125.779	308.32	794.021				358.632	96.1081	1188.77
	210.922	154.16	34667.9				1536.44	395.398	544.398
	868.198	353.471	3125.13				519.887	701.138	1640.93
	15480.5	158.03	2969.03				18155.4	806.276	12060
	633.41	32322.6	92.238				419.909	1271.98	181.896
	7364.85	412.168	941.73				4622.86	526.337	14767.1
	141.905	341.216	173.511				13729.3	760.48	24345.7
	27439.2	1236.5	1641.58				143.84	5364.64	951.406
	130.939	356.697	470.865				287.034	7040.4	3116.74
	2601.37	341.861	310.255				1624.81	145.13	713.393
	1734.46	339.281	83.8527				972.046	639.216	4835.08
	156.74	577.294	184925				164.48	14594.2	2996.77
	243.818	460.545	120.619				6197.36	145.775	10992.4
	766.93	251.558	20603.9				1248.76	116.749	6045.78
	252.203	432.809	526.982				2300.14	732.099	949.471
	157.385	92.883	14205.9				1895.72	8295.61	17240.8
	109.009	179.316	192.861				16487.4	3775.95	168.35
	27576.6	13101	4571.26				5675.54	944.31	8289.81
	4261.01	1240.38	1379.05				10643.5	1721.56	626.315
	4035.9	379.917	230.917				455.385	35785.1	7577.7
	8909.67	1302.94	212.212				354.761	123.199	293.484
	22133.2	276.069	2222.74				335.411	18320.5	9642.42
	498.601	1172	50525.1				78.6925	118.039	326.381
	167.705	1107.5	103566				35378.7	59742.5	319.285
	13020.4	1653.19	102.558				655.341	14469.1	933.345
	279.294	1286.82	3121.26				20960	439.259	726.293
	281.229	746.934	511.502				6948.81	87.7228	102.558
	240.593	2634.27	132.874				1016.55	755.964	581.809
	5155.65	735.324	752.739				6494.07	16973.1	1403.57
	89.6579	1154.59	337.346				424.424	161.255	4920.22
	58618.2	250.913	254.783				1351.96	20424.6	234.788
	735.969	5700.69	1148.78				2015.05	362.502	3910.12
	8396.88	4066.21	99.9782				1090.09	16846	3306.38
	53234.2	108.363	403.138				94.173	362.502	2656.84
	368.952	382.497	115.459				180.606	28156.4	23678.1
	263.814	4790.57	14218.2				1370.67	116.749	699.203
	5769.07	330.251	205.117				382.497	10019.1	1960.86
	276.069	281.229	175.446				6981.06	2847.77	5914.84
	6254.12	310.255	568.263				345.086	443.129	2069.87
	627.605	24601.1	38764.5				544.398	1411.31	17473
	2000.85	628.25	403.783				1342.29	5574.91	519.242
	125.134	390.238	338.636				2561.38	766.93	1715.76
	372.822	3180.6	359.277				385.077	468.285	23717.4
	3249.61	79.3376	6329.59				832.077	27111.5	8039.54
	1002.36	10565.4	4351.31				4617.7	424.424	13192
	407.653	476.67	472.155				10317.1	16351.3	15941.7
	25005.5	714.038	1784.77				882.388	2256.93	151724
	12795.3	375.402	1964.09				17843.2	7073.3	7680.26
	157.385	2462.04	1710.6				178.026	2285.31	16860.2
	114.169	219.307	240.593				189.636	869.488	12921.1
	591.484	133.519	160.61				6218.65	376.692	129425
	839.817	324.445	768.865				916.575	399.268	1138.46
	456.675	238.658	208.342				1196.51	259.298	14896.1
	14976.7	279.939	8238.21				199.311	33786.2	161.9
	2861.31	26763.8	172.866				337.346	989.462	348.311
	976.562	18554	6129.63				2533.64	7070.07	486.991
	5152.43	138.679	465.06				22529.3	864.328	2060.2
	1374.54	890.774	275.424				2489.14	272.199	2555.57
	249.623	5654.25	3138.03				298	187.056	171.576
	103.848	86.4328	1708.66				10900.2	216.727	1757.68
	183.831	12794.6	215.437				187.056	329.606	1116.53
	1660.28	3278.64	157.385				1792.51	258.653	836.592
	546.978	123.199	1164.91				158.675	986.237	3532.78
	171.576	278.649	1082.34				3020.63	505.696	1089.44
	278.649	540.527	15048.3				2012.46	2972.26	527.627
	15599.2	294.129	14267.9				42639.1	2424.63	26109.2
	397.978	661.791	5018.91				6989.45	913.349	1102.34
	1003.01	925.605	2192.43				103.203	8805.82	3385.07
	5022.13	121.264	10508				439.259	908.834	178.026
	192.861	142.55	712.748				521.822	148.355	2668.45
	328.961	3539.87	18220.5				354.116	177.381	9789.48
	549.558	3021.28	3677.91				1591.27	4039.77	9838.5
	750.159	121.264	298				316.705	114.169	1034.61
	6348.29	474.735	15180.6				366.372	92.238	4544.82
	163.19	1520.96	983.657				20218.2	24508.2	392.818
	305.74	145.775	1371.96				9808.19	463.125	622.445
	1189.42	119.974	1035.9				2195.65	1026.87	20008.5
	1390.66	305.74	548.913				614.06	592.774	23419.4
	397.333	161.9	121.909				213.502	921.09	1460.33
	585.034	2366.58	99.9782				2501.39	15109.6	132.874
	5567.82	249.623	601.159				416.038	6866.25	1431.95
	1849.27	105.783	384.432				25159.7	428.939	14177.6
	81.9176	456.675	683.077				16284.2	1570.63	209.632
	506.986	3329.6	1548.05				316.06	3448.28	158.675
	6318.62	5947.09	559.878				1226.18	2486.56	3774.02
	185.121	21437.9	265.749				803.051	339.281	449.58
	841.107	142.55	151.58				741.774	188.991	1456.46
	553.428	77.4025	402.493				585.679	94.8181	399.268
	163.835	1283.59	333.476				422.489	712.748	1086.86
	319.285	919.8	165.125				97.3981	705.008	514.082
	4322.93	1317.13	369.597				213.502	3229.62	2037.62
	622.445	172.221	408.943				204.472	8239.5	374.112
	124.489	2845.83	1583.53				860.458	102.558	15828.8
	11918	450.87	307.675				19834.4	356.697	212.857
	1687.37	3568.26	2084.06				348.311	107.073	3450.86
	8440.1	4137.81	12781.1				3981.07	1067.51	23892.2
	7529.97	565.683	428.939				255.428	392.173	1909.26
	176.091	3201.88	458.61				1907.97	12059.3	2099.54
	71.5973	658.566	619.865				109.654	332.186	2904.53
	363.792	884.324	165.125				14958	835.302	9508.25
	227.692	111.589	21539.2				22122.3	1380.99	22219.7
	214.147	222.532	8095.66				2999.99	5552.98	27332.8
	452.16	492.796	8367.86				1927.97	90.9479	290.259
	90.3029	643.731	317.995				6932.68	2502.68	2786.49
	710.813	220.597	673.402				5765.84	915.285	3639.21
	121.264	463.125	9795.93				258.653	2605.24	3325.08
	16915	201.246	492.151				632.12	158.03	167.06
	133.519	139.324	253.493				12763.7	69163	111.589
	6478.59	2600.08	376.047				3781.11	264.459	1028.16
	259.298	579.229	85745.2				348.956	10949.9	107.073
	164.48	145.13	586.324				12169.6	459.9	597.934
	192.861	3432.16	339.926				1878.3	27576.6	13859.6
	538.592	391.528	287.679				75.4674	9210.9	732.099
	179.316	5453.65	109.009				361.212	1555.79	236.723
	403.138	808.856	407.653				18973.3	441.194	6365.71
	98.6882	1023.65	14022.8				199.311	71.5973	4106.85
	10266.2	7998.26	146.42				5145.33	6455.37	39790.7
	1324.87	79737.5	141.26				434.744	2570.41	6121.89
	1366.8	6459.88	309.61				181.251	239.303	2598.79
	63319.8	204.472	174.801				2391.09	1105.57	1086.22
	2786.49	2627.81	946.246				2992.25	12552.8	5312.39
	6165.75	1279.08	10248.7				4215.21	18766.9	957.856
	133.519	92.238	1493.22				1856.37	4244.24	168.35
	726.293	538.592	595.354				874.003	133.519	450.225
	832.722	1343.58	1979.57				172.866	1284.24	250.268
	209.632	1129.43	1720.27				2195.01	1670.6	1299.72
	478.605	1035.26	206.407				573.424	705.008	6564.38
	4030.09	436.034	689.527				3719.19	8830.98	707.588
	1038.48	3258	99.3332				5038.9	4164.25	6946.23
	6407.64	212.857	267.684				736.614	13434.5	438.614
	3434.74	301.225	65061.3				1024.94	321.865	1142.98
	2367.23	2764.56	285.099				452.805	413.458	2404.64
	345.086	2680.71	99.3332				2805.2	442.484	669.532
	255.428	5882.59	1371.31				4153.29	1519.67	2648.46
	4052.67	6488.91	3714.03				12935.9	2794.23	402.493
	906.254	641.151	3030.95				193.506	361.212	4544.17
	464.415	169.64	689.527				2465.91	3619.21	581.164
	95.4631	6318.62	1601.59				1478.39	374.757	472.155
	3194.79	3670.81	14015.7				1246.18	1201.03	244.463
	766.93	97.3981	926.895				1432.59	203.182	8006.64
	1404.21	945.601	1180.39				213.502	595.999	23244.6
	4183.61	1495.16	245.108				92.238	238.013	1540.31
	330.251	613.415	2445.92				136.099	1609.33	499.246
	113.524	2209.2	670.822				7497.08	458.61	361.212
	466.995	248.333	2579.44				7058.46	1524.83	2834.22
	4012.67	179.316	648.246				368.307	275.424	1049.45
	715.328	139.324	2467.85				397.978	91.593	367.662
	46386.7	12459.9	354.116				499.891	4966.02	2252.41
	638.571	51484.9	332.831				518.597	372.177	940.44
	5988.37	752.094	44940.5				1996.34	195.441	3586.96
	127.069	261.878	11074.4				222.532	825.627	6537.29
	5001.49	167.705	3998.48				3225.75	1735.75	3518.59
	228.982	5839.37	436.679				418.619	4955.05	1041.71
	6637.26	2840.67	9919.13				815.306	9773.36	15556.6
	3554.06	25320.9	656.631				365.727	9833.99	175.446
	4285.52	549.558	3052.88				476.67	11730.3	194.796
	23026	2024.72	894.644				470.865	313.48	1619.65
	121.264	103.203	115.459				9929.45	1897.65	480.541
	5629.1	182.541	207.697				1371.31	1503.54	483.121
	864.328	625.67	130.294				2022.79	13523.5	5717.46
	2257.57	82.5627	194.151				85.7878	1289.4	256.073
	321.865	2775.52	210.277				2002.79	1692.53	1629.32
	221.242	129.649	40691.1				218.017	145.13	2598.79
	1092.67	6645.65	1211.99				1450.01	762.415	8998.04
	13795.1	3850.77	123.199				163.19	348.311	158.675
	29392.3	807.566	159.965				1642.22	40356.4	148.355
	874.648	2164.69	144.485				3899.15	1052.67	12694.7
	2123.41	565.038	360.567				112.879	449.58	278.004
	12147.7	1988.6	2374.32				10884.7	157.385	979.142
	312.19	220.597	995.912				11283.3	106.428	7343.56
	136.744	225.757	119.974				7066.2	9000.62	8173.7
	267.039	1132.66	2556.22				2858.09	661.146	609.545
	397.333	46450.5	268.329				460.545	2373.68	2300.79
	1613.84	2395.61	2185.33				346.376	3836.58	31824
	368.307	118.039	300.58				98.6882	368.952	176.091
	1365.51	5081.47	423.779				272.844	177.381	249.623
	1435.82	2884.53	243.173				8649.73	505.696	143.195
	8778.73	127.069	374.757				380.562	9443.75	437.969
	118.039	165.77	4059.76				134.809	721.778	1566.11
	2195.01	464.415	3089				5007.3	3964.94	6596.63
	457.965	29990.2	181.896				3872.06	1308.1	1148.78
	12377.3	149.645	377.337				4365.5	296.065	5680.7
	952.696	7273.9	1284.24				1266.82	860.458	101.913
	4330.02	301.225	200.601				537.302	6544.38	6393.45
	2872.92	3372.81	151.58				129.004	201.892	10093.9
	6375.39	225.757	432.809				1262.31	363.792	10020.4
	472.8	2615.56	173.511				48581	399.913	890.129
	1951.83	1411.95	411.523				2331.75	1186.84	268.974
	205.117	7782.82	124.489				186.411	9143.17	19112
	471.51	71.5973	14722				363.147	585.679	18378.6
	192.216	1079.76	1425.5				165.125	1670.6	24138
	932.055	132.874	3464.41				755.964	352.181	47775.4
	265.104	1065.57	2091.16				6879.15	479.895	694.687
	179.316	5987.73	218.662				577.294	192.216	2311.75
	3779.18	160.61	1219.09				5681.34	977.207	2173.72
	311.545	150.935	918.51				3070.3	213.502	180.606
	411.523	5179.52	128.359				863.683	1228.12	132.874
	78.0475	99.9782	87.7228				5803.25	1261.02	905.609
	3855.93	2700.7	188.346				67.0822	577.939	2940.65
	1981.5	221.242	460.545				5463.33	8115.01	145.775
	5167.91	1325.52	2279.5				3220.59	2657.49	185.121
	630.83	3840.45	7849.9				416.683	5355.61	1577.08
	127.069	897.869	94.173				8439.45	2087.29	3825.62
	12043.2	620.51	4392.59				221.887	456.03	1286.17
	199.956	1334.55	77.4025				222.532	2441.4	8855.49
	3190.27	134.164	486.991				190.926	462.48	2619.43
	1669.31	577.939	8084.69				10203.6	450.87	163.19
	492.151	261.878	281.874				272.199	308.32	1788.64
	1292.62	218.017	316.06				161.9	47911.5	136.744
	163.835	1142.98	505.696				688.237	1743.49	363.792
	119.329	119.329	199.311				2365.94	1222.31	6305.72
	52271.8	3395.39	786.925				9995.89	182.541	312.19
	11853.5	995.267	55552.4				7128.77	7070.72	327.026
	276.069	11402.7	225.757				194.151	903.029	124.489
	197.376	100.623	7155.86				17456.2	116.104	167.06
	276.714	19191.9	5345.93				594.064	3092.87	14436.9
	163.835	358.632	112.234				4236.5	2932.91	88.3679
	656.631	285.744	807.566				5049.87	4858.94	150.935
	3336.69	328.316	708.233				16608	1467.42	158.03
	200.601	3872.71	1187.48				2922.59	2433.02	421.844
	90.3029	614.06	832.077				1724.79	119.974	224.467
	1771.87	4535.79	1479.03				3959.14	111.589	206.407
	201.246	11089.8	212.212				710.813	195.441	2435.6
	14008.6	7772.5	1960.22				3357.98	568.908	5427.85
	122.554	1822.18	15109				305.095	587.614	2919.36
	1499.03	4866.04	2252.41				2220.81	182.541	3232.2
	781.12	200.601	7108.13				20762.6	103.203	165.125
	239.303	22942.1	272.199				109.654	98.0432	187.701
	339.281	969.466	485.056				534.722	2406.57	1530.63
	622.445	6466.33	586.324				553.428	3150.28	218.017
	227.047	7189.4	478.605				2010.53	104.493	875.293
	1459.04	4815.08	903.674				163.835	725.648	9259.92
	721.133	990.107	2160.82				532.787	268.974	408.298
	1279.72	4762.83	101.268				1241.67	4199.09	9483.1
	733.389	4553.85	713.393				790.151	4104.27	1546.76
	734.679	155.45	240.593				112.234	401.203	165.125
	145.775	141.905	970.111				1146.2	207.697	21419.9
	132.874	3723.06	5004.07				5238.21	1295.2	1036.55
	1557.73	2486.56	212.212				220.597	350.891	1330.03
	693.397	886.904	38765.1				2497.52	156.74	245.753
	655.986	210.277	5540.08				1750.59	1697.05	616.64
	360.567	216.082	5022.78				431.519	534.722	4945.37
	1025.58	136.744	739.194				594.709	118.684	114.814
	772.735	1094.6	952.051				156.74	532.787	123.199
	156.095	965.596	109.654				2959.36	334.766	421.199
	139.97	123.844	6013.53				911.414	1833.15	1616.42
	156.095	1528.7	188.991				128.359	483.766	419.264
	428.939	317.35	1021.07				123.844	3884.32	3441.19
	18371.5	1904.1	1864.76				349.601	2019.56	491.506
	125.134	2530.42	456.03				786.925	172.221	659.211
	80.6276	1899.59	170.931				1213.93	712.748	10371.9
	102.558	419.909	815.951				1039.13	314.77	1721.56
	171.576	1423.56	15158				3730.8	239.948	562.458
	1266.82	144.485	1504.19				72.2423	2839.38	403.138
	1710.6	319.93	4237.79				4699.62	1482.9	1267.47
	103.848	822.402	1857.66				99.9782	436.679	278.649
	753.384	1206.19	283.809				1574.5	1171.36	392.173
	183.186	165.77	2720.7				131.584	339.281	307.675
	392.818	1357.12	3496.01				790.151	302.515	781.12
	284.454	1569.34	331.541				751.449	161.9	181.251
	542.463	788.86	13709.9				3846.9	1069.44	423.779
	714.038	1293.91	773.38				4356.47	1720.92	2227.26
	505.051	879.163	572.778				1509.99	970.111	210.922
	185.766	142.55	90.9479				202.537	98.0432	1880.24
	557.943	478.605	167.705				535.367	1397.12	560.523
	131.584	686.947	104.493				287.034	1048.8	706.943
	579.229	801.761	166.415				876.583	572.778	201.246
	270.909	1112.66	181.896				386.367	185.766	874.648
	92.883	323.8	2307.88				218.662	1539.66	658.566
	258.008	606.32	13215.2				2587.82	797.891	1386.15
	483.766	581.164	3973.97				1489.35	879.808	261.878
	433.454	195.441	777.25				141.26	130.294	388.948
	199.311	92.238	130.939				1585.46	1568.69	1820.89
	484.411	1969.89	263.168				1468.71	702.428	267.684
	196.731	378.627	141.26				1577.72	608.9	3527.62
	374.757	158.03	350.246				1125.56	187.056	1247.47
	511.502	638.571	316.06				761.77	815.951	231.562
	398.623	1341.64	816.596				1717.05	105.783	24730.1
	474.09	101.913	230.917				1308.75	390.883	124.489
	290.904	83.2077	3323.79				574.714	650.181	78.0475
	706.298	145.13	6350.23				209.632	222.532	278.004
	136.744	113.524	29861.9				703.718	173.511	545.688
	200.601	150.29	352.826				1231.34	1250.7	310.9
	124.489	168.35	246.398				1811.86	261.233	383.787
	160.61	313.48	161.9				441.839	491.506	1402.92
	507.631	203.182	2345.94				412.813	319.93	241.883
	243.173	119.329	2327.24				456.03	4780.89	1633.19
	100.623		216.082				159.32	234.143	11476.2
	84.4977		94.8181				1235.86	262.523	998.492
	229.627		3432.8				224.467	2391.74	760.48
	81.9176		172.866				192.216	82.5627	814.016
			83.2077				2105.99	391.528	10331.9
			495.376				597.934	188.991	6276.05
			43861.4				469.575	172.866	3256.71
			371.532				799.181		594.709
			199.956				554.073		2703.28
			374.112				920.445		2516.23
			2144.05				170.931		845.622
			10525.4				554.073		298.645
			113.524				1341		1470
			183.186				248.978		1148.78
			632.12				183.831		2604.59
			1160.39				1055.25		2313.69
			3430.87				427.004		1186.19
			459.9				1935.71		570.843
			252.203				322.51		1406.79
			2035.69				406.363		1431.95
			250.268				1253.92		301.225
			2357.55				1456.46		1271.34
			350.246				194.796		204.472
			459.255				238.013		387.658
			7482.89				1135.88		166.415
			465.705				692.107		334.766
			759.835				310.9		2482.04
			81.2726				614.705		621.155
			146.42				682.432		903.029
			525.692				701.783		274.779
			176.091				677.917		2233.71
			339.281				203.827		1780.9
			529.562				110.299		201.892
			122.554				370.242		235.433
			3276.71				357.342		459.255
			211.567				580.519		687.592
			299.29				147.065		353.471
			177.381				314.125		318.64
			176.091				214.147		1723.5
			4149.42				153.515		145.775
			314.77						301.87
			1784.77						167.06
			107.718						185.121
			710.813						679.207
			597.934						2721.34
			524.402						1847.34
			717.908						220.597
			153.515						4741.55
			1058.48						3114.81
			2189.85						556.008
			618.575						2200.81
			3227.68						1591.27
			794.666						706.943
			539.882						2556.22
			539.882						697.913
			608.9						23901.2
			2571.05						1714.47
			3621.79						981.722
			364.437						696.622
			1260.37						670.822
			2040.2						440.549
			1964.73						2393.03
			556.008						579.229
			1275.21						641.151
			877.873						1613.2
			4777.67						534.077
			977.852						1767.36
			758.544						148.355
			1006.88						961.726
			635.991						11347.9
			1157.17						1201.67
			1070.09						132.229
			1009.46						810.791
			817.886						113.524
			159.965						370.242
			101.268						1438.4
			415.393						175.446
			412.813						734.679
			87.7228						213.502
			1064.28						336.701
			123.199						2827.77
			265.749						1483.55
			1013.97						131.584
			282.519						1546.11
			105.783						621.8
			107.073						966.886
			88.3679						565.683
			142.55						446.999
			203.827						518.597
			150.29						405.073
			148.355						2756.17
			102.558						1110.73
									443.774
									472.155
									266.394
									143.84
									841.107
									155.45
									134.809
									805.631
									159.32
									757.899
									150.935
									153.515
									92.238
									1241.67
									866.908
									203.182
									1480.97
									678.562
									176.736
									638.571
									5132.43
									379.272
									488.926
									237.368
									1442.91
									244.463
									400.558
									176.736
									181.251
									234.788
									88.3679
									844.977
									344.441
									97.3981
									542.463
									650.181
									360.567
									129.004
									552.783
									136.744
									130.294
									123.844
									164.48
									141.26
									140.615
									170.285
									170.931
									319.285
									108.363
									650.826
									113.524
