# Supplementary material for: Quorum sensing controls Vibrio cholerae multicellular aggregate formation
Source: eLife. 2018 Dec 24;7:e42057. doi: 10.7554/eLife.42057 (PMC6351105; doi:10.7554/eLife.42057)
Supplement: Figure 4—source data 1. [file elife-42057-fig4-data1.xlsx]

## Sheet: panel A
Figure 4: Extracellular DNA contributes to V. cholerae aggregation
Figure 4A: Total volume fraction time series for LCD-locked, HCD-locked, and Δxds Δdns strains
Replicate	ΔvpsL luxO D61A			ΔvpsL luxO D61E			ΔvpsL Δxds Δdns luxO D61A			ΔvpsL Δxds Δdns luxO D61E
	16 h	19 h	22 h	16 h	19 h	22 h	16 h	19 h	22 h	16 h	19 h	22 h
1	0.000273751	0.00116797	0.122327	0	0	0	0	0	0.122034	0	4.22141e-06	0
2	5.22464e-05	0.000441832	0.12872	0	0	0	0	0	0.0913274	0	0	0
3	9.78591e-05	0.00148538	0.0666625	0	0	0	0	0	0.119039	0	0	0
Volume (microns^3) of all individual aggregates
	ΔvpsL luxO D61A											ΔvpsL luxO D61E											ΔvpsL Δxds Δdns luxO D61A											ΔvpsL Δxds Δdns luxO D61E
Replicate	1	1	1	2	2	2	3	3	3		Replicate	1	1	1	2	2	2	3	3	3		Replicate	1	1	1	2	2	2	3	3	3		Replicate	1	1	1	2	2	2	3	3	3
Time	16	19	22	16	19	22	16	19	22		Time	16	19	22	16	19	22	16	19	22		Time	16	19	22	16	19	22	16	19	22		Time	16	19	22	16	19	22	16	19	22
	346.376	87757	110282	198.021	1741.56	171269	589.549	101895	5930.32			NaN	NaN	NaN	NaN	NaN	NaN	NaN	NaN	NaN			NaN	NaN	772948	NaN	NaN	1.75422e+06	NaN	NaN	1800.25			NaN	582.454	NaN	NaN	NaN	NaN	NaN	NaN	NaN
	326.381	903.674	1035.9	362.502	1721.56	2051.17	309.61	590.194	1296.49																245954			113281			610806
	510.856	915.93	1857.66	344.441	1388.08	56578.6	1115.89	27883	38801.9																139252			690749			724.358
	461.835	687.592	3886.25	272.844	1789.29	186188	443.774	14295	4094.59																5655.54			1279.08			745.644
	205.117	1268.76	699.848	456.03	1591.27	201506	513.437	103.848	445453																71741.2			51846.8			676.627
	249.623	1292.62	160871	263.814	520.532	3626.31	180.606	719.198	335.411																69190.1			2.67887e+06			134199
	243.173	956.566	398.623	241.238	1253.28	196860	250.913	743.709	38834.1																47632.9			158445			28442.2
	412.168	491.506	3041.92	327.671	684.367	2511.07	230.917	708.233	108892																1.89407e+06			38703.2			468.285
	7787.34	807.566	900.449	178.026	646.311	1673.18	141.905	607.61	4748.64																188363			32740			33621.1
	457.32	903.029	431.519	394.108	879.808	9399.89	3897.86	1115.24	8049.86																83109.6			3.42891e+06			118.039
	329.606	630.83	312.835	187.056	388.303	496.021	493.441	1033.32	197698																8440.1			28653.1			51862.9
	557.298	653.406	216.082	118.039	594.709	25191.9	168.995	518.597	68274.2																3121.9			1433.24			367.017
	277.359	566.973	310.9	167.06	810.791	1197.16	309.61	365.727	196242																92118			6009.01			740.484
	96.7531	337.991	3007.09	495.376	359.277	76480.1	114.814	1009.46	473316																5379.47			597.289			21241.2
	216.082	564.393	1688.02	261.878	476.67	61372.4	207.697	815.951	55370.5																43113.2			13566.7			17703.9
	527.627	288.969	157656	110.299	167.705	342267	446.354	1078.47	998.492																1613.2			187782			10815.1
	203.182	1117.18	14503.3	198.666	668.242	379623	267.684	1128.79	7066.85																149727			979.787			6179.3
	919.8	821.757	606.32	127.714	566.328	12563.1	218.017	224.467	171250																457.32			23631			8093.08
	86.4328	440.549	5879.36	112.879	834.657	690.172	105.783	364.437	537742																78145.6			231.562			6794
	213.502	303.805	46356.4	89.6579	432.164	79343.4	105.783	178.671	689.527																69308.8			13112.6			8672.3
	185.121	556.653	1190.06	396.043	623.09	30890	92.883	465.705	295954																5058.25			655.986			3094.16
	317.35	374.757	853.363	108.363	863.683	62727	272.844	365.727	62670.2																2328.53			1082.34			5534.28
	412.813	362.502	174270	343.151	814.016	25969.2	152.225	530.852	172365																485065			129.649			5168.55
	170.931	510.856	67218.9	118.039	794.666	1514.51	203.827	504.406	827.562																89815.9			117.394			3955.91
	908.189	514.082	77556.7	121.909	312.19	341301	205.117	361.857	75248.1																15939.1			263.168			2355.62
	105.783	1652.54	277047	148.355	648.246	41690.9	163.835	618.575	95091.5																62259.3			133.519			2552.99
	357.987	342.506	128155	115.459	608.255	49097.7	834.012	279.939	757.899																89877.8			681453			2332.4
	170.931	349.601	17983.2	123.199	556.653	137115	126.424	568.908	1497.74																337334			156.095			3294.12
	292.839	808.856	44887.6	369.597	1857.66	346851	96.1081	686.302	196286																1.00974e+06			1677.7			2197.59
	186.411	368.952	882.388	138.034	624.38	61954.9	90.9479	118.684	39661																20730.3			159.965			2022.79
	97.3981	606.32	268.974	319.285	296.065	5157.59	494.731	737.904	25379																59187.8			226.402			919.8
	174.156	541.172	430051		425.714	17111.8	92.238	1231.34	12756.6																11658.8			252.203			198.666
	11809.7	2105.99	6292.18		272.199	185090	89.6579	761.77	692.107																30196.6			471.51			3749.51
	101.913	1070.09	808.856		741.129	199951	99.3332	1123.63	1106.21																250.913			156.095			1473.23
	101.268	248.978	4630.6		473.445	62114.9	461.835	1072.67	1951.83																1457.75			107.073			2547.19
	341.216	1310.68	90138.4		347.666	149250	174.801	806.921	235053																3132.22			128.359			25512.5
	491.506	467.64	1172.65		180.606	50930.2	188.991	775.96	186240																1916.36			66272.7			3497.3
	277.359	719.843	49530.5		966.886	703.718	149	823.047	235581																9928.16			90.9479			2340.78
	108.363	926.895	83199.9		448.934	559.233	333.476	248.333	82615.6																7488.69			140.615			1069.44
	398.623	578.584	39621		203.827	67860.7	124.489	167.06	8831.63																117914			624.38			1182.32
	299.29	98.0432	5223.38		523.757	261.878	476.025	190.926	59285.2																147272			259.943			661.146
	265.749	884.969	1866.05		275.424	10788	184.476	329.606	86181.9																468.285			2831			210.922
	468.93	1037.19	128760		376.047	95434.1	5817.44	321.22	47158.8																439.904			35577.4			1324.23
	563.103	463.77	383537		577.294	223644		279.939	45225																2062.78			101.913			1519.02
	154.805	457.965	2441.4		471.51	2900.01		292.194	5869.04																17778.7			298			1585.46
	125.779	721.133	111260		185.121	5362.06		114.169	35819.3																155187			261.233			1226.83
	97.3981	672.112	655899		371.532	22390.6		279.939	31787.9																1195.22			884.969			1186.84
	113.524	745.644	128194		330.251	138885		909.479	24674																6535.35			1141.04			2300.79
	136.099	314.77	31197.7		81.2726	35294.2		530.852	199974																123.844			158.03			2700.06
	103.203	254.783	17411.7		255.428	27941		357.987	33475.9																667612			26818			1377.76
	125.779	410.233	19460.3		739.839	7288.74		926.25	68974																267.039			201.246			1081.7
	282.519	368.307	32645.1		122.554	170994		546.978	79636.9																170.285			1255.86			171.576
	205.762	452.805	124256		159.32	296.71		557.943	701.783																96.1081			101.913			983.657
	258.008	391.528	118823		176.091	126411		439.259	281280																1728.66			353.471			1088.15
	159.965	411.523	388.948		80.6276	205.117		112.234	1010.75																107.073			1.43991e+06			2829.71
	212.857	361.212	118473		176.736	606.965		93.528	207.697																369667			316.705			715.973
	145.775	337.991	136027		81.2726	138113		202.537	2316.27																212.857			3721.13			1453.23
	145.775	511.502	494.086		453.45	443724		112.879	77372.8																1313.91			500.536			590.839
	121.264	203.182	289.614		296.065	154.805		224.467	679.207																2469.14			157.385			663.726
	165.125	170.285	129271		708.878	3631.47		310.255	13964.1																1.03056e+06			190.281			846.267
	99.9782	323.8	112333		803.051	140.615		128.359	30583.7																150.29			203.182			913.995
	298.645	256.718	12261.8		498.601	5645.87		87.0778	396.043																955.921			4330.67			534.077
	108.363	228.337	48679.7		528.272	242485		167.06	120902																6777.88			2538.16			653.406
	202.537	194.796	98265.7		151.58	1546.11		280.584	60314.6																2642.65			217453			339.926
	286.389	248.978	31602.8		209.632	211.567		389.593	543.108																4028.8			1432.59			395.398
	112.879	117.394	48713.3		195.441	1186.84		684.367	240140																774.025			955.921			486.346
	95.4631	201.892	119223		452.805	2028.59		345.731	27274.7																214.792			396.043			197.376
	318.64	245.108	6025.14		198.666	3352.82		176.736	81748.6																2059.55			39094.7			473.445
	201.892	149.645	199423		297.355	969.466		282.519	5499.45																8172.41			202.537			576.004
	201.246	339.281	47997.3		205.762	114498		564.393	2473.01																113969			200.601			425.069
	169.64	139.324	7012.02		354.761	826.272		310.9	39764.2																99.9782			1355.19			606.32
	87.0778	346.376	11694.9		292.839	650.181		511.502	35098.8																97.3981			3679.2			733.389
		278.004	215179		348.311	735024		504.406	72880.3																625.025			1979.57			977.852
		176.736	8444.61		220.597	2233.06		248.978	10131.3																5739.4			419.264			563.748
		239.948	8383.98		440.549	17563.9		373.467	69058.5																3232.84			7972.46			280.584
		199.311	425373		1018.49	3984.29		259.298	222.532																223029			54296.6			218.662
		466.35	16737		501.181	5592.98		313.48	83774																242021			437.969			644.376
		903.674	56644.4		112.234	26987.7		406.363	202858																308.32			564.393			754.674
		581.164	1749.3		879.808	11740		186.411	2215																196.731			416.038			456.675
		396.043	41200.1		107.718	1511.28		147.065	19907.9																188.991			272.844			569.553
		462.48	73176.3		245.753	347.666		129.004	451.515																14630.4			174172			412.813
		512.792	75978.3		403.783	41230.4		192.861	26483.9																213.502			695.332			766.285
		258.008	48443		95.4631	11678.1		111.589	2092.45																406548			46816.3			306.385
		264.459	118715		260.588	216646		330.896	1739.62																992.042			529.562			124.489
		99.3332	32138.2		221.887	7822.17		122.554	80347																125.779			44710.9			216.727
		89.0129	69885.4		414.103	268.329		76.7575	67578.2																18832			173.511			391.528
		1718.34	96673.8		221.242	1694.47		168.35	4469.35																75112.7			35183.3			219.952
		734.679	8552.98		190.281	179.961		307.675	2867.76																14195			141.905			489.571
		582.454	12025.1		207.052	1330.68		201.892	7224.23																4326.15			567.618			140.615
		1718.98	3454.73		210.922	161038		255.428	1293.27																612.125			202776			962.371
		705.008	52838.8		225.757	219.307		112.234	42927.4																163.835			211.567			308.32
		370.242	14000.2		341.861	698.558		140.615	31300.9																161.255			134.164			568.263
		366.372	85089.2		100.623	8734.87		274.134	9666.28																267.039			156.095			309.61
		444.419	99710.5		183.831	3357.98		92.238	1416.47																26573.6			3516.65			5385.28
		162.545	154869		218.017	319047		122.554	325.736																663.081			203.182			398.623
		541.817	259896		114.169	16183.6		104.493	1652.54																215.437			132711			387.012
		207.697	49120.3		100.623	12163.8		110.944	5974.18																127.069			770.155			182.541
		89.6579	1739.62		148.355	642.441		102.558	258.653																707.588			545.688			213.502
		181.896	113177		131.584	14242.1		179.961	2233.06																1077.18			8732.29			431.519
		285.099	19436.4		303.16	179068		92.238	927.54																258.653			1807.35			145.13
		118.039	5442.69		151.58	2605.88		146.42	804.341																328.316			3408.94			319.285
		96.7531	4385.5		274.134	163.19			198.666																437.324			288.324			423.779
		482.476	11803.9		98.0432	36803			269789																985.592			1806.7			191.571
		537.302	11011.2		136.744	280.584			84846																1332.61			1177.16			862.393
		422.489	1188.77		154.805	6361.84			1718.34																115.459			121.909			686.302
		188.991	2323.36		105.138	11678.1			121896																961.726			853.363			112.234
		631.475	28301.6		83.2077	3817.23			6964.93																585.034			157.385			258.653
		328.316	23147.9		108.363	1562.24			84143																308.32			343.796			159.32
		248.333	126498		85.7878	7588.02			61593.7																103.848			178.026			250.268
		167.06	8939.99		125.779	2009.88			17478.1																732.099			429.584			392.173
		350.246	6973.32		325.09	8510.4			4948.6																759.835			10200.4			294.775
		191.571	7025.57		179.961	4577.07			1896.36																541.817			1548.69			167.06
		133.519	217.372		312.19	777.25			2261.44																127382			1706.73			296.71
		168.995	2703.93		103.848	180.606			8090.5																91642.6			2984.51			372.822
		541.817	337.991		89.6579	37394.4			1904.75																1186.19			99.3332			426.359
		464.415	8453		96.7531	5832.28			2658.78																4733.81			267.039			1691.24
		105.138	4420.33		183.186	533.432			6394.74																901.094			1441.62			238.658
		639.216	8078.89		130.939	1853.79			3564.39																262.523			2427.86			294.775
		165.125	18657.9		150.935	30015.4			9321.84																319.93			1875.08			140.615
		187.701	8053.73		469.575	1065.57			2760.04																421.844			7442.9			427.649
		114.814	393188		585.034	240069			903.674																443.774			3797.88			649.536
		177.381	4101.04		172.866	9628.23			1177.16																114.169			453.45			263.168
		278.004	271292		219.307	685.657			602.449																407.653			324.445			250.913
		172.866	12832		358.632	701.138			234.788																412.168			3953.98			206.407
		247.043	7603.51		201.892	84004.3			1571.27																265.749			897.869			339.926
		238.013	21120.6		220.597	4367.44			33775.9																1028.16			189.636			173.511
		192.861	4453.87		101.913	547.623			3188.34																172.866			35020.8			441.839
		517.952	24409.5		298	32442			2105.35																308.32			802.406			110.299
		345.086	327.026		84.4977	11668.4			18300.5																342.506			243.173			131.584
		126.424	4516.44		232.853	44142.6			1040.42																338.636			3397.97			350.246
		331.541	51580.4		378.627	609.545			33924.9																657.276			296.71			136.099
		101.268	6357.33		105.138	5578.14			23358.8																21991.3			2811.65			228.982
		249.623	3417.97		186.411	4024.93			17398.1																124.489			233.498			257.363
		260.588	26716.8		92.883	777.895			7322.92																5318.84			2345.94			153.515
		252.203	1682.21		134.164	53708.9			34991.1																850.137			252.203			225.112
		92.883	5665.22		88.3679	53552.2			799.181																9958.48			418.619			123.199
		212.212	781.12		83.2077	295933			10526.1																125.134			873.358			113.524
		199.956	114606		152.225	401.848			262210																968.176			290.904			803.051
		204.472	5305.94		100.623	217.372			11947.1																1328.1			1657.7			435.389
		105.138	5851.63		310.255	4466.12			1895.07																690.817			541.172			619.22
		194.796	16283.6		173.511	5359.48			161030																227.047			100.623			104.493
		108.363	18462.4		212.857	617.93			491.506																236.078			624.38			191.571
		132.229	4287.45		128.359	6617.91			2232.42																38849.6			3352.82			183.186
		216.082	134845		96.7531	3257.36			1435.82																6339.26			143.84			144.485
		112.879	2620.07		166.415	4335.18			941.73																16444.2			6315.4			212.212
		183.186	10264.2		276.714	6694.03			77994																158780			112.879			177.381
		356.697	730.809		105.783	23500.7			29915.4																237.368			267.039			192.216
		171.576	17737.4		412.168	2380.77			4152																41572.9			988.172			143.84
		164.48	84410		185.766	2077.61			67346.6																545.688			1897.65			165.77
		359.922	4689.3		89.6579	2423.99			2499.46																89.6579			437.324			102.558
		99.3332	167.705		130.939	64915.5			2423.99																159012			1269.4			92.883
		301.225	16592.5		333.476	8106.62			2954.2																316.06			154.16			219.307
		384.432	4510.63		800.471	1473.23			241.238																603.739			131.584			323.8
		343.796	30300.5		127.069	8025.99			4846.04																222.532			143.195			156.74
		305.095	4522.89		251.558	159746			165205																1224.25			94.8181			141.26
		121.264	80883.7		243.818	21471.5			29427.1																7920.86			256.718			144.485
		561.168	2679.42		342.506	389.593			4935.7																100779						108.363
		93.528	7791.21		228.337	4950.53			30396																49416.3						104.493
		703.073	4403.56		190.926	691.462			51933.2																1132.66						254.138
		113.524	1240.38		359.277	72667.4			6843.03																63223						288.324
		302.515	3119.97		156.74	193.506			333.476																775.315						116.749
		398.623	2486.56		302.515	51027			21628.2																183.186						371.532
		181.251	17191.7			5463.33			180.606																744.354						416.038
		192.216	6483.1			1978.92			9645																410.878						247.688
		259.943	1768.65			4464.19			12692.1																60241.7						245.753
		116.749	10053.3			247.688			4173.28																238.658						108.363
		179.316	13783.4			252.203			1153.3																550.848						220.597
		210.922	7197.79			394.108			380.562																9572.11						239.303
		390.883	15125.7			2642.65			2662																4304.87						178.026
		320.575	5834.21			567.618			224844																43942.7						292.839
		1758.33	6446.34			725.003			263.814																2040.85						212.857
			5062.77			279.294			779.83																14903.9						145.775
			578.584			893.354			769.51																3100.62						108.363
			9450.85			3430.87			204.472																297.355						94.173
			11685.2			16555.1			4653.83																1092.67						327.026
			110062			682.432			82384.6																73380.8						216.727
			177383			1744.14			1224.25																266.394
			854.008			196.086			1009.46																562.458
			1122.34			1329.39			2807.78																44665.8
			5473			1117.18			426.359																15817.8
			2983.22			603.739			121.909																334.766
			3152.22			5521.38			1717.69																31044.9
			1639.64			1169.42			4886.03																485.701
			72054.6			2885.18			345.086																359.922
			425.069			137.389			2523.97																2024.72
			17610.4			2042.78			9803.03																1317.78
			9801.74			1596.43			2209.84																368019
			141.26			12581.1			992.042																430.229
			136185			3278			145.775																79.9826
			82.5627			4436.45			472.8																1459.04
			1351.96			505.051			175326																594.064
			6419.25			3211.56			134.164																211.567
			72760.3			1788			336.701																92.238
			2511.07			149600			88.3679																47086.5
			724.358			4288.74			885.614																92792.7
			817.886			778.54			3308.96																15391.5
			363.147			49830.4			1228.12																130243
			3541.16			1043			1645.45																4115.88
			6633.39			116.104			114.814																41708.3
			673.402			1791.87			2516.23																1591.27
			1195.87			999.782			512.792																2912.27
			4522.24			7919.57			807.566																233.498
			2331.75			108.363			563.748																163.835
			6045.14			652.761			511224																1751.88
			2182.11			3110.94			3697.9																417.328
			883.679			855.943			5845.82																6766.91
			1592.56			5034.39			9905.58																67295.7
			2906.46			64896.2			126.424																277.359
			2225.32			3497.95			630.185																441.194
			513996			9672.73			163.835																1232.63
			3868.83			337.991			714.683																319.93
			108.363			156.74			140047																2873.57
			1355.19			147.71			848.847																183.186
			1894.43			738.549			256.073																1688.02
			2914.85			1499.67			90.3029																173.511
			153652			39205			414.748																216844
			6211.55			5843.89			1810.57																201.246
			119.974			1105.57			1542.24																610.835
			354.761			10925.4			3323.79																447.644
			443.129			15107.7			25726.7																8080.82
			1862.82			28323.5			10965.4																114.169
			1261.66			7575.12			292.194																430.229
			192.216			1611.91			294.129																489.571
			6689.51			5002.78			2565.25																406564
			2891.63			147.065			450.87																109.654
			223447			374.112			1738.98																2967.74
			564.393			18746.2			3315.41																305.095
			1453.23			4697.69			165.77																161.9
			2243.38			140.615			17312.4																30821.7
			968.176			779.83			3200.59																777.895
			3878.51			104115			428.294																94959.3
			500.536			1135.24			152440																449.58
			2263.38			12522.4			5231.76																72389.4
			221.242			5659.41			1570.63																735.969
			4164.9			54940.9			304.45																18506.3
			27379.8			2807.78			1395.83																25990.5
			603.739			706.298			236.078																4037.19
			249.623			851.427			207.697																119.974
			4708.65			1434.53			3272.84																422.489
			903.029			2369.16			431.519																264.459
			1229.41			136.744			30692																792.086
			2023.43			172285			357.342																43483.4
			1458.39			745.644			560.523																417.328
			670.822			129.004			233.498																129316
			1371.96			1368.73			86.4328																96.1081
			1434.53			606.965			220.597																65083.9
			7912.47			170563			6721.12																45937.1
			1877.01			144.485			20109.2																352.826
			1713.18			65315.5			405.073																410.233
			1137.17			2942.58			1170.07																10917
			139330			2016.98			646.311																279426
			3392.16			856.588			1421.63																479.25
			1304.23			8558.14			1756.39																457.965
			376.047			728.229			349.601																104.493
			245.108			2034.4			381.852																64638.8
			3352.17			111.589			261.878																12537.9
			4121.04			174.156			4684.14																1262.95
			421.844			3783.69			2969.68																241743
			2030.53			488.926			1201.03																81769.3
			4507.41			1518.38			6647.58																15352.1
			908.189			773.38			392.818																196.731
			2665.23			5010.52			668.887																543.753
			7177.79			864.328			314.77																3506.98
			109.009			132690			1884.11																26112.4
			1489.35			196.731			1972.47																1758.33
			101.268			40213.2			1079.12																15882.3
			3136.09			101.913			145.775																2634.91
			318.64			336.701			665.016																394.108
			3491.5			1200.38			131.584																19125.5
			3347.01			1400.34			3422.48																112.879
			4088.79			589.549			665.016																143.195
			130.294			584.389			34760.8																1750.59
			1048.16			179779			478.605																4839.59
			103.203			179.961			5961.28																723.713
			430.229			1731.24			104971																384.432
			291.549			603.739			247.043																453.45
			349.601			210.922			979.787																26971.5
			101.913			401189			545.688																1120.4
			2053.75			96718.3			1819.6																8743.9
			140.615			146945			563.748																5258.85
			503.761			973.336			155336																259.943
			129.649			383.787			209415																96.7531
			197.376			590.839			1684.15																1459.68
			597.289			2518.16			475.38																293.484
			560.523			1713.18			1161.68																64398.2
			174.801			274.134			123.199																826.272
			1615.13			1411.95			21177.3																995.912
			175.446			162.545			1896.36																90212
			101.268			558.588			345.731																1692.53
			248.978			2073.74			149																20290.4
			116.749			222.532			519.242																102563
			288.324			740.484			316.06																13250.7
			9731.43			261.233			159437																187.701
			335.411			250.268			9835.28																1152.65
			196.731			15215.4			181.251																1066.22
			643.731			318.64			25951.8																925.605
			37209.3			837.882			950.116																1030.1
			1200.38			465.06			280.584																1676.41
			81.2726			114.814			27892																46597.6
			33459.8			901.739			158.675																3592.12
			288.324			203.182			241.883																379.272
			2202.75			1477.74			218.662																137.389
			1506.77			1052.03			181.251																19915
			3473.44			679.207			199.311																631.475
			226.402			7741.54			78.6925																15548.2
			408.943			2741.34			1781.55																7666.07
			2040.2			1162.33			379.272																93.528
			468.285			97.3981			3418.61																96.1081
			565.683			2064.71			267.684																12191.5
			3263.81			437.324			1159.75																108509
			1376.47			1596.43			139.324																73171.8
			263.168			223.177			2341.43																381.207
			755.319			4028.8			2634.91																224.467
			2091.8			169.64			7035.89																523.112
			626.96			16075.9			394.108																844.977
			401.203			721.133			112.234																2216.94
			198.666			3131.58			79.9826																162.545
			314.125			358.632			2504.62																2904.53
			754.674			222844			19036.5																855.298
			187.056			698.558			1871.85																337.346
			3692.74			1226.18			876.583																19682.2
			621.155			827.562			334.121																1891.85
			3984.29			142.55			2672.32																272.199
			471.51			417.328			505.051																637.926
			181.896			151.58			2781.33																367.662
			312.835			3582.45			211.567																159.965
			1459.04			9971.38			1075.89																258.653
			161.9			775.96			348.956																81678.3
			734.679			301.87			81.2726																804.341
			96.1081			1639.64			920.445																5562.66
			369.597			475.38			290.259																650.181
			394.753			2653.62			3492.14																1652.54
			1325.52			222.532			111.589																563.748
			1143.62			2758.75			12439.9																247.688
			708.233			97.3981			16795.7																29025.3
			82205.3			1633.84			2242.74																142.55
			9181.23			2982.58			8448.48																317.35
			801.116			910.769			18143.8																4564.81
			1201.67			2396.9			174.156																192.861
			2035.04			200.601			105.138																305.74
			5949.03			158.03			287.034																152635
			8763.25			1559.02			82.5627																248.978
			831.432			457.32			1646.74																91832.9
			17098.9			479.25			1588.04																1780.26
			432.164			3230.26			332.186																3343.79
			1225.54			1682.86			974.626																826.272
			2625.23			138.679			2131.15																164.48
			148.355			2200.81			125.134																628.25
			94.8181			3198.66			270.909																3966.88
			661.146			1757.68			705.008																115597
			182.541			4277.13			319.285																183.831
			554.073			850.782			1882.17																368.307
			132.874			5377.54			243.818																170.285
			906.899			255.428			638.571																1360.99
			8316.9			5524.6			399937																227.692
			4112.65			296.065			6002.56																225.757
			218.662			11087.3			87.0778																755.964
			152.87			268.329			5622																632.765
			360.567			3496.01			277.359																26336.2
			2253.06			110.944			205.762																190.926
			374.112			2903.24			1187.48																163.19
			181.896			489.571			21370.2																1279.72
			894.644			230.917			104.493																3193.5
			2249.19			1626.74			367.017																134.809
			2694.9			118.039			460.545																129.004
			3969.46			1127.5			2552.35																1565.47
			1406.79			359.277			119.329																568.908
			6819.16			805.631			86990.1																290.259
			1257.15			136.744			103.203																493.441
			123.199			1581.59			686.947																883.679
			444.419			597.289			272.199																421.844
			6432.15			922.38			276.714																5680.05
			3429.58			97.3981			2729.73																514.727
			277.359			203.827			503.761																178720
			735.969			172.866			55526																7036.53
			161.9			154.805			124368																109.009
			102.558			219.952			5746.49																412.168
			297.355			392.818			88.3679																123.844
			590.839			79.3376			590.194																585.679
			407.008			968.176			167.06																30445
			4893.77			496.021			1929.26																685.657
			986.882			2547.19			488.926																343.796
			4262.94			180.606			497.956																47694.8
			525.692			439.904			338.636																107.073
			134.164			126.424			465.705																4164.9
			3082.55			131.584			1845.4																1399.05
			15224.4			145.13			2905.17																106.428
			261.878			252.203			142.55																3957.2
			354.116			2233.06			1637.71																15908.1
			850.137			1130.72			92.883																30148.9
			92.238			586.324			217.372																2492.36
			279.294			335.411			21355.3																212.212
			104.493			105.783			418.619																350.246
			337.346			193.506			424.424																15981.7
			394.753			3222.52			258.653																2528.48
			223.822			123542			174.801																99.3332
			10935			574.714			140.615																132.229
			112821			5056.96			239.303																796.601
			273.489			179.961			303.16																68.3722
			119.974			101.268			111832																198.021
			233.498			149.645			102.558																19168.1
			134953			159.965			121.909																107952
			136.099			3385.71			1248.76																9085.12
			445.064			608.255			181.251																20984.5
			397.333			12043.2			457.32																362.502
			189.636			467.64			156.74																688.882
			150.29			328.316			86.4328																5491.71
			604061			13197.8			214.147																361.212
			94.173			1352.61			233.498																116.749
			138.679			125.779			88.3679																880.453
			3138.67			481.186			5865.82																214.147
			5482.68			7919.57			1360.99																1851.85
			1877.01			233.498			986.882																294.775
			79.9826			260.588			43755.6																107.718
			615.35			6424.41			721.133																302.515
			1817.02			370.887			3625.02																210.277
			595.354			201.892			694.687																76201.5
			157.385			3516.01			869.488																495.376
			997.202			147.065			661.791																279.294
			346.376			11031.1			170.285																1228.76
			2026.66			81.2726			2129.86																452.16
			1604.17			359.277			3343.14																3763.7
			7731.86			79.3376			276.069																22132.6
			893.354			134.809			119.329																13933.7
			135.454			765.64			545.688																2027.3
			182.541			587.614			1431.95																1089.44
			521.177			120.619			519.887																396.688
			888.839			677.272			158.675																104.493
			163.835			330.896			232.207																166.415
			212.212			156.095			170.285																263.814
			90041			28682.8			294.775																617.285
			97.3981			757.899			37061.6																165.77
			341.216			4505.47			2620.07																333.476
			306.385			12692.1			2167.27																34846
			179.961			450.225			3975.26																314.125
			170.931			918.51			323.8																101.913
			166.415			213.502			9132.85																726.293
			674.692			214.147			2076.97																179.316
			6781.75			1733.82			1210.06																2160.82
			1366.15			273.489			314.125																230.272
			246.398			92.883			1286.82																6397.96
			2559.44			105.783			163.19																1676.41
			139.97			1082.34			854.008																142.55
			33763.6			328.316			312.835																130.939
			167.705			299.29			81.9176																117.394
			533.432			105.783			165.125																290.259
			22798.9			277.359			2724.57																2483.33
			503.761			2714.89			3330.89																1041.06
			1619			98.6882			625.67																461.835
			619.22			561.168			22804.1																154.16
			122.554			608.255			118.684																497.956
			1261.02			3661.78			191967																199.311
			310.255			1236.5			73888.4																194.796
			61613			2232.42			3096.1																636.636
			88.3679			81606.7			928.185																13124.2
			143.195			1896.36			226.402																26821.9
			306.385			9635.97			1205.54																410.233
			85.1427			159.32			501.181																503.116
			923.025			58006.7			588.259																2493.01
			208.987			224.467			191.571																45506.9
			1126.21			768470			24926.8																8192.41
			133525			137.389			140.615																2175.01
			460.545			5578.14			106.428																1082.99
			1769.94			245.753			6498.58																31249.3
			576.004			4302.93			1326.16																2522.68
			4211.34			239.948			41939.9																4388.72
			3323.15			486.991			112.234																140.615
			1933.13			270.909			186723																265.104
			195.441			595.354			3661.14																1727.37
			668.242			408.298			1105.57																98.0432
			643.086			286.389			501.181																2540.09
			173.511			175.446			910.769																7466.12
			2036.98			315.415			121.909																1738.98
			428.294			90.3029			445.064																5776.81
			96.7531			743.064			282.519																165.125
			312.835			22090			185.766																122.554
			25482.2			152.87			114.169																768.22
			83.2077			376.047			489.571																26603.9
			752.739			205.117			145092																473.445
			48490.1			254.783			157.385																113.524
			465.705			168.995			1365.51																339.281
			139.324			148.355			127.069																176.736
			85.7878			3865.61			158.03																319.93
			2283.37			842.397			486.346																178.026
			1408.73			298			7141.67																1273.92
			668.242			121.264			415.393																5551.69
			263.814			297.355			67.0822																4912.48
			172.866			103.203			3844.32																494.731
			5075.02			17827.7			280.584																290.259
			2659.42			225.112			16631.9																3546.32
			211.567			146.42			4717.04																488.926
			959.146			483.766			166.415																419.264
			108.363			129.649			540.527																236.078
			278.649			143.195			2623.94																363.792
			279.294			31533.1			262.523																379.272
			403.138			1778.97			1820.89																820.466
			1243.6			463.125			485.701																1313.91
			234.788			202.537			13744.1																11480.7
			729.519			279.939			677.272																305.74
			192.861			488.926			13335.8																188.346
			11055			898.514			550.203																84.4977
			309.61			425.069			690.817																190.926
			127.069			179.961			23065.3																123.199
			599.224			6010.3			394.753																16419
			52158.3			92.238			96.7531																171.576
			117743			512.147			5461.39																265.749
			487.636			90.9479			665.661																123.844
			2864.54			912.704			90.3029																11404.6
			337.991			19688.6			2809.71																743.064
			156.095			207.697			483.766																2010.53
			1250.05			1128.79			28271.3																44280
			2705.22			157.385			1366.8																193.506
			475.38			11925.8			11203.4																4111.36
			2562.02			1868.63			7089.42																453.45
			430.874			132.229			2550.41																395498
			21531.4			7886.67			898.514																715.973
			781.765			251.558			47320																354.761
			59326.4			260.588			217.372																5227.89
			1166.84			1271.34			91.593																390.883
			23307.2			101.913			1079.76																654.696
			94.173			1198.45			1168.13																491.506
			577.294			307.03			859.813																33095.4
			86.4328			392.173			415.393																391.528
			2000.21			159.32			8447.19																130.294
			980.432			124.489			1302.3																393.463
			183.831			739.839			1170.71																6380.55
			741.129			3255.42			550.203																192.861
			1048.8			1262.95			158.03																5329.16
			1059.12			126182			85.7878																1448.07
			6034.81			3623.08			7792.5																190.281
			9228.96			135.454			76.1125																10410.6
			591.484			121.909			189.636																15525
			176.091			1157.81			854.008																172.221
			1470			190201			348.311																114.169
			194.151			88.3679			883.034																2293.69
			432.164			96.1081			1046.22																201.246
			466.995			542.463			988.172																31752.4
			303.16			374.757			6030.94																768.865
			407.653			6325.07			113.524																664.371
			3952.04			5342.71			32638.1																18372.8
			2468.49			5521.38			1689.31																99302.2
			147.71			386.367			3853.35																239.948
			3063.2			371.532			18888.8																156.095
			4477.09			228.982			449.58																743.709
			283.809			4631.89			75844.8																139.97
			225.757			204.472			51965.5																112.234
			17164.6			51636.5			623.09																161.9
			1277.79			98.6882			191.571																98.0432
			1444.2			316.705			152.87																84.4977
			129.649			449.58			59285.8																2225.97
			790.151			110.299			416.038																9558.56
			19340.9			3011.6			918.51																48802.9
			22846.6			185888			357.342																131.584
			1317.78			91.593			705.653																7820.23
			98.6882			5697.47			951.406																85.7878
			2761.33			261.878			88.3679																105.783
			3196.72			1064.28			281.874																487.636
			137988			275.424			5834.21																112.879
			4128.78			1693.18			2540.09																361.212
			9205.74			655.986			630.83																1184.9
			595.999			576.649			282.519																1948.61
			7144.9			1287.46			404.428																253.493
			109.654			194.796			2782.62																750.159
			229.627			1731.24			10499.6																1780.26
			130.294			341.216			150.935																316.705
			32552.9			92.883			202.537																917.865
			1689.31			104804			989.462																2393.67
			11409.8			454.095			2538.8																107.718
			795.956			228.982			140.615																199.956
			334.121			132.874			3266.39																3052.88
			953.986			451.515			129.649																1748.01
			542.463			208.342			13560.9																1031.39
			94000.2			48526.9			676.627																1032.68
			190.926			134.809			359.922																2311.11
			152.87			183.186			699.848																735.324
			365.727			1317.13			96.1081																957.211
			528.917			194.151			1363.57																115.459
			1262.31			812.726			663.081																2352.39
			137495			546.978			1877.01																157.385
			138.679			8916.12			854.653																412.168
			148.355			617.285			103.203																768.22
			143.84			186.411			270.264																215.437
			826.917			117.394			985.592																284.454
			826.917			375.402			34500.9																612.125
			212.212			107.718			1726.08																383.787
			79.9826			1689.95			25609.9																150.29
			68337.4			218.017			72.2423																364.437
			196.086			54502.3			215.437																77.4025
			163.19			12379.9			22231.9																176.091
			21185.7			483.766			827.562																80.6276
			439.259			1251.99			354.761																368.307
			11379.5			145.13			469.575																688.237
			48809.4			1504.83			2529.77																548.913
			61434.4			24232.8			387.658																81.9176
			3626.95			231.562			4234.56																1916.36
			2425.92			7383.55			222.532																274.134
			10196.5			526.982			3625.66																941.73
			191036			548.268			1231.34																101.913
			329.606			241.238			1186.84
			173.511			1235.21			517.952
			4790.57			108.363			1818.96
			711.458			3993.97			774.67
			469.575			123.844			1058.48
			268.329			218.017			2206.62
			547.623			109886			6167.04
			2381.42			483.121			19565.4
			185.121			6178.65			97168.5
			14073.1			144.485			249.623
			10218.4			407.653			352.181
			156.095			72.2423			1301.01
			1874.43			87.0778			548.268
			199.311			198.666			171.576
			207.697			1890.56			186.411
			137.389			19351.9			130.939
			170625			303.16			181.896
			576.004			615.995			170.931
			812.081			162.545			446.354
			374.112			177.381			336.056
			11089.8			143.84			294.775
			1313.26			305.74			201.246
			674.692			2480.75			876.583
			14537.5			23373.6			42087
			3067.07			303.16			6740.47
			453.45			13398.4			288.969
			2720.7			784.99			166.415
			320.575			72.2423			497.956
			844.977			679.207			209.632
			83.8527			39361.1			6588.24
			112.234			3170.92			29966.4
			192.216			348.956			123.844
			1480.32			16781.5			117.394
			2795.52			501.826			10503.5
			1097.18			206.407			1816.38
			24926.2			129.004			323.155
			721.778			4028.16			188.346
			113684			7818.3			99340.9
			9842.37			2745.21			87649.9
			352.181			281.229			508.276
			1433.24			147.065			168994
			1135.24			199.956			563.103
			71844.4			312.19			429.584
			54239.2			149			227.047
			278.649			658.566			231.562
			330.896			578.584			2772.94
			4531.27			1097.83			56177.4
			19389.3			1115.24			3178.66
			372.822			225.757			375.402
			159.965			7482.24			31998.8
			2099.54			5055.67			4966.02
			75409.4			639.216			119.329
			301.87			6981.06			764.995
			577.294			157.385			472.8
			33827.5			170.931			193.506
			1442.27			1268.76			406.363
			1228.12			218.662			1971.18
			109.654			1082.99			27621.1
			11572.3			3468.92			2780.04
			3352.17			387.012			601.159
			2522.68			789.505			65220.6
			975.271			940.44			637.281
			87177.8			457.965			256.073
			551.493			21240.5			1993.11
			12706.9			89.6579			208.987
			1133.3			151.58			2294.34
			9693.37			410.233			136.099
			199.956			489.571			855.298
			240677			89.6579			2966.45
			653.406			7974.39			36179.2
			846.912			323653			1002.36
			2955.49			226.402			574.714
			6588.89			198.021			145.775
			277.359			276.069			176.091
			982.367			451.515			392.818
			2174.37			8991.59			110.944
			1213.28			334.766			232.207
			11281.4			78.6925			168.35
			210.922			147.065			1661.57
			436.034			1892.49			90807.3
			467.64			1500.96			143.195
			9173.49			24798.5			28424.1
			2511.71			864.328			4543.53
			2080.84			86.4328			1371.31
			242.528			106.428			492.151
			4207.47			459.255			356.051
			290799			918.51			365.727
			214.792			252.848			312.835
			8922.57			857.878			35336.8
			96.1081			196.731			138.679
			12154.8			199.311			403.138
			114.169			336.056			150.29
			2294.34			354.761			188.346
			125.779			171.576			121.909
			959.146			180.606			87.7228
			515.372			235.433			900.449
			1201.03			182.541			2557.51
			259.943			934.635			134.809
			18913.9			908.834			117.394
			174.801			2021.5			776.605
			234.143			316.705			2215.65
			318.64			28277.1			322.51
			239.303			1524.18			1344.87
			125.779			620.51			4348.73
			1407.44			3763.7			4904.74
			347.666			147.71			253.493
			57532			210.922			148.355
			286.389			225.757			223.177
			19344.8			2249.83			1054.61
			1829.28			244.463			147.71
			99.3332			143.84			3481.18
			374.112			457.32			204.472
			15940.4			635.991			9259.27
			12819.1			935.925			21471.5
			2035.69			2223.39			156928
			299.935			136.744			909.479
			113.524			3817.23			348.956
			116929			352.826			367.017
			839.817			893.354			1678.34
			512.147			828.207			439.904
			305.74			5302.72			1408.73
			3833.36			18024.5			174.156
			770.8			11172.4			10375.8
			295.42			156.095			136.099
			1904.75			3945.59			1125.56
			6154.79			8260.14			1326.81
			1963.44			38079.4			911.414
			153274			165.125			1953.77
			155.45			60301.7			1477.74
			357.987			5238.21			1048.16
			2427.86			112.879			388.303
			29492.9			4796.37			356.051
			8660.69			299.935			2479.46
			220.597			7499.01			283.164
			218.017			933.345			292.194
			23135			29055.6			252.203
			147.065			116.749			132.229
			976.562			126.424			5664.57
			16943.4			4146.84			1802.83
			16815			15026.4			2139.53
			265.104			88.3679			177.381
			54510.1			701.783			4413.23
			2940.65			111.589			5156.3
			110.944			2445.92			292.194
			246.398			427.004			205.762
			3398.61			8996.11			233.498
			226.402			1818.96			20084
			1126.21			230.917			297.355
			29174.9			751.449			962.371
			410.233			78911.8			283.809
			1977.63			33227.6			49448.6
			2022.14			2496.23			440.549
			243.173			1681.57			29077.5
			132.229			46606.6			109.654
			217.372			453.45			96.7531
			1777.03			179.316			106.428
			272.844			485.056			139.97
			154.16			349.601			30070.9
			318.64			254.783			4254.56
			184.476			708.878			334.121
			2304.66			530.207			315.415
			574.069			40037.1			5796.16
			25013.3			433.454			339.281
			97.3981			170.285			442.484
			351.536			159.965			155.45
			108.363			1269.4			117.394
			151.58			819.821			6015.46
			670.177			202.537			345.086
			570.843			7649.3			19564.8
			441.194			130.294			278.649
			2474.94			548.268			976.562
			943.02			162.545			2657.49
			373.467			7222.94			634.055
			572.133			772.09			1177.81
			93.528			130.294			202.537
			558.588			299.29			20300.7
			46024.2			859.813			6516
			280.584			12813.3			1089.44
			1364.86			290596			109.654
			407.008			674.692			119.329
			392.173			17649.1			161.255
			33419.2			428.939			2465.91
			245.753			2080.19			268.974
			4410.01			349.601			1466.13
			855.298			306.385			56214.2
			1167.49			86.4328			159.965
			1059.77			1032.68			192.861
			8044.7			1355.19			94.8181
			228.337			191.571			13880.2
			3439.25			376.692			1902.81
			56268.4			9695.31			200.601
			18602.4			1264.89			357.987
			122.554			110.944			323.8
			181.251			806.276			797.246
			727.583			230.917			10678.3
			485.701			52117.7			2794.88
			1410.02			482.476			3005.15
			437.324			436.034			218.662
			1026.87			1958.28			70521.4
			761.77			47272.3			137.389
			11501.4			4515.15			423.134
			254.138			100.623			144.485
			342.506			613.415			241.238
			393.463			457.965			196.086
			12010.9			1119.76			661.791
			1188.13			333.476			682.432
			89.6579			1178.45			204.472
			40753.7			215676			163.835
			603.739			15859.1			76360.1
			2288.53			391.528			110.299
			748.224			2140.82			402.493
			520.532			287.679			2638.14
			5483.32			115154			143.84
			195.441			1038.48			409.588
			104.493			128.359			819.821
			303.16			308.965			320.575
			199.956			2011.82			831.432
			107.073			200824			5363.35
			19360.9			158.675			417.973
			10498.4			301.225			110.944
			155.45			336.701			970.111
			21855.9			268.974			677.272
			139.97			324.445			178.026
			433.454			6237.35			104.493
			766.285			8476.22			127.714
			473.445			65435.4			176.091
			323.8			48129.5			74.8224
			516.662			2380.77			125.134
			608.9			125.134			5995.47
			370.887			127.714			72772.5
			1271.34			1320.36			62639.9
			1136.53			200.601			114.814
			1031.39			205.117			220.597
			364.437			90.3029			4835.08
			147.065			252.203			15467.6
			439.259			1288.75			1132.66
			618.575			459.255			396.688
			3221.88			53770.9			103.848
			288.324			906.254			18094.8
			180.606			85.7878			2594.27
			359.277			102179			24839.1
			2869.05			222.532			675.337
			101.268			814.016			982.367
			4677.69			35019.5			101.268
			575.359			5415.59			11503.3
			234.143			303.805			10811.2
			735.969			1667.38			594.709
			383.787			11958			81.2726
			363.147			234.788			1382.92
			1075.89			147545			140.615
			108.363			545.688			329.606
			1660.93			17300.1			357.987
			185.766			764.35			330.251
			525.692			189.636			4767.99
			201.246			7767.34			2498.81
			179.961			2489.78			721.778
			162292			260.588			370.887
			268.329			85036.3			477.96
			34416.4			365.727			1424.85
			9377.96			2364			15241.8
			252.848			1337.77			536.012
			735.324			13064.3			83.8527
			183.831			423.134			177.381
			247.688			961.726			332.186
			2289.82			357.987			103.203
			5803.25			99.9782			225.757
			3308.31			12570.8			485.056
			11234.3			321.22			628.895
			985.592			243.818			1213.93
			2832.29			145.775			99.3332
			238.658			261.233			194.796
			198.666			25002.9			3398.61
			1244.25			447.644			145.13
			1203.61			474.09			34231.3
			17798.1			252.203			3815.3
			5351.74			181.896			403.783
			330.896			3550.84			213.502
			103.203			835.947			1062.35
			205.762			521.177			99.3332
			516.017			143.195			2826.48
			959.146			1913.13			2617.49
			20438.1			118.039			129.004
			568.263			199.311			259.298
			156.095			477.96			3993.32
			292.839			34544.7			367.017
			214.147			254.138			2509.13
			125.134			99.9782			94.8181
			747.579			92.883			375.402
			565.683			122.554			333.476
			3045.14			1738.98			205.762
			792.086			285102			5475.58
			121.909			86163.2			107.718
			304.45			17110.5			606.965
			450.225			235.433			107.073
			258.653			565.038			36617.8
			2865.18			3941.08			417.328
			2362.07			120.619			356.051
			18049			347.666			410.233
			3374.75			368.952			179.961
			23751.6			99.9782			225.112
			545.688			19433.8			1895.72
			5968.38			633.41			1849.92
			1053.96			500.536			78.6925
			1477.1			739.194			1107.5
			114.814			708.878			118.039
			1665.44			96030.1			536.657
			21097.3			215.437			7835.07
			263.168			133.519			167.705
			356.051			379.917			3453.44
			1541.6			337.991			740.484
			186.411			2585.24			410.878
			1077.83			6924.3			3965.59
			116.749			174.801			216.082
			108.363			267.039			150.935
			4829.27			98104.4			85.1427
			1027.52			125.779			892.064
			2080.19			3772.08			187.056
			5331.74			107.718			154.805
			154.16			1001.72			228.337
			134.809			89.0129			630.83
			100.623			45887.4			3014.83
			1653.83			1090.09			433.454
			11269.8			246.398			313.48
			632.12			98.6882			99.9782
			90.3029			2874.21			6741.11
			732.099			211.567			2591.05
			1077.83			1281.01			109.009
			24160.5			2682.64			132.229
			1350.67			401.848			114.814
			656.631			179.961			113.524
			535.367			376.047			107.073
			522.467			348.311			109.654
			216.082			2731.66			109.009
			1044.29			152.87			115.459
			98.0432			108.363			132.229
			4989.88			2101.48			1043.64
			344.441			2542.67			465.06
			92.883			96937.6			674.047
			3532.78			34851.8			17152.4
			261.233			247.043			252.203
			103.848			946.246			578.584
			14625.2			161.9			147.065
			661.146			283.164			2678.77
			605.03			543.108			817.886
			300.58			85.1427			117.394
			141.26			655.341			130.294
			310.255			143.84			320.575
			5661.35			511.502			979.787
			159.32			430.229			574.069
			7633.82			830.142			164.48
			1971.18			97.3981			105.783
			557.943			1624.81			3473.44
			57403			12449.5			305.095
			105.138			210.922			278.004
			450.225			519.887			658.566
			601.804			1290.69			1238.44
			348.956			363.792			1295.85
			1099.12			425.069			210.277
			354.116			8397.53			635.991
			96.7531			302.515			585.034
			240.593			172.866			1010.75
			347.021			131.584			528.272
			1555.79			305.095			199.311
			9119.95			562.458			167.06
			466.995			34830.5			212.857
			99.3332			801.116			757.899
			7624.15			4249.4			178.671
			27714.6			196.731			90.9479
			137.389			213.502			655.986
			157.385			44341.3			126.424
			22380.9			232.853			227.047
			294.775			331.541			471.51
			870.778			165.125			594.709
			299.935			4149.42			112.234
			7657.04			467.64			249.623
			703.073			512.147			79.9826
			610.19			258.653			125.779
			134.164			1778.32			85.7878
			1111.37			730.164			93.528
			5089.86			437.969			112.879
			350.246			20751.6			94.173
			1985.37			601.804			213.502
			1206.83			978.497			114.814
			1805.41			2158.88			370.242
			1343.58			189.636
			657.276			267.684
			1683.5			4613.19
			586.324			2044.72
			2878.08			500.536
			156.095			1392.6
			2209.84			601.804
			12502.4			352.181
			116.749			96.7531
			130.939			1858.95
			165.125			11111.8
			180.606			2804.55
			9070.93			243.818
			354.116			413.458
			101.268			529.562
			270.264			84.4977
			307.03			105.783
			10706.1			188.991
			126.424			171.576
			1864.11			641.151
			150.29			1960.86
			693.397			117.394
			269.619			313.48
			2634.27			12639.8
			192.216			373.467
			88.3679			439.259
			281.229			109.654
			521.177			2004.72
			394.108			188.346
			2211.13			12759.8
			4372.6			3078.04
			320.575			341.216
			6490.2			18515.3
			122.554			725.003
			131.584			135.454
			512.147			41847.7
			82.5627			105.138
			94.173			520.532
			210.922			124.489
			651.471			683.722
			1476.45			223.822
			1173.94			1843.47
			92.883			99.3332
			915.285			103.203
			1936.35			6649.52
			85.7878			244.463
			3154.8			608.9
			239.948			968.176
			483.121			1606.75
			345.086			47943.1
			248.978			344.441
			157.385			1110.08
			194.151			378.627
			275.424			673.402
			230.272			40030
			8889.03			674.692
			379.272			466.35
			196.086			906.899
			475.38			287.034
			1818.31			85.7878
			86.4328			9843.02
			466.995			235.433
			326.381			3734.03
			423.134			251.558
			824.982			13564.1
			208.342			1328.74
			12043.8			1211.35
			637.926			114.814
			1197.16			132.874
			324.445			749.514
			487.636			1156.52
			1304.88			279.294
			567.618			269.619
			179.316			508.276
			352.826			546.978
			190.926			1546.11
			307.675			11796.8
			4383.56			319.93
			129.649			148.355
			124.489			2522.68
			81.9176			893.354
			539.882			161.255
			140.615			5489.77
			371.532			175.446
			879.808			7259.06
			167.705			466.995
			454.74			1060.41
			2062.78			697.268
			235.433			90.3029
			108.363			1915.71
			19229.4			314.125
			2554.28			159.965
			395.398			128.359
			170.285			370.242
			83.8527			237.368
			133.519			449.58
			739.839			755.319
			3280.58			727.583
			3357.33			451.515
			82.5627			116.104
			89.0129			214.147
			567.618			431.519
			152.225			414.103
			439.259			146.42
			275.424			7027.5
			1509.99			544.398
			422.489			85.1427
			213.502			585.679
			437.324			1048.8
			335.411			581.164
			546.333			169.64
			196.086			100.623
			321.22			385.722
			183.831			516.017
			132.874			471.51
			118.684			2873.57
			185.766			314.125
			393.463			435.389
			307.675			460.545
			439.904			87.0778
						214.147
						666.952
						105.783
						463.125
						6645.65
						100.623
						226.402
						76.1125
						179.961
						121.909
						1584.17
						308.965
						223.822
						320.575
						286.389
						4870.55
						118.039
						136.744
						100.623
						370.887
						81.2726
						105.783
						363.147
						1457.1
						108.363
						304.45
						561.168
						1238.44
						567.618
						139.97
						161.9
						139.97
						203.182
						1712.53
						774.025
						412.813
						110.944
						859.168
						284.454
						2056.33
						484.411
						199.956
						95.4631
						143.195
						141.905
						175.446
						279.294
						145.775
						167.06
						690.817
						389.593
						196.731
						531.497
						143.84
						693.397
						187.701
						135.454
						92.238

## Sheet: Panel F
Figure 4F: Average aggregate cross-sectional area (µm^2) T = 22 h for HCD-locked, and Δxds Δdns HCD-locked strains strains
	Replicate	ΔvpsL luxO D61A	ΔvpsL Δxds Δdns luxO D61A
	1	440	1301
	2	82	909
	3	321	1089
	Two-sided kolmogorov Smirnov test (pooled data from all biological replicates)	p-val	3.8182e-30
	ΔvpsL luxO D61A			ΔvpsL Δxds Δdns luxO D61A
Replicate	1	2	3	1	2	3
	341.618	20.3037	68.0013	8.05703	11.2798	620.069
	4228.65	9.66843	936.226	11.2798	449.904	272.327
	13.5358	8.05703	8.05703	8.05703	19.9814	28.3607
	916.567	132.135	37.0623	8.05703	200.137	14.5026
	8.05703	11.2798	261.37	75.736	17104.4	275.55
	226.564	147.282	101.841	8.05703	68.0013	135.358
	76.7029	12.8912	99.5848	9.66843	26.427	8.05703
	1545.34	83.4708	644.24	16.4363	8.05703	20491.9
	2060.34	33.1949	22.5597	8.05703	75.4138	65.1008
	18.6923	42.2188	424.766	8.05703	12.8912	9.66843
	670.022	91.5278	974.9	182.089	53.8209	8543.99
	8.05703	16.7586	5167.13	3068.44	31.5835	590.741
	11.2798	47.053	54.7878	125.367	8.05703	26.1048
	921.724	11.6021	8.05703	9.66843	8.05703	1667.48
	14.1804	21.9151	282.963	8.05703	9.66843	8.05703
	27.0716	14.1804	9.66843	38.6737	8.05703	38.0292
	12.8912	373.201	202.07	32461.8	61.5557	21674.4
	2630.14	173.387	8.05703	9.66843	18.0477	8.05703
	51.2427	16.4363	43.1857	42.8634	37.0623	2821.25
	8.05703	16.4363	55.4323	41.5742	9.66843	17.7255
	13.5358	8.05703	893.363	156.306	8.05703	11.2798
	9.66843	70.9018	479.232	979.412	12.8912	20.9483
	1746.12	21.9151	1910.8	7664.16	10.9576	8.05703
	825.684	35.1286	8.05703	17.4032	11584.7	3499.65
	9.66843	18.6923	302.3	384.481	8.05703	25.1379
	3776.81	99.2625	721.265	481.488	248.801	9.66843
	258.469	8.05703	35.1286	46.0862	1290.74	8.05703
	142.126	116.343	54.4655	9.66843	9.66843	80.8925
	39.6406	8.05703	8.05703	297.143	40.6074	8.05703
	8.05703	190.468	687.748	8.05703	9.66843	8272.95
	23.8488	25.4602	8.05703	16.4363	105.064	13.5358
	9.66843	30.939	37.3846	131.168	8.05703	128.912
	6188.12	843.732	378.68	28.3607	985.213	9.66843
	8.05703	34.4841	20.626	11.2798	31.2613	67.3567
	9.66843	31.2613	16.1141	11.2798	185.956	8.05703
	19.9814	17.0809	60.5888	11334.9	204.648	12.8912
	117.31	9.66843	63.4894	18.6923	9.66843	12.8912
	1056.44	17.0809	8.05703	16.4363	12.8912	8.05703
	8.05703	37.7069	146.316	3376.22	18.6923	23.5265
	27.7162	103.452	525.963	407.685	8.05703	8.05703
	301.333	24.8156	116.343	5129.42	1390	15.1472
	13.2135	30.6167	493.734	113.443	9.66843	48.6644
	8.05703	26.427	125.69	9.66843	8.05703	26.427
	8.05703	8.05703	9.66843	51852.8	8.05703	989.725
	394.15	174.999	341.296	10611.7	31.9058	74.7692
	11.2798	51.8872	12.2467	13.2135	8.05703	19.0146
	11.2798	30.939	22.5597	209.16	16.7586	8.05703
	1528.9	42.2188	37.0623	8.05703	8.05703	8.05703
	9559.82	9.66843	184.667	8.05703	47.6976	43.1857
	1544.05	47.3753	8.05703	36.74	407.363	8.05703
	35.1286	19.3369	519.195	26.1048	35.1286	44.1525
	13.2135	8.05703	1619.78	13.5358	476.009	8.05703
	28.0384	62.2002	9.66843	59.622	2947.58	55.4323
	11.2798	13.2135	11.2798	8.05703	11.6021	22.882
	55.1101	166.619	20.9483	148.572	308.745	8.05703
	8.05703	16.4363	224.63	211.739	280.707	11.2798
	8.05703	20.9483	68.0013	14.5026	11.2798	22.5597
	13.5358	36.4178	10.9576	233.009	57.366	8.05703
	118.599	24.8156	2167.02	292.953	14.1804	69.6127
	9.66843	26.7493	821.494	16.7586	14.8249	1117.99
	9.66843	8.05703	1242.39	8.05703	1838.29	191.435
	2605.32	9.66843	1877.29	8.05703	15650.6	47.6976
	169.198	262.337	8.05703	8.05703	89.9164	863.069
	2377.14	750.592	103.452	50.5981	85.7267	62.2002
	11.2798	91.5278	2969.82	11.6021	8.05703	20.9483
	440.88	72.5132	168.231	30.2944	9.66843	8.05703
	14.1804	12.569	340.973	12.8912	19.3369	33409.6
	36.4178	38.0292	8.05703	53.8209	26.7493	32052.8
	74.1246	11.2798	305.845	63.8116	8.05703	8.05703
	58.0106	16.4363	8.05703	26.427	11.6021	9.66843
	2145.1	8.05703	9.66843	9.66843	19.6591	134.713
	36.0955	14.8249	14.5026	31.2613	221.407	11.6021
	1616.56	24.1711	58.3329	33042.5	48.6644	8.05703
	249.123	67.0344	19.6591	9.66843	24.4934	15.7918
	1173.75	84.4376	26.427	4492.6	9.66843	64.4562
	429.278	42.8634	2543.44	139.87	29.6499	18.37
	3617.93	34.8063	2552.79	9.66843	33.8395	24.1711
	8.05703	19.6591	758.327	20.9483	437.98	11.6021
	3637.26	58.9774	8.05703	2794.5	145.349	9.66843
	17.0809	125.367	657.776	61.2334	9.66843	877.893
	21.5928	21.2705	8.05703	43.1857	201.748	17.0809
	356.765	35.7732	449.904	11.2798	134.069	54.1432
	2747.12	20.3037	36.4178	18.0477	8.05703	8.05703
	9.66843	8.05703	8.05703	20.626	11.2798	62.5225
	8.05703	98.9403	310.357	25.1379	1055.79	19.3369
	158.885	98.2957	26.1048	599.443	20.3037	44.7971
	19.3369	15.1472	50.2758	14.8249	14.8249	2987.87
	1159.57	18.37	317.769	9.66843	28.683	8.05703
	18.0477	4745.91	8.05703	8.05703	8.05703	15.7918
	453.127	9.66843	13.5358	8.05703	8.05703	89.9164
	27.3939	36.4178	184.345	9.66843	11.6021	12.2467
	18.0477	47.3753	9.66843	11.6021	12.8912	9.66843
	11.2798	19.3369	362.244	86.6936	38.3514	8.05703
	26.7493	9.66843	480.843	12.8912	9.66843	94.1061
	8.05703	95.7175	794.423	34.4841	149.216	163.719
	8.05703	19.9814	529.83	268.782	16.1141	8.05703
	8.05703	96.362	22.5597	19.9814	67.3567	337.106
	28.0384	22.882	65.423	97.3289	8.05703	622.325
	8.05703	8.05703	32.5504	20.9483	30.2944	14.5026
	11864.8	8.05703	59.9443	12.8912	11.6021	25.7825
	8.05703	24.4934	485.677	14606.1	19.6591	194.335
	8.05703	575.594	4809.72	25.4602	13.5358	27.0716
	688.715	15.4695	315.191	8.05703	67.679	31.9058
	64.1339	14.8249	16.4363	14.8249	86.6936	6043.09
	36.4178	46.0862	87.0159	8.05703	8.05703	38.0292
	46.0862	56.3992	525.64	81.5371	30.939	45.4416
	8.05703	11.2798	922.691	24.4934	5109.77	11.6021
	22.882	9.66843	894.007	932.037	39.6406	8.05703
	8.05703	49.309	15.1472	15.4695	20.626	8.05703
	99.9071	14.5026	118.922	9.66843	9.66843	58.9774
	135.036	110.865	38.6737	35.7732	27.0716	44.4748
	48.3422	391.249	32.5504	11.6021	3700.43	38.0292
	1558.23	647.785	684.525	22.2374	12.2467	9.66843
	725.132	1711.63	182.411	32.2281	108.931	145.026
	14.5026	33.5172	22.5597	125.367	40.6074	50.5981
	398.339	31.9058	72.5132	93.1392	16.1141	13.5358
	8.05703	36.4178	247.512	8.05703	20.626	980.379
	39.3183	9.66843	162.107	38.996	8.05703	9262.03
	12.8912	9.66843	38.996	47.053	11.2798	8.05703
	8523.69	25.4602	306.489	45085.8	69.935	945.25
	82.1817	57.366	9.66843	2045.2	307.778	11.2798
	1921.12	8.05703	8.05703	89.5941	246.223	31.5835
	11.6021	15.1472	353.22	8.05703	109.576	11.6021
	9.66843	42.8634	16.7586	118.277	33041.9	3515.12
	30.939	8.05703	25.1379	1057.4	39.9628	19.3369
	12.8912	12.569	206.582	106.997	8.05703	2611.44
	49.309	23.5265	1025.18	1703.9	9.66843	29.9721
	14.5026	36.0955	227.53	9.66843	71.8687	9.66843
	17.4032	29.0053	75.736	656.164	16.4363	26.1048
	12.8912	22.882	125.367	27.3939	35.7732	22.2374
	10187.9	173.387	86.049	130.524	60.5888	14.5026
	14.8249	23.8488	611.689	14.5026	8.05703	32.2281
	18.6923	37.7069	123.434	3279.85	175.965	288.441
	8.05703	19.9814	14.5026	9.66843	22.5597	1326.19
	9.66843	35.4509	339.684	8.05703	14.5026	9.66843
	2265.96	19.6591	105.064	2099.66	57.0437	37.3846
	80.248	28.0384	335.172	2926.63	251.057	924.624
	163.396	11.2798	9.66843	9.66843	8611.99	106.997
	39.3183	21.5928	99.9071	12.8912	8.05703	8.05703
	62.2002	68.0013	321.636	11.2798	36.4178	93.1392
	178.866	19.0146	14.5026	38154.5	130.524	12.8912
	4346.28	17.4032	406.074	20761	8.05703	109.576
	24.4934	63.1671	38.3514	17.4032	16.7586	45.1193
	86.6936	17.0809	469.241	11.2798	65.1008	9.66843
	590.419	22.5597	248.801	8.05703	17.0809	8.05703
	9.66843	66.3899	8.05703	66.0676	27.3939	1677.15
	34.8063	8.05703	273.294	2299.8	27.7162	19.6591
	416.709	68.3236	27.0716	204.971	952.985	9.66843
	167.908	122.789	152.117	122.144	68.0013	13.2135
	8.05703	46.7307	9.66843	1399.02	12.8912	17.0809
	9.66843	20.9483	40.2851	12.569	8.05703	38.3514
	8.05703	16.7586	61.878	476.976	31.9058	78.9588
	13.2135	8.05703	8.05703	46.7307	1484.43	2880.23
	573.016	8.05703	1039.03	38.3514	27.0716	53.1764
	158.885	9.66843	441.525	657.776	58.3329	11.2798
	12.8912	12.8912	360.632	8.05703	323.248	19.3369
	59.9443	8.05703	372.879	754.138	124.078	17.0809
	15.7918	12.8912	19.0146	16.4363	12976	12.8912
	11.2798	144.06	184.989	2291.74	14.5026	71210.6
	16.1141	9.66843	13.5358	34.8063	38.0292	77.992
	4972.8	25.1379	290.375	11.2798	74.1246	30.939
	67.679	18.37	14.5026	9.66843	15.7918	8.05703
	12.8912	16.7586	1051.28	13.5358	890.462	17.7255
	9.66843	60.5888	165.652	19.0146	14520	25.7825
	101.519	16.7586	64.4562	28.683	23.5265	60.9111
	408.008	8.05703	308.745	9.66843	25.4602	11.2798
	15.7918	25.7825	77.0252	13.8581	12.569	8.05703
	168.553	66.0676	89.5941	33.8395	25.7825	15.7918
	2276.92	23.5265	62.5225	116.988	15.1472	15.1472
	17.7255	27.7162	253.635	380.292	15.7918	19.9814
	8.05703	22.2374	21.2705	9.66843	8.05703	8.05703
	14.8249	9.66843	92.4946	8.05703	19.0146	114.732
	73.4801	36.4178	793.134	11.2798	21.5928	11.2798
	22.882	16.4363	597.509	23.5265	9.66843	27.7162
	224.308	154.05	11.2798	399.951	456.672	13.5358
	124.078	58.0106	39.6406	8.05703	11.2798	14.1804
	8.05703	14.8249	39.6406	2620.79	30.2944	4948.3
	945.572	114.732	228.82	96.0397	18.0477	26.7493
	34.1618	126.334	141.159	231.398	18.0477	46273.8
	1174.39	11.6021	83.7931	20.626	77.0252	36.0955
	13.8581	28.683	122.789	299.399	30.2944	111.832
	8.05703	11.2798	71.8687	211.094	8.05703	8.05703
	14.5026	237.521	11.2798	9.66843	36.74	2715.54
	9.66843	8.05703	79.9257	646.496	209.16	584.295
	212.383	15.1472	523.384	6697	59.622	110.865
	8.05703	48.3422	110.865	54.4655	48.6644	8.05703
	9.66843	235.91	23.5265	28.0384	76.0583	235.587
	50.2758	279.095	140.837	13.2135	17.0809	2390.36
	182.733	46.0862	15.1472	10329.4	468.597	183.378
	109.253	199.814	371.59	22464.3	148.894	19.6591
	9.66843	21.9151	266.526	21510.3	16.1141	8.05703
	133.424	260.081	183.056	602.665	19.3369	8.05703
	11.2798	1857.31	72.8355	186.278	8.05703	8.05703
	1964.95	47.053	719.331	398.339	23.8488	53.1764
	8.05703	12.8912	206.582	23.8488	14.5026	25.7825
	26.427	17.7255	165.975	13.2135	9.66843	12.8912
	14.5026	9.66843	480.199	170.487	12.8912	3123.23
	17.0809	29.3276	16.7586	22.5597	1695.84	43.1857
	25.7825	10.9576	144.704	17.7255	12.8912	25.1379
	503.403	11.2798	32.8727	20.3037	1579.18	380.936
	175.965	11.2798	283.285	33.5172	8.05703	16.1141
	8.05703	34.8063	151.15	9.66843	12.2467	23.2042
	16.1141	33.5172	362.566	11.2798	24.8156	10372.3
	49.9536	8.05703	154.05	16500.8	10393.6	8.05703
	345.485	27.7162	8.05703	9.66843	1391.93	24.4934
	85.7267	13.2135	3454.21	12.8912	6845.57	52.2095
	9.66843	61.5557	106.675	14.5026	12.8912	646.173
	17.0809	74.7692	167.586	8.05703	30.6167	366.111
	1565.96	23.2042	94.7506	41.8965	544.655	93.4615
	77.992	506.303	8.05703	133.747	8.05703	11.2798
	22.2374	8.05703	455.383	13.2135	8.05703	758.649
	281.351	18.37	1297.18	15.4695	39.3183	8.05703
	14.8249	28.683	139.548	9.66843	9.66843	23.2042
	243	19.9814	90.561	11.2798	8.05703	8.05703
	297.788	4095.55	17.0809	3339.8	51.565	67.0344
	41.5742	142.77	33.5172	19.0146	251.057	6612.24
	388.349	8.05703	12.8912	25.1379	9.66843	86.3713
	1282.03	38.3514	27.3939	7579.4	21.9151	8.05703
	12.8912	42.8634	99.2625	28.683	12.8912	1728.39
	19.0146	27.0716	318.414	23.8488	11.2798	130.202
	8.05703	11.2798	78.6366	328.082	12.8912	17.4032
	765.095	107.964	20.3037	23.5265	232.042	11.2798
	115.377	50.5981	552.712	16.7586	8.05703	9.66843
	19.3369	12.8912	13.2135	20.3037	22.2374	791.2
	9.66843	762.839	12.8912	29.3276	2691.37	45.4416
	86.049	11.2798	9.66843	44.4748	89.9164	3526.72
	8.05703	79.6034	8.05703	8.05703	8.05703	12.2467
	50.2758	28.683	14.5026	8.05703	8952.64	111.509
	2137.69	36.4178	266.849	76115.7	8.05703	9.66843
	1832.17	32.5504	159.207	322.926	8.05703	429.923
	9.66843	24.4934	150.505	17.4032	11.2798	36.0955
	31.9058	115.377	8.05703	8.05703	20.3037	9.66843
	123.434	18.37	8.05703	8.05703	411.231	590.741
	110.542	63.8116	9.66843	73.1578	60.9111	113.443
	14.1804	74.4469	142.126	8.05703	40.2851	8.05703
	62.5225	66.3899	148.249	40.9297	2558.27	8.05703
	9.66843	44.7971	224.308	15.7918	9.66843	73.4801
	9.66843	15.4695	38.6737	11.6021	946.539	17.7255
	16.4363	13.5358	129.879	14.5026	8.05703	8.05703
	11.2798	11.2798	58.9774	14634.1	9.66843	61.2334
	1386.45	389.638	19.0146	48.9867	39.6406	10004.6
	19.6591	58.9774	8.05703	409.941	15.7918	11.2798
	750.915	45.1193	725.455	99.5848	3473.54	19.9814
	40.2851	78.9588	66.7122	11.2798	8.05703	8.05703
	488.256	67.3567	265.882	15.1472	9.66843	11.2798
	17.0809	54.4655	198.525	15.1472	25.1379	16.4363
	11.2798	352.898	179.511	615.234	9.66843	15.1472
	15.1472	38.996	11.2798	681.302	32.2281	1195.34
	145.026	1191.8	103.774	45.4416	9.66843	21.2705
	482.777	128.912	19.0146	34.4841	11.2798	2668.49
	69.6127	12.8912	39.6406	137.614	1741.28	11.2798
	539.821	8.05703	87.6604	25.1379	9.66843	13.2135
	14.5026	17.0809	207.549	14.8249	38.996	11.2798
	4885.14	94.4283	1258.83	411.231	8.05703	8.05703
	43.1857	22.5597	318.414	68.3236	9.66843	222.052
	9.66843	29.6499	2221.48	233.331	595.898	38.0292
	1933.69	31.5835	156.629	285.863	13.2135	19.6591
	9.66843	130.202	31.9058	53.4986	20.9483	24.8156
	9.66843	37.3846	54.1432	9.66843	11.6021	6782.4
	8.05703	22.5597	365.467	21.2705	1232.08	23.2042
	77.992	8.05703	211.094	991.014	38.0292	9.66843
	79.2811	14.5026	21.5928	24238.4	8.05703	48.3422
	110.22	38.6737	194.658	52.8541	67.679	8.05703
	2301.09	18.6923	9.66843	290.697	28.683	19.9814
	16.7586	38.3514	15.1472	18293.3	28.683	3556.69
	1944	370.945	9.66843	14.8249	16.4363	12.569
	11.2798	9.66843	270.394	2118.68	11.2798	15.7918
	796.356	59.9443	11.6021	1213.71	18.37	15.7918
	26.7493	21.5928	361.277	689.037	11.2798	9.66843
	84.7599	8.05703	136.969	257.825	32.8727	20.3037
	34.1618	8.05703	46.4085	2007.49	8.05703	3523.82
	16.7586	9.66843	106.03	30.939	65.1008	8.05703
	21.9151	213.35	11.2798	554.968	9.66843	1306.85
	1184.38	53.8209	185.956	12.8912	535.309	97.9734
	155.984	13.2135	442.17	8.05703	8.05703	443.136
	22.882	16.1141	110.542	12.8912	25.7825	11.6021
	97.0066	603.632	8.05703	21.9151	3389.11	11.2798
	15.4695	8.05703	274.583	15.7918	96.362	103.13
	9.66843	25.1379	16.4363	13.2135	11.2798	65.423
	1747.73	28.3607	22.5597	8.05703	47.3753	8.05703
	29.3276	9.66843	94.1061	40.9297	12.569	9.66843
	996.171	12.8912	15.1472	8.05703	9.66843	1956.57
	8.05703	29.9721	455.705	14.5026	11.2798	20.3037
	1297.83	9.66843	48.3422	10849.9	8.05703	8.05703
	53.4986	23.5265	152.117	37.3846	1018.41	21.5928
	902.387	36.4178	252.346	266.526	420.577	38933.2
	506.948	11.2798	1132.5	37.7069	19.6591	16.4363
	14.8249	32.5504	8.05703	4463.91	30.939	8.05703
	43.1857	8.05703	98.618	24.4934	69.935	8072.82
	115.377	19.0146	29.6499	9.66843	8.05703	8.05703
	27.7162	25.7825	9.66843	34.1618	371.912	36.4178
	613.623	84.1153	99.5848	257.18	29.9721	34.1618
	1037.42	14.8249	95.3952	30.6167	24.8156	41932
	9.66843	38.0292	14.8249	53143.5	7634.84	9.66843
	8.05703	17.7255	52.8541	36.4178	42.8634	267.816
	9.66843	24.8156	14.1804	261.37	14.8249	9.66843
	319.058	14.5026	25.1379	12.8912	74.1246	320.992
	9.66843	69.935	76.3806	48.9867	17947.5	119.566
	586.551	79.6034	142.126	33.1949	33.1949	5625.41
	9.66843	37.7069	8.05703	24.1711	17.7255	12.8912
	9.66843	13.2135	12.2467	9.66843	166.297	97.9734
	16.1141	20.626	8.05703	8.05703	11.2798	23.8488
	27.7162	16.1141	12.8912	606.855	20.3037	42.2188
	9.66843	53.8209	96.6843	11.2798	8.05703	128.59
	50.9204	29.6499	21.2705	11.2798	88.6273	43.1857
	1010.35	336.784	35.1286	66.7122	33.8395	13073.3
	447.648	134.713	14.8249	2877	17.7255	8.05703
	16.4363	256.858	426.055	117.31	1059.02	148.249
	8.05703	71.5464	68.3236	381.903	411.875	162.43
	11.2798	21.2705	8.05703	20.3037	11.2798	9.66843
	288.119	58.9774	9.66843	6736.96	9.66843	57.366
	9.66843	263.304	25.4602	15.7918	8.05703	23.2042
	27.3939	26.7493	206.26	29.3276	41002.8	74.7692
	14.8249	8.05703	432.823	141.481	13.2135	527.574
	1571.76	24.8156	275.55	8.05703	80.8925	46.0862
	11.2798	72.8355	73.8023	1619.46	9.66843	39.9628
	168.875	122.467	11.2798	54.1432	30.2944	124.078
	91.2055	21.9151	63.1671	55.7546	16.7586	13.2135
	8.05703	74.4469	489.223	39.6406	162.107	479.232
	330.983	15.1472	218.507	130.846	30.2944	9.66843
	202.392	9.66843	9.66843	745.114	99.2625	14845.6
	121.822	18.37	217.862	8.05703	11.2798	213.028
	8.05703	14.8249	30.6167	53.4986	12.8912	16.1141
	1567.57	16.1141	230.753	176.288	43.8302	45.1193
	9.66843	98.618	8.05703	38.3514	11667.9	16.7586
	196.914	63.8116	168.553	280.062	8.05703	24.1711
	8.05703	69.935	209.16	219.151	183.7	16.7586
	82.8262	125.045	14.5026	8.05703	8.05703	38.3514
	12.8912	16.7586	38.3514	15.4695	21.2705	32.8727
	13.2135	74.4469	18.6923	2651.08	31.9058	8.05703
	182.411	12.8912	38.6737	8.05703	9.66843	12.2467
	14.8249	16.1141	12.569	1817.02	175.321	15.7918
	8.05703	11.6021	146.96	8.05703	87.6604	17.0809
	2590.82	19.3369	47.053	9.66843	55.4323	519.517
	21.9151	20.3037	11.2798	8.05703	16.4363	14.8249
	36.74	23.8488	8.05703	2334.6	11.6021	3138.37
	3920.87	24.4934	68.0013	8.05703	8.05703	43.5079
	4305.67	31.2613	2846.39	20.9483	56.0769	45.1193
	596.542	31.2613	8.05703	14.8249	64.1339	18.0477
	12.8912	8.05703	215.284	62.2002	50.5981	17.4032
	168.231	14.5026	181.444	20.626	56.0769	9.66843
	124.4	31.2613	171.453	15.1472	8.05703	9.66843
	8.05703	17.4032	433.468	67.0344	21.2705	4482.28
	18.0477	20.9483	96.0397	4341.77	9.66843	11.2798
	9.66843	23.5265	308.101	4199.97	8.05703	9.66843
	26.7493	165.975	203.359	137.614	9.66843	8.05703
	35.7732	13.5358	323.57	39.9628	20.3037	41.252
	304.556	37.0623	442.492	41.8965	23.5265	39.9628
	8.05703	866.614	85.7267	25.1379	47.6976	12.8912
	14.8249	19.3369	957.175	91.2055	933.326	319.058
	16.7586	34.1618	114.41	9.66843	168.231	8.05703
	83.1485	154.373	697.094	58.9774	25.1379	159.851
	91.5278	9.66843	33.1949	8.05703	9.66843	478.265
	9.66843	27.0716	19.9814	9.66843	13.5358	58.0106
	138.581	14.5026	211.739	14685.4	8.05703	13.2135
	11.6021	47.053	302.622	107.964	19.9814	6145.9
	9.66843	31.5835	43.5079	243.967	193.046	9.66843
	2299.8	27.3939	37.3846	2074.2	23.8488	204.648
	16.1141	26.7493	17.7255	137.936	33.8395	9.66843
	17.4032	28.3607	9.66843	8.05703	13313.1	229.464
	10.9576	663.899	76.0583	50.9204	9.66843	8.05703
	387.059	25.7825	34.4841	20.3037	13.5358	11.2798
	9.66843	45.1193	58.9774	11.6021	463.118	82.8262
	11.2798	9.66843	47.6976	8.05703	11.2798	8.05703
	16.7586	92.1724	13.2135	11.6021	16.1141	23.5265
	358.699	12.8912	8.05703	20.626	31.9058	25.1379
	9.66843	19.0146	8.05703	1051.6	66.7122	12.2467
	120.533	12.8912	8.05703	8.05703	4740.11	74.4469
	178.544	711.596	472.142	34.4841	36.0955	44.1525
	61.5557	15.7918	130.846	13.5358	680.013	24.4934
	14.8249	20.3037	61.5557	395.439	19.3369	23.2042
	12.8912	18.37	243.967	17.4032	17.7255	12.8912
	8.05703	37.7069	18.0477	15.7918	11.2798	99.9071
	8.05703	106.03	12.8912	8.05703	8.05703	8.05703
	1720.98	16.1141	216.573	645.207	19.0146	9.66843
	216.573	340.329	165.33	8.05703	50.2758	26.7493
	11.2798	114.41	8.05703	74.1246	122.144	44.1525
	15.1472	8.05703	317.447	8.05703	8.05703	15.1472
	2215.68	8.05703	8.05703	1497.64	9.66843	40.2851
	8.05703	30.6167	9.66843	27.0716	14.8249	14.8249
	5346.32	34.4841	1123.47	11.2798	9223.04	902.709
	9.66843	45.1193	191.757	8.05703	9.66843	21.5928
	26.7493	9.66843	28.0384	1601.09	11.2798	37.0623
	13.2135	52.2095	88.6273	10.9576	22.5597	28.683
	2787.41	220.762	879.827	8.05703	26.7493	11.6021
	104.419	18.0477	601.376	3682.06	9.66843	27.3939
	772.508	28.683	95.3952	9.66843	52.5318	105.386
	90.2387	685.814	11.2798	8.05703	44.4748	20.626
	265.237	18.0477	916.889	8.05703	16.1141	9.66843
	742.535	254.602	28.0384	864.68	8.05703	12.569
	9.66843	18.0477	109.253	24.4934	80.248	390.605
	407.685	27.3939	117.633	9.66843	1685.21	11.2798
	15.1472	34.4841	12.8912	8.05703	132.135	43.1857
	182.733	9.66843	178.221	8.05703	28.0384	399.306
	44.1525	25.7825	50.9204	90.8832	8.05703	17.4032
	213.35	26.1048	9.66843	8.05703	14.5026	14.1804
	29.9721	81.8594	8.05703	11.2798	10.9576	23.2042
	37.7069	77.3474	145.349	13.5358	41.252	45.4416
	109.898	15.4695	16.4363	8.05703	2487.36	11.2798
	108.609	106.03	193.046	21.9151	136.003	9.66843
	8.05703	8.05703	1002.62	18.6923	31.2613	18.37
	1111.87	34.4841	56.3992	13076.2	13.2135	14.5026
	63.4894	533.697	9.66843	1099.62	1616.24	31.9058
	254.924	158.562	88.9496	9.66843	13.2135	71.5464
	26.1048	77.992	145.026	1619.46	8.05703	8.05703
	9.66843	11.2798	412.197	19.3369	2618.53	117.633
	182.411	135.036	9.66843	79549.6	3926.35	9.66843
	14035.7	275.873	161.785	185.634	58.6551	60.2665
	11.2798	22.5597	236.554	8.05703	1861.82	52.8541
	1869.87	27.0716	18.37	8.05703	28.3607	11.2798
	11.2798	11.2798	184.345	89.2718	95.0729	13.5358
	9.66843	9.66843	35.4509	1119.93	12.8912	2842.2
	109.253	24.4934	422.833	8.05703	17.0809	17.7255
	18.6923	61.5557	133.424	22.2374	86.049	72.5132
	297.465	76.0583	37.7069	9.66843	8.05703	7177.52
	21.2705	58.0106	277.484	1263.34	22.2374	11.2798
	164.686	12.569	406.074	34.8063	155.662	14.8249
	225.919	13.2135	68.3236	873.704	368.367	8.05703
	875.637	8.05703	245.578	11.6021	4254.43	112.476
	606.211	253.635	16.4363	11.6021	41.252	8.05703
	26.7493	9.66843	29.3276	6905.52	10.9576	8296.48
	64.7785	12.8912	29.3276	69.935	17.7255	20.626
	12.8912	113.443	26.427	4011.75	415.098	22.882
	142.448	88.305	162.752	2906.01	308.745	1136.69
	21.9151	29.6499	32.5504	28.0384	8.05703	22.5597
	11.2798	31.5835	8.05703	1000.04	167.586	703.539
	39.6406	115.054	9.66843	3620.18	38.6737	22.2374
	8.05703	8.05703	79.2811	67.3567	11.2798	88.6273
	26.7493	118.599	19.0146	8.05703	14.8249	8.05703
	18.37	16.7586	714.175	11.2798	8.05703	3727.82
	9.66843	8.05703	22.2374	25.7825	34.8063	31.9058
	665.833	35.7732	240.422	30.939	3469.03	14.5026
	62.2002	8.05703	105.708	373.846	8.05703	547.555
	370.623	17.7255	203.682	11.6021	100.552	1471.21
	8.05703	12.8912	157.918	93.1392	8.05703	11.6021
	2599.84	48.0199	278.451	1117.67	679.691	23.8488
	14.5026	12.8912	157.595	8.05703	58.0106	90.561
	8.05703	9.66843	14.8249	61.2334	87.3382	15.4695
	35.7732	23.8488	68.6459	4910.6	1642.02	9.66843
	39.9628	12.8912	34.1618	8.05703	15.1472	10110
	8.05703	11.2798	12.8912	2471.9	11.6021	29.0053
	35.1286	219.796	59.9443	52.5318	9.66843	39.9628
	9.66843	17.7255	47.6976	163.719	953.307	13.5358
	48.0199	197.881	507.593	8.05703	8.05703	19910.8
	375.135	19.0146	67.0344	304.878	785.077	729.322
	17.4032	205.938	9.66843	1285.58	11.2798	130.202
	8.05703	83.7931	253.957	5009.86	39.6406	64.4562
	891.752	185.312	52.5318	31.5835	8.05703	52.2095
	76.7029	8.05703	411.553	2686.53	45.7639	4748.81
	11.6021	16.4363	15.4695	12.8912	8.05703	12.8912
	1111.87	8.05703	8.05703	558.835	15.1472	65.7453
	14.5026	2920.19	9.66843	9.66843	255.891	275.55
	13.2135	22.2374	8.05703	29.6499	16.1141	665.833
	61.5557	9.66843	389.96	9.66843	850.177	14.5026
	11.6021	256.858	160.496	15.1472	8.05703	40.2851
	13.8581	19.6591	197.236	96.362	20.9483	25.7825
	7854.31	11.2798	22.5597	9.66843	8.05703	8.05703
	8.05703	78.9588	43.8302	15.7918	46.7307	15.1472
	805.058	53.8209	1558.87	11.2798	8.05703	20.9483
	88.6273	177.255	34.4841	35.1286	8.05703	11.2798
	199.17	16.7586	388.349	23.2042	68.3236	42.8634
	8.05703	18.0477	215.928	40.9297	56.7215	15.4695
	95.3952	8.05703	383.192	9.66843	9.66843	8.05703
	24.4934	24.8156	88.6273	18.37	80.8925	262.659
	35.4509	73.1578	1565.32	292.953	368.689	18.37
	8.05703	24.1711	362.566	19940.5	9.66843	29.3276
	23.5265	18.37	204.326	21.2705	43.1857	79.6034
	11.2798	20.626	661.321	42.2188	9.66843	3838.69
	9.66843	15.1472	28.3607	32.8727	127.946	8.05703
	74.1246	35.1286	95.0729	40.2851	1199.85	19.0146
	20.9483	41.252	8.05703	76.0583	638.439	54.7878
	1295.89	18.37	18.6923	8.05703	12.8912	8.05703
	541.11	24.4934	8.05703	559.158	22.5597	11.2798
	2354.91	15.1472	202.715	140.837	25.1379	18.0477
	26.427	15.4695	393.183	14.5026	87.0159	9.66843
	15.4695	17.7255	527.574	19.9814	21.9151	382.225
	9.66843	18.6923	9.66843	5151.98	8.05703	139.548
	14.5026	12.569	12.8912	8.05703	143.737	9.66843
	12.2467	22.882	15.4695	17.0809	12.8912	9.66843
	9.66843	8.05703	9.66843	22.882	41.8965	11.2798
	271.683	35.7732	69.6127	19.6591	14.5026	303.589
	1400.31	413.164	296.499	4828.09	10.9576	2811.9
	22.2374	11.2798	8.05703	8.05703	612.978	32.8727
	98.618	16.4363	113.121	144.704	8.05703	31.2613
	15.4695	38.0292	91.8501	24.4934	1214.03	8.05703
	20.3037	23.5265	8.05703	166.619	8.05703	226.886
	23.8488	54.7878	57.0437	12.8912	155.339	30.6167
	46.4085	298.754	772.83	11.2798	98.618	11.2798
	24.8156	13.2135	8.05703	9.66843	2997.54	120.211
	8.05703	27.3939	173.065	14.5026	865.969	8.05703
	859.523	25.1379	16.1141	18.37	1473.15	12.2467
	494.057	16.1141	258.469	1279.46	16343.2	104.097
	8.05703	35.7732	199.17	11.2798	22532	39.3183
	10.9576	23.8488	239.133	11.2798	67.0344	9.66843
	16857.6	8.05703	1376.78	9.66843	8.05703	5706.63
	8.05703	120.855	205.938	11.2798	2456.1	47.053
	15.1472	206.26	24.8156	248.479	11.2798	133.747
	12.8912	27.3939	61.2334	8.05703	14.1804	3094.86
	505.014	8.05703	19.9814	259.114	8.05703	33.1949
	9.66843	134.391	8.05703	238.488	35.7732	95.0729
	34.8063	11.6021	62.2002	8.05703	24.4934	46.7307
	20.3037	61.878	750.592	8.05703	36.4178	137.614
	9.66843	24.4934	85.4045	36.74	12.8912	13.5358
	176.288	8.05703	26.1048	2109.01	31.2613	8.05703
	14.8249	756.071	244.611	23689.9	8.05703	3605.36
	272.972	108.609	86.3713	8.05703	21.9151	22.5597
	14.5026	16.4363	8.05703	42.8634	16.7586	41.8965
	160.496	10.9576	173.709	30.2944	52.2095	11.2798
	53.1764	26.1048	27.0716	23287.7	24.1711	8.05703
	1654.59	21.5928	179.833	21.9151	9.66843	24.1711
	277.162	1258.51	20.626	220.118	14.5026	317.769
	5114.28	13.2135	25.7825	16.7586	63.1671	120.211
	9.66843	8.05703	56.3992	107.32	826.651	286.186
	15.1472	20.9483	354.187	14.5026	531.764	8.05703
	2095.79	13.8581	381.903	30.939	32.8727	8.05703
	8.05703	98.618	9.66843	15.1472	522.74	6627.39
	21.2705	34.1618	377.069	36.0955	209.805	9.66843
	9.66843	58.0106	72.1909	9950.1	209.805	8.05703
	24.1711	57.6883	16.1141	289.086	14.5026	9.66843
	8.05703	57.366	99.9071	70.5795	12.8912	119.244
	9.66843	1946.9	137.614	146.96	8.05703	6285.77
	10673.6	8.05703	12.2467	1791.88	33.5172	11.2798
	176.61	31.2613	3486.11	8.05703	8.05703	2902.46
	8.05703	21.2705	38.0292	22.882	937.193	12.8912
	80.5703	8.05703	110.865	44.4748	18912.7	9.66843
	81.2148	27.3939	28.0384	8.05703	16.7586	12.8912
	14.8249	11.2798	172.098	318.091	8.05703	1234.98
	1070.94	34.4841	209.16	18.37	16.7586	855.656
	49.6313	81.5371	1563.06	11.2798	31.2613	8.05703
	26.427	45.4416	102.808	11.2798	32.2281	2404.86
	20.626	51.2427	75.0915	314.869	29.6499	8.05703
	15.4695	29.3276	159.851	23.8488	11987.2	44.4748
	313.579	46.0862	258.469	9.66843	29.3276	9.66843
	216.895	19.3369	134.713	8.05703	1281.71	18.37
	57.366	24.8156	13.2135	12.8912	9.66843	22.5597
	185.312	30.6167	323.57	1211.45	50.9204	57.366
	17.4032	29.3276	267.171	23.2042	3770.04	8.05703
	29.0053	78.6366	292.309	921.401	49.309	9.66843
	43.8302	13.2135	134.391	8.05703	399.306	21.9151
	37.7069	16.1141	96.0397	890.785	10.9576	7872.36
	190.79	12.2467	13.5358	199.17	232.687	11.2798
	12.569	25.7825	118.277	16.1141	9.66843	9.66843
	92.4946	2304.95	81.2148	11.2798	33.8395	25.4602
	206.582	19.3369	21.5928	42.8634	961.042	11.6021
	233.976	65.1008	13.2135	8.05703	41.5742	39.3183
	29.3276	817.305	250.412	8.05703	31.5835	8.05703
	145.349	68.0013	133.747	166.942	11.2798	241.388
	104.741	55.1101	79.9257	13.5358	10528.6	37.0623
	2454.17	34.1618	133.102	72.8355	14.8249	21.5928
	16.1141	38.0292	73.4801	255.569	9.66843	108.931
	24.8156	54.7878	22.2374	26.427	410.908	13.5358
	33.8395	8.05703	161.463	21.2705	9.66843	134.713
	166.297	12.8912	8.05703	21.9151	9.66843	8.05703
	35.4509	33.1949	9.66843	38.3514	48.6644	152.117
	12.569	11.6021	203.359	9.66843	8.05703	8.05703
	14.1804	57.0437	65.1008	8.05703	108.286	81.8594
	539.821	46.7307	113.765	8.05703	520.162	12.8912
	9.66843	9.66843	14.1804	45.4416	817.305	21.9151
	6925.17	9.66843	52.5318	153.083	19.0146	14.5026
	231.398	11.6021	93.4615	11.2798	8.05703	16.1141
	157.273	58.6551	15.1472	51.2427	518.872	25.1379
	36.4178	12.8912	183.378	13.2135	779.275	67.679
	45.1193	9.66843	214.961	14302.8	15.1472	11.2798
	1252.38	35.1286	34.4841	8.05703	21.2705	11.2798
	24.8156	26.427	203.682	603.955	16.4363	8.05703
	8.05703	22.5597	333.883	50.9204	35.4509	16.7586
	15.7918	8.05703	45.7639	482.132	8.05703	17.4032
	426.055	45.7639	265.882	9.66843	16.7586	177.255
	125.367	16.1141	250.09	15.1472	26.427	8452.14
	1828.94	218.829	8.05703	11.2798	43.1857	187.89
	8.05703	9.66843	9.66843	93.1392	9.66843	8.05703
	1688.43	14.8249	17.7255	12.8912	330.016	379.325
	684.525	51.565	165.975	326.793	9.66843	17262
	290.697	8.05703	26.1048	15.4695	32.5504	100.552
	608.467	33.5172	160.174	12.8912	9.66843	8.05703
	9.66843	26.427	180.155	11.2798	13.8581	13.2135
	11.2798	19.3369	60.9111	11.2798	8.05703	24.4934
	161.463	155.662	11.2798	107.642	564.636	27.0716
	8.05703	55.4323	69.935	13.2135	8.05703	8.05703
	78.3143	8.05703	23.8488	10.9576	114.41	25.4602
	12.569	13.2135	53.8209	9.66843	9.66843	13.2135
	11.2798	19.3369	9.66843	13.2135	8.05703	8.05703
	159.851	33.5172	25.7825	18.37	8.05703	8.05703
	16.4363	205.293	146.96	113.443	248.479	9.66843
	338.395	11.2798	42.8634	117.955	9.66843	1173.43
	25.4602	67.3567	8.05703	17.0809	8.05703	17.7255
	9.66843	15.7918	13.2135	4270.22	576.561	73.4801
	23.2042	23.5265	151.472	2412.27	557.546	80.8925
	4459.4	9.66843	25.1379	8.05703	26.1048	9.66843
	12.8912	27.3939	272.005	2060.66	3216.36	9.66843
	12.8912	14.5026	654.23	1699.07	204.326	9.66843
	16.7586	9.66843	689.037	20711.4	285.541	14.1804
	15.4695	30.6167	29.0053	11.6021	95.3952	47.6976
	11.2798	14.5026	14.8249	129.879	22.5597	935.582
	12.569	22.882	140.515	3410.38	24.4934	1266.24
	5022.75	230.431	197.236	351.286	9.66843	20.3037
	466.663	15.7918	8.05703	34.8063	8.05703	8.05703
	306.812	14.5026	74.4469	3013.01	32.2281	8.05703
	8.05703	26.427	14.5026	4928.64	8.05703	28.0384
	9.66843	30.2944	214.317	8.05703	20.3037	9.66843
	56.3992	8.05703	8.05703	9.66843	360.955	40.9297
	17.0809	27.3939	25.1379	8090.22	8.05703	14.8249
	121.5	944.928	8.05703	8835.98	18.37	48.9867
	1451.55	15.7918	80.248	41.5742	185.634	9.66843
	65.7453	60.2665	39.6406	49.309	8.05703	8.05703
	1096.4	8.05703	115.377	15.4695	8.05703	8.05703
	93.7838	48.9867	81.5371	9139.24	11.2798	9.66843
	36.0955	9.66843	11.2798	480.843	984.246	9.66843
	31.2613	36.0955	72.1909	8.05703	601.054	9.66843
	390.282	18.37	11.2798	63.8116	8.05703	87.9827
	61.2334	9.66843	68.9681	77.3474	4481.96	8.05703
	23.2042	37.7069	587.196	9.66843	29.6499	22991.2
	16.7586	79.9257	11.2798	8.05703	48.0199	12.569
	112.154	11.2798	79.9257	42.5411	73.1578	912.055
	3571.52	56.3992	48.3422	226.564	8.05703	8.05703
	8.05703	211.739	841.476	2520.24	12.8912	3096.48
	205.293	24.1711	515.327	548.522	12601.5	66.0676
	22.5597	36.4178	31.2613	415.742	11.2798	8.05703
	136.969	34.8063	462.796	9.66843	12.8912	19.6591
	802.802	50.9204	39.9628	9.66843	232.042	8.05703
	8.05703	442.814	234.943	11.2798	9.66843	181.766
	38.3514	31.2613	141.159	1195.66	191.435	8.05703
	79.6034	51.8872	16.7586	98.9403	75.736	830.84
	19.3369	128.59	852.433	12.8912	12.8912	39.9628
	14.8249	22.2374	65.423	821.172	42.2188	280.062
	8.05703	66.0676	316.802	45.1193	14.8249	2852.19
	11.2798	24.8156	178.221	8375.12	2164.44	8.05703
	585.907	22.882	258.147	11.2798	8.05703	9.66843
	364.178	11.2798	20.9483	11.6021	11.2798	20.626
	420.577	25.4602	8.05703	18.0477	35.1286	48.0199
	2749.7	30.6167	209.805	8.05703	8.05703	2062.28
	8.05703	9.66843	152.439	11.2798	32.2281	20.626
	17.0809	9.66843	173.387	18986.9	11.2798	8.05703
	1391.93	188.212	105.386	15.7918	36.74	11.2798
	2707.8	8.05703	28.3607	24.4934	15.4695	57.0437
	223.663	24.4934	48.9867	477.298	84.1153	15.1472
	1570.48	36.74	821.817	11.2798	15.1472	120.211
	1543.73	8.05703	88.6273	597.509	56.0769	1040.32
	18.6923	10.9576	22.882	369.334	8.05703	11.6021
	50.2758	16.4363	16.7586	1469.92	13.5358	8.05703
	8.05703	8.05703	16.4363	87.6604	11.2798	8.05703
	18.37	38.996	18.6923	15669.3	28.3607	30.2944
	8.05703	26.427	130.524	15.4695	8.05703	1966.24
	333.561	81.8594	60.5888	2738.1	8400.58	8.05703
	19.6591	25.4602	19.6591	29.3276	142.448	266.204
	9.66843	79.6034	17.0809	29.6499	14.1804	470.53
	121.5	35.7732	55.4323	18.6923	8.05703	30.939
	1841.84	28.0384	67.0344	39.6406	1286.22	133.424
	18.6923	25.1379	9.66843	8.05703	11.2798	9.66843
	9.66843	36.74	63.1671	14.8249	65.423	18.37
	11.2798	56.3992	30.6167	30.2944	44.4748	3671.75
	9.66843	9.66843	230.753	9.66843	127.301	30.6167
	78.3143	13.2135	38.6737	1206.3	12.569	53.1764
	76.0583	8.05703	686.136	27.7162	64.7785	11535.4
	59.2997	8.05703	193.046	1341.98	75.4138	211.416
	83.1485	9.66843	693.549	1280.42	15.4695	91.8501
	225.597	14.1804	1299.44	44.7971	24.1711	17.7255
	8.05703	16.1141	64.1339	31475.9	30.939	26.7493
	11.6021	106.675	107.32	283.607	292.631	865.002
	160.818	15.1472	11.2798	483.099	14.5026	468.597
	8.05703	8.05703	8.05703	6136.23	11.2798	15.4695
	194.013	285.541	40.6074	11.2798	172.743	8.05703
	12.8912	68.3236	141.804	700.317	1141.52	33.5172
	8.05703	43.1857	374.168	260.725	9.66843	1818.63
	17.7255	26.1048	8.05703	45.7639	19.6591	23.8488
	14.1804	11.2798	9.66843	9.66843	9.66843	28.3607
	18.6923	22.882	25.7825	49795	14.5026	12201.6
	338.073	8.05703	24.8156	11.2798	11.2798	121.822
	11.6021	16.1141	278.129	28966	31.2613	14.8249
	11.2798	16.4363	9.66843	8.05703	12.8912	1271.08
	537.565	66.3899	26.427	69.6127	29.6499	50.2758
	8.05703	38.996	165.975	11.6021	14.8249	848.888
	11.2798	8.05703	29.9721	8.05703	27.3939	9.66843
	12.8912	53.4986	642.628	8.05703	939.771	15.7918
	565.925	102.808	9.66843	9.66843	21659.9	17.4032
	2525.39	8.05703	8.05703	8.05703	7699.62	16.7586
	111.832	34.8063	114.087	31.2613	53.1764	23.8488
	72.8355	78.3143	35.4509	9332.61	8326.13	2042.94
	290.053	154.05	11.2798	23.2042	15.4695	21.2705
	5382.42	8.05703	14.8249	37.3846	431.534	27.0716
	8.05703	114.087	143.093	9996.83	15.4695	8.05703
	78.9588	16.1141	191.757	22.882	212.383	25.4602
	11.6021	9.66843	95.7175	67.679	123.434	15.7918
	92.4946	28.683	12.8912	15.4695	19.6591	16.1141
	18.0477	8.05703	70.5795	8.05703	34.4841	9.66843
	405.43	33.5172	19.0146	8.05703	8.05703	11.6021
	51.8872	59.9443	31.9058	3534.46	23.2042	15.1472
	9.66843	193.369	163.719	130.524	139.548	415.098
	34.8063	75.736	45.1193	8.05703	9.66843	46436.8
	22.2374	20.9483	195.947	8.05703	8.05703	1428.35
	831.163	15.4695	857.912	8475.35	24.1711	9.66843
	9.66843	29.3276	29.3276	248.156	69.2904	124.078
	8.05703	18.6923	13.2135	64.1339	8.05703	127.301
	8.05703	48.3422	57.0437	14.5026	35.7732	14.8249
	9.66843	11.2798	12.569	17543.7	8.05703	9.66843
	9.66843	14.1804	166.619	1530.83	8.05703	8.05703
	30.6167	55.1101	45.7639	1958.5	345.808	9.66843
	11.6021	17.0809	62.5225	2157.03	182.733	29.9721
	15.1472	9.66843	330.66	8.05703	8.05703	11.2798
	25.4602	8.05703	543.688	1834.42	8.05703	8.05703
	2331.38	21.2705	9.66843	383.514	194.658	116.343
	9.66843	8.05703	26.427	595.575	8.05703	13.5358
	208.194	29.0053	354.187	16.7586	8.05703	12.8912
	17.7255	8.05703	377.391	20.9483	12.8912	173.709
	1458.97	23.8488	134.391	29.3276	11.6021	135.358
	8.05703	61.878	29.9721	59.622	17.4032	8.05703
	234.298	38.6737	348.063	43.8302	532.73	13.2135
	28.0384	16.1141	262.337	16.4363	35.4509	225.597
	11.6021	11.2798	141.481	9.66843	43.8302	165.975
	117.633	24.4934	434.757	160.174	23.2042	27.0716
	388.671	17.0809	14.5026	11.2798	19.6591	31.2613
	16.4363	34.8063	20.9483	37.0623	6338.62	8.05703
	608.467	19.3369	38.0292	28.3607	11.2798	9.66843
	8.05703	98.618	110.22	11.2798	1790.59	33.1949
	20.9483	11.2798	239.455	9.66843	13841.6	8.05703
	56.3992	307.456	29.0053	15.1472	20.9483	233.976
	8.05703	8.05703	44.1525	1523.1	2759.69	17.7255
	934.615	9.66843	194.335	13.5358	11.6021	3676.26
	9.66843	57.366	187.568	9.66843	675.823	8.05703
	103.13	308.745	8.05703	12.8912	8.05703	35.1286
	885.628	16.4363	13.2135	8.05703	1762.55	223.985
	128.268	59.2997	145.993	20.626	9.66843	39.3183
	9.66843	20.626	206.904	14.8249	86.049	68.6459
	12.569	114.087	16.4363	9.66843	14.8249	58.3329
	15.1472	9.66843	11.2798	43.5079	15802.1	310.034
	19.0146	86.3713	374.491	3884.45	8.05703	8.05703
	23.5265	9.66843	28.3607	42.5411	8.05703	9.66843
	38.996	77.0252	505.981	9.66843	12.8912	9.66843
	400.273	41.252	554.968	8.05703	90.2387	15.1472
	9.66843	31.5835	9.66843	14.8249	56.0769	9.66843
	24.8156	11.2798	8.05703	6113.67	11.2798	17.0809
	13.2135	418.321	8.05703	4928.97	8.05703	12.8912
	487.933	34.8063	233.331	1700.35	17.4032	40.6074
	512.105	12.569	8.05703	13.2135	8.05703	102.163
	1203.4	17.4032	449.582	8.05703	16.4363	129.879
	116.021	8.05703	17.4032	2818.03	25.4602	35.1286
	18.0477	53.8209	847.277	9.66843	16.4363	48.9867
	25.1379	13.2135	304.878	16.4363	8.05703	429.278
	34.1618	37.7069	8.05703	11.2798	12.8912	12.8912
	14.5026	9.66843	17.7255	28.3607	8.05703	82.5039
	545.622	79.9257	535.631	15.4695	11.2798	14.8249
	294.243	13.5358	11.2798	126.334	22.5597	19.3369
	60.5888	12.8912	12.8912	11.6021	8.05703	9.66843
	16.4363	8.05703	44.1525	8.05703	201.426	8.05703
	73.8023	9.66843	157.595	2710.38	11.2798	11.2798
	11.6021	12.569	187.89	13.5358	22.882	20.626
	28.3607	11.2798	51.2427	19.0146	20.9483	20.9483
	870.803	53.8209	16.1141	9.66843	9.66843	11.2798
	28.683	20.3037	166.297	238.81	99.9071	18.6923
	146.316	401.884	13.5358	12730.1	18.0477	31.9058
	661.643	48.6644	52.2095	31.9058	1143.78	14.8249
	8.05703	27.7162	728.677	236.554	27.7162	25.7825
	39.9628	18.0477	911.088	58.3329	11.2798	17.4032
	55.7546	243.644	199.17	13.2135	17.4032	28.3607
	17.4032	35.1286	335.817	248.156	8.05703	38.996
	14.5026	22.882	183.378	13664.1	9.66843	27.7162
	8.05703	9.66843	719.976	32.2281	8.05703	42.8634
	95.3952	17.4032	46.0862	9.66843	11.2798	1250.77
	5404.33	8.05703	11.2798	1956.57	16.4363	9.66843
	8.05703	68.9681	593.319	11.2798	8.05703	22.882
	12.8912	176.288	15.7918	15.7918	3853.84	14.8249
	11.6021	11.2798	21.9151	46.4085	9.66843	8.05703
	8.05703	27.0716	340.651	15.4695	50.2758	53.1764
	14.5026	8.05703	14.5026	5423.67	9.66843	24.8156
	29.6499	15.7918	864.358	11.2798	11.2798	9413.83
	50.9204	14.8249	28.0384	33.5172	21.2705	35.7732
	12.8912	36.0955	8.05703	8.05703	3363.65	8.05703
	50.2758	89.9164	12.8912	1206.94	9.66843	22.882
	48.6644	8.05703	997.782	8.05703	18069	88.6273
	8.05703	280.384	341.618	23.8488	115.377	30.939
	45.4416	45.4416	258.792	8.05703	15.1472	9.66843
	14.1804	146.638	124.078	47.053	8.05703	331.305
	2467.38	17.0809	29.0053	3014.29	11.2798	143.415
	4212.21	8.05703	8.05703	19.0146	12.8912	8.05703
	346.13	24.8156	57.366	11199.9	70.9018	108.931
	233.009	17.7255	487.611	369.334	9.66843	25.4602
	2684.28	8.05703	241.066	176.932	9.66843	42.5411
	309.067	11.6021	98.9403	524.673	14.5026	8.05703
	1667.16	34.8063	156.306	11.6021	8.05703	11.2798
	9.66843	27.7162	8.05703	8.05703	537.242	58919.7
	1830.56	311.001	3366.55	9.66843	359.666	33.5172
	44.4748	8.05703	8.05703	7888.47	23.2042	22.5597
	213.35	16.1141	819.561	142.126	207.227	13.2135
	8.05703	26.1048	200.459	214.961	1784.15	32.2281
	8.05703	25.1379	157.595	4899.64	8.05703	12.8912
	39.3183	14.1804	224.308	29.0053	11672.1	28.0384
	417.354	19.0146	20.9483	8.05703	25.7825	8.05703
	279.418	8.05703	186.601	9.66843	21.2705	1539.54
	18.37	1458.32	32.5504	12.8912	8.05703	30.939
	66.7122	17.7255	33.5172	58.0106	24.1711	15.4695
	37.7069	15.1472	61.878	11.2798	8.05703	41.5742
	22.882	16.4363	169.842	28.3607	77.6697	14.5026
	222.374	369.334	28.3607	153.406	8.05703	25.1379
	8.05703	9.66843	58.3329	8.05703	9.66843	40.2851
	2706.19	11.2798	56.7215	22.5597	9.66843	12.8912
	17.0809	15.4695	9.66843	1307.17	16161.7	86.049
	8.05703	8.05703	21.9151	41.252	11.2798	1118.32
	9.66843	26.427	11.6021	322.926	18.6923	5032.74
	2072.59	28.3607	123.111	8.05703	25313.6	33.1949
	590.741	15.4695	32.2281	14.5026	204.648	8.05703
	117.633	32.2281	22.2374	5768.83	9.66843	13.5358
	17.0809	40.6074	168.553	105.064	13.5358	8.05703
	654.23	40.9297	62.5225	36.0955	8.05703	42.2188
	28.3607	12.8912	8.05703	16.7586	213.995	22.882
	78.3143	22.5597	783.465	72.1909	68.3236	29.6499
	8.05703	22.2374	11.2798	22871.6	9.66843	28.683
	184.989	81.5371	8.05703	8.05703	1922.73	34.4841
	9.66843	56.0769	17.0809	62.5225	17.0809	30.6167
	529.83	17.0809	93.4615	29.9721	8.05703	11.2798
	36.0955	32.5504	275.228	11.6021	3040.4	103.13
	8.05703	27.7162	24.8156	251.057	25.7825	84.7599
	8.05703	11.6021	551.423	114.732	8.05703	4194.81
	11.2798	132.135	8.05703	2628.85	72.1909	852.111
	8.05703	215.928	26.7493	37.3846	109.253	9.66843
	2005.88	24.1711	363.211	4769.76	642.306	77.0252
	268.782	397.05	211.094	1264.31	9.66843	792.811
	3169.63	8.05703	288.119	25701.3	80.8925	48513.6
	2351.36	26.7493	9.66843	14.8249	21.5928	11.6021
	20.9483	18.6923	9.66843	440.236	40.2851	16.7586
	44.4748	24.8156	8.05703	113.765	11.2798	35.7732
	24.1711	29.0053	390.927	1722.59	9.66843	40.2851
	35.4509	8.05703	169.52	11.6021	22.2374	12.8912
	76.3806	35.1286	101.196	21.9151	721.909	2927.6
	8.05703	74.7692	467.307	8.05703	750.592	1006.81
	97.6511	2295.61	12.8912	11.2798	9663.27	8.05703
	9.66843	9.66843	56.0769	13.2135	30.6167	19.3369
	665.51	61.878	8.05703	8.05703	14.5026	16.1141
	559.802	23.8488	208.516	12.8912	329.049	14.8249
	383.837	300.688	14.5026	16.7586	9.66843	34.4841
	9.66843	33.5172	583.651	114.087	1619.78	8.05703
	16.7586	18.6923	45.4416	8.05703	55566.7	1710.35
	1766.1	212.705	8.05703	29267.6	118.599	644.562
	1138.62	8.05703	480.521	4180.31	11.2798	145.993
	1750.95	25.7825	302.944	29.9721	10.9576	2649.47
	139.87	9.66843	14.5026	33.8395	22.882	8.05703
	26.427	15.1472	540.788	10750.3	9.66843	49.9536
	11.2798	13.2135	29.9721	1535.35	335.172	17.7255
	255.247	9.66843	46.7307	1531.8	8.05703	9.66843
	1093.18	11.6021	49.309	11.2798	8.05703	9.66843
	8.05703	22.2374	119.566	74.7692	9.66843	8.05703
	8.05703	81.5371	11.6021	112.476	8.05703	16.1141
	33.8395	11.6021	382.225	4172.57	251.701	8.05703
	63.1671	38.996	198.203	1355.19	9.66843	9.66843
	58.6551	13.5358	21.2705	113.765	21624.7	13.2135
	206.904	76.7029	14.1804	16410.2	29.0053	970.71
	9.66843	1339.4	197.558	84.7599	766.384	9.66843
	7765.68	19.6591	12.8912	1876.64	70.5795	2407.44
	26.7493	105.386	20.626	19.0146	10.9576	8.05703
	8.05703	36.4178	83.1485	8.05703	8.05703	1119.28
	11.2798	36.0955	168.231	15.1472	254.924	9.66843
	12.569	217.217	21.9151	22.882	8.05703	8.05703
	41.252	20.9483	44.7971	92.4946	20.9483	46.7307
	12.8912	20.3037	797.968	5352.77	30.939	8.05703
	31.2613	8.05703	420.899	23.2042	8.05703	1822.82
	9.66843	12.8912	96.362	31.9058	15699.9	475.042
	133.102	8.05703	19.3369	9.66843	65.7453	40.6074
	2508.64	8.05703	87.0159	8.05703	248.156	49.9536
	9.66843	8.05703	9.66843	18.6923	8.05703	11.2798
	289.731	13.2135	21.2705	8.05703	33.5172	409.619
	1102.52	8.05703	15.7918	12054.6	737.379	9.66843
	9.66843	15.4695	509.526	2775.16	9.66843	16.4363
	502.436	8.05703	150.828	1129.27	8.05703	11.2798
	18.37	31.9058	493.734	8.05703	8.05703	160.496
	98.618	38.6737	189.824	9.66843	21.2705	25.1379
	30.2944	206.582	33.5172	16.4363	15.1472	38.3514
	13.2135	37.0623	133.424	14.5026	8.05703	28.683
	3211.53	102.485	204.648	24.8156	12.8912	2100.31
	309.067	21.5928	2039.72	12.8912	21.5928	6083.05
	64.4562	9.66843	8.05703	9348.08	8.05703	482.455
	61.878	68.3236	416.709	786.366	9.66843	28.683
	11.6021	14.1804	100.552	12.8912	122.789	11.2798
	187.89	9.66843	9.66843	204.004	191.757	13.2135
	140.515	8.05703	47.3753	17.4032	22.5597	11.2798
	210.772	22.5597	34.4841	11.2798	11.6021	9.66843
	71.8687	41.252	11.2798	34.1618	17.7255	9.66843
	1644.6	8.05703	8.05703	9.66843	8.05703	18.37
	532.086	111.187	644.24	9.66843	594.608	13878.1
	8.05703	32.5504	62.5225	19.3369	344.518	26.427
	42.5411	68.9681	14.5026	33.5172	8.05703	22.882
	1003.91	34.8063	94.4283	15.7918	17.0809	3781.32
	747.692	76.0583	43.8302	9824.09	11.2798	9.66843
	8076.36	26.7493	31.2613	8.05703	627.159	62.2002
	14.8249	22.882	39.9628	8.05703	22.882	8.05703
	16.4363	83.1485	16.7586	11.2798	23.2042	177.899
	30.2944	11.6021	160.818	45.4416	37.3846	3147.72
	761.872	159.529	19.0146	8.05703	1892.76	73.4801
	268.782	44.1525	50.2758	23.5265	8.05703	1200.5
	23.2042	31.9058	20.3037	13.5358	8.05703	44.1525
	638.116	9.66843	577.205	183.7	9.66843	82.8262
	14.8249	32.2281	15.1472	23.5265	8.05703	48.0199
	330.338	37.3846	83.1485	26.7493	14.1804	12.8912
	15.7918	38.996	169.842	25.4602	8.05703	8.05703
	9.66843	8.05703	14.8249	63.1671	30.6167	14.5026
	145.671	14.5026	8.05703	1574.99	21.9151	11.2798
	8.05703	64.1339	517.583	3498.36	34691	8.05703
	9.66843	316.802	9.66843	13.2135	1150.54	8.05703
	239.455	56.7215	52.5318	73.1578	29.6499	12.8912
	30.6167	14.8249	17.7255	34.8063	12.8912	212.383
	257.18	56.0769	385.77	12.2467	71.5464	8.05703
	63.8116	55.4323	19.3369	3482.89	295.209	9.66843
	477.943	28.683	27.7162	9054.48	8.05703	17.4032
	317.447	44.4748	28.3607	47.053	63.8116	109.898
	11.6021	16.7586	14.1804	18.6923	12738.2	33791.5
	21.5928	11.2798	30.6167	18.37	414.131	12.8912
	5693.74	38.6737	8.05703	206.904	13.2135	49.6313
	234.943	7783.73	20.626	486.967	48.6644	54.7878
	668.733	38.3514	84.4376	20.9483	11.2798	9.66843
	87.9827	8.05703	175.321	96.0397	9.66843	25.1379
	255.569	15.1472	152.439	11.2798	618.135	330.983
	27.0716	12.8912	8.05703	8.05703	13.2135	80.5703
	11.2798	2791.92	38.996	135.036	15.1472	1918.54
	1854.08	12.8912	216.895	9.66843	86.049	33.1949
	258.792	21.5928	8.05703	42.2188	19.0146	44.1525
	52.8541	54.4655	8.05703	11.2798	165.975	8.05703
	8.05703	37.3846	3535.74	23.2042	132.78	4052.68
	603.955	152.117	116.343	542.399	621.358	4820.68
	164.041	9.66843	1588.52	11.2798	71.2241	15.1472
	13.8581	21.9151	254.924	26.7493	8.05703	34.4841
	453.449	9.66843	11.2798	2406.47	8.05703	22.2374
	16.4363	22.5597	8.05703	8.05703	1972.68	958.141
	3053.29	42.2188	212.705	14.5026	218.829	8.05703
	72.5132	29.0053	262.014	9.66843	12.569	11.6021
	36.4178	47.053	28.3607	21.2705	14.5026	8.05703
	577.85	27.7162	313.902	183.378	55.7546	90.561
	11.2798	368.367	23.2042	262.014	18.6923	9.66843
	8.05703	34.1618	644.24	8.05703	8.05703	32.2281
	11.2798	8.05703	202.715	16739.9	128.912	22.2374
	1078.03	17.0809	93.4615	9.66843	869.192	567.859
	50.5981	8.05703	1262.05	8.05703	8.05703	20.3037
	57.0437	24.4934	452.805	56.0769	918.179	8.05703
	154.695	15.1472	8.05703	8.05703	102.808	8.05703
	22.2374	20.3037	9.66843	12.8912	11.2798	16.7586
	1034.84	9.66843	8.05703	9.66843	22.5597	3554.44
	47.6976	8.05703	1373.56	684.525	969.421	8.05703
	166.942	8.05703	100.874	18.6923	37.7069	2427.1
	129.557	51.2427	115.377	14.5026	8.05703	13.2135
	29.0053	14.5026	85.4045	11.2798	12.8912	1789.63
	11.2798	59.2997	8.05703	8.05703	25.7825	2386.17
	15.4695	33.1949	327.115	16.4363	8.05703	9.66843
	8.05703	8.05703	22.882	25.4602	611.367	1128.63
	11.2798	484.066	55.4323	9.66843	31.2613	35.7732
	3770.04	331.627	8.05703	3309.18	37.0623	813.115
	3624.05	40.2851	9.66843	9.66843	146.96	8.05703
	24.1711	27.0716	174.999	11.2798	14.5026	201.103
	365.467	35.1286	804.091	42.8634	9.66843	12.8912
	12.569	8.05703	185.956	35.7732	11.6021	73.8023
	16.4363	33.8395	44.4748	11.2798	8.05703	21.5928
	205.293	60.2665	8.05703	44.1525	8.05703	8.05703
	17.4032	68.9681	528.219	22.2374	401.884	40.9297
	11.6021	20.626	268.782	8.05703	8.05703	8.05703
	52.2095	25.1379	22.882	8.05703	17.0809	16.4363
	25.4602	29.9721	319.058	24.4934	97.0066	8.05703
	8.05703	22.882	77.6697	8.05703	8.05703	61127.7
	29.9721	8.05703	262.337	12.8912	8.05703	28.3607
	1186.64	9.66843	26.7493	10.9576	14.5026	8.05703
	49.309	34.8063	91.8501	21.2705	18.37	8.05703
	12.8912	8.05703	8.05703	11.2798	19.6591	15.1472
	23.2042	56.0769	44.4748	548.845	11.2798	23.5265
	181.444	19.0146	151.472	95.3952	23.2042	19.3369
	304.878	9.66843	19.9814	9.66843	9.66843	8.05703
	528.863	29.3276	44.4748	18.6923	9.66843	496.957
	523.384	73.8023	3295.97	8.05703	16787.9	12.8912
	8.05703	164.686	672.923	355.476	15.1472	604.277
	33.1949	11.2798	33.1949	8.05703	14928.4	31.5835
	8.05703	29.6499	1544.69	90.2387	12.569	17.0809
	1422.87	53.4986	9.66843	22.2374	11.2798	11.2798
	899.809	9.66843	175.965	25.4602	459.573	3635.01
	609.433	21.9151	68.3236	9.66843	128.59	9.66843
	12.8912	11.2798	138.903	10858.3	12.8912	63.8116
	1174.39	1210.81	9.66843	33.1949	14.8249	836.641
	247.512	19.6591	58.9774	10457.4	3487.4	16.4363
	2260.8	8.05703	32.2281	12275.4	12.8912	43.5079
	52.8541	15.4695	19.6591	1786.4	13.5358	61.878
	15.4695	83.4708	232.687	11.6021	18.6923	50.5981
	9.66843	9.66843	254.602	12.8912	89.5941	32.8727
	462.473	79.2811	8.05703	108.931	12.8912	16.7586
	21.9151	8.05703	43.8302	101.841	81.5371	11295.3
	11.2798	98.618	98.2957	955.241	9.66843	66304.8
	12.8912	19.3369	27.7162	24.1711	25.7825	237.521
	38.996	210.449	190.146	273.617	8.05703	43.5079
	11.2798	8.05703	15.1472	1419.33	9.66843	8.05703
	31.9058	41.5742	24.8156	8.05703	11.2798	13.8581
	9.66843	59.9443	30.2944	1445.11	1730	11.6021
	8.05703	85.0822	114.087	2066.14	11.6021	22.2374
	740.279	19.6591	12.569	38.3514	270.716	9.66843
	36.74	68.6459	290.697	820.205	17.0809	18.0477
	649.718	175.965	9.66843	77.992	3484.82	21.2705
	366.111	9.66843	592.997	1366.47	60.9111	67.3567
	11.2798	39.6406	25.4602	20.9483	2094.83	14.8249
	222.374	97.9734	126.979	9.66843	8.05703	1243.68
	326.793	30.2944	541.754	8.05703	9.66843	106.997
	13.2135	35.1286	114.41	12.8912	340.329	15.1472
	8.05703	23.5265	14.8249	9.66843	9.66843	12.8912
	2069.37	19.6591	14.5026	24.4934	12.8912	8.05703
	247.834	14.5026	296.821	45.1193	13.2135	11111
	14.8249	478.587	12.8912	38.6737	28.0384	19.6591
	454.738	79.2811	144.382	10.9576	19.0146	8.05703
	884.984	11.2798	175.965	28.0384	9.66843	20.3037
	1821.53	28.3607	33.5172	8.05703	30.2944	20935.1
	236.554	8.05703	380.936	11.2798	11.2798	16.1141
	8.05703	55.7546	11.6021	14.5026	12.569	8.05703
	29.0053	21.9151	21.2705	2061.31	12.8912	5538.08
	978.767	32.2281	72.1909	25.7825	76.7029	15381.5
	332.594	46.4085	8.05703	85.7267	29.6499	24.4934
	21.2705	8.05703	51.565	26.427	2389.71	8.05703
	356.765	21.5928	142.77	2512.18	50.5981	8.05703
	8.05703	613.623	17.4032	8.05703	12.8912	46.4085
	8.05703	15.1472	26.7493	7799.84	19.0146	8.05703
	11.6021	21.9151	211.416	14.8249	2572.45	9.66843
	4714.65	42.2188	16.7586	22.882	440.558	4741.4
	8.05703	433.468	161.463	22.882	214.961	8.05703
	382.225	28.3607	8.05703	247.19	40.2851	101.841
	12.569	12.8912	184.345	106.03	258.147	50.5981
	2387.46	8.05703	8.05703	414.453	14.5026	54.1432
	512.105	30.939	46.4085	11.6021	165.33	12.8912
	9.66843	46.7307	539.821	9.66843	453.127	122.789
	622.647	58.0106	465.696	28.0384	24.8156	8.05703
	738.668	9.66843	58.3329	9.66843	18.37	269.427
	315.513	11.2798	11.6021	26.1048	9.66843	8.05703
	19.9814	21.2705	9.66843	11.2798	8.05703	34.8063
	81.5371	31.2613	27.0716	9.66843	8.05703	91.5278
	12.8912	58.9774	140.192	29.0053	16.4363	11.2798
	8.05703	12.8912	9.66843	2032.95	19879.3	4200.61
	3131.93	44.1525	19.9814	20.3037	26.427	11251.8
	485.033	52.2095	53.1764	15.1472	12.8912	8.05703
	86.6936	25.7825	20.9483	9.66843	454.416	8.05703
	1242.72	52.2095	59.2997	26.427	1040.97	9.66843
	21.5928	32.2281	238.488	14.5026	23.2042	143.415
	486.967	44.7971	43.8302	58.3329	8.05703	83.7931
	70.9018	8.05703	9.66843	51.2427	76.0583	8.05703
	392.861	51.565	40.6074	18.6923	8641	9.66843
	8.05703	14.5026	135.358	11070	251.701	84.1153
	205.938	93.7838	115.699	9740.62	8.05703	5135.87
	644.562	52.5318	164.686	17.0809	77.992	84.7599
	9.66843	8.05703	99.5848	43.1857	11.2798	30.6167
	9.66843	26.427	249.445	1390.64	873.382	23.5265
	234.621	44.7971	31.5835	22.5597	20653.1	37.0623
	360.632	35.4509	75.0915	9.66843	42.2188	61.2334
	2740.68	48.0199	21.5928	11.2798	8.05703	14.5026
	32.5504	40.9297	381.581	6214.87	7687.05	13.2135
	1530.19	105.386	8.05703	8.05703	43.8302	17.4032
	14.8249	34.1618	185.312	36.0955	11.6021	6373.11
	18.6923	28.3607	97.6511	18.0477	9.66843	15.1472
	18.6923	11.2798	295.532	812.47	8.05703	11.6021
	8.05703	58.0106	31849.7	8.05703	8.05703	8.05703
	8.05703	21.2705	119.566	127.623	12.8912	48.3422
	55.4323	11.2798	124.723	421.221	8.05703	142.126
	40.9297	101.841	106.675	8.05703	27.3939	40.9297
	2292.06	13.2135	113.443	19.0146	16.1141	65.423
	60.9111	22.2374	321.314	12.569	156.951	241.066
	1290.09	56.3992	127.623	3586.02	13.2135	8.05703
	103.452	8.05703	142.126	11.6021	11.6021	813.437
	11.2798	17.4032	65.7453	2642.06	12.569	14.5026
	23.5265	91.2055	782.821	28.3607	96.362	12.8912
	21.2705	14.1804	254.602	3482.89	9.66843	29.3276
	244.289	12.8912	564.314	61.2334	8.05703	4595.4
	20.626	50.5981	60.5888	14.5026	9.66843	14.5026
	61.2334	18.0477	987.469	8.05703	9.66843	8.05703
	15.1472	16.7586	42.8634	9.66843	838.253	16.7586
	907.221	18.6923	28.0384	4001.76	228.82	12.569
	51.565	24.1711	128.268	42.2188	8.05703	8.05703
	9.66843	34.4841	919.468	15.4695	260.725	139.87
	8.05703	8.05703	320.347	55.4323	64.1339	104.741
	12.569	46.0862	172.42	136.325	41667.7	29.3276
	290.053	30.939	224.63	5729.51	12.8912	9.66843
	1713.57	43.8302	84.1153	28.3607	20.9483	2187.97
	11.6021	12.8912	244.934	437.013	26.1048	15.1472
	322.281	695.482	358.699	57.366	30.2944	8.05703
	11.6021	56.7215	13.2135	9.66843	14.8249	27.0716
	365.789	28.683	47.053	9.66843	483.744	25.4602
	22.5597	679.691	51.565	92.8169	66.3899	28.683
	1185.67	21.9151	155.339	111.187	167.264	108.931
	57.6883	40.9297	288.119	2102.24	21.9151	2420.01
	732.222	28.3607	38.6737	1142.49	100.229	9.66843
	289.731	29.3276	69.935	9.66843	12.8912	11.2798
	9.66843	27.7162	367.4	60.2665	9.66843	4395.59
	8.05703	757.683	676.468	1588.85	119.244	19.3369
	16.4363	11.2798	452.483	8.05703	2366.83	9.66843
	731.9	9.66843	117.955	3419.4	93.1392	8.05703
	9.66843	9.66843	172.098	5654.74	224.308	19.0146
	31.9058	13.2135	50.9204	18.6923	8.05703	12.8912
	11.2798	60.5888	191.435	67.679	11.6021	8.05703
	77.0252	18.6923	8.05703	311.001	598.476	13237.4
	15.7918	52.5318	214.317	8.05703	8.05703	16.4363
	454.416	22.5597	159.529	34.8063	8.05703	22.2374
	14.5026	8.05703	271.683	23.2042	8.05703	56.0769
	15.1472	12.8912	44.4748	238.488	13.5358	9.66843
	149.538	20.9483	28.683	8.05703	12.8912	25.4602
	322.603	47.053	619.424	14.5026	21.2705	9.66843
	20.626	23.5265	43.8302	42.5411	218.829	8.05703
	25.4602	39.6406	35.7732	9.66843	8.05703	17.4032
	53.1764	25.7825	18.0477	19.3369	161.785	27.7162
	8.05703	110.542	178.544	1332.31	19.3369	26.427
	11.6021	26.7493	20.3037	17.4032	25.4602	22.2374
	8.05703	21.5928	16.4363	1743.54	17.4032	81.2148
	12.569	142.77	278.451	194.98	23.2042	11.2798
	21.9151	25.7825	153.728	11.2798	11.2798	8.05703
	5897.74	82.5039	17.4032	16.4363	1736.13	9.66843
	48.9867	65.423	108.286	4919.62	8.05703	14.8249
	12.2467	290.375	13.2135	153.406	8.05703	72.8355
	42.5411	88.9496	76.3806	46.7307	14.1804	20.9483
	9.66843	27.0716	367.078	1851.5	17.4032	1123.79
	685.814	363.855	30.939	4126.16	13.2135	9.66843
	12.8912	16.7586	185.634	8.05703	9365.81	51.565
	309.39	38.996	17.7255	27.0716	8.05703	45.1193
	19.3369	357.41	58.0106	19.0146	8.05703	30.6167
	23.5265	25.1379	130.202	14.5026	385.448	65.7453
	8.05703	9.66843	202.715	9.66843	20552.5	11.2798
	306.812	13.2135	19.3369	57.0437	19.6591	8.05703
	73.1578	23.8488	11.2798	1362.6	48.0199	2031.34
	634.571	24.8156	38.6737	237.199	8.05703	526.607
	84.1153	14.8249	13.8581	1356.16	275.55	34.1618
	262.337	20.626	18.6923	3604.07	13.5358	8.05703
	11.2798	81.8594	12494.2	72.1909	27.0716	19298.5
	19.6591	21.9151	23.8488	12107.8	20.9483	14.8249
	418.965	244.934	205.293	11.6021	19.6591	37990.8
	157.595	2834.78	33.5172	18.6923	8.05703	8.05703
	8.05703	16.4363	40.6074	164.041	299.077	11.2798
	569.148	8.05703	447.971	8.05703	75.736	37.3846
	43.5079	22.5597	60.2665	8.05703	13.2135	8.05703
	225.274	303.266	189.501	405.752	16.4363	8.05703
	24.1711	28.3607	14.5026	120.211	9.66843	14.5026
	550.778	75.4138	111.509	11.2798	27.7162	898.519
	1546.95	15.1472	19.9814	8.05703	41.5742	558.513
	931.714	23.2042	140.515	11570.9	158.24	10145.4
	1485.07	9.66843	8.05703	4493.89	16.1141	20.9483
	13.2135	15.4695	948.473	53.8209	44.4748	35.1286
	62.2002	8.05703	11.2798	13.2135	8.05703	19.3369
	141.159	19.0146	22.5597	152.761	36.0955	10.9576
	19.6591	123.434	8.05703	167.586	19.6591	23.2042
	2122.86	8.05703	59.622	11.2798	8.05703	8.05703
	4009.18	24.4934	341.618	737.057	38.6737	317.125
	11.6021	82.8262	469.241	8.05703	25.7825	8.05703
	9.66843	27.0716	569.793	380.292	711.596	40.9297
	89.2718	11.6021	14.5026	1925.95	25.1379	22576.8
	918.179	106.353	22.882	27.7162	8.05703	76.3806
	37.3846	97.6511	14.5026	22.2374	328.082	128.268
	14.1804	22.882	199.492	271.038	954.596	44.7971
	1237.24	12.8912	330.016	5110.73	408.33	11.2798
	11.2798	57.0437	8.05703	9.66843	21.9151	47.3753
	16.7586	41.5742	8.05703	20.3037	26.1048	36.74
	788.944	29.0053	29.9721	42.8634	9.66843	149.538
	9.66843	8.05703	19.0146	9.66843	9.66843	28.0384
	8.05703	45.1193	291.664	1788.34	23.8488	66.7122
	381.581	22.882	21.5928	23.8488	9.66843	18.37
	767.996	106.353	979.09	21.5928	10.9576	8.05703
	466.341	8.05703	14.1804	19.0146	63.4894	2443.21
	3539.61	62.2002	1245.29	22.2374	12.8912	12.8912
	12.8912	79.2811	26.7493	8.05703	96.0397	14.5026
	3025.9	21.5928	543.688	461.184	9.66843	22.882
	9.66843	17.4032	102.808	9.66843	12.8912	73.1578
	8.05703	16.1141	850.5	32.5504	8.05703	8.05703
	13.2135	13.5358	253.313	40.2851	94.1061	2689.76
	15.7918	19.6591	159.529	25.4602	14.8249	233.654
	13.2135	21.2705	111.187	11.2798	53.4986	14.8249
	65.423	9.66843	17.4032	46.7307	25.7825	541.432
	27.7162	16.7586	446.681	2178.3	21.9151	47097.8
	9.66843	15.4695	284.574	9.66843	12.8912	18.6923
	20.3037	267.816	20.3037	145.349	70.5795	75.0915
	8.05703	78.6366	61.5557	252.346	20.3037	14.5026
	14246.4	30.6167	71.2241	314.224	16.4363	21.5928
	8.05703	43.5079	868.225	17.7255	11.2798	36.4178
	23.8488	76.7029	1356.8	71.8687	146.316	28.0384
	249.123	26.427	267.171	1431.25	11.2798	43.8302
	8.05703	21.2705	8606.84	372.235	12.8912	38.3514
	43.8302	577.85	9.66843	8.05703	1941.42	10.9576
	1215.64	103.13	93.4615	8579.76	446.681	174.032
	2238.24	11.6021	303.911	296.176	8.05703	3685.93
	165.652	19.6591	9.66843	116.021	28.683	15.1472
	2470.93	40.2851	165.008	15.1472	20.626	9456.05
	11.2798	11.2798	313.902	58.0106	9.66843	103.452
	11.2798	24.4934	16.1141	3708.49	385.77	12.2467
	21.5928	8.05703	249.123	8.05703	7175.59	19.0146
	73.8023	29.6499	35.7732	133.424	19.0146	619.746
	8.05703	17.4032	103.774	12768.1	615.557	14.8249
	931.392	12.8912	142.77	9.66843	13.5358	14.5026
	14.8249	58.9774	9.66843	43.1857	24.1711	44.4748
	496.957	38.3514	1357.13	56.7215	9.66843	1974.94
	375.457	9.66843	308.423	8.05703	109.898	9.66843
	27.3939	7074.39	466.018	1623.01	1533.41	16225.6
	343.874	49.309	274.261	11.2798	1905	20.626
	66.7122	9.66843	8.05703	9.66843	113.121	11.2798
	13.2135	30.2944	31.2613	261.692	6979.32	19.3369
	9.66843	8.05703	62.5225	9.66843	100.552	103.13
	15.4695	155.662	57.366	607.822	217.862	4187.4
	916.245	47.053	12.8912	9.66843	9.66843	8.05703
	17.4032	11.2798	195.625	4743.33	8.05703	31.5835
	12.8912	290.053	399.628	904.32	9.66843	23.2042
	2147.68	281.029	9.66843	17225	16.1141	38.0292
	85.0822	26.427	9.66843	2951.77	24.1711	8.05703
	133.102	9.66843	135.358	715.786	3421.98	48.6644
	14.8249	20.626	129.557	503.081	77.6697	40.9297
	321.314	40.6074	19.3369	623.614	16.7586	21.9151
	247.834	40.2851	78.9588	6487.52	9.66843	1313.62
	24.8156	22.882	43.8302	11.2798	15.1472	10.9576
	101.519	8.05703	25.7825	2472.86	5297.33	37.0623
	102.485	25.1379	536.92	14.1804	19.6591	427.989
	2807.71	11.2798	12.8912	28.0384	8.05703	15.1472
	74.1246	11.6021	194.98	10.9576	34.4841	18.6923
	387.704	113.443	20.626	2327.84	1342.3	55.1101
	14.8249	147.282	311.646	49.9536	8.05703	2064.21
	10.9576	23.2042	210.449	173.709	68.0013	8.05703
	9.66843	26.1048	24.4934	13693.7	14.5026	12.569
	8.05703	16.4363	151.15	8.05703	84.1153	9.66843
	8.05703	18.37	13.2135	8.05703	20.626	72.1909
	11.2798	11.2798	736.09	12.8912	33.1949	8.05703
	24.1711	45.4416	486.644	52.5318	14.1804	9.66843
	100.552	120.211	48.9867	11.2798	35.1286	17.0809
	24.1711	38.0292	429.278	6699.26	14.8249	11.2798
	81.5371	28.683	28.3607	25.1379	177.255	153.083
	540.788	8.05703	129.557	217.54	804.736	30.939
	672.6	100.229	32.8727	12.8912	22.5597	9.66843
	13.5358	11.2798	114.732	9.66843	2023.28	58.9774
	8.05703	27.7162	63.8116	67.3567	11.2798	15.4695
	19.9814	51.2427	54.7878	186.923	18.37	8.05703
	123.756	8.05703	161.463	18.0477	27.7162	18.0477
	186.923	411.875	8.05703	858.557	8.05703	14.8249
	469.886	16.7586	180.477	25.4602	12.8912	696.449
	8.05703	182.089	27.0716	17395.4	11.2798	8.05703
	8.05703	27.7162	8.05703	2337.5	321.636	8.05703
	1133.46	19.0146	98.2957	12.8912	121.5	9.66843
	30.939	11.2798	234.943	24.1711	819.561	19.6591
	95.7175	33.1949	17.4032	5333.75	11.2798	8.05703
	8.05703	35.1286	8.05703	358.054	286.83	31.5835
	9.66843	21.2705	78.9588	49.9536	571.404	70.9018
	147.605	23.2042	39.6406	9.66843	24.1711	25.1379
	307.456	53.4986	12.2467	39.9628	28.0384	1761.59
	16.7586	16.1141	744.469	20.3037	37.7069	37.0623
	8.05703	9.66843	78.6366	3529.94	16743.1	8.05703
	57.6883	33.5172	305.522	34.1618	393.505	8.05703
	11.2798	82.1817	135.358	29.9721	229.786	11.2798
	569.793	25.4602	178.544	8.05703	143.093	11.2798
	8.05703	45.1193	723.199	14.1804	23.2042	361.922
	4403	29.3276	1193.41	33.5172	3201.54	168.553
	12.8912	48.9867	39.6406	11.2798	20.3037	118.599
	20.9483	46.7307	8.05703	10976.6	2812.22	11.2798
	46.0862	19.0146	18.0477	6708.28	8.05703	51.2427
	915.923	13.5358	24.1711	44.4748	17.7255	8.05703
	896.586	24.4934	11.2798	8.05703	16.7586	8.05703
	120.211	25.4602	449.582	16.4363	33.8395	10640.8
	8.05703	191.435	205.293	35.1286	12.8912	69.935
	3082.94	23.5265	97.0066	4594.76	14.8249	8.05703
	1944.64	9.66843	147.605	19.3369	9.66843	24.1711
	1058.37	103.13	24.8156	93.7838	9.66843	198.847
	161.463	18.0477	215.284	9.66843	9.66843	13.5358
	21.2705	7345.75	175.965	9.66843	30.2944	11.2798
	8.05703	8.05703	17.7255	47.053	15.1472	8.05703
	446.681	19.0146	19.9814	33.1949	8.05703	17.4032
	133.747	29.9721	8.05703	9.66843	9.66843	614.912
	8.05703	29.6499	213.028	16.7586	9.66843	2444.18
	27.3939	9.66843	16.7586	712.241	8.05703	15.1472
	637.15	44.4748	97.0066	12.2467	8.05703	11.2798
	16.4363	71.5464	9.66843	36.0955	40.9297	9.66843
	20.626	20.3037	8.05703	38.996	7887.51	22.2374
	8.05703	62.5225	52.2095	13.2135	14.5026	743.18
	77.3474	8.05703	226.564	4710.78	9.66843	13.5358
	15.1472	18.37	388.671	118.599	13.8581	1783.18
	100.229	37.3846	14.5026	14.1804	11.2798	23.2042
	8.05703	29.6499	145.671	8.05703	202.392	2999.15
	34.8063	28.3607	20.626	33.8395	8.05703	12752.7
	180.8	3667.88	451.193	23.5265	88.305	1520.84
	87.9827	11.6021	103.774	11.2798	28.683	8.05703
	84.4376	19.9814	201.103	8.05703	26.427	4844.85
	2891.51	15.1472	210.772	7179.78	9.66843	53.1764
	32.8727	37.3846	32.5504	1438.34	13.8581	22.882
	25.7825	11.2798	345.485	76.3806	9.66843	8.05703
	347.741	16.4363	19.9814	14.8249	8.05703	1237.24
	150.828	48.9867	15.7918	32.8727	31.9058	74.4469
	1340.69	20.3037	53.4986	11.2798	9.66843	37.3846
	105.386	46.7307	233.009	17.4032	70.9018	8.05703
	16.4363	57.6883	10.9576	85.4045	20.9483	95.7175
	71.8687	18.37	93.4615	55.1101	1452.2	1393.22
	952.34	55.7546	42.8634	108.609	11.2798	8.05703
	15.4695	274.583	477.62	26.1048	455.061	85.0822
	8.05703	11.2798	1246.91	28.3607	15.1472	4102.96
	8.05703	42.8634	14.8249	161.463	14.5026	8.05703
	92.4946	9.66843	62.5225	9.66843	179.833	8.05703
	18.0477	129.557	40.6074	5056.27	9.66843	119.244
	11.2798	279.74	186.601	24.4934	20.9483	8.05703
	28.683	8.05703	17.0809	12.8912	19.0146	19.9814
	9.66843	20.9483	50.2758	52.8541	83.1485	806.669
	34.1618	31.9058	21.2705	9.66843	9.66843	451.193
	92.1724	22.2374	9.66843	332.272	17.4032	19.9814
	572.693	11.2798	239.133	3519.63	8.05703	515.972
	8.05703	37.0623	738.346	8.05703	8.05703	11.2798
	11.2798	54.4655	17.0809	25.7825	19.9814	46.7307
	60.9111	71.5464	53.1764	56.0769	1050.64	14.1804
	38.3514	38.0292	41.252	19.0146	24.8156	161.785
	193.369	112.798	146.316	23.5265	137.614	11.6021
	8.05703	17.0809	9.66843	18.37	11.6021	19.6591
	92.8169	157.918	75.0915	98.9403	23502.3	9.66843
	8.05703	50.9204	38.3514	31.5835	681.947	8.05703
	707.085	374.491	9.66843	11.2798	64.1339	37.3846
	1271.72	17.0809	487.289	9.66843	8.05703	505.981
	157.273	9.66843	698.061	8.05703	11.2798	22.5597
	116.666	11.2798	299.399	187.89	18.37	36382.6
	19.6591	264.27	756.071	9.66843	37.3846	9.66843
	11.2798	17.0809	109.576	9.66843	15.7918	29.9721
	407.041	21.5928	248.156	11.2798	1289.45	97.9734
	1759.98	11.2798	395.761	8.05703	64.7785	2218.9
	27.7162	9.66843	132.135	25.7825	8.05703	8.05703
	735.445	20.9483	9.66843	28.3607	165.008	126.979
	2661.07	8.05703	16.7586	9.66843	15.4695	22.5597
	8.05703	9.66843	17.4032	2037.14	8.05703	8.05703
	41.252	70.2573	118.277	8.05703	24.4934	9.66843
	319.38	24.1711	12.8912	20.9483	11.2798	8.05703
	14.8249	15.4695	641.339	16.7586	14.5026	8.05703
	21.9151	15.4695	8.05703	3684.64	15.1472	8.05703
	12.8912	19.9814	381.581	8.05703	8.05703	53.4986
	38.0292	37.7069	66.0676	37.0623	1204.36	42.8634
	28.683	31.9058	221.729	11.2798	8.05703	19.0146
	8.05703	487.289	25.4602	5744.66	16.1141	9.66843
	106.03	9.66843	157.273	9.66843	13.2135	9.66843
	14.5026	55.7546	67.3567	13.5358	36.74	8.05703
	313.257	56.3992	73.8023	16.7586	39.9628	10.9576
	11.2798	96.362	11.2798	35.4509	20.9483	14.1804
	39.6406	65.1008	8.05703	22.882	9.66843	8.05703
	25.7825	31.5835	27.3939	8012.87	933.004	22.5597
	52.2095	16.7586	37.0623	19.6591	11.2798	8.05703
	14.1804	26.1048	8.05703	9.66843	54.1432	58.3329
	28.0384	194.013	8.05703	599.12	11.2798	9.66843
	8.05703	38.996	160.174	636.827	37.7069	11.2798
	641.017	18.0477	179.188	34.8063	12.8912	4755.26
	47.3753	254.28	73.8023	19.6591	837.286	2471.25
	17.7255	8.05703	437.013	2427.1	81.5371	115.054
	14.8249	8.05703	12.8912	16.1141	8.05703	3702.04
	9.66843	2149.29	215.606	21.5928	8.05703	1138.3
	619.746	77.0252	333.883	213.995	25.7825	11.2798
	525.64	137.614	26.1048	8.05703	13.2135	37.7069
	82.1817	69.6127	336.139	15.4695	14.5026	11.2798
	1020.34	805.703	9.66843	440.558	4145.5	9.66843
	62.2002	24.8156	12.8912	8.05703	26.7493	15.1472
	14.5026	13.2135	850.822	387.382	11.2798	41.5742
	212.061	8.05703	14.8249	356.765	962.653	37183.8
	86.6936	46.4085	307.778	39.9628	138.581	361.277
	21.2705	13.2135	378.358	8.05703	211.094	58.6551
	11.2798	25.4602	3288.56	54.7878	14.5026	8207.85
	52.5318	30.939	9.66843	14.8249	29.0053	42.5411
	34.8063	11.6021	9.66843	25.1379	24.4934	35.1286
	520.806	14.1804	30.2944	2000.4	166.619	9.66843
	12.8912	28.683	1151.51	9.66843	8.05703	9.66843
	25.1379	16.1141	1747.41	3808.39	22.5597	9.66843
	391.571	10.9576	16.1141	1577.24	9.66843	25.7825
	31.5835	38.3514	19.3369	8.05703	367.4	8.05703
	103.774	29.6499	461.829	3735.88	8.05703	109.576
	9.66843	19.6591	9.66843	3445.83	33.5172	55.7546
	839.22	29.9721	184.022	15.1472	11.6021	9.66843
	119.566	38.996	211.094	11.2798	48.6644	14.5026
	66.3899	8.05703	102.163	19.3369	44.4748	1673.61
	39.9628	20.3037	233.331	24.4934	14.8249	100.874
	8.05703	47.3753	13.2135	9.66843	11.2798	22.2374
	3081.33	14.8249	153.083	14.8249	293.598	9.66843
	714.497	12.8912	105.708	135.68	87.0159	1139.59
	260.725	15.4695	107.32	246.223	12.8912	43.1857
	932.681	62.2002	24.1711	2798.37	8.05703	48.9867
	57.0437	31.2613	8.05703	36.0955	42.8634	8.05703
	11.2798	8.05703	87.0159	14.8249	31.2613	21.9151
	111.187	13.2135	69.6127	8.05703	38.0292	16.7586
	13.2135	13.2135	269.105	51.8872	9.66843	8.05703
	147.282	851.144	16.4363	14.5026	30.6167	8.05703
	121.5	19.3369	225.597	128.268	53.4986	9.66843
	38.996	41.5742	13.2135	30.6167	34.1618	12.8912
	8.05703	147.927	1742.25	19.6591	16.7586	197.236
	35.1286	32.2281	368.367	11.6021	77.6697	131.491
	1035.17	169.842	25.1379	848.566	83.1485	11.2798
	8.05703	14.8249	47.053	12.8912	14.5026	9.66843
	77.992	45.1193	222.052	32.2281	9.66843	22.882
	15.7918	9.66843	8.05703	8.05703	8.05703	9.66843
	56.7215	88.6273	384.481	44.4748	119.244	43.5079
	15.1472	26.1048	9.66843	13.2135	9.66843	8.05703
	353.22	66.3899	310.034	17044.8	13.5358	9.66843
	19.0146	11.2798	85.4045	11.2798	19124.2	29.6499
	15.7918	25.7825	142.77	26628.5	13.5358	8.05703
	8.05703	19.0146	50.9204	2182.16	8.05703	58.9774
	1286.87	22.5597	115.699	76.7029	517.261	18.0477
	39.6406	21.5928	286.83	927.202	8.05703	9.66843
	12.8912	104.097	26.1048	42.8634	16.1141	8.05703
	105.386	12.2467	32.8727	1692.3	35.4509	65.1008
	426.378	8.05703	8.05703	1678.76	15.7918	8.05703
	8.05703	17.7255	46.7307	2664.62	11.2798	11.2798
	16.1141	11.2798	120.855	12.8912	6681.21	1181.48
	99.9071	12.8912	43.8302	1774.48	1118.96	8.05703
	9.66843	14.8249	31.9058	9.66843	11.2798	131.813
	265.882	19.9814	86.049	11.2798	226.564	47.053
	16.4363	1159.24	106.03	20432.6	11842.2	8.05703
	48.0199	48.0199	37.3846	7605.83	12.569	14.5026
	12.8912	8.05703	18.6923	127.623	8.05703	8.05703
	24.8156	29.9721	158.24	20.626	175.643	2984.64
	9.66843	97.6511	21.2705	17.4032	8.05703	8.05703
	11.2798	68.3236	811.826	24.4934	14.8249	12.2467
	69.2904	20.9483	46.7307	11.2798	9.66843	50.5981
	72.1909	51.2427	8.05703	7013.16	8.05703	15.4695
	115.054	127.623	20.3037	1981.06	30.2944	390.282
	11.2798	28.3607	116.343	310.679	8.05703	113.121
	8.05703	269.105	21.9151	19.3369	14.8249	11.2798
	12.8912	12.8912	417.032	22.882	17.4032	12.8912
	118.922	9.66843	197.558	14.5026	9.66843	22.2374
	11.2798	19.0146	66.7122	994.881	19.3369	8.05703
	8.05703	98.618	8.05703	1337.14	66.7122	1063.21
	2116.42	481.488	149.538	12.8912	39762.4	253.957
	24.1711	79.2811	1475.4	12.8912	9.66843	29.0053
	50.5981	78.3143	98.2957	13.2135	9.66843	16.7586
	3259.23	74.1246	429.923	71.5464	8.05703	24.8156
	24.4934	8.05703	45.1193	175.643	20.626	27.3939
	86.3713	67.679	233.976	23.2042	17.7255	14.5026
	8.05703	65.7453	416.065	809.248	18.6923	1484.1
	110.865	22.882	289.408	8.05703	1306.53	61.878
	296.821	46.0862	49.6313	8.05703	22.882	31.5835
	926.236	23.5265	64.7785	134.391	14.5026	5699.22
	468.597	19.3369	106.675	9.66843	11.6021	1517.94
	9.66843	14.8249	107.642	70.2573	9.66843	11.6021
	8.05703	41.5742	24.8156	8.05703	11.2798	35054.8
	20.626	8.05703	72.5132	47.3753	132.135	11.2798
	80.8925	13.2135	324.859	21.5928	42.8634	11.6021
	25.7825	127.623	204.004	1610.44	9.66843	53.4986
	1505.7	22.882	77.0252	95.0729	56.7215	132.78
	9.66843	28.3607	21.9151	1927.56	116.021	91.2055
	31.9058	97.0066	8.05703	9.66843	8.05703	11.2798
	8.05703	21.5928	12.8912	189.179	1474.76	9.66843
	16.7586	31.5835	19.9814	4501.62	34.4841	26.7493
	33.5172	15.1472	8.05703	123.111	14.8249	24.1711
	11.2798	32.8727	83.4708	12.569	104.741	772.508
	144.382	13.2135	871.126	12.8912	5523.57	15.1472
	11.2798	14.5026	135.358	11.2798	301.655	8.05703
	8.05703	30.6167	211.416	49.9536	22743.7	6042.12
	10.9576	26.427	283.607	4855.16	200.137	29.0053
	64.7785	68.0013	20.3037	11.2798	68.9681	8.05703
	28.683	63.8116	357.41	1054.83	9.66843	10084.2
	16.4363	8.05703	295.532	58.6551	8.05703	17.4032
	92.8169	18.37	83.1485	603.955	94.1061	158.24
	1064.17	25.4602	328.404	9.66843	37.7069	8.05703
	115.054	8.05703	508.882	202.715	637.794	36.0955
	37.3846	72.1909	735.768	243	8.05703	9.66843
	8.05703	9.66843	8.05703	9.66843	12.8912	8.05703
	124.4	300.044	29.9721	8.05703	132.457	8.05703
	44.7971	16.1141	1698.1	20.9483	2146.71	26.7493
	68.6459	116.988	24.1711	964.587	158.24	17.4032
	549.811	519.517	103.13	1373.56	1681.66	8.05703
	14.5026	25.1379	108.609	18.6923	378.036	24.8156
	141.804	119.566	9.66843	31.2613	77.992	24.4934
	16.4363	22.2374	849.21	190.146	8.05703	22.5597
	8.05703	41.252	319.38	8.05703	45.4416	227.53
	19.3369	16.7586	157.918	1269.79	30.939	9.66843
	8.05703	10.9576	829.874	16317.7	20.626	75.736
	8.05703	2223.09	9.66843	8.05703	195.625	8.05703
	8.05703	72.5132	33.5172	21.5928	23903.6	98.9403
	57.366	23.8488	968.132	60.5888	12.2467	11.2798
	193.369	62.5225	15.7918	13.8581	101.519	548.522
	36.0955	9.66843	508.237	205.938	11.2798	9.66843
	42.8634	9.66843	9.66843	67.3567	213.35	20.626
	374.491	42.2188	300.688	8.05703	8.05703	13.2135
	77.992	28.3607	427.667	1541.79	16.1141	15.7918
	20.626	26.7493	1805.42	8.05703	3995	2276.27
	886.917	18.6923	248.801	19.6591	64.1339	8.05703
	158.885	8.05703	108.931	32.5504	73.4801	704.829
	389.96	9.66843	145.671	24.1711	19.3369	8.05703
	22.5597	33.8395	9.66843	771.541	28.683	2343.95
	29.6499	31.9058	841.798	1272.04	12.8912	97.3289
	23.5265	27.3939	652.941	64.1339	83.7931	12.569
	8.05703	36.4178	24.8156	38.3514	12.8912	9.66843
	176.288	8.05703	8.05703	60.5888	310.357	9.66843
	36.4178	85.0822	157.273	47.053	241.066	19139.9
	68.9681	29.3276	11.2798	11.2798	8.05703	15.1472
	11.2798	11.2798	12.8912	8.05703	23.5265	9.66843
	309.067	12.8912	11.2798	25.1379	15.1472	27.3939
	34.1618	11.2798	74.1246	2276.59	8.05703	357.732
	200.781	13.2135	69.935	23.5265	13.2135	213.028
	34.4841	11.2798	665.833	15.1472	9.66843	37.0623
	9.66843	17.7255	164.686	12.569	417.676	4632.14
	20.9483	212.705	209.16	366.111	142.126	11.2798
	70.5795	23.8488	12.569	78.6366	20.3037	11.2798
	215.928	8.05703	11.6021	8.05703	152.439	11.2798
	759.294	15.1472	94.1061	36.4178	1703.26	602.988
	388.993	8.05703	248.156	4831.64	32.2281	19.3369
	450.227	58.6551	1023.89	38.0292	24.1711	907.543
	17.7255	118.599	11.6021	9.66843	29.0053	9.66843
	525.64	16.4363	9.66843	14.8249	12.569	696.127
	8.05703	32.5504	12.8912	8.05703	8.05703	778.631
	13.5358	37.7069	94.7506	28.3607	25.7825	8.05703
	1390	21.9151	93.4615	518.872	230.753	43.1857
	11.2798	14.5026	29.6499	8.05703	3829.02	15238.4
	15.4695	19.0146	88.9496	9397.07	18.6923	8.05703
	22.5597	17.7255	8.05703	81.5371	11.2798	11.2798
	249.123	9.66843	16.7586	2013.93	969.744	8.05703
	581.717	60.2665	817.627	10689.4	11.2798	8.05703
	15.1472	42.5411	9.66843	8.05703	8.05703	8.05703
	128.59	27.3939	38.0292	2169.27	16.1141	9.66843
	11.2798	14.5026	69.6127	4390.76	9.66843	15.1472
	13.5358	8.05703	33.5172	29.3276	68.3236	11.2798
	1998.14	8.05703	496.313	204.004	8.05703	321.959
	9.66843	9.66843	1233.05	67.0344	26.7493	2488.33
	9.66843	20.9483	9.66843	8.05703	707.407	8.05703
	2747.12	8.05703	44.7971	40.6074	1415.78	9.66843
	738.023	35.7732	304.233	19.6591	290.375	48.6644
	444.748	58.0106	19.9814	11.6021	45.1193	389.96
	8.05703	12.8912	14.5026	18.0477	11.2798	7414.07
	48.6644	9.66843	35.4509	8.05703	544.333	44.4748
	9.66843	9.66843	125.045	222.696	16.1141	1007.13
	9.66843	22.2374	8.05703	8.05703	9.66843	45.4416
	9.66843	32.2281	14.5026	428.634	9.66843	8.05703
	175.965	20.9483	79.6034	147.282	3340.12	171.131
	8.05703	8.05703	86.6936	8.05703	18.37	45.4416
	29.6499	72.8355	252.346	9.66843	9124.74	23.2042
	24.8156	8.05703	48.9867	14.5026	24.8156	14.1804
	11.2798	18.0477	365.467	13.2135	67.679	13.2135
	113.765	50.2758	8.05703	4477.77	41.8965	22.882
	9.66843	9.66843	53.4986	6502.34	8.05703	21.5928
	265.56	11.2798	116.021	22.882	86.3713	8.05703
	195.302	20.9483	753.171	9.66843	21336.3	13.5358
	6250.64	349.03	204.004	8.05703	26.1048	55.7546
	8.05703	8.05703	21.9151	9.66843	8.05703	20809.7
	319.38	18.0477	142.77	9.66843	230.753	378.68
	48.3422	9.66843	12.8912	40.2851	10.9576	148.249
	12.8912	8.05703	55.1101	24.8156	1350.68	4277.64
	9.66843	22.882	8.05703	11.2798	256.858	100.229
	728.677	13.2135	8.05703	1479.59	9.66843	51.8872
	627.803	21.2705	404.463	41.5742	30.2944	24.8156
	18.6923	39.9628	19.3369	88.305	12.2467	11.2798
	86.3713	11.2798	307.134	15.1472	135.036	13.5358
	18.0477	8.05703	314.869	141.481	15.7918	9.66843
	15.7918	75.0915	105.064	493.09	3899.28	25.4602
	802.48	13.5358	9.66843	17.7255	426.7	16.7586
	641.017	9.66843	155.984	64.7785	52.2095	9000.34
	16.1141	484.711	517.261	4933.8	18.37	18.37
	9.66843	17.7255	544.01	15.4695	9.66843	32.5504
	16.4363	8.05703	8.05703	14.8249	14.8249	681.302
	929.781	3670.78	973.933	13.2135	43.1857	78.3143
	63.4894	34.1618	35.1286	15.7918	194.013	481.166
	749.303	22.882	69.6127	2143.17	13.5358	8.05703
	8.05703	38.6737	8.05703	8.05703	931.714	176.61
	25.4602	106.675	110.542	16702.9	395.761	9.66843
	8.05703	8.05703	279.418	185.312	173.065	11.6021
	1297.5	20.9483	417.032	12.8912	31.2613	91.2055
	19.9814	79.6034	102.485	847.599	19.0146	25497.6
	38.3514	9.66843	24.8156	108.931	6275.46	11.6021
	11.2798	49.6313	263.304	437.98	9.66843	8.05703
	9.66843	15.4695	11.2798	16.1141	18.37	11.2798
	1498.28	1720.34	575.916	8.05703	95.3952	71.8687
	8.05703	16.4363	14.5026	13.2135	8.05703	13.2135
	31.9058	19.0146	12.8912	17.0809	18.37	2041.65
	8.05703	19.6591	12.569	25.1379	8.05703	2477.05
	8.05703	19.6591	15.7918	8.05703	8.05703	55.4323
	672.923	8.05703	22.2374	9.66843	259.758	39.3183
	197.881	25.4602	196.269	272.65	22.5597	96.362
	20.626	14.5026	70.9018	9.66843	1162.79	45.7639
	21.5928	13.2135	284.896	3782.61	42.8634	166.619
	18.0477	16.1141	29.6499	1198.56	11.2798	8.05703
	14.5026	57.6883	72.1909	9.66843	25.4602	68.3236
	38.0292	24.8156	86.6936	5698.89	11.6021	1419.97
	1635.58	49.9536	607.177	4050.43	85.0822	14.5026
	39.9628	37.7069	19.3369	11.2798	11.2798	9.66843
	601.054	86.3713	467.63	48.3422	73.4801	41.5742
	23.2042	67.679	124.723	1696.16	11.2798	12.8912
	9166.96	8.05703	1055.79	19.0146	62.2002	37.7069
	39.6406	14.8249	39.6406	2633.36	8.05703	8.05703
	319.38	12.8912	51.565	9.66843	9.66843	11.6021
	340.651	24.4934	131.168	12.8912	16.1141	36.4178
	8.05703	25.4602	25.4602	71.2241	58.6551	8.05703
	348.386	18.37	116.666	13.5358	51.8872	26.7493
	21.5928	1678.44	20.626	11235.7	18.0477	14.8249
	156.951	20.3037	47.053	10600.5	116.343	9.66843
	8.05703	8.05703	8.05703	8.05703	165.33	8.05703
	58.3329	26.427	321.314	9.66843	19.9814	16876.9
	73.1578	64.1339	92.8169	34.8063	8.05703	42843.1
	76.0583	40.6074	161.785	14.5026	8.05703	3841.59
	8.05703	16.1141	647.785	16.7586	8.05703	36.74
	54.1432	20.3037	8.05703	15004.8	73.1578	28.0384
	12.569	31.5835	23.8488	11.2798	8.05703	22517.1
	88.6273	67.679	9.66843	54.4655	9.66843	60.9111
	16.1141	37.0623	29.9721	9.66843	3389.11	11.2798
	213.995	24.8156	27.3939	17.0809	2403.25	8.05703
	12.569	13.5358	8.05703	11.6021	24.4934	14.5026
	2690.08	17.0809	27.3939	9.66843	27.0716	8.05703
	23.8488	22.5597	8.05703	12773	433.79	14.8249
	12.8912	62.8448	23.5265	9.66843	23.5265	9.66843
	11.6021	12.569	305.2	8.05703	13823	353.22
	1266.89	26.7493	118.599	9.66843	22.2374	8.05703
	20.3037	22.5597	11.2798	19.6591	12.8912	26.427
	762.517	22.5597	8.05703	20531.2	41.5742	23.2042
	1540.83	30.939	8.05703	39.6406	95.0729	9.66843
	364.5	15.7918	17.0809	11.2798	12.8912	923.657
	1077.39	14.5026	183.378	6363.12	356.443	14.1804
	9.66843	56.7215	71.5464	1030.01	84.1153	35.4509
	374.813	56.7215	35.4509	11.2798	14.8249	20.3037
	52.2095	11.2798	924.302	2462.23	8.05703	84.4376
	14.5026	13.2135	14.5026	9283.3	21.2705	16.7586
	27.3939	125.69	114.41	8.05703	9.66843	20.3037
	255.569	42.5411	320.025	14.8249	39.6406	23.5265
	171.131	43.5079	140.837	12.8912	28.683	8.05703
	89.2718	104.097	12.8912	8.05703	12.8912	14.8249
	9.66843	19.3369	14.8249	3315.63	57.0437	9.66843
	12.8912	29.9721	19.6591	35.4509	11.2798	82.5039
	9.66843	25.4602	26.427	8.05703	9.66843	13.5358
	9.66843	55.4323	12.8912	682.591	8095.7	84.1153
	8.05703	211.094	27.3939	523.707	49.9536	8.05703
	20.9483	8.05703	504.692	23.8488	7246.81	9476.67
	215.928	24.1711	22.5597	27.7162	11.6021	43.1857
	9.66843	8.05703	224.63	35.4509	17.4032	17.7255
	165.975	13.8581	42.8634	15.1472	8.05703	9.66843
	8.05703	11.2798	144.06	17.4032	14.8249	17.4032
	118.599	14.8249	17.4032	8.05703	12.8912	302.622
	458.606	23.2042	17.0809	11.2798	13.5358	14.5026
	198.847	11.2798	177.577	17.4032	9.66843	8.05703
	23.2042	57.0437	94.4283	16.4363	8.05703	19.9814
	8.05703	962.653	9.66843	8.05703	15.1472	11.2798
	44.1525	25.7825	145.993	8.05703	1636.87	151.15
	14.5026	21.9151	233.331	8.05703	9.66843	1538.89
	15.1472	12.8912	11.2798	8.05703	40.9297	14.5026
	370.623	14.5026	75.736	364.5	8.05703	9.66843
	23.8488	9.66843	3227	43857	13.5358	10.9576
	91.8501	13.2135	19.9814	12.8912	205.938	2905.69
	14.8249	671.956	554.646	347.419	35.1286	63.8116
	8.05703	8.05703	28.3607	10.9576	12.8912	8.05703
	29.0053	34.8063	8.05703	8.05703	8.05703	30.939
	114.41	385.126	83.4708	6308.65	9.66843	5908.38
	9.66843	27.3939	101.519	8.05703	8.05703	9.66843
	11.2798	9.66843	530.152	12.8912	12.8912	9.66843
	704.506	125.367	17.7255	15.7918	81.5371	17.0809
	428.956	16.4363	18.6923	17.0809	299.077	389.315
	44.7971	8.05703	1341.98	638.761	26.7493	8.05703
	8.05703	26.1048	227.853	1624.62	1816.38	8.05703
	13.2135	16.4363	20.626	8.05703	12.8912	5140.06
	33.5172	30.6167	22.882	15.1472	39.6406	2065.5
	10293.3	25.1379	435.402	8.05703	18.6923	125.045
	11.2798	13.5358	549.489	9.66843	16346.1	25.7825
	14.5026	21.9151	305.2	602.021	992.303	41.8965
	531.764	10.9576	11.2798	190.146	23543.6	11.2798
	116.343	8.05703	510.815	22.882	9.66843	2609.19
	8.05703	23.8488	886.273	958.786	8.05703	99.2625
	256.858	22.5597	8.05703	26.427	33.1949	8.05703
	8.05703	8.05703	8.05703	15.7918	11.2798	11.2798
	12.8912	73.1578	8.05703	44.7971	36.74	37252.8
	32.2281	25.4602	208.838	12.8912	34.4841	3252.78
	16.7586	63.8116	48.9867	16.4363	12.8912	62.5225
	9.66843	12.8912	26.427	12.2467	11.2798	3784.87
	74.1246	16.1141	22.2374	6848.79	17.0809	53.8209
	493.412	29.3276	374.491	97.6511	15.4695	26.1048
	13.2135	51.2427	258.147	8.05703	59.622	17.0809
	60.2665	8.05703	531.441	11.6021	2757.11	38.996
	17.0809	14.8249	233.654	93.7838	33.8395	8.05703
	1159.89	58.9774	68.3236	55.1101	19.3369	9.66843
	92.8169	17.0809	252.024	16739.9	11.2798	11.2798
	99.9071	17.4032	519.195	9.66843	13.2135	8.05703
	21.2705	87.6604	302.3	328.082	42.8634	23.8488
	72.8355	24.4934	363.211	989.403	1959.79	84.7599
	15.4695	8.05703	8.05703	14.1804	894.33	588.485
	8.05703	20.626	8.05703	11.6021	4728.51	8.05703
	14.8249	11.2798	8.05703	11.2798	12.8912	29.9721
	9.66843	23.8488	14.5026	8.05703	19.3369	19.0146
	8.05703	41.5742	29.6499	14.5026	193.046	9.66843
	14.5026	28.683	45.1193	8.05703	9.66843	20.9483
	70.2573	27.3939	174.676	8.05703	69.6127	147.605
	8.05703	11.2798	191.435	138.581	9.66843	9.66843
	9.66843	336.784	100.874	2398.09	9.66843	8.05703
	14.1804	1868.59	80.8925	12.2467	9.66843	220.762
	8.05703	41.5742	1199.53	8.05703	8197.86	19.6591
	11.2798	35.7732	8.05703	16.4363	918.501	24.4934
	6204.55	17.4032	143.415	11.2798	118.599	14.5026
	53.8209	14.5026	141.804	2358.45	26898.2	3493.85
	8.05703	9.66843	17.0809	18.0477	389.315	20.9483
	38.3514	16.1141	58.9774	11.2798	18.0477	29.9721
	8.05703	60.2665	76.7029	589.452	42.8634	8.05703
	881.761	8.05703	225.597	8.05703	1238.2	9.66843
	397.05	29.0053	20.9483	9.66843	11666.9	8.05703
	84.4376	20.626	116.343	8.05703	16.1141	10.9576
	54.7878	20.3037	118238	686.781	8.05703	2230.83
	87.6604	47.053	229.464	39.9628	9.66843	19.9814
	141.804	9.66843	23.5265	19.6591	244.934	19.3369
	8.05703	30.2944	35.4509	3158.68	15.1472	2202.47
	824.717	11.2798	184.345	15.1472	8.05703	4316.63
	33.5172	50.5981	8.05703	1146.35	9232.06	14.8249
	9.66843	27.3939	148.572	14.5026	21.5928	8.05703
	586.229	25.7825	11.2798	542.077	1527.29	8.05703
	15394.4	13.8581	138.259	9.66843	8.05703	35.4509
	57.0437	98.2957	24.8156	8842.75	20.9483	16.1141
	19.3369	8.05703	2129.31	342.907	508.237	154.373
	11.2798	287.475	55.4323	9.66843	25.7825	12.8912
	1969.14	22.882	46.4085	14.5026	946.217	15.1472
	139.225	26.427	43.5079	47.053	730.611	1701.64
	8.05703	27.3939	114.087	16.4363	8.05703	9.66843
	8.05703	7476.6	415.42	21.2705	222.052	14.5026
	24.8156	19.0146	383.192	8.05703	10294.9	11.2798
	24.4934	14.5026	207.871	42.2188	11.2798	18.37
	1069.65	13.2135	148.894	16.1141	18.0477	126.656
	19.6591	13.2135	91.5278	38.0292	719.331	85.0822
	60.2665	37.0623	9.66843	8.05703	5644.11	8.05703
	98.9403	33.8395	419.288	4309.22	19.3369	43.8302
	29.6499	8.05703	51.8872	9.66843	8.05703	8.05703
	107.964	83.4708	8.05703	45.1193	109.253	21.2705
	107.642	24.4934	485.355	4359.5	17.0809	8.05703
	515.972	49.309	11.2798	14.1804	17.4032	11.2798
	8.05703	37.0623	13.2135	713.852	22.2374	8.05703
	2340.08	12.8912	206.582	45.1193	756.394	1547.27
	9.66843	11.2798	97.0066	8.05703	9.66843	114.732
	186.278	166.297	1588.85	234.943	9.66843	8.05703
	12.2467	47.053	49.6313	1416.75	9.66843	85.0822
	513.394	17.0809	382.225	13.2135	19.0146	34.8063
	8743.48	44.1525	9.66843	40.6074	32.2281	26.7493
	188.857	32.5504	14.8249	24.4934	8.05703	15.1472
	592.997	68.6459	15.4695	27.0716	14.8249	11.6021
	16.7586	113.765	12.8912	7422.45	25.4602	24.8156
	34.1618	34.1618	46.7307	9.66843	101.841	463.762
	15.1472	13.2135	111.187	8.05703	378.036	233.331
	63.4894	32.5504	47.053	13.8581	1280.74	2536.35
	9.66843	17.4032	71.8687	8.05703	8.05703	315.513
	26.427	23.2042	18.0477	36.74	347.097	8437.32
	14.5026	204.971	34.4841	487.611	202.07	8.05703
	16.1141	23.8488	1213.39	6688.3	7728.62	778.953
	71.2241	31.5835	123.756	19.9814	11.2798	2115.45
	20.9483	11.2798	108.286	903.354	8.05703	18.37
	28.0384	77.0252	192.724	92.4946	158.885	712.563
	775.408	2879.58	193.369	19.9814	11.2798	23.2042
	7510.44	8.05703	191.113	23.5265	8.05703	11.2798
	9.66843	78.9588	8.05703	2830.59	8.05703	32.5504
	171.131	94.1061	243	4071.05	254.924	4325.98
	782.498	617.168	8.05703	2541.19	34231.7	8.05703
	243	8.05703	211.739	3582.48	40.2851	8.05703
	22.882	43.1857	390.927	8.05703	11.2798	30.6167
	20.626	37.7069	25.4602	26.1048	1427.7	9.66843
	18.0477	16.7586	220.44	92.4946	1108.65	14.5026
	8.05703	20.626	89.2718	9.66843	1075.13	32.5504
	804.413	20.626	53.4986	843.409	45.7639	11.2798
	140.837	25.4602	11.2798	2875.39	441.203	9.66843
	9.66843	19.3369	523.384	1655.88	8.05703	8.05703
	641.017	472.786	187.568	150.828	597.187	39.3183
	17.4032	140.515	59.9443	351.931	74.1246	30.939
	136.003	64.7785	16.4363	148.894	15.1472	8.05703
	749.948	84.4376	213.35	4170.96	3842.23	9.66843
	210.449	27.3939	31.5835	988.436	13.8581	8.05703
	17.7255	9.66843	19.3369	23.5265	8.05703	19.3369
	52.8541	48.9867	67.3567	614.59	19.9814	15.1472
	92.4946	51.565	14.5026	79.6034	8.05703	14.5026
	42.5411	22.2374	167.586	10.9576	12.8912	170.809
	14.8249	123.111	13.2135	8430.87	33.1949	1963.98
	12.8912	12.8912	26.7493	23.5265	38.3514	16.7586
	25.4602	80.248	337.106	8.05703	3190.9	29.3276
	730.289	12.2467	14.8249	19.3369	8.05703	12.569
	12.8912	15.1472	14.5026	8.05703	12.8912	13.5358
	11.2798	17.0809	11.2798	76.0583	11.2798	8.05703
	8.05703	22.882	256.858	81.5371	8.05703	21.5928
	72.8355	71.8687	572.693	9.66843	994.881	5696.96
	105.708	38.6737	11.6021	8.05703	610.078	16.1141
	25.1379	27.7162	153.083	8.05703	8233.31	9.66843
	56.0769	26.1048	18.37	1121.22	263.304	160.496
	33.5172	87.3382	11.2798	8.05703	2098.05	9.66843
	19.3369	24.1711	162.43	1726.14	17026.1	1136.69
	1208.88	9.66843	8.05703	14.5026	19.6591	8.05703
	23.5265	31.5835	291.342	19.6591	398.017	425.089
	71.5464	372.235	24.8156	8.05703	8.05703	10374.2
	24.4934	9.66843	11.2798	8.05703	9.66843	85.7267
	808.925	20.626	9.66843	9.66843	12.8912	17.0809
	268.782	27.3939	15.4695	11.2798	8.05703	32.8727
	8.05703	24.8156	23.5265	8.05703	11.2798	1452.2
	9.66843	12.8912	16.7586	8.05703	79.2811	35.1286
	9.66843	24.1711	112.154	1768.03	891.107	1337.47
	44.4748	20.9483	142.448	91.2055	556.902	11.6021
	9.66843	300.366	535.631	54.1432	1483.14	74.7692
	54.1432	24.1711	223.018	3837.72	8.05703	58.3329
	8.05703	12.8912	186.601	9.66843	639.728	6172.97
	36.0955	52.5318	8.05703	15.1472	11.2798	43.1857
	18.37	20.3037	24.8156	23.2042	65.7453	9.66843
	11.2798	23.5265	199.17	15.1472	21.9151	10089.3
	32.5504	95.7175	16.7586	39.3183	8.05703	726.099
	85.7267	18.6923	8.05703	36.4178	33.5172	27.3939
	44.1525	32.8727	34.1618	19.6591	9.66843	8.05703
	12.8912	9.66843	8.05703	33.5172	11731.4	202.715
	17.7255	311.323	22.882	1688.43	8.05703	13.5358
	9.66843	8.05703	148.249	21.5928	8.05703	35.7732
	630.059	41.8965	28.3607	6617.07	14.8249	42.5411
	8.05703	53.1764	119.889	592.675	8.05703	8.05703
	11.2798	12.8912	317.125	3433.26	17.0809	16.4363
	290.053	30.2944	669.7	891.107	109.576	11.2798
	8.05703	15.4695	24.1711	9.66843	22.882	11.6021
	82.5039	8.05703	29.6499	23.8488	1500.54	139.548
	16.4363	20.3037	648.429	27.7162	59.622	9.66843
	8.05703	50.2758	8.05703	12.8912	19.9814	43.1857
	11.2798	16.7586	65.423	655.842	24.8156	1246.58
	735.768	8.05703	510.493	55.7546	24.1711	349.353
	24.1711	8.05703	169.842	9.66843	13.2135	113.443
	11.2798	11.2798	114.087	2114.49	12.8912	104.419
	9.66843	155.017	36.74	1712.92	109.898	12.2467
	8.05703	108.931	258.147	17.7255	8.05703	11.6021
	27.3939	38.996	11.2798	34.1618	706.118	21.2705
	17.4032	17.0809	12.8912	19.9814	24.8156	17.4032
	595.253	11.2798	38.3514	1189.22	9.66843	9.66843
	9.66843	98.2957	62.5225	1497.32	453.772	28.0384
	903.676	115.054	91.8501	8.05703	874.671	8.05703
	17.0809	30.2944	11.2798	10908.6	37.3846	9.66843
	8.05703	42.8634	41.5742	321.314	16.7586	1297.83
	45.1193	17.0809	38.6737	2587.27	16.7586	8.05703
	47.6976	45.4416	8.05703	4507.1	439.591	14.8249
	15.1472	23.2042	10.9576	5425.6	8.05703	13.5358
	272.327	22.2374	46.4085	44.1525	13.2135	15.7918
	680.657	24.1711	25.7825	28.3607	9.66843	11.6021
	119.566	12.8912	8.05703	11.2798	9.66843	8.05703
	16.1141	23.5265	29.3276	43.8302	12452.6	41.252
	1349.39	65.423	22.882	10.9576	1773.51	16.4363
	9.66843	29.6499	54.1432	633.927	19.9814	8.05703
	42.8634	8.05703	273.294	12.8912	545.299	9.66843
	780.242	32.8727	170.164	10108.3	8.05703	8.05703
	352.253	19.0146	35.1286	179.188	236.232	54.1432
	12.8912	19.0146	217.54	2303.99	8.05703	13.5358
	2858.31	90.561	8.05703	28.683	12.8912	8.05703
	73.8023	16.1141	327.76	9.66843	71.5464	8.05703
	8.05703	122.467	206.904	66.3899	62.5225	9.66843
	29.3276	54.1432	52.5318	36.4178	20.626	9.66843
	11.6021	75.4138	186.278	9.66843	9.66843	31677
	27.7162	25.7825	12.8912	1029.69	8.05703	14586.8
	674.534	11.2798	134.069	12.569	426.7	161.785
	9.66843	8.05703	245.9	2749.38	45.1193	16.1141
	11.2798	27.0716	8.05703	34.8063	372.879	2559.88
	3813.87	45.1193	66.7122	119.244	9.66843	25.7825
	57.0437	99.2625	63.1671	9.66843	29.0053	24.4934
	31.2613	236.877	58.6551	11.2798	1179.55	23.8488
	28.0384	93.4615	114.41	46.7307	8.05703	56.7215
	438.302	101.519	437.013	8.05703	13.8581	14.1804
	167.908	42.2188	182.411	199.814	679.046	8.05703
	9.66843	103.774	69.2904	12.8912	285.863	14806.9
	454.416	8.05703	109.898	377.391	103.452	27.0716
	8.05703	187.245	82.5039	292.953	8.05703	78.3143
	48.9867	198.847	9.66843	9.66843	12.8912	11.2798
	74.4469	48.3422	81.8594	11.2798	71.2241	20.3037
	21.2705	168.553	29.6499	652.619	1675.86	1122.83
	77.992	22.5597	479.232	9.66843	30.2944	38.0292
	13.2135	389.315	215.928	103.774	633.604	8.05703
	88.6273	83.7931	31.2613	9.66843	19.9814	19.6591
	9.66843	8.05703	25.7825	1897.59	8.05703	110.22
	1312.01	11.2798	143.093	2646.89	5879.69	66.3899
	38.6737	29.3276	8.05703	44.4748	13.2135	97.0066
	1649.76	121.5	217.862	1156.02	9.66843	391.894
	1229.5	22.2374	252.991	8.05703	24.8156	16.7586
	1529.22	13.5358	16.7586	1325.54	19.9814	16.1141
	65.423	8.05703	146.96	9.66843	27.7162	12.8912
	15.7918	29.3276	474.075	115.377	61803.5	8.05703
	10.9576	14.8249	36.74	8.05703	15.4695	2473.18
	20.626	14.5026	322.603	11.6021	9.66843	11.2798
	503.403	58.0106	26.7493	11.2798	8.05703	11.2798
	569.793	587.518	1609.15	34.1618	495.346	11.2798
	185.956	20.626	29.9721	11.2798	23.5265	23.5265
	49.309	17.0809	53.4986	8.05703	23.5265	1178.58
	71.2241	77.6697	24.4934	9.66843	474.398	374.491
	2173.79	23.2042	216.573	11.2798	23.2042	2216.97
	9.66843	14.1804	16.7586	19.0146	11.2798	201.103
	9.66843	56.7215	717.075	9.66843	9.66843	353.22
	37.0623	23.8488	8.05703	11.2798	8.05703	8.05703
	11.2798	16.4363	109.253	9.66843	8.05703	22.882
	8.05703	14.5026	248.801	8093.44	14.5026	2721.34
	71.8687	11.6021	609.111	8.05703	4237.35	145.349
	236.877	16.1141	134.713	20258.9	63.8116	16.4363
	9.66843	8.05703	427.989	11.2798	808.281	11.2798
	30.2944	8.05703	19.9814	20.3037	611.367	1427.38
	16.1141	9.66843	9.66843	7402.15	12.8912	13.2135
	416.387	35.1286	806.025	26.7493	201.103	8.05703
	102.163	14.1804	348.386	18.0477	11.2798	70.2573
	87.3382	24.4934	15.1472	31.9058	98.9403	13.5358
	55.1101	85.4045	9.66843	403.818	12.8912	283.93
	36.0955	8249.43	11.2798	19.6591	68.6459	9.66843
	8.05703	108.286	183.056	9.66843	16.1141	14.5026
	586.874	8.05703	194.98	3239.25	92.1724	9.66843
	9.66843	9.66843	341.296	9.66843	11.6021	12.8912
	665.833	61.5557	8.05703	19663.7	13.5358	16.4363
	33.5172	40.9297	22.2374	18.6923	485.033	315.191
	17.0809	10.9576	612.012	2255.32	59.9443	43.5079
	79.6034	60.5888	27.3939	12629.2	2027.79	43.1857
	13.2135	150.183	11.2798	8057.99	90.561	6432.73
	9.66843	35.7732	47.3753	13.2135	36.0955	45.7639
	158.24	8.05703	138.903	658.42	1055.47	8.05703
	11.2798	129.557	349.03	14.8249	33.5172	22.5597
	30.2944	25.7825	197.236	9.66843	3497.39	8.05703
	18.6923	27.0716	601.699	128.268	13.2135	8.05703
	139.87	603.31	27.3939	11.2798	25.1379	11.2798
	29.6499	17.7255	9.66843	12587.7	29.0053	136.003
	8.05703	27.0716	118.599	4387.21	563.025	3220.55
	9.66843	9.66843	195.947	15.1472	8.05703	64.4562
	8.05703	8.05703	8.05703	65.1008	9.66843	905.932
	21.2705	34.4841	56.3992	14.5026	217.54	39.3183
	100.552	17.0809	230.753	298.754	17.4032	402.207
	274.261	11.2798	26.427	9.66843	36.0955	8.05703
	164.363	11.6021	12.8912	3684.96	3667.88	9.66843
	136.647	62.5225	68.0013	16.4363	317.769	25.1379
	9.66843	20.626	8.05703	13.2135	8.05703	27.7162
	991.014	110.865	47.6976	11.2798	63.8116	43.1857
	754.46	9.66843	944.606	8.05703	38.996	13.2135
	65.423	8.05703	150.183	23.5265	15.1472	19.3369
	8.05703	27.0716	1166.66	7834.01	11.2798	11662.4
	18.6923	71.2241	102.485	9.66843	17.7255	19.0146
	12.8912	13.5358	71.2241	640.695	11.2798	17.7255
	78.3143	12.569	25.7825	113.765	11.2798	32.5504
	9.66843	214.317	32.5504	15.7918	1046.12	70.5795
	116.666	38.6737	72.1909	16.1141	14.8249	13116.5
	16.1141	16.7586	548.845	19.0146	529.185	8.05703
	120.211	9.66843	215.284	1535.99	20.9483	9.66843
	11.6021	32.2281	46.4085	12.8912	23.8488	36.0955
	588.807	19.6591	62.5225	913.022	9.66843	91.2055
	8.05703	25.4602	9.66843	8.05703	9.66843	9.66843
	22.882	20.626	122.467	16.4363	17.0809	8363.19
	38.0292	8.05703	28.3607	9.66843	14.8249	14.5026
	19.3369	214.961	9.66843	2049.71	29.6499	49.309
	8.05703	30.6167	63.1671	9.66843	23.8488	8.05703
	2851.54	176.288	306.167	8.05703	9.66843	28.0384
	121.822	24.4934	457.317	12.8912	8.05703	247.19
	3138.37	37.0623	787.332	22.882	242.678	14.5026
	20.9483	11.2798	1479.91	8.05703	71.5464	8.05703
	250.412	21.9151	233.976	16.4363	8.05703	2649.79
	16.1141	111.187	76.7029	48.0199	1487.65	47.053
	191.435	8.05703	22.882	13.2135	3187.04	17.7255
	222.696	16.7586	143.737	8.05703	9.66843	1802.84
	919.145	52.5318	230.431	3272.76	37.3846	14.8249
	26.427	23.5265	252.024	20958.6	9.66843	26.7493
	60.5888	60.2665	444.426	11.2798	15.1472	65.1008
	104.741	17.4032	8.05703	15.4695	12.8912	48.3422
	9.66843	31.2613	67.0344	885.306	16.7586	42.8634
	8.05703	8.05703	13.2135	439.591	11.2798	9.66843
	19.3369	8.05703	47.3753	45.7639	25.4602	17.7255
	20.626	8.05703	319.38	11.2798	461.829	14.1804
	13747.2	90.2387	173.065	20.3037	13804.6	21.9151
	408.975	11.6021	168.231	269.105	47.3753	77.3474
	66.3899	26.7493	8.05703	3547.67	321.314	16.1141
	20.9483	20.9483	121.178	23.2042	8.05703	1173.75
	48.3422	84.4376	120.211	27.0716	9.66843	52.5318
	965.232	11.6021	53.1764	14.5026	386.737	98.618
	16.7586	22.5597	127.301	11.2798	101.841	969.099
	671.311	476.976	63.1671	69.6127	133.424	8.05703
	10.9576	114.087	146.316	20.626	9.66843	1886.63
	55.1101	19.6591	16.1141	133.747	6493.64	11.6021
	8.05703	16.4363	26.427	9.66843	37.3846	643.273
	18.0477	15.4695	42.5411	57.366	19.3369	141.804
	29.6499	8.05703	8.05703	211.094	16337.7	9.66843
	8.05703	20.9483	43.8302	1197.27	11.2798	121.178
	122.467	95.3952	16.4363	8.05703	13.5358	13.2135
	49.6313	25.1379	8.05703	161.141	134.391	120.211
	1429.64	8.05703	30.6167	8.05703	705.795	1085.12
	15.1472	928.814	1615.92	14.5026	28.3607	9.66843
	895.941	48.0199	8.05703	11.2798	19.0146	91.5278
	554.646	8.05703	139.87	332.916	998.427	16.7586
	152.117	9.66843	28.3607	14.8249	197.236	19.6591
	9.66843	17.0809	11.2798	282.64	8.05703	8.05703
	692.582	250.412	9.66843	330.338	8.05703	11.2798
	9.66843	51.565	30.939	6021.5	20.3037	97.9734
	35.1286	315.513	11.2798	8.05703	25.1379	18.6923
	39.3183	439.269	653.586	285.219	56.3992	9.66843
	8.05703	62.8448	153.083	12.569	228.82	17.4032
	17.7255	43.5079	189.179	8.05703	44.4748	11.2798
	49.6313	32.5504	28.3607	67.0344	12593.8	8.05703
	79.6034	8.05703	563.992	11.2798	27.0716	11.2798
	988.114	104.741	28.3607	22.5597	11.2798	2128.67
	17.7255	8.05703	27.0716	91.5278	8.05703	150.828
	458.284	13.5358	17.0809	9.66843	10469.3	38.3514
	8.05703	12.8912	320.025	52.8541	11.6021	15.1472
	13.8581	38.3514	202.392	11618.2	8.05703	18.0477
	42.5411	101.841	1840.87	8.05703	169.52	1109.94
	18.0477	49.6313	11.6021	83.7931	1523.42	629.093
	475.042	38.996	54.7878	14.5026	9.66843	8.05703
	17.4032	47.3753	12.8912	110.865	17349.4	32.2281
	9.66843	8.05703	113.443	27.7162	33.1949	8.05703
	5539.69	90.2387	28.3607	8.05703	16.4363	113.765
	25.1379	54.1432	221.085	15.1472	11.2798	8.05703
	83.7931	191.113	148.249	1749.02	4711.75	1292.67
	28.0384	17.7255	27.0716	19.6591	2988.19	857.912
	19.0146	242.033	210.772	11.2798	14.5026	9.66843
	30.939	35.4509	17.0809	18.37	8.05703	50.2758
	8.05703	535.953	9.66843	9.66843	28.0384	13.2135
	116.666	50.9204	182.733	16.1141	8.05703	677.112
	81.2148	19.3369	249.445	12.8912	240.422	25.1379
	18.0477	18.37	11.2798	33.8395	8.05703	189.824
	235.587	355.154	98.2957	194.658	9.66843	475.687
	12.569	22.882	11.2798	11533.8	8.05703	22.5597
	11.2798	29.3276	186.923	9.66843	10517.6	10745.8
	8.05703	9.66843	339.684	8.05703	1235.95	20.9483
	18.0477	40.2851	79.9257	16.7586	1366.79	1051.28
	28.3607	223.018	254.602	25.7825	8.05703	8.05703
	237.843	12.569	216.573	9.66843	8.05703	12.8912
	62.5225	44.4748	8.05703	11.2798	11.2798	16.4363
	30.2944	8.05703	21.2705	9.66843	546.266	11.2798
	362.566	30.939	334.205	648.752	420.254	25.7825
	5248.99	91.8501	13.2135	13.2135	1732.26	40.2851
	11.6021	60.9111	318.414	12.569	8.05703	11.2798
	21.5928	60.9111	205.938	2439.34	72.8355	11.2798
	9.66843	51.2427	314.224	92.8169	233.331	15.7918
	22.2374	26.427	11.2798	16.7586	45.1193	15.1472
	1253.67	8.05703	155.662	33.8395	9.66843	26.427
	15.4695	8.05703	14.8249	56.0769	9.66843	12510.6
	21.2705	17.7255	12.8912	242.033	605.566	8.05703
	11.2798	65.1008	67.3567	1277.52	23.5265	18.37
	619.102	77.3474	8.05703	16144.3	6991.24	8.05703
	11.2798	8.05703	9.66843	8.05703	9.66843	69.935
	31.5835	8.05703	1142.16	20.626	8.05703	11.6021
	179.188	8.05703	998.749	3765.21	527.574	3892.51
	744.791	25.7825	23.8488	13.2135	9.66843	27.3939
	11.6021	55.4323	677.112	30.939	8.05703	8.05703
	19.3369	14.8249	609.756	16.1141	39.9628	1318.13
	16.1141	27.3939	36.74	11.2798	15.4695	135.68
[truncated: 23,740 more rows]

## Sheet: Panel G
Figure 4G: Bulk eDNA content for LCD-locked, HCD-locked, and Δxds Δdns strains
Replicate	ΔvpsL luxO D61A	ΔvpsL luxO D61E	ΔvpsL Δxds Δdns luxO D61A	ΔvpsL Δxds Δdns luxO D61E
1	119.5	29.7	380.6	380
2	73	33.5	369.9	442.7
3	113.7	30.8	408.4	429.1
Mean	102.067	31.3333	386.3	417.267
Std. dev.	20.6892	1.59652	16.2261	26.9301
p-val (compared to D61A)		0.0085	0.00010678	0.00019453
p-val (comparing xds- dns- mutants)				0.2361
