# Supplementary material for: Quorum sensing controls Vibrio cholerae multicellular aggregate formation
Source: eLife. 2018 Dec 24;7:e42057. doi: 10.7554/eLife.42057 (PMC6351105; doi:10.7554/eLife.42057)
Supplement: Figure 4—figure supplement 1—source data 1. [file elife-42057-fig4-figsupp1-data1.xlsx]

## Sheet: Panel A
Figure 4-figure supplement 1: V. cholerae aggregate size is controlled by both Xds and Dns
	Total volume fraction
	Replicate	ΔvpsL luxO D61A	ΔvpsL luxO D61E	ΔvpsL Δxds Δdns luxO D61A	ΔvpsL Δdns luxO D61A	ΔvpsL Δxds luxO D61A	ΔvpsL Δxds Δdns luxO D61E	ΔvpsL Δdns luxO D61A	ΔvpsL Δxds luxO D61E
	1	0.0709	0	0.056	0.0669	0.0544	0	0	0
	2	0.0573	0	0.0281	0.047	0.0148	0	0
	3	0.0258	0	0.041	0.0333	0.0179	8.2278e-07	0	0
Aggregate volume (micron^3)
	ΔvpsL luxO D61A			ΔvpsL luxO D61E			ΔvpsL Δxds Δdns luxO D61A			ΔvpsL Δdns luxO D61A			ΔvpsL Δxds luxO D61A			ΔvpsL Δxds Δdns luxO D61E			ΔvpsL Δdns luxO D61A			ΔvpsL Δxds luxO D61A
Replicate	1	2	3	1	2	3	1	2	3	1	2	3	1	2	3	1	2	3	1	2	3	1	2	3
	3469.57	440.549	859.168	NaN	NaN	NaN	14903.2	32101.4	492.796	45801.6	6087.06	234622	439.259	367.017	254699	NaN	NaN	113.524	NaN	NaN	Nan	NaN	NaN	NaN
	241814	2920.01	1257.79				12004.5	68914.7	14294.3	858.523	869.488	18174.8	757.899	635.991	98744.3
	552.138	2302.72	457.32				3447.64	62345.1	3180.6	13721.5	5121.47	8051.79	468.93	326.381	17765.2
	31804	343.796	7255.19				677.272	33728.8	6233.48	1326.16	606.32	412.168	135214	409.588	10396.4
	131818	145004	1668.67				284.454	1051.38	3533.42	30857.8	9803.67	1561.6	15323.1	1334.55	421.199
	1005.59	3634.05	597.934				5327.87	5698.11	2713.6	1077.83	412.168	255.428	382219	1336.48	337016
	190.281	107800	270.909				666.307	4484.18	19784.7	16746	394539	502.471	4766.7	194.796	13262.9
	67882.6	129844	215.437				313.48	36198.6	72700.9	35102.7	3051.59	25498.3	407314	155802	527.627
	471809	67829.1	20478.1				18219.3	1709.31	528.917	43559.5	193.506	482.476	675.982	2069.87	60433.9
	5520.73	10131.3	39300.5				11056.3	59784.4	711.458	127025	574844	11201.4	1999.56	749.514	29628.4
	2053.1	2354.97	38763.8				10873.1	14019.5	1355.19	72140.4	2930.33	33539.1	85136.3	322.51	968.176
	901.739	176.091	180730				757.899	290.904	5977.41	3412.16	29422	7336.47	64357	292970	895.934
	1417.11	160.61	152.87				140.615	147127	1452.59	705.008	156830	374.112	102227	4587.39	91887.7
	319096	110828	5687.79				3352.17	1159.75	308.965	39791.3	17841.9	60760.3	17958	12806.2	149
	14307.9	236246	185645				1432.59	2049.23	29230.4	612.77	1108.79	273053	26498.1	410.233	118.684
	1273.92	143537	288.969				983.012	222.532	18234.7	68088.4	49620.2	279.294	20486.5	44657.4	155.45
	4175.86	515.372	3378.62				7802.82	494.731	7234.55	1851.85	485.056	24851.4	677.917	142287	514.727
	1278.43	269839	2565.25				1360.35	37249.3	4632.54	14742	457.965	1709.31	2126.63	713.393	45641.7
	62845	7287.45	1575.79				469.575	5186.61	169924	1796.38	1148.78	95797.2	77627	7435.15	1033.32
	174045	102845	394.753				2142.11	72164.3	15946.2	181808	134079	176.736	11652.9	2333.69	425.714
	1066.22	52483.4	89.6579				8151.13	167648	635.346	17924.5	1567.4	6188.97	6378.61	256.718	37421.5
	35580.6	1738.33	352.826				416.038	617.93	3717.9	320328	1487.42	564.393	250.268	654.696	686.947
	468.285	1400.99	795.311				8948.37	2907.75	1019.78	3808.85	359296	1090.09	2260.8	14620	2663.29
	172542	9421.82	794.021				243.818	657.276	144.485	37559.6	1560.95	161.255	3024.5	27900.4	16150
	248851	988.172	92897.8				124.489	44999.2	17456.2	531.497	220.597	2398.83	6043.2	240.593	38061.4
	156791	205929	129.004				895.289	39785.5	73237.6	172.866	27523.7	11267.2	122508	269.619	326.381
	149287	82685.2	131.584				15347.6	2409.8	6027.07	79494.9	20985.1	22990.5	17107.9	18143.1	855.298
	429.584	55540.2	271.554				408.943	801.761	115227	189646	4826.05	455.385	59968.9	49991	4691.88
	59692.8	41948.3	256.718				530.207	145868	13501.6	59444.5	759.835	1142.33	8970.3	251.558	781.12
	45090.2	1252.63	89.6579				54044.4	3644.37	653.406	3185.76	217673	944.956	43835	39561.7	78572.6
	450.225	81155.2	401.848				172.221	10868	63510	445.709	7453.86	719.843	24523	255.428	188.991
	5749.07	58055.1	245.753				122329	613.415	2093.74	15754.6	1739.62	2447.85	52735.6	299.29	1997.63
	57480.4	71789.5	13660.9				404.428	390.883	205.117	16684.8	675.982	594.709	10131.3	1377.12	49259.6
	9473.42	2266.6	72213.3				4772.51	116.104	304.45	71002	154.16	679.852	2193.72	2900.01	1781.55
	37764.7	109201	3567.61				4922.15	554.718	7989.87	314.77	91556.2	7409.35	22171.3	503.116	300.58
	79218.2	814.016	934.635				157.385	196.086	1232.63	2538.8	18232.2	238.658	20835.5	5327.87	1319.07
	192912	62214.2	134.164				886.259	4126.84	3668.88	119.329	262676	1560.95	31296.4	503.761	2968.39
	95001.2	133.519	627.605				183.831	181.251	366.372	468.285	11913.5	5100.18	159.32	218.662	831.432
	1722.21	63697.7	116.749				1654.48	152.225	269.619	289650	161.9	2220.16	11680	2006.01	22430
	67867.2	114970	866.908				28170	225.112	385.077	5979.34	781.765	36567.5	51488.8	695.977	311.545
	3107.07	2801.97	154.16				999.137	620.51	566.328	36997.1	98.0432	412.813	261.878	7835.07	287.679
	54381.1	269.619	243.173				421.844	459.255	416.683	68368.3	8365.28	555.363	14082.1	984.947	3651.46
	20747.1	68351.6	199.956				245.753	617.285	102707	57903.5	2585.89	2216.94	1135.24	876.583	331.541
	49208	794.021	474.735				179.961	2650.39	553.428	37274.5	231.562	15654	104692	158.675	13884.1
	532.787	11262.7	248.333				608.9	2441.4	27203.1	286690	891.419	190.926	33099.2	2684.58	1254.57
	502.471	67659.5	979.787				1173.29	325.736	7989.87	211215	13447.4	279907	36223.7	4523.53	541.817
	8746.48	1787.35	207.697				45554.6	8151.77	573.424	25033.9	661.146	505.696	50910.2	1519.67	5399.47
	294.129	114431	23244				403.138	225.112	85.7878	1771.87	38500	2422.05	12555.3	1489.35	1175.87
	7905.38	119658	595.354				30912.6	149	425.714	2371.1	317.995	451.515	17585.8	464.415	10397.1
	319.285	642.441	2338.2				2568.47	252.203	1302.3	34366.1	1411.95	2087.93	408.943	211.567	3377.33
	86559.9	2726.5	205.762				32984.4	24192.2	503.116	168501	5642	19531.2	93246.8	491.506	501.181
	15050.9	6559.22	3596.64				831.432	5528.47	841.752	393.463	515.372	102567	74923	1152.65	6282.5
	233.498	12032.9	2058.26				3145.77	3949.46	674.692	33410.8	41743.2	13811.2	824.337	1196.51	564.393
	73820.1	17354.9	172.866				15052.2	758.544	1070.73	17891.6	519.242	784.345	30381.8	254.138	2531.71
	2371.74	1944.74	530.207				4804.76	232.853	263.168	475.38	1568.05	158.03	53207.1	1159.75	17809.7
	20080.8	3829.49	1322.29				31572.5	1011.39	5240.79	93022.3	3601.15	803.696	30312.8	5857.43	143.84
	50350.3	305.095	1066.22				8383.98	654.051	759.19	21970.7	2640.72	1453.88	135.454	9920.42	57287.5
	87413.2	31072.6	118.684				188.346	486.991	34108.1	63581.6	339.926	114.814	57973.8	247.688	803.696
	6763.04	340.571	26710.3				579.874	794.021	4677.05	11299.5	5823.89	195076	2557.51	7362.91	8333.02
	21119.9	11555.5	519.887				216.082	2682	203.182	29867	1671.25	744.354	21841	34446.7	107.718
	143059	276.069	30606.9				54050.8	1922.16	2136.31	14444	932.055	40350.6	33704.3	1880.88	5196.93
	26118.2	21801.7	486.346				20509.7	790.796	1390.66	290.904	115.459	726.293	9750.78	113.524	3304.44
	16048.8	1402.28	260.588				72630.6	122.554	28186.1	706.298	3902.38	8988.37	37835	8472.35	770.155
	265.749	48284.3	68570.2				10522.9	4598.35	427.004	923.025	12065.8	2769.72	4045.57	202.537	33270.8
	1364.22	85767.1	234.143				817.241	263.168	152.225	6479.23	25786.6	1109.44	14327.8	36084.4	42946.8
	27225	168618	195.441				557.943	4106.85	286.389	10296.5	299.935	499.246	24708.8	13181	814.661
	9338.61	66226.2	1306.81				110.944	534.722	240.593	2856.15	8141.45	1076.54	21955.9	5663.93	25093.2
	272.199	50879.2	5668.44				105228	5301.43	145.775	5627.81	248.978	2162.75	28325.4	131.584	1166.84
	55782.7	926.895	181.896				475.38	3879.16	505.051	102820	2234.35	33352.7	1816.38	3903.02	373.467
	37512.5	6975.9	294.775				13417.7	1431.3	105.783	2817.45	117387	548.913	419.264	2078.26	15423.1
	11431.7	14400.1	22471.9				472.8	10809.9	1098.47	570.843	835.947	863.038	1380.34	10376.4	158.03
	12285.1	19680.2	36205				450.87	109.654	137.389	42741.7	11099.5	12573.4	1962.8	103.203	355.406
	618.575	4468.7	3362.49				84192	232.853	3409.58	794.021	7128.13	704.363	7409.35	419.909	362.502
	285.099	1479.68	248.978				51316.6	4022.35	23269.8	490.216	9605.65	129.649	7587.38	796.601	2285.95
	3588.25	2294.98	2074.39				533693	165.125	12182.5	92285.7	414.748	1190.06	23654.2	21968.1	841.752
	968.176	2889.05	406.363				166.415	1208.77	3447.64	42200.5	420.554	278.649	2581.37	461.19	234.143
	46482.1	11872.9	2219.52				91.593	26629.7	8415.59	632.765	173978	225.112	769.51	1447.43	324.445
	36471.4	3796.59	17189.2				866.263	312.835	87.0778	384.432	136882	889.484	19898.9	2291.11	171.576
	24559.2	96613.8	199.311				2264.02	258.008	222.532	1259.73	53938.6	96.7531	4192.64	138.679	388.303
	788.215	5349.16	780.475				551.493	163.835	30232.8	21689.5	505.696	374.112	4899.58	13033.9	404.428
	79882	544.398	22671.8				314.77	212.857	6910.11	260.588	10362.9	370.887	7289.38	1157.81	259.298
	3640.5	2722.63	132.874				11765.2	246.398	6451.5	11950.9	2866.47	31140.3	17843.2	5147.91	249.623
	268.974	8978.69	4515.15				29754.8	197.376	368.307	141.905	8013.74	150.935	4310.03	962.371	4242.3
	23291.7	7667.36	644.376				119362	225.757	289.614	5740.69	586.324	43700.2	725.648	3899.8	571.488
	384.432	1224.89	38485.8				620.51	499.891	421.199	6255.41	1035.9	46655.6	24752	492.796	24824.9
	2730.37	253.493	40475.1				441.194	179.961	8687.79	276.714	16855.7	5407.85	2062.13	522.467	30602.4
	145.13	5091.79	833.367				695.332	115.459	910.769	483.121	53727	304.45	2938.07	298	263.814
	155311	10621.6	9724.33				287.679	24116	1973.76	292.194	780.475	448.934	2194.36	511.502	2333.04
	12594	11798.1	7549.32				559.233	62182.6	565.683	374.757	14952.2	26316.8	1004.94	2871.63	10677.7
	12594	2811.65	142.55				298.645	250.913	160.61	18321.8	78773.8	85159.5	5460.75	132.874	344.441
	128334	219911	9057.38				185.766	395.398	1342.93	1070.73	308.965	17773.5	1398.41	276.069	16809.9
	1529.99	2471.72	363.147				369.597	1691.89	1408.73	29683.9	14867.7	9566.95	39554.6	5828.41	290.904
	594.709	726.293	116.104				97965.8	17632.9	83.8527	1063.64	100.623	164.48	10971.2	3371.52	297.355
	2801.33	55062.8	1259.08				2160.82	1380.99	111.589	554.073	30650.7	87.0778	24295.4	16531.2	7590.61
	2357.55	710.168	2809.71				12359.2	19075.2	1321	83596	1947.96	1311.33	153.515	528.917	416.683
	443.129	2452.37	530.207				161.255	109.009	34902.7	4426.13	9143.82	541.817	20735.5	103.848	248.333
	586.324	18496.6	112.879				7183.6	84.4977	172.866	38362	1859.6	32914.8	395.398	358.632	434.744
	24736.5	633.41	330.896				87316.5	243.173	152996	666.307	3456.02	78.6925	14129.2	1540.31	1881.53
	308.965	26520	459.9				145499	103.203	2231.77	497.311	1873.79	2102.77	11826.5	1144.27	134.164
	7338.4	384.432	1822.83				486.346	242.528	2037.62	179.316	365.082	136.099	7107.48	218.662	236.723
	66640.3	336.701	291.549				357.987	786.925	400.558	505.696	987.527	837.237	11979.3	325.09	352.826
	50700.6	964.306	136.744				2863.89	2462.69	84.4977	792.731	1352.61	13249.4	44134.9	781.12	4708.01
	11812.9	36901.6	657.921				2298.21	1164.91	495.376	424.424	605.675	814.016	2494.94	114.169	77203.8
	99381.6	4608.03	1502.9				227.692	185.121	6754.66	15594.7	155820	219.952	210954	2135.02	165.77
	2856.15	409.588	1077.83				791.441	299.29	18861.7	44700.6	1982.15	447.644	1088.15	362.502	185.121
	234.143	40835	2178.88				10518.4	2528.48	151.58	8678.11	471.51	933.345	1109.44	1877.01	724.358
	28705.4	846.267	1703.5				1126.21	182.541	355.406	170.931	2620.07	314.77	35949.6	1398.41	1028.81
	28906	270.909	12238.6				1775.1	213.502	199.311	960.436	368.307	35258.8	28119	213.502	401.203
	47320.7	1344.22	976.562				2976.13	330.896	4339.06	6505.03	57109.5	2049.88	9376.67	1751.23	1147.49
	584.389	257.363	40329.3				1404.86	39127.6	212.857	876.583	12703.7	602.449	420.554	1591.91	628.895
	7166.18	161845	4404.2				11901.9	732.099	232.853	266.394	569.553	329016	11886.4	1337.77	279.939
	256.718	1607.39	504.406				78958.3	23709	736779	45187.6	25935.6	241.883	2205.33	986.882	6735.95
	79179.5	6478.59	1682.86				112.234	146.42	680.497	5004.72	250.913	9298.62	643.086	118.684	499.246
	31846	452.16	6531.48				490.861	1290.69	797.246	1108.15	331.541	703.073	28829.9	581.809	445.064
	12541.8	2495.59	687.592				54023.1	149	604.385	31706	308.32	6991.38	4343.57	2733.6	3219.3
	6513.42	417.328	323.8				186.411	4128.13	417.328	230.917	1649.96	670.822	7476.44	1591.27	582.454
	1257.79	85578.1	2333.04				158.03	122.554	439.259	2463.33	804.341	1654.48	1209.41	1544.18	669.532
	25505.4	3681.13	382.497				542.463	540.527	22127.4	488.281	268.329	118.039	827.562	661.791	48248.2
	6851.41	12705	187.701				174.801	14827.1	512.147	3247.03	205640	12928.2	5698.76	106694	3523.1
	13761.5	5179.52	13335.2				197.376	166.415	695.977	623.09	712.748	724.358	12047.1	678.562	224.467
	50329	32010.4	1451.94				1101.05	317.995	918.51	125.779	83100.6	2232.42	14616.2	405.073	1172.65
	12946.2	19755.7	1210.7				445.709	1024.29	1239.08	51687.5	5633.61	399.913	7810.56	788.215	1203.61
	941.085	1922.16	305.74				325.09	256.718	323705	284.454	2331.11	1062.35	2100.19	264.459	45328.2
	7121.03	375.402	2219.52				3158.02	237.368	227.692	351.536	550.203	705.653	45050.8	968.176	3702.42
	46193.8	411.523	1724.14				160.61	3908.83	14282.7	133159	3545.03	178.671	286.389	140.615	6214.13
	3615.34	3138.67	1256.5				180.606	179.316	461.19	43630.5	754.029	14553	10335.2	775.315	356.697
	55342.8	172.866	454.095				98.0432	490.216	4925.38	423.134	4809.28	2775.52	2978.71	630.83	381.207
	5754.23	2115.67	219.307				699.848	99.3332	2105.35	440.549	101.913	692.752	7400.32	334.766	10330
	6892.05	159.965	38354.9				405.073	2582.66	1061.06	128188	278.649	2930.33	29476.2	4273.26	261.233
	557.298	245.108	1046.87				14315.6	9741.75	1324.23	8055.02	543.753	3111.58	2903.24	6623.72	1373.89
	7600.93	501.181	9121.88				176589	726.938	1294.56	401.203	3059.33	890.129	17010.5	721.778	4451.29
	1079.12	483.121	141.26				499.246	446.999	514.727	12875.3	159.32	1063.64	1073.31	5344	737.259
	2402.7	16697.7	152.87				4599.64	198.021	7370.65	222274	414.748	13168.1	29185.3	3419.9	6965.58
	7820.88	2917.43	547.623				14321.4	375.402	25307.4	225.112	156.74	3732.09	484.411	1488.71	9521.15
	317.35	308.32	621.155				63962.2	1764.78	1186.84	1206.83	304.45	1348.09	1947.96	412.813	396.688
	1258.44	350.891	508.276				943.665	158.03	1063.64	238.658	18012.9	13810.5	2318.85	8483.31	407.653
	156.74	6649.52	212.857				10500.9	156.095	360.567	6432.15	477.315	37139	26598.7	123.199	922.38
	26966.4	1373.89	9691.44				174.801	4289.39	10580.3	218.017	1108.15	841.752	4184.25	1093.31	473.445
	15670.1	275.424	1328.74				635.991	465699	420.554	201.892	124824	152.87	3065.78	542.463	163.19
	24881.7	11342	199.956				19300.3	243.173	129.649	247.688	4289.39	149.645	9824.31	398.623	254.783
	15183.8	1633.19	2594.27				170.285	11968.4	324.445	368.952	372.177	703.073	276.069	294.775	458.61
	190840	2374.32	125.134				31926.6	24683.7	2603.3	726.293	103.203	129.649	32814.1	104.493	439.259
	510.856	11839.4	794.666				63244.9	1071.38	115.459	541.817	492.151	314.125	941.73	487.636	525.692
	11076.3	334.766	1673.83				2091.16	277.359	632.12	394.108	50653.5	78.0475	442.484	556.008	494.086
	1003.65	893.999	77569.6				6868.18	3481.82	149.645	265.104	14355.6	219.952	2189.2	1163.62	510.856
	635.991	210.922	2413.67				284.454	186.411	7705.42	235.433	2068.58	949.471	4644.15	163.19	1664.15
	3794.01	725.003	290.259				121.909	252.848	185.121	768.22	1332.61	18960.4	4864.75	15269.6	2762.62
	1447.43	1557.08	13501.6				392.173	11895.5	52396.3	1031.39	476.025	178.026	401.848	230.272	2975.48
	4984.08	5312.39	375.402				11903.9	478.605	9646.29	311.545	1165.55	683.722	6934.62	22351.9	2033.75
	1313.91	1346.8	326.381				370.242	10759.6	5004.07	1028.81	462.48	113.524	35948.9	454.095	183.186
	175.446	203.182	7833.13				7657.04	3709.51	267.039	379.272	19404.2	88.3679	631.475	92.238	719.198
	23053	3827.55	194980				3490.85	1017.2	895.934	113.524	198.666	279.294	16110	368.952	2582.66
	605.03	12967.5	31735				666.952	1497.09	260.588	1324.23	2533.64	1079.76	8720.04	140.615	96.7531
	2278.86	243.818	55602.1				2634.27	119.974	883.679	239.948	737.904	154.805	2319.49	1682.86	1356.48
	259803	176.091	156.095				474.09	35844.5	959.146	7798.95	13806.7	1337.13	18430.8	370.887	2767.78
	36724.9	6790.13	4033.32				1092.02	45447.5	26793.5	232.207	397.333	132.229	2582.66	238.658	125.134
	17956.7	1679.63	2861.96				346.376	1430.01	1055.9	379.272	968.176	2036.98	5145.33	315.415	187.056
	1806.7	192.861	1132.01				494257	114.169	613.415	526.982	263.168	149.645	1864.76	341.861	3872.71
	11759.4	815.306	447.644				414.748	66102.4	394.108	514.082	518.597	5356.9	389.593	1707.37	1018.49
	9378.6	566.328	126.424				192.861	594.064	3972.04	341.861	147.065	918.51	88406.6	867.553	322.51
	3185.11	25553.1	5413.66				279.294	116.104	645.021	11381.4	349.601	623.09	2294.34	92.883	5749.72
	8530.4	549.558	1167.49				5313.68	612.125	4997.62	3078.04	80889.5	599.224	96433.2	265.749	14128.5
	299.29	2214.36	23936.1				2198.23	283.164	92138.6	47997.9	1349.38	572.133	17111.1	115.459	107.073
	41883.1	638.571	2121.47				333.476	88.3679	982.367	1141.04	141.905	104.493	4324.86	5036.32	4717.04
	19226.8	221.242	1655.12				2040.2	752.739	334.121	12753.4	625.025	569.553	5354.96	315.415	175.446
	21779.1	4824.11	238.013				523.112	103.203	9838.5	188.346	11734.2	86476.7	150.29	1652.54	119.329
	6458.59	24681.1	234.788				1867.98	387.658	267.039	15107.7	369.597	1344.22	196.731	246.398	216.727
	1221.67	122.554	2746.5				105.138	5930.32	999.137	3674.04	376.047	879.163	6495.36	886.259	634.7
	241.883	1756.39	583.099				45721.7	362.502	129.004	220817	1041.71	188.346	29392.3	550.203	168.995
	4199.09	253.493	150.935				2235	436.679	214.147	3608.89	702.428	147788	443.774	950.761	118.684
	4909.25	342.506	997.847				301.87	89.6579	149	32658.7	3186.4	360.567	38888.3	971.401	1255.86
	503.761	595.999	240.593				25802.8	316.705	464.415	632.765	2493.65	408.298	18388.9	757.899	6780.46
	30778.5	269.619	1459.68				2784.55	3186.4	150.29	546.333	434.099	29895.4	14251.7	7259.71	106.428
	1520.31	63986.7	313.48				721.778	357.987	96.7531	161.9	830.787	141518	9290.23	132.874	159.965
	337.991	2914.2	4239.72				536.012	127.069	83.8527	17544.6	1369.38	14961.9	274.134	4967.31	5229.18
	163.19	5720.69	2315.62				132.229	352.826	8903.87	217.372	2296.27	49979.4	4471.28	402.493	908.189
	4061.05	385.722	179.961				9234.76	103.203	40224.1	533.432	3382.49	1075.89	8852.91	150.29	2315.62
	142378	7993.1	2304.01				712.103	537.302	7577.06	190.281	12181.2	2023.43	25281.6	2509.13	589.549
	2663.29	1535.79	318.64				224.467	178.026	861.748	147.71	320.575	3718.55	7117.8	156.74	298.645
	7294.54	7760.25	110.299				230.272	884.324	258.008	706.298	695.977	586.324	2105.35	350.246	121.909
	460.545	912.059	156.74				287.679	4675.11	154.805	35887	292.839	582.454	4270.68	90.9479	2289.18
	4833.79	619.865	5413.01				274641	594.064	26035	98.6882	782.41	413.458	15668.2	85.1427	130.939
	214.792	133.519	222.532				3041.27	199.956	4500.96	6467.62	2600.08	124.489	27159.9	749.514	1057.83
	1446.14	1966.67	211.567				1146.85	2717.47	4992.46	117.394	356.051	206.407	100.623	361.212	3130.29
	81.2726	1962.8	233.498				4313.25	193.506	2203.39	30201.8	800.471	6734.02	6893.34	87.7228	155.45
	814.661	1991.82	121.264				285.099	8679.4	83875.3	372.822	93.528	127.714	4595.13	842.397	125.134
	1565.47	139.324	205.117				91063.4	12144.5	577.294	8269.81	217.372	394.753	148.355	327.026	183.831
	1090.09	1195.22	283.809				155.45	2954.2	1072.67	5912.26	2872.28	22506.7	2829.06	3636.63	134.809
	1693.82	103.848	339.926				210.922	718.553	140.615	274.779	12357.3	8342.05	507.631	1285.53	14538.8
	54178.5	549.558	6379.26				267.684	89.6579	566.328	294.129	23169.8	194.796	5954.19	528.272	711.458
	255.428	5883.88	203.182				17614.9	269.619	303.805	1070.73	202.537	130.294	20769	363.792	265.749
	1771.23	697.913	829.497				290.259	187.701	279.939	1006.88	9625	216.727	268.974	739.839	591.484
	220.597	488.281	73378.2				106.428	3457.31	1173.29	390.238	598.579	492.796	264701	923.67	857.233
	77690.8	147.71	681.142				357.342	98.0432	650.826	334545	60835.8	772.735	7095.87	79.9826	155.45
	1095.89	2622.01	512.147				10126.8	1693.82	8716.17	985.592	424.424	610.835	1333.9	251.558	881.743
	1804.12	862.393	147.065				3443.12	131.584	56689.6	1319.07	127.069	144.485	339.281	218.017	202.537
	278.004	4457.74	472.155				572.778	228.337	407.008	324.445	4131.36	3167.7	26904.5	196.086	1254.57
	156.74	202.537	728.229				218.662	432.164	6986.22	1347.45	12425.7	1710.6	3572.77	294.129	837.882
	2412.38	1130.72	891.419				254803	5913.55	169.64	2860.67	409.588	468.93	4162.96	254.138	224.467
	16693.8	1826.7	406.363				3140.61	6286.37	196.086	618.575	541.817	89.0129	9969.44	3304.44	73.5324
	277.359	2235.64	124.489				2167.27	2163.4	521.822	25838.9	1186.84	614.06	2623.94	143.195	485.701
	19242.3	663.081	385.722				2929.68	317.995	4537.72	78.6925	91.593	32325.9	1980.86	12498.6	343.151
	538.592	1949.9	476.67				360.567	218.017	103.848	980.432	946.246	196.086	7371.94	647.601	427.004
	12823	121926	1200.38				3530.84	10602.2	1391.31	105.138	196.731	228.982	336.701	396.688	458.61
	15563.7	27341.8	823.692				5173.71	1716.4	2952.91	87.7228	415.393	364.437	223271	220.597	32138.2
	243.173	29417.5	339.281				8311.74	2623.94	1179.1	2516.87	875.293	339.926	562.458	383.787	2045.36
	1222.96	477.96	95.4631				291.549	390.883	2393.03	241.883	213.502	715.328	2692.96	3362.49	129.004
	551.493	426.359	119.329				114.169	84.4977	194.796	170.931	649.536	186.411	296.065	133.519	127.714
	272.199	92.883	417.973				1789.93	1075.89	620.51	119.329	720.488	210.922	6996.54	96.1081	4381.63
	152.87	228.337	11167.2				1442.27	504.406	101.268	4670.6	1224.25	2418.18	14778.1	2500.1	366.372
	165.77	1050.74	12312.2				814.661	245.753	30933.3	405.718	829.497	605.03	14999.3	753.384	188.346
	56760.5	240.593	175.446				300.58	819.176	248.978	2668.45	3116.74	2002.14	275.424	2824.55	999.782
	10077.2	49120.3	5176.29				3347.66	324.445	4013.96	163.835	287.034	2403.35	1476.45	6707.57	181.251
	298.645	407.653	744.354				516.017	105.138	350.891	37938.2	712.748	1680.28	491.506	621.155	544.398
	1477.74	134.164	1077.18				1315.84	99.9782	170.931	457.32	1389.37	808.211	2246.61	986.237	115.459
	21425	167.06	200.601				186.411	459.255	1262.31	3613.41	3174.15	110.299	300.58	151.58	296.065
	27820.4	2002.14	646.956				170.285	730.809	199.311	494.086	351.536	6035.46	469.575	557.298	472.155
	249.623	2671.03	115.459				2189.85	260.588	126.424	27292.1	125.779	978.497	2828.42	1315.2	234.788
	2510.42	809.501	23482.6				1464.84	409.588	979.142	1311.33	9145.75	119.329	39296	265.749	461.835
	3083.2	1164.26	3350.88				538883	5937.42	595.354	2543.96	2831	194.796	9646.29	2790.36	110.299
	440.549	1789.29	136.744				668.887	155.45	98.0432	109.009	679.207	83.2077	225.757	843.687	229.627
	343.151	20566.5	1463.55				615.35	122.554	595.999	463.125	428.939	125.134	256.073	645.666	265.749
	10434.5	49882	1918.29				129.004	791.441	657.921	164196	444.419	251.558	300.58	304.45	561.168
	124.489	154.16	286.389				2054.39	634.7	130.939	14696.8	353.471	2330.46	46593.7	229.627	2828.42
	6465.04	503.761	251.558				1224.89	165.77	981.722	1605.46	308.32	745.644	761.125	223.822	9045.77
	19495.8	245.753	41109.8				118.684	2400.77	222.532	401.203	35177.5	283.164	103.203	858.523	3681.78
	1391.31	682.432	253.493				283471	308.32	3675.97	250.268	368.952	490.216	531.497	298.645	557.943
	3065.78	366.372	922.38				1233.92	558.588	20352.3	370.242	884.324	768.22	577.939	222.532	5013.1
	1816.38	861.103	12749.5				234.788	259.943	345.086	1833.15	99.9782	263.814	191.571	8792.28	189.636
	65716	4553.85	310.255				163.19	3354.11	1166.84	606.32	4739.61	207.697	2270.47	948.826	122.554
	16363.5	3714.03	301.225				171.576	102.558	3649.53	1183.61	692.107	837.882	3790.14	1023	2776.81
	1030.1	4584.81	194.151				378.627	1675.76	1088.15	8514.92	184.476	308.965	471.51	208.342	417.328
	5989.66	492.796	394.108				157.385	64658.8	3892.7	424.424	416.683	945.601	12058	169.64	333.476
	1013.97	2781.97	568.263				220.597	475.38	1258.44	151.58	281.229	798.536	198.666	1288.11	347.021
	1980.21	201.892	414.103				728.229	496.021	849.492	428.294	3277.35	3911.41	221.887	3775.95	1699.63
	145275	10660.3	1919.58				337.346	267.684	684.367	481.186	25457.7	706.943	247.688	192.861	503.761
	658.566	163.835	255.428				817.886	174.156	2464.62	29877.4	435.389	1157.17	238.658	178.026	8998.04
	1356.48	451.515	280.584				21406.3	769140	1938.93	253.493	24123.8	339.926	7584.8	803.696	328.961
	784.99	1021.71	1112.66				1881.53	98.0432	174.801	127.069	594.064	420.554	16379.7	6080.61	296.71
	2033.11	705.653	177.381				1528.7	270.264	406.363	60610.7	132.874	98.0432	1047.51	89.6579	126.424
	537.302	129.004	2355.62				99160.3	9826.89	54339.1	3953.98	145.775	256.073	23840	2292.4	5061.48
	682.432	1542.24	253.493				431.519	123.199	1390.66	488.281	4177.15	2198.88	634.7	130.294	4102.98
	185.121	268.974	1746.07				713.393	197.376	6734.66	10299	906.254	1390.02	490.861	236.078	88.3679
	61538.9	1508.7	1313.26				625.67	99.9782	314.77	1613.2	2587.18	270.909	274.134	420.554	15187
	128.359	188.991	2369.16				11082.1	117.394	11324.6	447.644	371.532	7752.51	450.87	97.3981	592.774
	115.459	674.047	840.462				935.28	116.104	1564.18	197.376	2763.27	3359.27	1207.48	298.645	485.701
	51704.9	6678.55	1107.5				824.337	1003.65	290.904	1583.53	154.16	691.462	969.466	4030.09	137.389
	4460.96	1032.03	221.887				143.195	121.264	175.446	3377.97	104.493	3092.87	597.289	168.995	5810.99
	106710	634.055	165.125				1706.08	145.775	362.502	292.839	223.177	343.151	274.779	330.896	695.977
	23140.1	2105.35	1393.89				450.225	2306.59	28487.3	3495.37	168.35	121.264	2589.11	2668.45	178.671
	389.593	352.181	738.549				234.143	919.8	195.441	1066.22	10952.5	211.567	129.649	687.592	216.727
	122.554	14860.6	1582.88				285.744	448.934	167.06	1151.36	861.103	131.584	152.87	179.961	984.947
	20146.6	123.844	383.787				283.809	128619	3659.2	501.181	296.71	387.012	4244.24	114.814	329.606
	114.169	792.086	134.809				88.3679	256.718	252.848	1377.76	85.7878	458.61	974.626	97.3981	18003.2
	407.008	634.055	2572.99				35666.4	252.203	260.588	1818.31	10895.7	118.039	13745.4	977.207	139.324
	1382.92	349.601	169.64				400.558	988.172	3560.51	9759.17	319.93	813.371	5732.3	245.108	205.762
	6526.32	5883.23	1005.59				346.376	366.372	1083.63	125.134	89.0129	4773.8	1417.11	8067.28	732.099
	90.9479	190.281	3112.23				554.718	161.9	214.147	312.19	1124.92	757.254	2136.31	153.515	84.4977
	218.017	1437.11	92.238				955.276	1329.39	4507.41	1113.95	3143.19	515.372	28391.9	964.306	114.169
	4179.09	937.86	287.679				1449.36	866.908	53386.4	19403.5	6085.77	477.96	514.082	218.662	108.363
	1873.14	1072.02	559.233				388.303	560.523	1189.42	232.853	296.71	6601.79	1061.7	185.766	152.225
	18451.5	1700.92	1213.93				24370.2	634.055	83.2077	53792.2	2583.95	84.4977	182.541	408.943	105.138
	2443.34	1420.98	1012.68				466.35	478.605	1677.7	703.718	350.891	116.104	377.337	127.069	108.363
	517.952	1813.15	2773.59				190.926	1053.96	10931.2	3493.43	6026.43	25226.8	114804	172.866	3382.49
	12154.8	125.779	446.354				64869.1	21199.3	10148.1	111.589	1421.63	98.6882	14106	193.506	798.536
	786.28	3442.48	190.281				4455.16	163.19	221.242	23521.3	297.355	14689.1	2278.21	179.316	158.675
	985.592	879.163	134.809				6436.66	3159.31	1413.24	2911.62	1433.24	1494.51	42087	844.332	1702.21
	1525.47	1938.29	521.822				1484.19	150.29	1475.16	37463.5	139.97	364.437	843.687	111.589	6199.3
	219.307	103.203	417.973				405.073	132.874	287.679	1846.69	559.233	4613.83	156.095	241.238	5563.95
	153.515	3837.23	116.749				203.182	79.9826	9517.28	1715.11	155.45	921.735	414.103	237.368	390.238
	510.856	236.078	1517.73				675.337	33943.6	438.614	32533.6	391.528	104.493	205.117	516.662	103.203
	291.549	1902.81	634.055				59514.8	123.844	133.519	115.459	1088.15	89.6579	1908.62	6896.56	80.6276
	418.619	654.051	568.263				30707.5	6608.88	143.84	341.216	450.87	530.852	78.0475	155.45	332.186
	5715.53	418.619	2940				121.909	135.454	758728	8413.01	5887.11	294.775	594.709	88.3679	2264.02
	2805.2	561.168	178.671				256.718	5231.12	289.614	52825.3	118.039	1342.93	2118.25	1592.56	706.943
	615.35	414.103	2002.79				2403.35	1059.77	167284	152.87	416.038	6610.82	45490.1	225.757	1386.79
	347.666	239.948	405.073				368.307	9310.88	211.567	26957.4	205.762	468.93	154.16	592.774	208.987
	225.757	605.675	121.909				935.925	2171.14	19657.7	299.29	1895.07	102.558	283.164	227.047	323.8
	332.186	568.908	160.61				882.388	348.956	114.814	2802.62	245.108	29485.8	3577.93	101.268	573.424
	48857.1	1053.32	485.701				146.42	248.333	919.155	516.017	167.705	1057.19	185.766	748.224	270.264
	373.467	60377.2	119.974				301.87	240.593	81.2726	663.081	2061.49	414.103	1469.36	746.289	1411.31
	574.069	335.411	458.61				331.541	614.06	5294.98	278.004	161.9	7936.98	288.969	3724.35	3051.59
	139.97	232.853	4204.25				241462	134.164	1554.5	4935.7	96.7531	252.848	268.329	94.173	109.009
	258.008	163.835	392.818				6674.03	354.761	522.467	142.55	174.156	142.55	231.562	228.337	336.056
	272.199	822.402	125.134				153.515	121.909	214.792	3657.91	223.822	181.896	648.891	124.489	447.644
	9890.1	4629.31	192.861				69890.6	8336.25	117.394	19644.8	396.043	174.156	2996.77	76.1125	172.221
	141.26	325.736	411.523				2922.59	3917.21	254.138	788.215	5351.74	9321.84	1908.62	316.705	392.818
	328.961	820.466	156.095				1237.15	98.0432	129.004	311.545	781.12	236.723	159.965	282.519	285.744
	986.237	1157.81	1108.79				3425.71	157.385	675.337	161.255	404.428	288.969	341.216	337.991	3177.37
	11573	571.488	1406.15				121.909	193.506	964.306	3665.65	577.294	630.185	5736.82	538.592	351.536
	334.766	217.372	202.537				624.38	283.809	305.095	17224	525.692	125.779	290.904	139.97	1415.18
	337.346	486.991	205.762				87.7228	2400.12	4033.32	15168.3	258.653	318.64	258.008	5062.12	4851.2
	5969.02	1684.15	1108.79				141.26	141.26	108.363	277.359	346.376	296.065	2807.13	782.41	80.6276
	605.675	417.328	2076.32				614.705	106.428	119.329	916.575	21009	339.926	25502.2	544.398	570.198
	621.8	812.081	3280.58				410.233	181.251	4882.16	29464.6	587.614	352.826	1178.45	258.653	7295.19
	332.831	31469.3	109.654				1264.89	20490.4	291.549	474.09	927.54	1221.02	2075.03	125.779	166.415
	980.432	112.879	290.904				2538.8	579.874	2336.91	48202.4	363.147	5384.63	365.082	549.558	734.034
	425.069	157.385	158.03				4139.1	479.895	3135.45	228.982	673.402	181.251	156.095	6987.51	138.679
	1211.99	714.038	635.991				338.636	157.385	530.852	96.7531	481.831	10169.4	102.558	287.034	756.609
	118.684	1380.99	139.97				161.255	4984.72	157.385	66842.9	3369.59	305.095	90.9479	1351.32	456.03
	3491.5	367.662	26241.4				7304.22	628.25	29124.6	2406.57	390.883	215.437	316.705	185.121	188.991
	129.649	68335.4	443.774				6712.09	218.662	40944	697.268	1671.25	303.16	349.601	13371.9	316.06
	1536.44	2552.35	959.791				234.143	78.6925	5806.48	115.459	91.593	484.411	218.662	2653.62	68376.1
	9138.65	403.138	352.826				144.485	2922.59	98.6882	9181.23	331.541	101.913	879.808	2827.13	103.848
	181.251	221.242	408.943				1688.02	2928.39	124.489	48005.7	207.697	570.198	155.45	105.138	280.584
	1924.74	875.938	87.7228				80.6276	992.687	19754.4	245.753	690.172	193.506	2768.43	255.428	228.337
	3671.46	1377.12	229.627				488.281	538.592	4192.64	41277.5	323.155	10966	14080.8	341.861	99.9782
	170.931	1776.39	2620.72				5105.98	244.463	4866.68	274.779	354.761	3963.65	908.189	210.922	1099.76
	1083.63	698.558	160.61				1477.74	188.346	460.545	2940.65	363.147	279.939	605.03	190.926	3652.11
	187.701	773.38	206.407				7823.46	120.619	620.51	491.506	14378.2	259.298	601.804	407.653	120.619
	419.264	190.281	138.679				1108.79	120.619	118.039	1088.8	2772.94	6867.54	50695.4	142.55	219.952
	2543.96	182.541	1991.82				381.852	4211.34	24507.6	735.324	2772.94	1430.01	2218.23	1204.9	7424.83
	365.082	297.355	3363.14				1660.93	223.177	261.878	14497.5	265.749	2529.13	499.891	1485.48	274.779
	732.099	262.523	16470				416.038	287.679	1881.53	166.415	112.234	4628.02	2843.25	40673.7	6335.39
	8729.71	1025.58	3461.18				107.073	226.402	266.394	258.653	231.562	2800.04	90.9479	99.9782	112.879
	225.112	1762.84	216.727				123.199	180.606	1175.23	236.078	246.398	7037.18	1546.11	119.329	3045.14
	228.337	749.514	8708.43				357.342	454.74	927.54	81.9176	2028.59	79.9826	2780.68	26879.3	111.589
	412.168	417.328	2823.26				178.026	1308.1	163.19	5758.1	77.4025	101.913	208.987	274.134	1211.99
	484.411	846.267	11731				101.268	793.376	261.233	316.06	388.303	119.974	104.493	120.619	898.514
	1629.32	627.605	728.874				1157.17	2803.26	462.48	25175.8	1021.07	159.32	132.229	135.454	513.437
	1095.25	610.19	5283.37				286300	147.065	1579.01	733.389	770.155	421.844	106.428	495.376	111.589
	1861.53	2744.56	139.324				403.783	503.116	6741.76	824.982	330.251	990.752	4050.09	167.06	235.433
	4794.44	123724	659.856				196.086	137.389	158.03	432.809	33098	9645.64	294.129	950.116	149
	1284.88	328.961	510.856				130297	52784.6	157.385	6643.07	272.844	230.272	771.445	119.329	589.549
	172.866	243.173	60431.4				98.0432	1734.46	7026.21	3218.01	545.043	121.264	4998.91	529.562	422.489
	655.986	115.459	432.164				5305.3	428.939	609.545	2963.23	2308.53	195.441	512.792	189.636	673.402
	192.861	164.48	2234.35				10585.4	454.095	370.242	184.476	134.809	625.67	919.8	142.55	207.697
	516.662	246.398	427.649				41493.5	129.649	174.801	20549.1	248.333	134357	206.407	499.246	923.025
	224.467	223.822	588.259				157.385	1520.96	691.462	18192.8	98.0432	303.16	42705.5	533.432	90.3029
	288.324	90818.3	510.211				1442.27	556.008	392.818	113.524	144.485	756.609	810.146	10012	5968.38
	410.878	881.098	225.757				679.852	165.125	141.26	208.342	4130.71	2126.63	293.484	183.186	564.393
	134.809	3457.31	204.472				954.631	163.19	13204.9	108.363	233.498	195.441	175.446	81.2726	94.173
	1041.06	394.753	101.913				870.133	1604.81	283.164	581.809	27540.5	6159.95	640.506	198.666	169.64
	7151.99	1919.58	208.342				3039.34	496.666	136.099	8042.76	261.878	14153.7	17540.7	164.48	164.48
	1336.48	143.195	250.913				261.233	152.225	3909.47	61105.4	257.363	156.095	744.354	138.034	98.6882
	2283.37	1100.41	2589.76				9501.16	458.61	8162.74	986.882	617.285	546.978	127.714	505.051	982.367
	444.419	466.35	811.436				149.645	579.874	8818.08	3057.4	325.09	121.264	1006.23	246.398	364.437
	943.02	450.225	113.524				173.511	1497.09	746.289	6677.26	287.679	341.216	231.562	836.592	332.186
	1891.2	481.831	113.524				1577.72	1001.07	859.168	14165.3	33221.2	685.657	486.991	346.376	152.87
	1852.5	299.935	565.683				861.103	163.835	2867.76	1454.52	376.047	17042.1	579.874	201.892	109.654
	196.731	429.584	256.718				228.337	91.593	99.3332	208.342	93.528	719.843	557.298	784.345	161.9
	252.848	642.441	379.272				394.753	2051.81	223.177	164.48	6583.08	54160.5	183.831	526.982	123.199
	499.891	312.835	466.995				686.302	79.3376	228.982	3856.58	99.9782	259.298	210.922	564.393	243.173
	948.826	99.3332	446.999				2667.16	442.484	3070.3	1364.86	104.493	97.3981	104.493	163.835	198.021
	834.012	661.791	921.09				87.0778	145.775	412.813	6893.34	10305.5	174.156	1107.5	14770.3	277.359
	248.333	118.039	189.636				30793.3	1910.55	185.766	835.302	886.259	1699.63	623.09	85.1427	56968.9
	265.749	13995	3366.36				229.627	1053.96	839.817	9471.49	160.61	20719.4	84.4977	51045	528.917
	2036.98	465.705	122.554				119.974	119.329	126676	190.926	127.069	211.567	25221.6	625.025	453.45
	265.104	335.411	352.826				240617	140.615	1231.34	46669.8	1237.15	2036.98	145.775	1917.65	1427.43
	855.298	173.511	3268.32				32449.1	170.931	13048.8	47381.3	440.549	696.622	247.043	201.246	1383.57
	531.497	643.731	433.454				183.186	209.632	39232.7	1102.99	319.285	3038.69	6044.49	392.818	6518.58
	63866.1	157.385	566.973				269.619	298.645	185.121	126043	183.831	2563.31	2491.72	5625.23	2466.56
	167.705	36015.4	238.013				2256.93	387.012	1817.02	172.221	81.9176	131.584	6003.21	117.394	1153.94
	2420.12	450.87	197.376				107.718	1367.44	3257.36	1732.53	104.493	605.675	59272.9	1319.07	476.67
	1713.18	464.415	907.544				392.818	507.631	9113.5	228.337	325.736	138.034	298.645	76.1125	106.428
	222.532	298	414.103				339.281	277.359	179.316	3485.69	929.475	2563.31	80.6276	330.896	88.3679
	150.29	719.843	1420.98				271.554	105.783	827.562	4661.57	98.6882	436.034	29446.5	99.9782	530.207
	279.294	101.913	597.934				156.74	647.601	680.497	10428.7	222.532	265.749	286.389	188.991	210.922
	88.3679	9919.78	1881.53				1693.82	3328.95	419.264	3822.39	1426.14	1955.7	7744.12	250.268	103.848
	439.259	928.83	129.649				150.935	203.182	208.987	789.505	148.355	125.134	705.008	4538.37	484.411
	7967.94	637.926	199.311				296.71	101.268	285.099	458.61	392.173	1807.99	373.467	170.285	265.104
	164.48	32482.6	458.61				68.3722	223.177	384.432	6569.54	304.45	6435.37	185.121	121.909	1506.12
	54535.2	989.462	219.307				394.108	218.662	1309.39	168.995	26809.6	1271.34	2202.1	948.181	214.147
	325.09	183.186	275.424				245.753	376.047	607.61	137.389	93.528	377.337	582.454	287.679	80.6276
	169.64	209.632	460.545				274.134	151.58	17111.8	27030.9	165.125	299.935	4454.51	102.558	2469.14
	321.22	187.701	321.22				3755.96	694.042	558.588	521.822	2881.31	477.96	148.355	103.203	482.476
	256.073	334.121	2669.74				3205.11	79.9826	861.748	553.428	145.775	129.004	634.055	465.705	88.3679
	281.229	421.199	179.316				2633.62	4907.32	510.856	257.363	576.649	904.319	97.3981	546.333	593.419
	205.117	453.45	197.376				258.008	252.203	91.593	6249.61	230.272	517.952	572.133	1013.97	767.575
	1266.18	165.77	187.701				41446.5	217.372	258.008	129.004	278.649	850.137	102.558	418.619	360.567
	555.363	88.3679	194.796				94.8181	392.818	13336.5	529.562	936.57	7264.87	590.839	389.593	552.783
	106.428	203.182	396.043				3523.75	661.791	312.19	880.453	543.753	28764.1	7648.66	110.944	251.558
	399.268	1319.71	560.523				395.398	111.589	48833.9	464.415	5030.52	328.316	785.635	1182.32	314.125
	128.359	112.234	136.099				35527.7	588.904	17806.4	1708.02	697.268	146.42	254.138	251.558	277.359
	2502.04	130.294	755.319				2145.98	888.839	276.069	459.9	581.164	1847.98	1202.32	114.814	143.84
	1241.02	62823.1	1432.59				149	324.445	648.246	17282	2598.14	192.861	22750.5	519.887	212.857
	359.922	492.151	27664.9				123.199	350.891	13602.2	5567.17	1960.22	546.333	173.511	327.026	2103.41
	121.909	141.905	846.912				168.995	220.597	763.705	16902.8	183.831	861.748	34317	1831.21	930.12
	437.969	2474.94	8092.43				2625.88	17392.3	3852.71	30210.2	263.814	216.082	615.35	364.437	225.757
	11786.5	351.536	78.6925				508.276	228.982	84.4977	14977.4	194.151	241.883	12386.3	180.606	161.9
	149	105.138	1561.6				433.454	136.744	1348.09	205.762	112.879	11325.9	306.385	91.593	297.355
	565.038	341.861	661.791				2246.61	6995.9	866.908	1117.82	626.96	226.402	163.835	428.939	159.965
	251.558	111.589	625.025				144.485	957.856	340.571	99.3332	655.341	90.3029	367.662	799.181	247.043
	1079.76	1135.24	316.06				325.736	162.545	831.432	1530.63	154.805	149.645	17762.6	185.766	116.104
	110.299	899.159	113.524				5536.86	255.428	4991.17	8559.43	287.679	234.788	480.541	304.45	162.545
	1455.17	217.372	109.009				72114	6818.52	143.195	1486.77	2452.37	398.623	116.104	2451.08	136.099
	6575.34	804.341	516.017				1007.52	594.709	101.268	41482.6	172.866	36588.8	243.818	230.917	180.606
	107041	1062.99	670.177				206.407	96.1081	91.593	448.934	78350.7	204.472	112.234	394.108	129.004
	610.835	5810.99	208.987				1157.17	563.103	222.532	37265.4	586.969	118.684	7313.89	1077.18	156.095
	1720.92	481.831	860.458				1775.74	125.779	241.238	96.1081	354.761	40557.6	8296.9	536.657	505.696
	100.623	1878.3	181.251				333.476	1487.42	258.653	359.277	248.978	285.099	1370.67	683.077	94.8181
	13882.8	266.394	2815.52				32554.8	4210.7	19832.5	6201.23	193.506	1016.55	614.705	187.701	394.753
	1837.02	60461.7	295.42				82.5627	2380.13	292.839	278.649	72.8874	15911.4	3737.25	187.701	198.666
	101.268	245.753	248.333				161.255	1029.45	31938.2	566.973	1374.54	439.904	136.744	33463.7	1319.07
	574.069	2489.14	795.956				147.71	181.251	172.866	5576.2	569.553	2463.98	235.433	98.0432	2854.86
	5129.21	903.029	3236.07				145440	135.454	4164.9	381267	772.735	395.398	187.701	7350.66	717.263
	106.428	107.073	83.2077				85.1427	222.532	268.329	1580.3	16426.1	104.493	2455.59	307.675	299.29
	1379.7	199.311	96.1081				286.389	4943.44	496.021	1876.37	262.523	13092	76.7575	1032.03	248.333
	8060.18	43762.1	293.484				615.995	145.13	345.086	202.537	1005.59	1885.4	36473.3	337.991	1159.1
	4057.83	1360.99	292.839				1413.89	243.173	474.09	387.012	4283.58	372.822	802.406	417.328	1927.32
	746.934	1081.05	113.524				9336.03	272.199	1004.94	110611	427.004	337.991	110.299	381.207	359.922
	635.346	636.636	112.234				165.125	203.827	223.822	115.459	141.905	2709.09	3094.81	710.813	2232.42
	2542.67	681.787	281.229				1161.68	434.744	274.134	93.528	174.801	144.485	554.073	496.021	1600.94
	69148.8	90.3029	245.753				1102.99	116.104	399.913	518.597	1297.78	134.164	353.471	239.948	103.848
	103.848	641.151	247.688				298	337.991	230.272	64499.5	125.779	13822.8	5372.38	510.211	146.42
	631.475	181.896	548.268				4170.06	304.45	504.406	132.229	216.727	269.619	250.913	948.181	3604.38
	64114.4	404.428	182.541				24470.2	41188.4	812.726	1551.28	818.531	444.419	314.125	774.67	92.238
	114.169	12136.1	517.952				3055.46	19150.7	106.428	98.0432	182.541	310.9	1736.4	504.406	156.095
	1446.78	1731.24	323.155				372.177	281.229	241.883	114.814	14368.5	195.441	164.48	105.138	159.965
	969.466	197.376	162.545				782.41	14901.3	326.381	166.415	1960.86	770.155	223.822	565.038	100.623
	3552.13	444.419	142135				5184.68	339.926	207.052	5202.74	184.476	119.974	411.523	141.26	730.164
	4456.45	203.827	409.588				476.67	2605.88	299.29	585.679	145.13	1416.47	678.562	349.601	279.939
	119.329	392.173	240.593				86761.1	1348.74	1042.35	50396.8	186.411	500.536	145.13	164.48	725.648
	98.0432	125.779	127.069				222.532	241.238	311.545	90.3029	168.35	277.359	107.073	101.268	154.16
	2552.99	106.428	357.987				90.9479	795.311	167.705	204.472	147.71	119.974	6928.81	919.8	119.329
	349.601	104.493	1448.72				305.74	414.103	223.822	34065.5	131.584	1102.99	11294.3	405.718	161.9
	145.13	185.121	869.488				377.982	176.091	103.848	27461.8	163.835	327.671	476.67	52775	1864.11
	338.636	297.355	83.2077				6282.5	25270.6	1495.8	214.147	3450.22	392.818	744.999	29144.6	109.654
	119.329	114.169	172.866				381.852	117.394	1057.83	3675.97	127.069	137.389	127.714	800.471	23571
	116.104	2604.59	166982				7037.18	164.48	757.254	78.6925	4546.75	265.749	554.073	1151.36	535.367
	64487.9	666.952	1290.04				2192.43	156.74	4616.41	34650.5	323.155	859.813	726.938	96.7531	194.796
	1720.27	234.143	250.913				599.224	117.394	387.012	2773.59	289.614	822.402	270.264	777.25	1152.01
	5419.46	313.48	205.117				27580.4	621.155	357.987	61873.6	1770.58	2204.04	101.268	385.077	1188.77
	1382.92	1593.2	106.428				7588.67	127.714	116.104	1400.99	498.601	279.939	678.562	2238.87	138.679
	329.606	387.658	3235.42				454.095	178.026	1348.74	152.225	170.931	668.242	159.32	114.169	1462.91
	2691.67	490.216	4115.88				290.904	3063.85	921.09	227.047	385.077	21113.5	7001.7	2057.62	722.423
	161.255	105.138	358.632				205.117	77.4025	1481.61	278.004	85.7878	194.796	739.839	559.233	5218.22
	355.406	127.069	343.796				258.653	130025	316.705	2120.18	1309.39	145.775	303.16	3372.17	77.4025
	5434.3	244.463	595.999				4090.08	457.32	363.147	27964.9	92.883	216.082	107.718	85.7878	180.606
	179.316	1712.53	161.9				270.264	406.363	234.143	305.74	7622.21	333.476	6928.81	869.488	1847.98
	6450.21	445.064	79.9826				1917	241.883	463.77	2293.05	143.195	110.299	452.16	341.861	356.051
	25838.9	261.233	274.134				94.173	36394	2627.17	577.294	263.814	1029.45	232768	318.64	140.615
	190.926	16127.5	4310.67				945.601	13570.6	32299.4	190.926	397.978	174.156	472.8	178.026	712.103
	601.159	310.9	239.948				202.537	94.8181	6462.46	544.398	902.384	307.03	3063.2	195.441	1086.22
	1048.8	472.8	3153.51				1006.23	262.523	6369.58	557.298	3327.02	1050.74	370.242	259.943	96.1081
	101.913	12043.2	2583.95				5640.71	169.64	180.606	137.389	14844.5	178.671	273.489	99.3332	272.199
	8022.77	181.896	203.827				1543.53	1451.3	700.493	15366.3	9297.98	130.939	1138.46	456.675	166.415
	1855.08	127.714	152.225				562.458	194.796	146.42	188.991	137.389	644.376	5851.63	74.8224	1290.04
	109.009	658.566	102.558				12411.5	129.649	4464.19	110.299	204.472	3982.36	1232.63	508.921	316.06
	147.71	208.342	8897.42				8299.48	163.835	298	341.861	310.255	168.995	621.8	1235.21	394.753
	110.944	81.2726	267.684				243.818	140.615	1402.28	676.627	2019.56	182.541	7173.28	27015.4	109.654
	2756.82	1072.02	556.653				168.35	185.766	245.753	634.055	3544.39	537.302	3629.53	200.601	296.71
	1117.18	196.086	1391.95				33460.5	1030.74	300.58	7394.52	4230.05	267.684	374.757	283.164	126.424
	3978.49	16476.4	8295.61				98.0432	3613.41	199.956	141.905	121.264	138.034	401.203	216.727	141.26
	1243.6	298	108.363				228.982	132.874	169.64	336.056	112.879	129.004	176.091	565.683	194.796
	214.147	34051.9	60730				2720.7	267.684	336.056	924.96	1213.93	92.238	600.514	103.203	297.355
	159.32	688.237	714.683				2783.91	732.099	322.51	813.371	421.199	1239.08	2278.21	861.748	527.627
	2562.67	73900.7	2266.6				92.238	729.519	295.42	101.913	142.55	4162.32	41882.5	341.861	139.324
	557.298	541.817	4556.43				85.7878	70.3073	365.727	2809.71	746.289	168.35	1044.29	2021.5	184.476
	893.999	86.4328	270.264				9803.67	488.926	565.038	1066.22	2943.23	14011.1	1325.52	109.009	318.64
	623.735	1724.14	159.965				38049.8	2678.77	1215.86	1505.48	612.77	798.536	236.723	515.372	163.835
	721.133	4849.91	843.042				223.822	1767.36	3350.88	31524.7	1360.35	378.627	108.363	156.74	95.4631
	118.684	742.419	181.896				181.896	239.948	170.285	9937.19	3597.93	111.589	5792.93	111.589	167.705
	200.601	118.039	145.13				282.519	118.684	106.428	179.316	103.848	121.909	7196.5	332.831	335.411
	10939.6	229.627	9643.06				1844.76	41436.1	168.35	268.974	372.822	606.32	551.493	208.342	337.991
	347.666	96.7531	905.609				439.904	1177.16	59952.8	48555.2	606.965	666.307	614.06	294.129	1425.5
	103.203	212.857	156.095				466.35	1797.67	137758	373.467	150605	12765.6	979.787	671.467	5017.62
	1635.77	1839.6	753.384				498.601	201.892	79811.7	1454.52	183.186	3159.96	13124.2	197.376	281.229
	1312.62	120.619	294.129				276.714	8978.04	206.407	22135.8	490.861	1176.52	308.32	127.714	1125.56
	3227.04	3147.06	1488.06				8138.23	211.567	24417.3	3699.84	594.709	215.437	715.328	2284.02	247.043
	4426.78	259.298	591.484				206.407	505.696	491.506	3949.46	205.762	4535.79	98.6882	1557.08	162.545
	1615.78	3737.25	1861.53				8329.15	116.104	103.203	2620.07	128.359	159.32	205.117	381.852	313.48
	377.337	175.446	8089.21				655.341	330.251	1126.85	16689.9	241.238	5367.86	31334.5	1096.54	1804.77
	538.592	173493	762.415				3654.69	96.1081	265.749	141.26	4340.35	276.714	109.009	724.358	131.584
	19671.8	148.355	250.913				4366.79	213.502	86552.8	961.081	394.108	412.168	2204.68	361.857	193.506
	3310.89	22588	1778.97				797.891	120.619	185.121	242.528	181.896	170.285	419.909	659.856	200.601
	242.528	2369.16	6081.9				93.528	225.112	341.861	8716.17	163.19	3297.99	341.861	1011.39	205.762
	442.484	133.519	293.484				3542.45	5220.8	745.644	109.654	2119.54	414.103	22924.7	448.289	870.778
	676.627	310.9	321.22				4913.77	417.973	537.947	619.865	274.134	3933.98	1270.05	341.216	310.255
	604.385	1010.75	3574.71				193.506	113.524	441.839	352.181	272.199	1801.54	141.905	2324.01	965.596
	2320.78	230.917	469.575				9589.52	625.025	172.221	27614	351.536	98.0432	4534.5	61631.1	7714.45
	156.74	98.0432	223.177				743.709	121.264	9803.67	41585.1	147400	109.009	96.7531	845.622	121.909
	385.722	290.259	270.264				2522.68	1795.09	1527.41	3862.38	281.229	13173.3	6760.46	197.376	138.034
	18393.4	15953.9	29299.4				109.009	3228.33	272.199	354.761	143.84	668.887	554.073	159.965	90.3029
	1627.39	123.844	196.086				43591.8	3121.26	2207.91	2004.72	136.099	590.839	105.138	7221.65	4002.35
	1560.31	81.2726	494.086				542.463	201.892	116.749	585.679	83.2077	7679.62	767.575	259.298	303.805
	1571.92	3048.37	158.675				2678.13	179.961	141.905	3434.74	321.865	313.48	299.29	222.532	264.459
	4644.15	272.199	312.835				186.411	314.125	1486.77	1853.14	561.813	468.285	3104.49	155.45	1174.58
	251.558	282.519	20536.8				8849.69	517.952	594.709	1331.32	321.22	4204.25	1516.44	129.004	443.774
	2832.29	261.878	327.671				37711.1	2863.25	145.13	446.354	230.272	116.749	321.22	159.965	1945.38
	2531.06	443.129	109.654				247.043	130.939	170.931	334.121	288.969	215.437	633.41	1266.82	99.9782
	1975.7	712.748	4656.41				77.4025	939.795	2596.21	14880	11684.6	118.684	3190.92	298	993.977
	192.861	194.796	138.679				97.3981	150.29	312.19	10488	230.272	113.524	1375.18	6406.99	231.562
	127.714	382.497	106.428				213.502	876.583	267.039	387.658	218.017	135.454	332.186	98.0432	106.428
	2253.7	320.575	883.679				227.692	17006.6	1184.9	17019.5	325.736	1399.7	2549.12	94.173	170.285
	3072.23	4449.35	377.337				455.385	175.446	150.29	2006.01	4526.76	367.017	156.74	288.969	357.987
	5705.21	574.714	412.168				236.723	685.657	21897.8	1006.88	524.402	118.039	227.692	104.493	180.606
	29899.9	173.511	918.51				168.35	470.865	1651.9	535.367	97.3981	234.143	1782.19	253.493	391.528
	93.528	4289.39	601.804				128.359	502.471	213.502	327.671	97.3981	258.653	33044.4	223.177	102.558
	6867.54	771.445	89.6579				750.159	473.445	123.844	206.407	235.433	368.952	1928.61	161.255	2215
	790.796	784.99	2124.7				351.536	9272.82	482.476	27623	1829.28	64300.8	13524.2	163.19	6291.53
	3954.62	3757.89	393.463				457.32	1940.87	428.294	2618.14	704.363	155.45	1034.61	774.67	115.459
	2763.27	601.159	1695.11				6168.33	202.537	130.939	2282.73	181.896	160.61	10551.9	2184.69	477.315
	212.212	357.987	10379.7				125.779	1357.12	6323.78	1056.54	101.268	476.025	712.103	85.7878	309.61
	465.06	313.48	1997.63				3308.31	143.84	367.017	642.441	208.342	157.385	134.809	666.307	252.848
	103.848	113.524	5643.29				152.87	2491.07	17783.9	153.515	485.056	517.307	158.03	338.636	277.359
	35459.4	124.489	612.77				223.822	738.549	12037.4	215.437	110.299	181.251	182.541	38199.4	108.363
	379.917	343.151	2302.72				175.446	149	260.588	10598.3	5507.83	2266.6	1819.6	83.8527	241.883
	133.519	119.329	94.173				206.407	2972.9	87.7228	268.974	225.757	6671.45	550.203	130.939	1064.28
	36784.2	85.1427	312.19				316.705	190.281	130.939	3706.93	90.3029	935.925	1890.56	98.6882	149
	115.459	929.475	241.238				3430.87	514.082	15098	3338.63	212.857	219.952	120.619	181.896	252.203
	216.727	149586	16023				597.289	325.736	205.762	989.462	323.155	105.783	225.757	372.822	83.8527
	385.722	98.0432	12480.5				163.835	468.93	1735.11	1666.73	1769.29	1549.99	757.254	368.952	139.97
	388.948	55057.7	129.649				8528.47	263.814	371.532	4580.29	686.947	1250.7	1464.84	393.463	138.034
	9006.43	635.346	248.333				549.558	788.215	174.801	138.034	148.355	102.558	808.211	287.679	191.571
	5806.48	828.852	312.835				267.039	768.865	142.55	75786.7	204.472	21941	144.485	365.727	357.987
	228.982	400.558	546.978				18784.9	109.654	194.796	308.32	456.675	418.619	196.731	178.026	8442.68
	15839.8	1503.54	311.545				19717.6		1866.69	808.211	588.904	380.562	7246.16	100.623	6924.94
	2843.9	654.051	1147.49				130.939		528.917	3984.94	230.272	939.15	23165.3	153.515	80.6276
	570.843	875.938	1261.02				98.6882		1645.45	218.662	1004.94	141.26	290.904	2311.75	281.874
	19557	101.268	879.808				604.385		220.597	4067.5	557.298	4614.48	2295.63	1340.35	294.129
	7024.28	206.407	195.441				88.3679		1290.04	22330.6	721.778	141.26	163.835	170.931	102.558
	591.484	115.459	192.216				122.554		91.593	138.679	167.06	370.242	316.705	5135.66	297.355
	1124.92	168.35	79.3376				114.814		223.177	16889.9	90.3029	158.03	4956.34	2044.72	141.905
	79.9826	105.783	17138.2				327.671		125.779	276.069	18405.7	293.484	1594.49	136.744	187.701
	413.458	648.891	477.315				103.848		1092.02	818.531	458.61	194.151	29971.5	473.445	405.718
	547.623	111.589	643.086				530.207		357.342	98.0432	113.524	15123.2	332.186	270.909	1560.31
	70911.7	396.043	470.22				933.99		419.909	198.666	7920.21	22237.7	9901.71	418.619	537.302
	454.095	210.922	1299.72				439.904		472.155	90.3029	2384.64	256.718	125.134	222.532	199.311
	196.086	527.627	89.0129				143.195		862.393	87.7228	113.524	866.908	16091.3	2191.78	1062.99
	113.524	584.389	462.48				441.194		739.839	65721.2	315.415	569.553	365.082	592.129	929.475
	12755.9	291.549	156.095				6366.36		754.029	793.376	349.601	397.978	327.671	291.549	744.354
	246.398	101.913	1387.44				159.965		3106.42	335.411	7624.79	984.947	14067.3	749.514	447.644
	10428.7	224.467	3316.7				83.8527		334.121	4906.03	247.043	3291.54	14000.2	89.0129	346.376
	1102.34	158.675	101.268				576.004		11984.5	2507.2	20414.3	7871.19	536.657	341.216	798.536
	110.299	7591.25	595.999				209.632		210.922	189442	124.489	4369.37	30794.6	70.3073	1412.6
	14354.9	310.9	289.614				442.484		413.458	1150.72	344.441	103.203	1907.33	140.615	120.619
	158.675	4593.19	40086.8				1250.05		340.571	720.488	1855.08	1722.21	799.181	1086.86	754.674
	8641.99	229.627	371.532				416.038		104.493	3621.79	354.761	99.3332	100.623	291.549	553.428
	748.224	3058.69	191.571				478.605		458.61	2291.11	383.787	2173.08	2413.67	412.813	92.238
	13702.2	599.869	149.645				2491.72		412.168	127.069	2436.24	223.177	10502.2	204.472	176.091
	80972	654.051	347.666				525.047		706.943	352.826	632.12	457.32	1465.49	1019.78	169.64
	16064.2	104.493	296.065				5187.9		207.697	747.579	628.25	5830.34	382.497	440.549	379.917
	36800.4	146.42	322.51				981.077		204.472	429.584	172.866	549.558	383.142	7121.67	367.017
	635.346	230.917	165.77				3587.61		104.493	9572.11	100.623	15218.6	108.363	149.645	278.649
	12850.7	168.995	209.632				10624.8		312.835	4346.8	562.458	99.9782	8641.34	875.938	198.666
	844.332	1308.1	229.627				8647.79		281.874	226.402	1057.83	8733.58	359.922	3290.25	96.1081
	281.874	241.238	474.09				357.342		1179.1	14342.7	34807.3	6106.41	94.8181	150.29	543.108
	892.709	692.752	1442.91				706.298		1371.96	285.099	170.285	119.329	195.441	111.589	282.519
	1660.93	434.744	152.225				3530.84		1053.32	4261.65	86.4328	134.164	5468.49	170.931	240.593
	966.241	46968.5	253.493				155.45		236.723	16509.3	98.0432	252.203	178.026	3923.66	247.043
	243.818	4702.2	175.446				15436		2100.19	165.125	9641.13	155.45	25253.9	107.073	634.055
	134.809	552.138	1124.92				1245.54		3923.66	123.199	125.134	2818.74	1597.07	80.6276	1549.99
	337.991	541.817	140.615				4661.57		125.134	266.394	2740.05	163.835	10840.9	197.376	1468.07
	265.749	114835	323.155				270.264		170.931	121.264	319.93	89.6579	3148.99	1093.96	310.255
	1047.51	232.207	150.935				206.407		488.926	1360.99	1571.27	172.866	515.372	993.332	913.995
	371.532	1595.14	1328.1				141.26		92222.5	301.225	299.29	1660.28	7722.19	368.952	122.554
	516.017	148.355	106.428				110.299		638.571	518.597	5415.59	179.316	92.883	225.112	703.073
	99.3332	9835.28	12664.3				377.982		132.874	953.341	205.762	2512.36	341.861	295.42	184.476
	147.065	69121.1	116.104				355.406		96.7531	92.883	107.718	968.176	2212.42	88.3679	141.905
	812.726	667.597	101.268				1869.92		174.801	274.134	145.13	11618.1	26116.2	2129.86	125.779
	392.818	107.718	1155.23				1715.11		147.71	149.645	109.654	1844.76	1917	196.086	192.216
	2353.04	107.718	23360.7				156.74		227.047	250.913	933.345	224.467	127.714	200.601	187.056
	927.54	1611.91	102.558				368.307		2491.72	3151.57	1463.55	108.363	8244.66	416.683	394.753
	472.8	224.467	2809.71				108151		126.424	1001.07	222.532	8762.61	3336.69	187.056	143.195
	428.294	957.211	5957.41				3550.84		3743.7	634.055	2092.45	215.437	4121.68	127.069	814.661
	1310.68	154.805	178.026				118.039		300.58	306.385	1222.96	123.844	1750.59	198.666	327.026
	284.454	11393	6626.3				4967.95		298	43215.1	4148.13	1420.98	2772.94	76.1125	142.55
	2443.98	577.294	172.866				963.661		924.315	5658.77	129.004	4166.19	19279.7		377.337
	3376.68	94.8181	327.026				828.207		1873.14	665.016	1348.74	122.554	514.082		427.004
	42103.1	170.931	159.32				1214.57		252.848	548.268	382.497	3159.31	14420.1		118.039
	2141.47	219.952	210.277				1283.59		664.371	408.943	13515.1	1237.15	263.168		508.921
	749.514	205.762	305.74				503.761		188.346	725.003	1615.13	206.407	251.558		369.597
	312.19	33454	1800.9				13285.5		2923.88	692.752	617.93	18278	352.826		415.393
	149.645	120.619	7809.91				107.073		751.449	121.909	144892	290.904	856.588		118.039
	198.021	187.701	236.078				58840.1		77.4025	1243.6	164.48	1119.11	188.346		783.7
	97.3981	182.541	1293.91				921.735		158.675	1270.69	628.895	137.389	1544.18		455.385
	1175.87	79.3376	385.722				10957		2353.68	227.047	274.134	85.7878	292.194		193.506
	1122.98	2163.4	10532.5				2109.86		4828.63	1379.05	1833.15	2489.14	993.332		195.441
	172.866	204.472	193.506				781.12		179.316	4164.25	217.372	448.289	337.991		105.783
	101.268	643.086	139.324				2519.45		92.238	2013.11	348.311	1385.5	279.939		107.718
	344.441	684.367	312.835				103.848		3456.67	38004.6	165.77	92.238	296.71		76.7575
	584.389	418.619	705.653				556.653		290.904	3346.37	677.272	3883.67	643.731		97.3981
	137.389	1723.5	845.622				25062.9		813.371	12694	26816.1	624.38	87.0778		172.866
	680.497	1009.46	84448.1				81.2726		2951.62	87.0778	205.117	1793.8	4700.91
	470.865	95.4631	111.589				10544.2		1064.28	658.566	109.654	1297.14	343.796
	557.298	199.956	7460.31				17342.7		121.264	871.423	303.805	263.814	13560.3
	360.567	736.614	2614.91				136.099		396.688	80655.3	329.606	160.61	132.229
	101.913	248.978	496.021				314.125		6946.87	465.06	317.35	639.861	212.212
	845.622	184.476	87.7228				24630.8		324.445	471.51	99.3332	165.125	152.225
	456.675	612.77	847.557				87.7228		8505.89	1230.05	282.519	343.151	9996.53
	27878.4	461.19	99.9782				7064.27		1172.65	413.458	459.255	1014.62	9966.22
	377.337	193.506	347.666				178.671		374.757	1128.14	317.995	772.09	3023.21
	146.42	168.995	491.506				125.134		33419.2	213.502	79.9826	125.779	264.459
	48809.4	401.848	348.311				144.485		12203.8	157.385	34518.9	118.039	1826.05
	11229.8	787.57	130.939				136.099		101.913	141421	13339.7	16451.3	1649.32
	871.423	292.839	48338.5				5547.18		542.463	242.528	273.489	10123.6	184.476
	456.675	40259.6	160.61				89.6579		1126.85	221.887	177.381	139.97	97.3981
	22576.4	127.069	684.367				922.38		260.588	9428.91	26996.7	150.935	228.982
	4430.65	268.329	281.229				430.229		149.645	343.151	244.463	208.342	912.059
	47913.4	84.4977	506.341				576.004		141.905	5909.04	230.272	3741.12	1162.33
	949.471	183.831	706.298				160.61		159.32	739.194	1251.34	175.446	1092.02
	10341	150.935	228.982				1202.96		327.026	4610.61	176.091	1013.33	794.666
	584.389	361.857	737.259				8376.24		318.64	20967.7	15904.3	648.246	516.662
	316.705	6225.74	159.965				225.757		134.164	25677.6	143.84	264.459	3194.79
	13187.5	221.242	1556.44				614.705		128.359	163.835	1084.93	3481.18	2033.11
	548.913	1453.88	210.277				130.294		617.93	1485.48	316.705	2516.23	511.502
	3119.32	212.857	17615.5				168.995		172.221	10257.8	8794.86	538.592	5488.48
	677.917	574.069	7287.45				243.173		537.947	1229.41	187.056	1605.46	158.03
	29409.1	1170.07	96.7531				1150.07		94.173	691.462	331.541	6879.79	2376.9
	227.047	432.164	3728.22				209.632		401.203	5507.83	344.441	639.216	606.32
	92.883	159.965	2263.38				465.06		570.843	101.913	407.653	2460.11	622.445
	110.944	264.459	564.393				388.948		752.739	98.6882	1905.39	183.831	116.104
	376.692	887.549	2701.99				314.77		129.649	643.731	187.056	205.117	6180.59
	330.896	165.77	294.129				1468.71		120.619	145.775	118.684	57263	234.788
	11365.3	1965.38	1248.76				129.649		177.381	87.7228	10380.3	7271.32	111.589
	3130.29	856.588	436.034				3194.14		275.424	431.519	1528.7	335.411	899.159
	14524.6	1904.1	808.856				159.32		1528.05	1242.96	151.58	9421.17	89.6579
	3308.96	290.904	1627.39				5909.04		159.32	312.835	173.511	975.917	1873.79
	163.835	189.636	336.701				427.649		1225.54	1640.93	414.103	365.727	1542.24
	15481.1	284.454	1121.05				348.311		367.017	864.973	447.644	623.09	4468.7
	1302.94	3690.16	243.818				185.766		301.225	514.727	39402.4	430.229	119.329
	65380.6	668.887	3078.04				1351.96		640.506	165.77	126.424	168.35	1149.43
	316.705	488.281	754.674				3519.88		250.268	652.116	824.337	1262.95	3164.47
	18003.8	1040.42	527.627				145.13		607.61	2623.3	109.654	211.567	410.233
	279.294	529.562	526.337				800.471		26369.1	125.779	3644.37	193.506	13827.3
	1032.68	422.489	2151.79				957.211		147.71	1468.71	1134.59	2605.88	33509.5
	98.0432	794.021	732.099				98.0432		210.277	319.93	452.805	208.987	254.783
	376.047	410.233	165.77				267.684		2008.59	295.42	588.259	510.856	3125.13
	5179.52	581.809	367.662				184.476		1900.88	1678.99	226.402	570.198	163.835
	377.982	236.723	4132.65				123.199		230.272	2454.3	209.632	510.856	6515.36
	445.064	1671.25	936.57				3685		413.458	1924.74	7513.2	117.394	2387.87
	4187.48	130.294	1798.32				1672.54		983.012	11091.1	1294.56	5958.7	906.899
	29388.4	902.384	224.467				193.506		434.744	99.9782	2332.4	728.874	1143.62
	14310.4	4629.96	353.471				108.363		143.84	6770.14	2387.87	127.714	208.987
	1784.13	277.359	246.398				174.156		163.835	630.83	461.835	986.237	3484.4
	165.125	2877.44	43844				1873.14		1212.64	1556.44	11459.4	634.7	2463.98
	633.41	108.363	178.026				172.221		737.259	312.19	26982.5	4031.38	16515.8
	227.047	803.051	8528.47				183.186		627.605	298	2651.68	256.073	623.09
	367.017	983.012	165.125				218.662		2303.37	6675.32	130.294	935.925	380.562
	285.744	6989.45	222.532				1255.86		140.615	34344.8	13765.4	90.3029	152.87
	510.211	538.592	141.905				1851.21		158.03	267.039	389.593	711.458	770.8
	170.285	923.67	1188.13				968.821		180.606	192.216	2740.69	914.64	1893.78
	485.056	632.765	5403.98				15218		361.212	726.938	643.731	33281.8	125.134
	986.882	2771.65	122.554				649.536		271.554	996.557	540.527	1447.43	129.004
	744.999	216.082	887.549				1852.5		323.8	3069.65	639.216	121.264	68.3722
	387.012	154.16	116.749				308.965		971.401	6695.96	99.9782	810.146	1515.8
	481.186	480.541	261.878				2249.19		518.597	220.597	160.61	332.186	5330.45
	359.922	595.354	96.7531				94.173		114.169	1216.51	87.7228	2459.46	9283.14
	1137.17	312.835	76.7575				25506.1		459.255	4144.9	190.926	666.952	253.493
	165.77	2187.27	1548.05				5533.63		983.657	383.142	230.272	126.424	248.333
	23609.7	442.484	241.238				3227.04		100.623	754.674	2278.86	422.489	3116.74
	710.168	387.658	269.619				406.363		98.6882	763.705	254.138	365.727	2149.85
	584.389	605.675	112.879				103.848		373.467	112.879	469.575	14002.1	4453.87
	2008.59	1884.75	1405.5				469.575		654.051	165.77	83.2077	896.579	899.159
	861.748	3081.26	3590.19				1425.5		457.965	267.684	5686.5	918.51	374.757
	132.229	137.389	84.4977				319.93		332.186	2929.04	629.54	93.528	119.974
	518.597	252.848	5107.92				125.779		170.285	149	174.156	618.575	271.554
	11395.6	2473.01	202.537				145.775		1228.12	257.363	265.749	43527.9	106.428
	762.415	328.961	349.601				1062.99		139.324	2926.46	195.441	831.432	42604.9
	352.181	130.294	528.917				988.817		725.003	10033.3	436.034	334.121	166.415
	124.489	196.086	1480.32				553.428		2318.2	8175.64	892.709	1926.68	5162.1
	701.783	59102.6	2793.59				166.415		224.467	999.137	1430.01	1615.78	6736.6
	655.341	118.039	1126.85				15669.5		121.264	1793.8	12196.1	408.298	1946.67
	122.554	224.467	351.536				4059.76		149	479.895	776.605	80.6276	72.2423
	10355.8	207.052	299.935				2864.54		198.666	3210.91	203.827	732.744	18009
	856.588	178.026	1426.14				181.896		1741.56	2462.04	3909.47	129.004	1381.63
	372.822	70.3073	1213.28				447.644		837.237	2262.73	1082.99	250.913	190.926
	204.472	1075.89	324.445				166.415		21800.4	103.203	170.931	158.03	329.606
	126.424	113.524	171.576				223.822		3457.96	136.099	149.645	132.229	11149.8
	98.0432	995.912	168.35				497.311		2265.96	683.722	1798.32	129.004	163.19
	1262.31	288.324	490.216				105.783		121.909	4721.55	172.866	208.342	133.519
	16203.6	44501.9	413.458				232.207		1022.36	1628.68	492.796	111.589	11584.6
	8632.31	276.714	182.541				893.354		319.93	164.48	264.459	19004.2	7817.65
	92.238	1154.59	916.575				96.7531		121.264	2490.43	219.307	652.761	456.675
	356.051	85.7878	136.744				101.268		168.35	522.467	213.502	720.488	1399.7
	319.285	1286.17	276.714				158.675		167.06	174.156	113.524	228.982	1250.7
	325.09	192.216	376.047				162.545		968.176	199.311	461.19	252.848	816.596
	242.528	1847.98	4965.37				899.804		212.212	633.41	387.012	4216.5	1083.63
	618.575	592.129	757.254				144.485		216.727	1226.83	2768.43	591.484	3556.64
	4680.92	288.324	944.31				643.086		98.0432	9679.18	149.645	80.6276	88.3679
	501.826	2035.04	934.635				926.895		296.71	355.406	181.896	2361.42	90.3029
	496.021	950.761	1804.77				437.324		109.654	164.48	16051.3	334.121	163.19
	23158.2	3899.8	822.402				218.017			292.194	296.065	385.077	663.081
	784.99	4867.97	250.268				183.831			138.679	2929.04	1164.26	201.246
	3559.87	461.835	229.627				2287.89			437.969	1325.52	250.913	48218.5
	298	1895.72	157.385				270.909			1716.4	1143.62	135.454	4815.73
	1753.17	252.203	9493.42				1179.74			120.619	163.835	1411.95	3698.55
	450.225	406.363	118.039				107.718			274.134	412.813	569.553	2403.99
	101.268	419.264	397.333				357.987			268.329	490.216	242.528	3779.18
	498.601	8711.65	127.069				181.896			528.917	8642.63	1948.61	2637.49
	6621.78	774.025	103.203				111.589			231.562	717.908	197.376	2804.55
	12241.2	279.939	684.367				212.212			719.843	109.654	5399.47	147.71
	1509.99	237.368	348.956				243.173			398.623	3161.89	2640.07	413.458
	776.605	303.805	42404.3				908.189			1462.91	12370.2	9797.22	81.9176
	3421.84	456.03	8339.47				109.009			1788	168.995	476.025	639.861
	703.073	178.671	107.718				207.697			191.571	130.939	599.869	2013.11
	1173.29	430.874	352.181				348.311			3384.42	268.329	143.84	283.809
	371.532	1655.12	775.315				86.4328			456.03	1162.33	1263.6	1463.55
	4777.67	157.385	268.329				105.138			6244.45	1835.08	574.069	359.277
	314.77	671.467	343.151				310.9			523.112	408.943	721.778	1102.34
	6831.42	257.363	175.446							610.835	191.571	107.073	240.593
	1023	6054.17	126.424							3336.69	339.926	341.216	119.329
	276.069	454.095	417.973							288.969	221.242	92.883	763.06
	90.9479	2107.28	205.762							153.515	296.065	350.891	1076.54
	2513.65	13649.3	147.065							1081.7	242.528	89.0129	6483.1
	198.666	5302.72	1842.82							2227.26	293.484	4526.11	15898.5
	248.978	131.584	178.026							156.095	1986.02	826.272	788.215
	153.515	512.147	158.03							199.311	2115.02	1871.21	1061.06
	238.658	287.679	184.476							228.337	6153.5	129.649	1070.73
	1210.06	966.241	615.995							5547.82	740.484	382.497	161.255
	317.35	932.055	132.229							1794.45	601.804	276.714	1074.6
	905.609	836.592	179.316							2689.09	410.233	347.021	149
	372.177	2823.26	271.554							268.329	1248.76	470.22	4104.27
	2069.23	585.679	537.947							197.376	949.471	732.744	628.895
	314.125	1184.26	367.662							2351.1	221.887	257.363	2953.55
	7817.65	21664.3	103.848							915.285	900.449	116.104	127.714
	788.86	4740.9	1315.2							151.58	1460.33	261.878	117.394
	96.1081	339.926	658.566							276.069	4354.54	8709.72	741.774
	803.696	1477.74	15501.8							1052.67	1740.27	5723.91	14994.8
	4505.47	883.679	986.882							3399.26	1793.8	2792.3	243.818
	347.666	5430.43	218.017							510.211	372.177	13622.8	4188.12
	955.276	376.692	356.697							1966.02	2856.8	195.441	399.913
	4598.35	295.42	1315.2							150.29	214.147	757.899	85.1427
	425.069	5379.47	144.485							112.234	361.212	1295.85	1408.08
	497.311	79.3376	1899.59							1597.07	327.026	2244.03	3615.34
	160.61	42952.6	410.878							427.649	423.779	11911.6	436.034
	258.008	1382.28	309.61							154.805	1380.34	335.411	6800.45
	212.857	643.731	121.264							234.788	97.3981	844.332	101.268
	109.009	115.459	167.06							107.073	170.285	4340.99	336.056
	92.238	219.307	176.091							172.221	165.125	263.814	14978
	97.3981	688.237	212.212							209.632	72.2423	305.74	1764.78
	11467.8	2707.8	87.7228							88.3679	269.619	112.234	158.03
	250.268	3376.04	425.069							845.622	189.636	632.765	1104.92
	678.562	300.58	4197.8							714.038	123.844	234.788	132.874
	4046.86	448.934	2251.77							1424.85	196.731	103.848	822.402
	1330.68	321.865	599.224							114.814	145.775	281.229	243.818
	3490.85	626.315	87.0778							349.601	197.376	517.307	156.74
	728.874	1391.95	5580.72							189.636	52070	3795.3	576.004
	2725.21	2037.62	764.35							452.805	1350.67	192.216	105.138
	251.558	294.775	692.752							228.982	1208.77		300.58
	261.233	111.589	3167.7							83.2077	452.805		347.666
	2408.51	605.03	294.129							1233.28	146.42		165.77
	2051.17	1456.46	113.524							1426.14	232.853		128.359
	362.502	87.0778	139.97							2343.36	94.8181		185.121
	543.753	478.605	245.753							1483.55	556.008		133.519
	452.16	241.238	316.06							510.211	189.636		2558.15
	1464.2	4529.98	1586.75							297.355	6650.81		338.636
	365.727	2271.12	119.974							945.601	18995.2		1091.38
	723.068	1615.78	169.64							315.415	1976.99		392.173
	183.186	155.45	1032.03							621.155	356.697		578.584
	2004.08	7415.16	122.554							368.952	105.138		749.514
	3008.38	14179.5	395.398							445.709	96.1081		352.826
	519.242	1050.74	477.315							474.09	1442.27		877.873
	163.19	335.411	976.562							1028.81	229.627		86.4328
	296.065	7757.02	15198.6							211.567	102.558		3866.25
	171.576	279.294	8194.34							80.6276	593.419		3291.54
	256.718	7212.62	351.536							109.009	114.169		112.879
	336.056	89763.7	75.4674							472.8	1925.39		85.7878
	1027.52	367.662	198.021							222.532	521.177		15219.3
	376.692	528.917	336.701							184.476	11295		2384
	198.021	145.13	152.225							114.814	22299		396.688
	93.528	390.238	508.921								205.762		89.6579
	191.571	90.9479	187.701								121.264		109.009
	1021.71	1766.71	282.519								476.67		323.8
	323.8	446.354	1856.37								120.619		675.337
	603.739	153.515	225.112								153.515		34609.9
	161.255	104.493	307.675								1010.75		184.476
	121.264	3585.67	199.956								3003.86		4760.25
	550.203	310.9	1296.49								2891.63		317.995
	465.06	333.476	451.515								468.285		591.484
	11714.2	172.221	1154.59								110.299		1524.18
	2914.2	105.783	283.809								132.229		2393.03
	188.346	2723.28	441.194								312.835		468.93
	178.671	89.6579	2877.44								79673.6		719.198
	528.272	586.324	10847.3								3405.71		316.705
	256.718	408.943	127.069								330.251		7989.23
	349.601	405.073	131.584								236.723		99.3332
	199.311	139.324	3895.28								965.596		2488.49
	2185.33	2341.43	2884.53								483.766		1077.18
	143.195	6441.18	150.29								936.57		353.471
	16151.3	106.428	8252.4								363.147		384.432
	7699.61	2293.69	103.848								170.931		6930.1
	1929.9	456.675	219.952								304.45		2234.35
	205.762	363.147	289.614								4141.03		16315.8
	417.328	144.485	511.502								80.6276		17703.9
	368.952	235.433	265.104								174.156		580.519
	1599.65	124.489	757.254								630.185		959.146
	4175.86	7281.64	108.363								105.138		3391.52
	3412.81	245.108	14849								2056.33		1451.94
	210.277	341.861	436.034								401.848		993.977
	3181.89	6436.66	603.094								258.008		6690.16
	2804.55	3913.99	158.03								402.493		2988.38
	21720.4	602.449	146.42								14712.3		503.761
	165.125	391.528	1140.4								197.376		356.051
	18685.6	3014.83	94.8181								681.787		336.701
	105.783	245.753	1279.08								2289.82		14900.6
	252.203	999.782	105.138								532.787		192.216
	583.744	932.7	200.601								3601.15		3059.33
	26529.1	854.008	107.073								565.038		395.398
	162.545	185.766	98.6882								89.0129		92.883
	368.952	254.138	879.808								645.666		225.757
	124.489	209.632	108.363								116.749		3981.07
	12056.1	38676.7	1072.67								369.597		229.627
	4858.3	634.055	2131.15								203.827		1962.15
	179.961	16641.5	4095.88								112.234		71.5973
	606.32	643.731	139.97								90.9479		422.489
	238.658	1883.46	155.45								169.64		147.065
	13662.8	105.138	5539.44								2496.88		423.779
	1593.2	298.645	221.242								529.562		586.324
	1035.9	127.069	185.766								37262.2		4516.44
	2145.98	232.207	141.905								296.065		154.16
	597.289	3412.81	194.796								347.666		6077.39
	806.921	1892.49	111.589								122.554		81.9176
	376.692	499.246	307.675								103.203		732.744
	20242	151.58	179.316								3483.76		2924.52
	241.883	90.9479	849.492								246.398		202.537
	227.692	2816.16	107.073								161.9		554.718
	119.974	39236.6	193.506								3899.15		4935.05
	866.908	18650.8	181.251								1042.35		70.3073
	8422.04	771.445	118.039								90.3029		224.467
	96.7531	566.328	367.662								218.662		703.718
	109.654	359.277	119.974								3598.57		555.363
	268.974	342.506	348.956								330.896		617.93
	150.29	1637.06	263.168								2082.13		104.493
	259.298	6687.58	1840.89								119.329		303.16
	46896.2	10912.5	1703.5								663.081		10808
	3127.06	559.233	153.515								319.93		439.259
	221.887	184.476	2819.39								205.117		752.094
	39483.7	240.593	824.337								14312.4		212.857
	301.87	360.567	298								621.155		873.358
	192.861	366.372	299.29								5347.87		12371.5
	283.809	212.212	536.012								221.242		4007.51
	6755.3	615.35	202.537								402.493		1216.51
	531.497	1399.7	425.069								2976.77		153.515
	27078	258.653	396.043								99.3332		968.821
	1477.74	170.931	174.801								146.42		334.766
	722.423	970.756	125.779								293.484		438.614
	94.173	8745.19	2807.78								106.428		249.623
	331.541	923.025	169.64								236.723		1740.27
	990.752	998.492	11159.5								91.593		1390.66
	601.804	480.541	125.134								143.195		2890.98
	165.77	475.38	432.809								663.081		3308.96
	117.394	3233.49	1528.7								114.169		478.605
	292.194	448.289	544.398								122.554		348.956
	183.831	303.805	434.099								487.636		116.749
	336.701	2483.98	83.2077								93.528		461.835
	13911.8	259.298	228.982								301.87		158.03
	5042.77	7557.71	135.454								684.367		1422.92
	132.229	347.021	632.765								1055.25		154.805
	92.883	82.5627	238.658								182.541		786.28
	5665.22	123.199	4175.22								153.515		843.687
	6045.78	116.104	89.6579								299.935		252.203
	1512.57	390.883	1938.29								141.905		823.692
	641.796	33952.6	285.744								248.333		1517.73
	882.388	643.731	136.099								341.861		73.5324
	2205.97	112.879	329.606								397.978		216.727
	1827.34	990.107	1502.25								508.921		382.497
	6362.49	1055.25	75.4674								121.264		476.025
	710.813	7144.9	127.714								86.4328		2091.8
	106.428	1168.78	177.381										143.195
	145.13	697.268	1537.08										10568
	152.225	350.246	1086.22										412.168
	639.216	68816.6	112.234										1298.43
	491.506	2496.88	130.939										286.389
	521.177	149.645	550.203										794.021
	105.138	9832.05	68.3722										32456.2
	1017.2	120.619	311.545										456.03
	6632.1	304.45	152.225										441.194
	217.372	2958.71	81.2726										143.84
	3645.66	511.502	1811.22										213.502
	409.588	1356.48	6594.69										595.354
	168.35	375.402	82.5627										1778.97
	584.389	2350.46	146.42										2595.56
	173.511	417.973	114.169										1310.68
	903.674	1932.48	148.355										335.411
	125.779	260.588	1583.53										727.583
	463.77	410.233	339.281										4986.66
	285.744	1776.39	1144.91										2884.53
	2381.42	6446.98	13334.5										1271.34
	172.221	211.567	592.129										101.913
	10695.7	198.021	86.4328										118.039
	89.0129	103.203	139.97										256.718
	138.034	1030.74	2418.18										808.856
	930.765	119.329	1259.73										109.009
	181.251	886.259	296.71										139.97
	5368.51	139.324	654.696										216.082
	1401.63	674.692	363.147										193.506
	221.887	9390.21	2413.02										599.224
	199.956	127.069	391.528										1112.02
	746.289	552.783	933.345										415.393
	197.376	162.545	308.965										1504.83
	432.164	1746.72	356.697										369.597
	2615.56	3054.82	1069.44										171.576
	85.7878	274.134	1718.34										422.489
	2085.35	212.857	508.276										117.394
	406.363	1054.61	260.588										201.892
	129.649	227.692	429.584										376.047
	172.866	234.788	1028.16										74.8224
	454.095	195.441	445.064										1259.73
	301.225	112.234	84.4977										296.71
	843.687	378.627	116.104										1744.78
	143.195	77.4025	143.195										141.905
	1431.3	231.562	784.345										310.255
	1517.73	712.748	420.554										92.238
	1375.18	172.866	525.047										163.835
	160.61	731.454	89.0129										746.934
	1018.49	483.766	559.878										178.671
	4384.21	581.164	752.739										518.597
	100.623	52082.9	223.177										87.7228
	24323.7	220.597	130.294										233.498
	94.8181	428.939	519.242										2712.31
	1298.43	605.675	163.835										2446.56
	260.588	2403.99	241.238										292.194
	6919.78	258.008	180.606										85.7878
	104.493	109.654	1171.36										1613.2
	1460.97	230.272	899.804										108.363
	399.268	1270.69	129.649										173.511
	448.289	89.6579	1456.46										294.775
	114.169	288.969	161.255										7330.66
	295.42	4248.75	1020.42										183.831
	16055.9	350.246	86.4328										168.995
	267.039	227.692	185.766										286.389
	165.125	208.987	870.133										2616.2
	988.817	792.086	395.398										2680.06
	1455.17	7060.4	532.787										530.852
	89.6579	2457.53	941.73										261.878
	1064.28	1038.48	655.341										103.848
	155.45	272.844	125.779										630.185
	425.069	207.052	146.42										472.8
	830.787	339.281	420.554										176.091
	241.238	381.852	462.48										99.9782
	1860.24	2823.26	117.394										214.147
	1446.14	149.645	212.212										147.71
	7705.42	165.125	109.009										94.8181
	158.03	384.432	97.3981										386.367
	220.597	193.506	104.493										2670.39
	741.774	324.445	87.0778										4359.7
	1069.44	498.601											450.225
	158.675	1130.08											422.489
	197.376	297.355											401.203
	117.394	112.234											780.475
	230.917	914.64											785.635
	326.381	130.939											852.073
	144.485	176.091											110.944
	8378.82	208.987											548.913
	3970.1	14388.5											233.498
	1955.7	359.277											202.537
	418.619	143.195											83.2077
	326.381	211.567											631.475
	416.683	1653.19											101.268
	102.558	179.961											144.485
	138.679	4648.67											172.221
	7406.13	437.969											121.909
	81.9176	2533.64											205.762
	432.809	835.947											83.8527
	210.922	156.74											214.147
	5669.73	1368.09
	2151.14	26459.4
	294.775	446.354
	1627.39	487.636
	1608.04	112.879
	674.047	75.4674
	368.307	323.8
	424.424	143.195
	163.19	159.32
	4094.59	294.775
	1190.06	347.021
	4775.09	547.623
	333.476	245.753
	74.1774	210.922
	5057.61	90.9479
	3638.56	897.224
	452.16	322.51
	836.592	787.57
	1884.11	3211.56
	3095.45	138.679
	143.84	260.588
	463.125	126.424
	993.332	997.202
	796.601	425.714
	117.394	1804.77
	781.12	108.363
	1084.93	594.709
	228.337	450.225
	4482.25	321.22
	448.289	139.97
	181.896	468.285
	118.684	1681.57
	670.177	6794.65
	764.995	261.233
	133.519	6983
	137.389	567.618
	300.58	2354.33
	149.645	116.104
	482.476	1396.47
	168.35	519.887
	14189.8	469.575
	317.995	806.921
	103.203	1981.5
	387.012	104.493
	252.848	3637.92
	226.402	1639
	764.35	227.692
	100.623	968.821
	118.684	4965.37
	78.0475	321.865
	209.632	838.527
	991.397	450.87
	146.42	205.762
	194.796	229.627
	528.917	570.198
	212.857	130.939
	376.692	116.104
	83.2077	1201.03
	298.645	547.623
	8165.96	307.03
	325.736	327.026
	561.813	1434.53
	145.13	389.593
	1929.9	221.887
	129.649	19097.1
	219.307	381.207
	1656.41	290.904
	242.528	1430.66
	134.809	1617.71
	194.796	104.493
	640.506	287.679
	1560.95	7495.79
	131.584	3112.87
	157.385	199.956
	859.168	146.42
	621.155	143.195
	153.515	156.095
	10536.4	158.675
	149.645	245.753
	2154.37	388.303
	177.381	549.558
	100.623	2405.28
	519.242	1665.44
	732.744	459.9
	238.013	1488.71
	1390.02	202.537
	2204.68	150.935
	109.654	628.25
	1295.85	637.926
	1789.93	118.039
	899.804	192.216
	103.848	125.134
	191.571	493.441
	450.225	88.3679
	176.091	543.753
	12370.2	251.558
	434.099	537.947
	236.723	107.718
	1271.98	223.177
	2012.46	875.938
	196.731	277.359
	80.6276	1211.35
	727.583	1096.54
	818.531	395.398
	167.705	277.359
	775.96	168.35
	359.922	4648.67
	106.428	2640.07
	163.19	16028.1
	305.74	410.878
	290.259	166.415
	153.515	553.428
	3081.26	1998.92
	100.623	159.32
	2058.26	98.6882
	13167.5	446.999
	1143.62	234.788
	132.229	124.489
	260.588	245.108
	85.1427	155.45
	339.281	112.879
	236.723	1537.73
	363.147	312.19
	145.13	88.3679
	1648.67	84.4977
	218.017	417.973
	5267.24	190.926
	125.779	913.349
	89.0129	99.9782
	417.973	2402.06
	383.142	175.446
	1337.77	1077.18
	381.852	198.666
	486.991	168.35
	151.58	4861.52
	237.368	93.528
		486.346
		86.4328
		4580.94
		116.104
		182.541
		210.277
		86.4328
		713.393
		401.848
		150.935
		214.792
		288.969
		195.441
		98.6882
		117.394
		168.35
		305.095
		238.013
		1137.17
		486.991
		102.558
		901.094
		981.722
		210.922
		169.64
		92.883
		144.485
		83.2077
		265.749
		428.939
		1973.12
		404.428
		2126.63
		108.363
		113.524
		1613.2
		372.822
		2137.6
		333.476
		1735.75
		229.627
		6042.56
		713.393
		2126.63
		171.576
		394.753
		337.991
		152.225
		6344.42
		120.619
		472.155
		1450.65
		307.675
		173.511
		854.653
		334.121
		361.212
		86.4328
		2832.93
		110.944
		118.684
		126.424
		298.645
		323.155
		180.606
		466.995
		207.697
		223.822
		232.853
		515.372
		512.147
		316.06
		78.6925
		105.783
		719.843

## Sheet: Panel B
Figure 4-figure supplement 1: V. cholerae aggregate size is controlled by both Xds and Dns
	Average cross-sectional area (microns^2)
	Replicate	ΔvpsL luxO D61A	ΔvpsL Δxds Δdns luxO D61A	ΔvpsL Δdns luxO D61A	ΔvpsL Δxds luxO D61A
	1	4052	9126	3940	8371
	2	3171	9954	2356	5332
	3	2753	13069	5365
	Two-sided kolmogorov Smirnov test (pooled data from all biological replicates)	p-val	ΔvpsL luxO D61A	ΔvpsL Δxds Δdns luxO D61A	ΔvpsL Δxds luxO D61A	ΔvpsL Δdns luxO D61A
		ΔvpsL luxO D61A		0.00091824	5.5391e-08	2.3545e-05
		ΔvpsL Δxds Δdns luxO D61A			2.4045e-13	8.2779e-08
		ΔvpsL Δxds luxO D61A				2.5251e-08
		ΔvpsL Δdns luxO D61A
	ΔvpsL luxO D61A			ΔvpsL Δxds Δdns luxO D61A			ΔvpsL Δxds luxO D61A			ΔvpsL Δdns luxO D61A
replicate	1	2	3	1	2	3	1	2	3	1	2	3
	7144.33	518.872	1847.96	328.404	360.955	3239.25	3896.38	417.998	510.815	505.659	969.099	907.866
	6112.7	327.115	802.802	598.476	414.131	762.517	1390	1816.05	1524.39	400.595	570.437	707.085
	405.43	326.793	1252.71	3721.06	783.465	597.831	4433.62	1237.56	5962.84	745.114	530.797	1304.27
	1457.35	386.093	1989.76	1409.01	575.272	1220.16	6316.06	334.528	1057.73	2495.42	6858.78	323.892
	816.66	3605.68	3600.2	828.262	946.539	5579.01	341.94	682.591	3247.95	502.436	451.516	4289.56
	493.09	823.75	707.407	815.693	637.472	1174.07	916.567	973.289	2375.21	11882.2	985.535	329.371
	2681.7	1009.06	912.055	1716.79	759.294	580.428	9455.72	1610.12	1404.5	2421.3	524.996	1112.19
	491.801	1664.58	702.573	1050.64	840.187	340.651	410.586	2441.6	467.63	1915.64	2430	6023.11
	864.035	4408.48	442.814	10914.7	437.013	458.606	963.62	782.821	595.253	1272.04	338.395	1226.28
	7545.57	2198.92	4531.92	464.407	1676.83	339.04	937.515	972.644	1094.47	4931.54	651.33	1537.92
	1335.21	838.575	460.217	4292.46	689.037	570.115	355.798	858.234	2019.09	782.821	1247.87	385.77
	2225.99	509.849	615.557	494.701	6808.19	588.485	642.306	344.518	1402.57	720.62	893.685	383.837
	871.77	1249.81	788.299	3926.99	544.977	461.829	6918.08	501.147	8645.83	357.732	2381.01	2203.11
	421.544	546.266	1030.33	733.512	516.939	925.913	853.078	588.485	351.609	1941.1	552.39	556.257
	380.614	2357.81	637.472	1623.01	1929.5	5732.41	485.677	1073.2	683.236	440.558	341.94	443.459
	657.131	2549.24	1785.11	2771.62	1487.33	666.799	958.141	652.941	593.319	4675.65	328.082	1540.83
	804.091	1071.26	521.451	1915.32	346.13	512.749	432.179	323.57	715.464	1302.98	549.811	2764.85
	396.083	3051.36	566.57	2846.71	3810.33	1329.09	6770.48	431.212	1483.78	1601.41	1412.56	2022.64
	1590.78	2762.59	390.927	789.588	477.62	2116.74	472.786	4095.87	1114.77	1817.66	516.616	607.177
	6023.43	325.504	450.871	388.026	17069.3	682.913	2944.04	349.675	322.603	618.78	6860.07	366.111
	791.522	1349.07	398.662	12080.1	1820.89	9268.8	1317.16	542.721	779.275	11153.5	529.508	390.282
	635.538	3275.99	913.344	1637.51	1129.92	705.151	1291.06	570.437	2438.06	990.692	3039.43	3522.53
	2002.01	3109.04	388.349	613.623	515.972	18125.1	1869.87	512.427	1696.81	446.681	1970.43	1610.44
	494.057	2972.4	545.299	474.72	605.888	410.908	8249.1	328.404	822.783	342.585	335.817	2443.53
	7228.12	2281.43	513.394	358.376	896.263	2761.63	375.135	722.876	432.501	1422.23	369.012	1257.54
	801.513	341.296	351.286	1768.36	9104.44	1268.18	1006.48	685.814	18768.4	326.793	363.533	326.793
	397.695	640.05	1573.05	1119.28	4523.21	8544.64	5771.41	10654.9	533.697	376.102	382.548	680.98
	396.728	2154.13	695.16	9522.76	638.116	3539.29	1731.94	472.464	2474.8	562.058	1260.44	414.453
	1514.72	427.667	2878.94	728.033	2138.66	831.807	1079	1662.65	347.097	16262.3	3054.9	432.179
	2137.37	480.521	1062.24	1104.78	6222.6	11828.4	6261.92	1329.73	385.448	721.587	337.106	591.063
	449.26	1226.92	2244.04	7033.14	1642.99	6175.55	679.691	1648.47	653.264	335.817	1469.92	420.254
	1180.84	887.24	348.063	8864.34	625.225	3836.43	382.548	1553.39	371.59	406.396	7742.8	5645.72
	459.25	577.85	5932.87	358.054	753.815	354.831	399.951	583.329	1117.99	389.315	660.998	408.008
	1368.73	1589.17	439.269	907.866	409.941	3477.09	863.069	1427.38	343.552	1063.21	399.951	10556
	400.595	493.09	394.15	577.528	6864.26	496.635	4158.39	787.655	8876.59	424.122	797.968	3464.52
	1523.1	2972.08	3555.4	1354.22	2229.22	804.736	2216.97	1293.64	723.521	599.12	518.872	1061.92
	1753.85	1687.14	366.756	3200.57	576.561	1507.31	384.159	821.817	691.615	2998.18	1234.98	10281.1
	1153.44	325.504	5336.97	352.253	1381.3	3674.33	437.658	470.853	455.705	1475.08	350.319	2211.81
	510.171	1244.33	2640.13	1456.39	1442.21	389.315	942.027	530.797	402.851	3747.81	330.016	1238.85
	1486.36	335.495	751.237	646.496	809.57	2033.92	1018.41	4343.06	581.073	913.667	689.359	932.037
	607.177	1786.4	330.016	3406.19	576.238	1515.37	512.427	1128.31	987.791	1453.17	631.026	1080.93
	3557.34	867.903	457.639	16033.8	12294.7	2559.88	1008.74	371.59	2312.37	2115.13	476.654	579.139
	926.236	758.005	927.847	2806.42	3580.22	3064.89	360.955	474.075	459.25	2669.13	3563.14	2356.2
	2099.34	326.148	1976.87	5377.58	806.347	403.496	1372.92	552.067	5156.82	997.137	1193.73	9707.1
	832.774	1397.73	514.683	592.675	374.491	1655.56	930.748	402.529	459.573	1257.86	2156.7	1625.59
	663.254	1169.88	2636.58	325.504	820.205	3239.57	663.577	433.79	4184.17	915.6	685.814	762.195
	346.13	2485.43	551.745	2478.66	4701.11	3902.82	607.177	445.392	545.944	520.162	1466.06	1232.72
	1163.11	1005.84	1229.18	545.622	14770.5	3867.05	793.456	684.525	1496.67	599.765	942.672	1590.78
	935.904	538.854	1241.43	2497.68	3099.05	524.996	378.358	420.899	631.671	12292.4	579.784	830.84
	2162.83	904.643	746.725	643.273	1106.07	5849.4	1395.15	1457.68	554.646	1496.35	538.854	975.867
	407.363	441.525	354.509	20397.2	582.039	2996.57	359.343	658.42	337.428	1018.73	1033.56	478.91
	1531.48	1576.92	470.853	550.456	438.624	1730.65	1869.23	501.792	549.811	543.688	582.039	404.14
	709.985	582.362	360.632	1639.77	3033.95	2472.22	485.033	2604.03	2666.55	370.623	539.176	2598.23
	819.238	464.729	542.721	2374.24	364.5	322.603	1085.76	865.002	550.134	346.452	1127.02	712.241
	378.68	572.693	388.671	428.956	390.605	4044.63	398.662	2718.12	1508.6	645.529	683.88	1025.5
	1636.54	397.695	975.867	2811.9	446.681	477.943	1429.64	2421.3	598.154	867.58	4439.74	6991.56
	1319.74	391.571	7459.84	831.163	942.672	550.134	910.444	757.683	472.786	366.433	929.458	4460.69
	347.419	791.844	459.895	382.225	22497.8	453.449	338.073	629.093	499.213	810.214	2757.44	5287.34
	1102.85	430.89	557.868	454.738	767.351	3221.84	7355.42	435.402	1309.43	1978.16	11062.9	1298.47
	1005.52	358.054	339.362	4043.34	416.387	42206.2	2684.28	418.965	1899.52	392.861	1348.1	1594.65
	396.406	979.734	1563.39	425.411	930.748	1161.18	1529.55	808.925	1684.89	713.208	399.628	442.17
	383.837	797.001	1389.03	415.742	2434.51	653.908	671.311	1123.79	967.81	473.431	2315.59	586.229
	1897.27	2791.6	582.684	709.985	695.482	384.804	2488.01	1191.47	741.569	1831.52	5639.6	9193.39
	358.699	790.555	397.05	369.334	3890.9	771.541	788.944	1855.05	1389.03	3029.44	557.224	444.103
	1130.88	734.801	703.217	1972.36	4180.31	754.782	694.516	1612.37	2769.36	441.847	2193.12	1613.34
	426.7	752.526	1395.15	478.265	1711.31	1915.64	9095.41	384.481	1006.81	4415.57	494.701	17127.3
	1100.59	1108	1023.24	2954.35	1218.54	1043.22	917.212	640.695	552.39	357.732	368.367	2172.17
	414.453	1316.84	330.983	404.463	1139.26	2738.1	1103.49	438.624	3915.71	392.216	694.838	3552.18
	391.249	554.968	1423.19	12361.4	2482.85	1505.37	2105.78	600.41	2476.73	2732.3	456.35	502.758
	753.171	403.818	621.358	1195.66	857.267	3372.35	9038.05	1771.26	710.307	1126.05	5815.24	1260.76
	1037.42	1450.59	740.279	569.148	590.097	1487.65	400.273	619.424	435.402	644.884	666.799	421.866
	4020.46	616.524	405.107	9769.3	441.847	494.379	699.35	855.011	2996.57	592.675	636.183	1813.48
	6361.83	1406.76	1124.76	344.841	37310.8	545.622	1786.73	784.11	1409.33	1239.82	510.815	2837.04
	1020.66	5026.29	465.051	1857.31	427.022	833.741	3407.8	578.172	2698.46	1273.01	765.74	908.188
	1295.89	753.815	680.013	368.045	887.562	813.76	2329.77	516.616	613.945	10770.3	4301.48	578.494
	928.169	1134.75	634.249	473.431	809.892	458.284	488.9	3937.95	1882.44	1800.91	455.705	2670.74
	330.016	511.782	463.762	34058	662.61	388.671	1215.64	663.577	482.777	2053.57	349.675	2167.66
	342.907	3214.75	1166.33	818.271	380.936	1272.37	671.956	2266.28	1227.89	7710.25	331.627	433.468
	1488.94	990.37	513.071	515.65	32192.3	647.14	1078.67	791.844	1490.23	399.628	1548.24	1927.24
	795.067	2236.31	635.538	872.737	2579.54	579.461	1008.42	627.159	2400.35	2564.39	13948.3	838.253
	367.723	1342.62	1834.42	6672.51	347.741	353.542	1668.45	564.314	450.871	1225.31	324.859	1356.8
	412.52	3775.2	813.76	4576.07	675.823	398.662	959.753	699.994	458.928	477.298	496.313	3600.2
	588.485	453.127	563.025	1282.68	489.223	454.416	531.441	2156.06	1898.24	1686.82	1843.45	486.644
	1083.83	2800.3	1198.24	687.103	975.545	3450.02	3697.53	437.013	799.901	1447.04	1541.79	539.498
	740.924	1255.61	569.148	345.485	567.537	1068.04	10155.4	330.66	1489.26	329.049	822.139	751.559
	1535.99	911.088	410.264	327.76	465.696	842.12	1206.62	424.122	10642.7	348.708	342.262	1045.48
	1743.86	398.984	2152.84	1432.86	453.772	400.918	983.602	746.403	907.866	1741.93	1152.48	6073.06
	1033.56	1341.01	345.808	1626.23	10358.8	483.422	503.403	1993.95	1827.98	364.178	638.761	482.777
	607.177	1816.05	497.924	1319.74	417.354	2662.69	476.976	1539.86	864.035	1357.77	1458.64	458.928
	563.025	2279.82	331.627	972.644	903.998	491.156	2051	2991.41	1342.3	508.559	1645.57	1034.2
	1540.18	438.947	336.139	372.235	363.211	3799.37	322.281	340.973	1512.14	469.886	490.189	495.024
	552.067	326.793	1556.29	1207.26	2865.4	450.227	579.784	673.89	1331.99	17315.5	4070.09	15295.1
	1202.75	634.249	1957.53	4706.91	673.567	999.716	372.235	1374.53	375.457	1059.66	630.382	326.148
	4123.59	511.138	1840.22	4333.71	5967.03	358.699	519.517	560.124	3669.81	1062.56	16328.4	1390.96
	1031.62	490.512	1024.53	1672.96	473.753	1074.48	391.571	358.054	5710.17	7620.66	2441.28	1500.86
	639.406	4048.49	474.075	570.76	1877.29	670.989	692.904	464.085	822.461	436.368	665.188	440.88
	3672.07	2708.77	478.265	2478.34	427.345	1033.88	716.753	724.488	542.399	343.874	650.363	24214.9
	2280.46	1088.67	461.829	1559.2	1321.67	1373.88	1879.87	478.265	1153.44	1467.99	472.464	369.979
	476.331	341.618	347.097	6807.54	3228.93	1977.52	1520.52	502.436	423.155	4451.02	568.826	667.766
	366.433	444.748	1345.2	2885.06	4742.04	866.291	579.784	573.338	1502.15	335.495	3351.08	553.356
	1259.15	1383.87	448.615	2054.54	1349.71	1345.2	466.663	1555.33	1690.69	348.063	3813.87	4950.56
	1468.63	526.929	1016.47	899.164	2838.65	1783.5	852.111	368.045	1774.16	491.156	365.789	493.734
	754.46	1024.85	333.561	865.647	503.725	4367.55	1019.37	562.703	345.163	1066.75	1419.97	339.04
	436.691	4541.58	519.517	1273.65	13096.9	751.237	733.189	1280.42	769.285	352.575	393.183	563.669
	1655.56	375.135	540.465	689.359	17952	4691.77	479.232	376.102	2538.61	4331.78	502.758	8747.67
	1423.84	1458.32	339.362	2863.47	2657.85	5188.72	5418.51	429.278	1327.8	497.602	335.495	679.046
	1651.69	823.428	1105.42	387.059	694.193	12581.2	1350.04	842.765	8990.67	764.773	795.067	329.693
	501.147	1314.58	340.651	951.696	1882.44	369.656	1754.18	536.92	494.701	12480.3	394.472	3509
	6451.74	598.154	649.718	4646	3185.1	4739.46	510.493	391.894	351.609	22305.7	1301.05	400.595
	323.57	833.741	569.148	617.49	687.103	526.607	358.054	2564.39	801.835	444.426	3073.92	448.937
	674.856	980.057	454.094	2536.03	3641.78	608.467	9212.08	9986.2	391.249	731.578	2684.92	473.109
	794.423	1966.56	863.069	881.439	4802.95	1599.16	624.581	1119.6	426.7	782.498	391.571	1020.99
	499.858	344.841	1627.52	621.035	589.13	816.982	1166.01	850.177	699.35	1121.86	1270.43	340.651
	1417.07	361.922	756.394	1651.37	2374.89	5181.31	1045.16	563.347	1023.56	438.302	690.004	347.419
	339.04	2245.33	335.172	373.201	5415.61	501.469	1006.48	625.225	4999.87	833.741	1587.88	656.809
	3518.02	860.168	556.579	726.099	480.843	555.935	1260.44	447.971	509.526	851.789	394.15	1631.06
	3581.19	501.469	399.951	1161.18	5512.94	847.277	765.74	3308.21	371.59	364.822	546.911	1364.22
	1534.06	840.831	1091.24	20954.1	3319.82	4726.57	468.274	374.491	569.793	1615.59	1123.47	348.063
	2928.25	1133.78	357.41	1320.06	336.784	2046.48	1188.57	451.838	623.291	3933.12	351.609	973.289
	467.307	554.001	460.217	6138.49	379.325	1412.56	1059.02	627.803	860.168	579.784	390.282	16305.5
	5999.58	1921.44	738.668	1278.81	870.803	30729.8	455.061	522.74	2083.55	3019.45	1981.38	474.398
	1662.65	764.451	2047.13	1036.46	380.936	348.708	1717.44	1566.29	1154.73	438.624	396.406	568.826
	3167.06	826.651	408.33	3582.8	5025.01	47963.8	526.929	679.368	1369.37	370.945	605.566	420.254
	2450.3	346.452	938.805	3304.35	3677.23	768.962	3514.47	838.253	2126.41	2099.34	954.919	7794.69
	333.883	570.115	1272.04	6609.02	1657.81	587.196	348.386	1819.28	1724.2	359.021	3211.85	2195.06
	346.13	4741.4	501.792	953.307	406.074	2699.75	454.738	8505.96	531.764	1036.46	719.331	2335.89
	1660.07	1339.4	369.656	705.473	338.073	5271.55	3362.04	2278.53	420.254	1079.64	909.799	333.239
	1101.56	338.073	479.554	4100.7	1198.24	358.699	412.197	376.102	2416.79	555.935	7851.41	431.857
	625.87	438.624	405.43	1044.84	916.567	956.208	414.453	1143.45	788.622	469.563	378.036	2013.61
	357.732	642.306	898.842	340.329	1619.14	20739.7	2042.29	541.432	1131.21	441.847	1805.42	4846.46
	4471.97	551.423	876.604	4605.4	1154.73	4145.82	4340.8	1199.85	2931.47	936.549	1356.16	658.098
	1145.06	973.289	899.809	480.843	2258.55	509.204	7021.21	577.85	2182.49	1855.05	3560.56	359.988
	1128.31	1262.37	612.012	5083.66	1343.91	875.315	1144.1	2193.77	1442.53	1070.94	413.164	621.68
	1162.47	1331.34	421.544	15217.8	1362.28	1083.51	809.248	329.693	1502.8	1591.75	549.811	5863.58
	1715.82	821.817	1406.76	4613.45	637.15	2242.11	1418.36	1316.2	975.867	1295.25	2542.47	1745.47
	1242.07	406.074	1759.33	684.525	933.004	2365.22	1080.61	3227.97	1545.02	10058.7	624.258	3051.03
	2996.25	613.301	758.649	531.441	369.012	5994.1	1060.3	342.585	858.557	885.628	1407.4	1422.23
	387.382	1380.33	403.818	1020.02	5179.06	354.831	664.543	382.548	1220.48	733.834	2006.52	1172.14
	487.611	7593.26	3443.89	1013.9	3222.17	4000.8	1290.41	1186.96	603.31	688.392	1207.59	532.408
	1571.76	377.391	1338.11	838.897	923.335	1608.5	1623.65	775.408	4935.41	598.476	712.886	990.37
	429.601	343.229	898.519	481.488	384.481	1455.1	396.728	667.122	2653.98	15169.8	779.275	948.151
	3353.01	538.854	3562.82	982.635	2029.73	1038.39	730.289	588.485	1525.03	3246.01	420.899	427.345
	825.039	482.455	495.346	399.628	3406.83	1920.15	750.915	2930.18	3995.96	3432.29	617.168	519.839
	2230.51	3013.65	1369.37	573.982	991.981	333.239	1348.75	497.28	1006.81	649.396	557.546	690.326
	469.886	2985.29	936.871	1290.41	511.782	861.135	3224.42	921.401	2062.6	477.943	597.509	354.831
	433.146	5513.91	415.742	528.863	807.314	524.351	644.24	910.766	472.786	759.939	339.362	399.951
	628.448	1085.44	328.404	547.878	2625.95	1947.22	1327.48	365.789	642.628	2766.78	352.898	328.082
	343.229	2574.38	421.544	329.693	438.624	2891.18	1335.85	367.078	2781.61	346.13	471.497	636.505
	1588.2	1093.5	383.837	9483.12	557.224	2658.5	2726.82	2430	1053.86	657.453	585.585	601.054
	1561.77	3480.31	2951.77	505.659	527.252	1351.65	712.886	872.415	360.31	2174.75	371.912	12415.9
	2651.41	1506.34	1449.62	595.575	338.717	447.326	2786.76	495.99	338.717	430.567	14713.1	8943.62
	8858.86	768.318	367.078	535.309	1687.14	360.632	2969.82	1438.02	4785.23	6408.56	520.806	1074.16
	2469.96	517.906	407.363	6968.36	1209.2	2059.38	900.131	1031.94	1243.36	13000.8	667.766	478.91
	2786.12	842.12	438.302	2162.83	616.201	1620.43	1064.49	661.321	768.318	1053.86	1062.88	424.766
	1305.56	1104.13	3708.49	373.524	489.867	9921.42	2784.19	357.41	392.216	339.684	443.459	1883.09
	1689.4	1283.65	390.927	499.536	531.119	440.236	5596.41	523.384	477.298	952.018	1114.77	409.619
	1477.34	471.497	2829.3	584.94	5947.7	469.886	987.469	376.102	670.989	17569.5	372.235	7048.29
	2051.32	540.143	379.002	2682.67	2332.03	3905.4	894.33	743.825	4055.91	355.798	774.764	1699.07
	2332.99	2874.1	1300.08	1816.05	9131.83	546.266	3926.35	498.891	2438.38	2503.16	734.156	480.521
	435.402	344.196	360.632	1277.2	1527.61	460.54	789.266	838.253	1139.26	534.664	4116.5	1837.65
	1779.64	396.728	662.287	2192.48	1051.28	2584.05	2347.17	489.867	5807.83	1436.08	324.215	674.212
	727.066	322.603	2370.7	380.292	415.098	1474.76	1118.96	510.815	435.724	334.205	405.752	2848.96
	524.996	333.883	5145.54	2913.74	6255.15	680.98	4138.41	568.504	1199.85	751.237	8611.03	1613.02
	3560.88	641.984	528.541	458.606	669.378	326.148	371.912	400.918	395.439	4118.75	989.08	722.232
	4313.09	6413.71	1805.74	6460.44	2880.55	513.394	2676.54	779.92	726.099	631.026	704.184	340.651
	1319.1	1584.01	554.001	4328.56	1941.1	706.44	2220.19	579.461	573.66	785.399	901.098	413.809
	3907.01	1773.83	324.215	1957.86	1033.56	2911.81	1561.45	489.223	383.192	370.623	2982.07	428.956
	1401.92	1024.85	593.964	608.789	484.388	1313.62	1051.6	1971.72	944.283	5301.52	374.168	557.546
	1093.5	610.4	1254.32	1859.88	516.616	3377.5	988.114	1215.32	2721.02	9750.61	2653.66	364.822
	3406.83	1231.76	3461.3	1819.92	1410.3	562.703	636.505	330.016	1407.4	1030.01	931.714	4620.54
	461.184	11142.2	664.866	703.217	1796.72	611.045	333.239	1387.1	737.379	6525.87	327.437	1908.23
	353.22	459.25	379.969	2169.27	3252.14	781.209	4517.09	536.276	1009.38	569.471	456.35	484.066
	458.606	415.742	418.965	4155.17	668.733	1104.78	636.827	781.209	438.624	1624.3	412.842	322.281
	2562.46	7864.62	440.558	1630.1	4529.98	1463.48	745.114	2944.68	999.071	6099.49	432.179	796.034
	661.643	1471.86	327.76	1824.76	1241.1	618.135	1551.14	377.713	1864.4	2770.65	1558.87	3319.17
	652.619	778.953	726.421	7428.9	345.163	1678.76	688.392	2154.13	740.602	395.117	484.711	449.904
	3435.84	2323	1038.71	1656.52	731.256	4152.59	1863.11	341.618	2337.5	710.63	499.536	1126.37
	603.955	1669.74	851.466	1915.32	2558.91	1002.62	754.138	541.432	803.124	1044.51	4089.1	465.696
	6855.88	7455.65	758.649	541.754	2051	4537.07	3288.88	1047.41	4605.4	794.745	426.055	1308.78
	1355.19	480.843	1650.08	3449.7	1092.53	4153.56	603.955	696.772	1051.93	3780.68	5803.96	799.901
	7196.21	814.726	6899.71	745.114	2096.76	909.799	617.813	596.22	544.655	474.398	347.741	2621.11
	723.521	452.16	519.517	1129.59	841.153	1000.68	361.922	335.817	835.352	1745.47	4688.22	9329.39
	9884.68	3129.03	2120.93	1670.38	903.031	1407.4	634.571	363.855	1984.61	867.903	1928.53	756.394
	1630.1	1582.72	379.969	1514.08	3693.98	1858.27	4029.8	1847.31	1769.64	1184.38	1009.38	335.817
	1261.41	333.239	492.123	2440.96	654.23	648.752	676.146	1146.03	689.359	6893.59	1339.4	679.691
	1743.22	335.817	497.28	700.961	876.604	3534.78	535.953	1067.07	356.121	984.246	1677.15	504.047
	1507.31	11156.4	1743.22	3267.93	373.846	16445	1177.61	344.841	437.658	528.219	4276.35	3152.23
	335.495	556.902	1019.05	856.945	333.239	3525.11	398.984	413.487	616.846	436.368	3567.97	6697.64
	398.984	3157.39	325.182	11526.7	19362	972.322	681.624	391.894	854.689	840.831	392.861	1114.13
	6207.45	4544.16	1184.7	884.984	2042.62	1968.81	352.253	369.979	397.05	402.851	1296.54	358.054
	1098.98	6602.25	1135.4	1000.68	828.907	2174.43	986.824	1195.34	1681.98	8947.49	416.065	388.349
	505.981	681.302	2853.48	30583.5	536.92	483.422	331.949	840.831	3216.04	678.079	406.396	722.554
	2495.74	813.437	539.176	1778.35	490.189	636.183	746.725	2435.48	5030.81	349.997	557.868	374.168
	577.205	1301.69	2327.19	5132.65	748.659	644.884	545.299	345.808	448.937	752.526	862.424	855.656
	1006.16	3703.65	481.488	861.457	978.767	5335.36	637.472	695.16	5128.14	6804.96	997.137	4584.12
	1059.34	334.205	362.888	2152.51	489.545	2835.11	4428.14	2313.66	1212.1	733.189	5868.09	334.85
	426.378	3448.08	1379.36	2240.5	4703.69	3121.94	867.58	366.433	614.268	3788.74	11412.3	1626.87
	4215.76	1008.74	1902.75	1119.28	499.858	1563.06	463.44	4288.27	464.085	329.049	20727.2	1524.39
	420.577	746.081	369.334	459.25	2546.34	2940.81	407.041	675.501	1129.27	10882.8	334.528	3093.58
	942.672	324.859	359.988	2328.16	3658.86	361.599	482.132	357.41	1472.82	351.286	518.872	6366.02
	1086.41	1042.58	2207.62	331.305	402.851	1661.36	448.293	1502.15	528.219	2592.43	855.656	347.419
	2981.42	2121.25	3641.45	6364.73	524.029	1848.93	1746.44	751.237	396.406	685.492	4604.11	332.916
	10780.6	1344.88	1046.45	3358.81	1667.48	3801.3	494.057	659.387	1570.15	583.329	1481.53	917.856
	8963.28	325.826	385.448	1463.16	854.045	1664.26	326.793	563.347	326.148	29978.9	591.386	990.37
	5011.79	790.555	917.856	1175.36	1007.45	2332.67	525.318	1225.63	1327.8	437.98	474.075	12164.5
	4073.63	3567.65	3375.89	5737.25	916.889	1699.39	1126.05	510.493	411.875	1192.44	1817.66	387.059
	886.917	486.644	594.286	8841.13	598.798	4197.39	758.005	390.927	664.866	561.091	687.425	5223.53
	508.237	2708.77	2032.63	1217.9	672.278	338.717	330.983	347.419	2019.74	704.829	440.558	4048.49
	1390.64	491.479	1038.39	424.444	2269.18	672.923	901.098	1090.28	470.53	12003	2641.09	350.964
	2249.52	406.074	899.486	882.083	334.528	10458.3	541.754	353.542	958.786	7326.41	1059.02	663.577
	821.817	418.965	766.062	1108	3081.33	522.74	376.746	977.478	542.077	1291.06	482.777	871.77
	562.703	4143.89	436.691	3652.41	614.268	1971.72	4734.31	339.684	2272.08	12723.7	1004.55	1516.98
	353.865	779.275	394.15	751.559	638.761	865.969	1051.28	807.958	1836.36	15456.6	383.192	1071.91
	358.376	1633.32	509.526	354.831	996.493	401.24	1260.12	626.192	660.354	9611.39	606.211	619.424
	356.443	1164.08	502.114	385.77	545.622	2037.14	916.567	477.943	1823.47	813.115	362.244	1601.74
	345.808	2747.77	745.114	710.307	1580.79	2062.6	494.057	445.715	343.229	759.939	4910.92	642.306
	4918.33	373.201	2991.73	7243.27	1612.05	571.082	519.839	2987.87	2067.11	784.432	578.172	3025.25
	709.985	334.85	4276.67	644.884	2748.73	1046.12	360.955	485.355	3135.47	524.996	368.045	864.68
	487.289	1770.61	1381.94	6580.01	2572.77	843.087	6886.5	541.11	6884.24	460.217	4249.28	3101.63
	1374.85	1106.07	550.134	1130.88	1097.04	518.872	372.879	572.371	948.795	485.033	391.571	757.683
	332.272	877.893	1985.9	8309.37	880.149	683.88	10155.1	1422.55	3256	8340.31	731.578	344.196
	1294.28	390.282	1882.44	15391.2	331.627	500.825	436.691	869.836	677.435	536.92	617.168	5911.92
	6746.95	468.597	469.563	1009.71	506.303	337.106	369.012	1757.72	1516.65	442.17	423.477	365.144
	931.714	443.459	465.374	15971.3	3904.76	720.943	878.216	1479.91	1766.42	671.634	2717.8	523.384
	1135.07	2715.54	438.947	1896.62	1011.96	2252.74	558.191	815.371	891.429	1018.73	2808.36	1965.27
	775.086	4118.11	480.521	335.495	3281.14		3145.46	658.742	718.042	437.98	11571.8	2696.53
	884.339	5002.12	2721.99	511.138	570.76		695.805	584.618	1374.53	2111.59	10438	538.854
	1452.2	339.684	568.504	373.524	1621.72		1638.15	349.03	573.016	1813.48	2075.81	1297.18
	431.534	671.311	456.994	1176.97	331.305		851.144	446.037	1447.36	1391.29	994.237	385.126
	436.691	540.143	1030.01	524.673	2199.89		21097.5	669.7	3491.27	10263.4	381.258	9199.83
	4959.58	2890.86	3016.87	2971.43	33644.5		1724.85	390.927	1176.65	1352.61	5788.81	4784.26
	486	453.449	1125.41	502.758	5004.7		1021.31	835.675	2249.84	1401.6	1041.93	7233.6
	326.793	2881.19	344.518	1304.92	351.609		890.785	2703.94	1173.1	7124.02	1131.21	836.641
	374.168	4044.95	729.322	342.907	327.76		3829.67	1168.27	324.537	3486.44	387.382	389.315
	1062.24	503.725	672.6	2677.51	339.684		539.176	825.039	754.138	1775.45	473.753	1296.54
	378.68	1161.82	3147.72	1955.28	5900.97		684.847	1007.45	459.25	544.655	648.107	2913.74
	1468.96	4368.84	425.411	914.633	332.916		555.612	677.112	483.099	486.644	423.8	412.197
	673.567	4210.6	645.529	12756.5	1465.73		1371.63	2363.29	2207.95	1022.6	2527.97	11121.3
	493.412	453.449	924.624	330.016	1539.86		380.614	465.696	2127.38	17604.6	1243.36	1212.74
	2026.83	3609.87	7761.82	558.191	2175.4		346.452	460.862	488.578	1302.02	595.575	6685.72
	818.594	528.863	963.298	3511.57	992.303		2754.86	2004.91	680.657	1146.03	8424.1	1241.43
	651.974	4387.53	1006.48	15696.1	2807.39		5024.36	1178.9	565.925	345.808	3492.24	1181.48
	4314.7	384.481	414.776	587.518	2884.41		350.964	358.376	1153.44	3752.32	809.892	762.839
	519.517	2198.6	766.384	525.318	3568.94		516.939	582.039	3191.55	3123.55	765.74	688.715
	637.15	490.189	501.792	609.111	2672.68		381.903	1455.42	1178.26	394.15	17727.1	692.26
	509.526	1442.21	772.83	1082.86	672.6		2075.17	678.079	1841.51	5061.1	7644.18	1317.81
	323.57	864.358	417.354	445.392	2232.12		804.091	581.395	385.448	546.266	559.48	388.993
	4409.45	4007.89	1049.67	804.091	1564.35		350.964	1493.45	482.455	946.217	1089.63	1410.3
	884.017	404.14	355.476	657.776	1679.73		374.168	1399.34	919.468	1006.16	3870.59	1649.76
	1737.74	369.656	670.344	12906.7	1718.4		885.95	567.215	2235.02	1849.57	336.139	418.321
	746.725	1488.62	2846.06	531.441	852.433		717.72	325.182	2177.33	8432.48	408.975	917.534
	1036.78	1234.66	398.017	344.518	1326.19		836.964	747.692	1126.05	2628.2	1570.15	715.142
	2566.65	385.448	3016.55	762.517	984.246		3606	421.866	4674.04	1921.44	515.327	29055.6
	719.331	850.177	530.152	2003.62	4435.55		1883.09	387.704	524.673	381.258	545.622	591.386
	449.582	1409.01	421.221	3747.81	1227.89		4266.03	5535.18	2576.96	398.339	1081.58	466.985
	564.314	588.163	837.931	658.098	2284.01		4661.79	402.529	493.09	6046.31	483.099	850.177
	416.387	814.726	1955.6	722.876	570.76		609.433	359.666	620.069	13198.4	2266.92	1836.36
	484.066	5480.07	4280.21	503.081	594.931		325.826	322.281	1608.83	407.685	532.73	1619.46
	2470.61	470.208	436.046	331.949	532.408		8977.78	566.248	973.289	586.874	2199.57	730.289
	3929.25	1034.2	4332.75	398.017	357.41		943.316	372.235	4322.76	601.376	381.258	1596.9
	1500.54	625.547	1479.59	1444.14	1152.8		1848.28	930.103	6222.6	389.315	379.325	486
	1011.32	365.467	535.309	482.132	343.874		844.054	385.77	1136.04	4157.1	1657.49	2543.12
	330.66	1130.56	1769.64	442.492	3749.42		1735.16	396.083	424.766	393.505	362.244	7287.42
	2065.82	1797.04	621.68	569.793	2643.67		3376.22	565.281	1552.11	2003.94	649.074	3704.94
	6011.51	519.517	826.651	549.489	405.43		9954.29	539.176	2848.64	1079.96	410.264	438.302
	2184.74	2841.55	1600.13	379.325	2814.8		649.718	1799.29	15442.7	1690.04	524.351	835.997
	1082.86	5109.44	593.319	2605.32	2103.85		2542.8	2103.53	343.874	504.047	3565.39	1468.31
	2206.01	791.844	433.146	1351.97	709.985		1106.39	342.907	2379.4	329.693	803.769	485.677
	1678.44	2873.14	1058.05	639.083	2107.07		1379.36	586.874	1578.21	330.983	1412.56	443.136
	939.127	644.562	322.926	745.114	1592.39		1061.59	2367.8	4932.83	703.539	9487.95	10471.9
	585.262	456.35	377.713	766.707	357.087		850.5	760.583	2403.57	1422.23	4418.79	588.163
	2724.56	1306.2	838.253	1798.97	3291.46		428.634	450.871	494.379	729.966	671.956	397.695
	2347.49	552.39	1409.98	16577.2	3721.38		2653.34	1008.42	634.894	3246.66	5853.27	660.354
	551.745	1649.11	1982.67	13901.9	1143.45		525.64	2568.26	968.454	1810.9	2006.84	557.546
	2828.98	369.012	770.252	2109.65	2775.81		422.51	726.744	3139.34	637.794	349.997	724.81
	1030.01	8968.76	2011.03	4306	3267.93		355.476	796.034	380.292	694.193	752.526	519.195
	718.687	1235.63	512.105	375.135	417.354		532.408	828.584	898.519	372.557	717.72	669.7
	463.118	1676.51	445.715	1954.31	1943.68		593.964	474.398	500.825	5984.44	879.183	635.86
	413.809	413.164	815.371	5640.24	3551.21		478.587	3852.87	425.089	2649.15	5542.27	334.528
	4930.58	5565.15	12241.5	1860.53	1412.88		6767.26	517.906	2456.75	913.344	1304.27	1369.69
	676.468	2176.04	660.031	377.713	400.273		470.208	407.685	1809.93	1156.99	620.069	565.281
	5054.66	2253.07	568.181	717.075	1013.9		6414.04	1100.91	7084.06	973.289	680.657	11217.6
	2728.43	6709.57	836.641	2317.2	510.493		2226.64	517.906	459.895	1232.08	930.103	1248.84
	975.545	798.29	454.416	2439.34	1033.56		684.525	547.555	978.445	3710.1	895.619	4048.49
	6251.93	5177.77	1540.5	1072.87	1048.38		510.493	795.067	4239.61	387.059	2333.31	6197.14
	1932.72	787.977	641.984	2324.94	467.952		777.342	2799.66	625.87	329.693	413.487	882.405
	1992.99	459.895	1350.68	1156.02	1743.54		848.566	480.521	4114.88	425.089	843.732	2133.18
	380.292	655.52	478.91	537.565	15795.3		1019.05	1778.99	6357.64	1140.87	360.31	375.457
	5213.86	842.443	351.286	1041.93	1131.21		538.209	461.829	469.886	6391.15	662.61	1096.72
	11241.2	386.737	1213.39	876.927	955.241		921.724	2019.09	503.725	2257.9	458.606	432.501
	925.591	942.35	1507.63	530.797	2282.72		461.506	736.09	2400.99	15320.9	558.191	379.002
	6269.33	525.963	507.915	990.047	395.117		1655.56	751.882	916.567	609.111	699.027	408.33
	943.639	341.296	2253.39	646.496	1967.85		363.533	784.11	424.122	354.509	663.899	1432.22
	865.969	471.497	756.716	803.769	9311.99		620.069	323.892	500.825	558.835	604.921	2473.18
	1213.39	500.502	652.941	1473.47	439.914		3280.5	1698.42	984.246	962.976	880.794	1068.04
	457.961	1229.5	345.163	1581.11	6952.25		2181.2	2500.58	949.118	4201.26	1091.89	359.666
	378.68	520.162	644.562	1221.77	2017.48		3011.72	1428.99	715.786	327.437	1900.17	369.656
	2784.51	362.244	983.279	917.856	332.916		3218.3	550.778	617.168	793.778	6173.61	436.046
	1598.51	537.565	508.882	1804.45	343.874		1093.18	852.111	486.322	563.347	10802.2	1237.24
	356.765	613.623	450.871	446.037	322.926		429.601	377.713	8747.03	323.57	2337.18	909.799
	944.283	2524.75	1664.9	2107.07	724.165		451.838	679.046	1267.85	1187.28	2336.21	337.428
	593.319	4421.7	545.622	506.303	564.636		805.38	451.193	358.699	1555.97	3503.19	2142.2
	1498.28	2247.27	1588.2	432.501	465.051		422.833	2918.9	437.98	2107.72	665.833	357.41
	839.864	5606.72	5021.78	759.294	1980.74		444.426	1331.34	1139.26	2133.5	498.891	554.968
	2155.74	1031.3	868.87	328.727	771.863		1825.4	654.875	1934.65	348.386	428.634	19969.8
	787.977	859.201	2137.05	447.004	329.049		437.98	388.671	349.675	700.961	2580.83	1188.25
	2089.35	1921.44	831.163	769.607	1621.07		641.661	341.296	330.338	2153.16	388.993	369.656
	1463.48	4262.17	1411.27	1439.95	325.504		399.951	363.533	1050.64	543.366	1096.4	376.424
	607.5	342.585	5972.51	657.776	2999.15		755.104	1037.42	1122.5	8365.13	708.696	595.575
	487.289	1010.03	590.741	327.437	2629.17		869.836	581.073	741.569	1643.96	573.982	474.398
	549.811	358.054	488.9	350.964	1787.05		1595.61	420.899	986.18	1356.16	1906.61	347.097
	4290.53	1234.98	454.738	419.932	2575.99		6035.68	3812.26	1189.22	451.193	362.244	3379.76
	1114.77	356.443	1223.38	2258.22	1599.48		986.824	978.123	1970.43	6460.12	748.336	423.477
	828.584	3429.71	873.704	346.452	1123.47		3174.15	1055.47	2682.34	2569.22	1268.5	958.141
	915.923	2856.05	400.595	1975.58	6644.15		764.128	471.175	4075.57	362.566	3123.23	374.813
	2360.06	585.907	3563.46	2148.97	3002.05		471.175	571.082	6679.27	417.998	476.976	1494.74
	524.673	614.912	376.746	1563.39	510.815		351.931	356.765	584.295	1063.21	330.016	5979.6
	2820.28	1981.71	604.599	3832.24	7342.53		416.387	450.227	403.818	19985.6	343.874	983.924
	843.409	2643.99	526.285	356.443	365.789		685.169	4370.77	1993.31	590.097	700.961	3629.53
	1056.11	1109.29	8092.15	1933.04	480.843		1175.68	447.648	1221.44	14822.7	554.968	3082.94
	4742.04	508.237	378.358	486.644	2462.55		530.797	332.916	2493.81	645.207	472.786	908.51
	1788.66	467.952	1030.01	2966.27	571.082		1094.47	1629.13	4473.58	2546.02	587.518	3502.87
	388.671	422.51	3887.03	984.246	719.009		1266.56	672.923	499.858	864.68	575.594	349.03
	1740	553.679	2642.06	593.964	1068.36		335.172	3882.84	2260.48	5535.82	6268.69	3831.6
	1201.79	4954.1	417.998	1559.84	421.221		335.172	379.002	668.411	1128.63	959.431	1997.82
	441.525	417.676	743.502	913.022	2295.93		404.14	5010.5	2931.47	1218.54	637.472	466.341
	1013.9	2890.54	515.005	638.761			342.907	336.784	1595.94	12815.2	1309.43	13803.6
	616.201	810.214	2508.64	10921.8			621.68	1217.26	3462.91	894.33	346.774	8843.07
	545.944	333.883	1111.55	512.105			357.732	717.72	860.813	3683.35	2693.95	3910.88
	3514.47	3151.59	1684.56	1517.94			1469.6	399.306	355.154	10082.2	360.632	2089.35
	3679.8	1739.03	465.374	820.85			2139.3	631.348	701.606	332.594	426.7	877.893
	848.244	2219.55	806.025	548.522			1524.07	3884.45	867.903	2685.25	585.907	6198.43
	1943.03	694.516	1229.5	357.732			1283.65	358.376	2256.93	464.729	362.566	2612.09
	1396.77	623.614	421.544	2821.57			574.305	1212.74	8439.89	8091.83	1117.35	354.509
	765.74	2280.46	3631.14	524.029			508.559	561.736	2522.49	5176.8	503.725	344.518
	769.285	413.809	416.065	1603.67			1392.25	690.648	395.117	567.859	354.831	9466.68
	934.615	403.174	454.094	2338.15			566.57	834.063	485.033	542.399	8001.27	437.335
	3210.56	586.874	1233.37	712.241			654.553	1152.48	612.978	479.554	3178.66	334.85
	2428.39	603.955	510.493	563.669			434.435	326.471	1755.79	590.419	4092	646.818
	345.163	877.249	938.16	498.246			329.049	504.047	396.083	434.757	649.074	9383.53
	1363.57	1190.83	991.981	4814.56			429.278	655.52	2703.94	384.481	421.544	879.505
	2878.94	410.264	934.615	6720.85			1101.23	400.918	2323.32	767.673	1009.71	534.986
	1151.19	350.319	450.227	2309.79			3279.53	604.921	671.956	484.388	629.093	362.566
	2394.87	576.238	380.292	357.732			367.4	891.107	749.948	11589.2	987.147	669.055
	991.014	375.78	3337.22	338.073			604.921	6397.6	1090.6	626.837	3951.17	330.338
	600.087	356.443	3893.15	3917.97			3866.08	1341.33	1155.06	330.338	1713.25	2892.79
	1312.65	751.882	385.126	1659.75			2208.91	921.079	332.916	447.004	390.927	1603.03
	2451.59	1493.77	792.489	1896.62			748.981	373.524	3247.3	14790.1	2752.92	5712.11
	3988.55	2931.79	437.658	10287.5			1043.87	572.371	6470.76	399.628	1833.78	588.807
	665.833	519.195	3170.92	427.989			2766.78	1081.58	3374.93	370.623	696.127	841.153
	1928.53	4167.74	578.172	469.886			558.191	1242.07	1369.37	324.537	6097.23	3905.08
	577.85	631.993	863.391	962.976			361.922	335.817	2941.14	2437.73	2090.96	398.339
	420.254	1735.16	360.31	1139.91			367.723	490.834	559.48	454.416	357.732	1160.53
	1023.24	792.811	3658.86	3622.12			782.498	323.892	654.23	3877.36	327.115	1720.34
	853.4	1358.09	428.634	574.627			935.582	587.518	1092.53	884.984	819.883	539.176
	616.846	4339.19	413.487	5086.88			2455.46	387.704	1747.73	8302.93	377.391	524.673
	618.78	1571.76	1154.09	9128.29			4713.04	1547.27	414.776	2257.58	851.144	2570.19
	2798.37	688.392	972	558.835			2927.92	327.76	691.937	2563.1	441.525	869.836
	717.075	364.178	1102.52	709.34			3642.42	5236.1	1126.69	11395.9	5097.84	4798.12
	1953.99	1128.31	1457.03	2669.78			482.777	1219.19	949.44	447.971	509.204	707.729
	3363.32	2022.31	323.248	10410.6			2058.73	416.065	618.78	857.267	378.68	724.488
	629.415	3228.61	612.978	394.794			375.78	1780.92	2666.88	5348.9	1452.84	1446.4
	1769.97	409.941	421.221	2459.33			3940.85	611.689	2098.37	584.618	878.86	357.732
	1123.15	1490.23	2283.68	3902.18			603.955	487.611	10898.6	394.472	440.236	941.383
	3596.66	816.338	2895.05	2337.83			484.066	442.17	965.232	12124.9	1626.23	1059.02
	2645.28	462.473	6503.31	378.036			376.102	3868.02	1620.75	10315.2	655.52	847.277
	2036.17	834.708	1067.07	547.233			534.342	4859.35	1653.62	685.169	392.538	14865.9
	3756.83	409.619	1594.32	423.155			586.551	1244.65	3027.83	447.326	379.002	1744.83
	738.99	4943.47	1093.18	2164.76			435.079	395.117	385.448	4140.99	497.28	534.02
	1165.05	383.514	6392.44	371.59			820.205	556.902	805.703	555.612	956.208	500.502
	1090.92	789.911	411.553	12182.5			708.696	578.817	1603.35	2737.78	11106.4	539.176
	2302.05	2486.4	565.925	599.443			5593.19	394.472	33887.5	16308.1	367.723	16082.5
	2354.91	1081.9	932.359	1004.23			1267.53	682.269	1642.99	437.013	835.675	441.847
	363.533	522.095	507.27	810.214			1323.93	327.437	651.33	6685.72	525.64	2302.7
	545.944	416.065	1062.88	2538.93			8552.37	394.472	1187.28	6870.71	1340.69	923.657
	4853.87	396.728	380.614	3079.07			506.626	774.441	397.05	2140.91	1029.37	611.367
	801.835	611.689	734.478	828.262			635.86	593.964	497.602	2567.29	784.754	913.344
	567.215	1966.56	2636.9	630.059			549.811	348.063	595.898	704.184	5183.57	3173.82
	2785.8	779.275	585.907	2416.46			970.066	1050.96	511.46	625.87	413.809	594.286
	1289.45	1636.22	652.297	1000.36			647.14	516.939	349.03	1647.82	612.334	893.363
	412.197	456.994	431.534	6302.2			413.164	1041.93	11559.3	843.409	612.334	680.335
	1805.1	1886.63	548.845	814.726			398.339	6027.94	2465.77	1244.33	474.72	1639.12
	3259.87	383.514	513.716	1255.93			343.552	884.984	2174.43	3930.54	543.043	402.207
	883.05	440.88	353.542	596.864			995.526	1370.98	2896.66	2713.93	377.069	15242.9
	1186.32	1968.49	877.893	7636.13			10432.6	1092.85	623.614	1665.23	1448.01	932.037
	371.912	691.615	3588.6	3779.07			412.52	7298.38	363.211	960.397	332.594	410.586
	4702.08	3980.49	1092.85	885.306			418.965	402.851	504.692	5150.05	427.022	454.416
	6835.26	847.921	400.918	1788.01			344.196	522.418	435.402	501.147	4313.41	571.082
	2675.58	536.276	443.459	7131.76			4067.51	383.514	1028.08	505.659	601.699	350.964
	6802.39	2269.18	601.699	385.77			3245.05	442.17	2016.19	369.979	440.88	866.936
	2143.49	492.123	1381.3	2270.47			909.799	2026.18	332.272	1039.68	505.981	648.752
	809.248	1026.14	485.355	570.437			3981.46	592.997	438.302	2053.57	1506.34	3257.29
	2088.7	443.781	398.662	970.066			1757.4	450.549	1236.59	458.928	3226.03	468.597
	2073.23	437.658	1138.3	1134.75			499.536	1242.72	665.188	348.708	373.201	1254.96
	10138.6	1038.07	1637.51	688.715			563.347	9603.33	1411.27	497.602	560.769	599.765
	340.006	803.124	2401.96	4417.83			1661.36	1235.3	439.914	869.192	10998.2	1006.16
	586.551	1510.53	1685.85	383.192			467.307	369.656	624.258	7025.08	647.14	600.732
	1319.42	348.063	1691.33	491.156			325.504	1477.66	975.867	14099.1	530.797	2989.48
	1091.89	1255.61	473.109	464.407			425.089	1468.31	982.635	13165.2	1477.01	428.956
	1752.89	2724.24	1200.5	605.566			573.338	515.65	1784.15	475.364	6175.55	25383.5
	1180.84	4729.15	430.567	14587.1			3533.49	785.721	758.005	3266	3164.8	1022.6
	1687.14	1467.35	472.142	1125.08			1323.29	414.131	6948.38	858.879	2356.52	1745.8
	515.005	876.604	437.335	958.464			397.05	2956.28	410.586	6315.42	541.11	2730.04
	4469.72	884.984	398.984	830.518			621.035	347.419	513.394	20733.9	849.855	459.25
	770.574	1023.89	2304.31	555.29			1744.18	826.006	945.572	770.252	3548.96	12005.9
	780.887	809.57	767.673	14407.6			368.367	383.837	8198.83	875.96	849.533	354.187
	971.677	6061.46	357.41	376.746			1102.85	4491.95	1033.88	868.547	8114.07	660.354
	670.989	369.979	388.026	2290.45			2057.76	4079.11	3628.56	494.057	2026.18	597.187
	1499.25	2973.36	1559.52	4722.38			1034.2	470.853	1954.31	468.597	349.675	501.792
	812.148	4627.96	581.073	384.804			1213.71	1042.58	349.353	911.088	14113.7	3115.81
	1448.33	1647.18	575.272	3169.63			503.081	340.651	6588.07	6100.46	1174.07	688.07
	5285.73	983.602	2034.88	549.167			5508.1	729	645.207	750.27	404.463	344.518
	384.159	974.578	1266.56	451.193			1740	2284.65	1578.85	14654.4	964.265	3203.8
	528.219	359.988	2586.31	414.131			462.473	372.235	437.013	363.855	2257.9	1079.32
	685.814	2754.21	582.362	527.252			390.282	452.805	393.505	5519.06	1822.5	2884.41
	1619.78	2934.37	479.554	4905.44			1783.5	444.103	3822.57	1171.81	618.457	792.167
	362.566	1768.03	482.777	1392.25			646.496	357.732	1093.18	2527.01	585.585	492.123
	1152.48	621.68	621.68	2032.3			784.11	1719.37	512.105	16475	761.228	9170.18
	866.936	3550.57	2204.4	334.85			3166.09	512.427	615.234	766.384	2364.58	412.197
	665.51	1048.06	539.498	1663.29			1617.53	1755.14	389.96	474.72	1272.69	1762.88
	2246.94	673.567	624.903	575.272			547.555	407.041	437.013	398.984	1892.76	7000.27
	925.269	696.772	534.664	1420.94			3110.33	1029.04	463.118	391.249	759.294	674.856
	833.741	819.883	674.212	414.776			346.774	1505.05	738.023	10189.6	736.734	557.868
	695.482	751.882	352.575	2999.15			1029.37	420.577	1268.82	430.245	2195.7	738.023
	607.177	1773.83	1070.94	335.495			1361.31	647.14	2565.03	5264.46	346.13	3240.21
	4385.6	4343.38	816.338	1188.57			359.666	653.264	1777.38	512.427	1190.51	488.256
	896.263	5371.14	2425.81	583.329			1338.76	948.473	613.623	491.801	365.467	355.154
	1272.37	760.583	470.853	681.947			360.31	341.296	3927.96	641.017	15446.9	882.728
	1584.66	757.683	5644.11	1721.63			510.493	572.371	1654.91	325.504	1000.36	794.1
	1592.39	2012	486	831.485			5078.83	1930.14	2732.94	348.063	324.859	909.799
	5057.88	345.808	564.959	2253.07			843.087	468.274	13113.9	416.065	4414.28	364.178
	5135.23	4777.82	449.26	3617.6			2085.16	5040.15	589.13	9799.6	826.328	1827.98
	387.059	468.597	1459.61	424.122			7179.45	333.561	1757.4	410.586	649.396	390.282
	7621.3	369.979	655.842	1788.98			489.867	1789.3	507.593	419.288	338.395	330.338
	1301.37	829.551	369.012	14027			2400.67	2014.9	2266.92	2610.15	562.703	370.623
	814.082	967.165	705.151	725.777			853.722	340.006	434.435	478.587	3712.68	1252.71
	1266.89	995.204	439.914	1627.2			1569.19	616.846	1607.54	486.967	323.57	465.696
	459.895	1155.7	1310.72	1165.37			1481.53	526.929	2541.51	615.234	1252.38	664.221
	1617.53	536.92	528.219	476.976			837.931	420.254	2855.09	919.145	810.537	3318.85
	343.552	650.363	754.138	2555.04			545.299	491.801	1096.72	592.675	551.101	5474.59
	3180.91	3422.3	5766.9	872.737			5975.73	948.473	381.258	322.603	1775.45	358.376
	693.871	412.197	2192.48	1507.95			456.672	569.471	1123.47	1295.57	4443.61	1160.86
	1839.58	2483.82	393.505	1110.26			613.301	2732.94	2693.95	2481.56	1362.6	2765.17
	2045.2	515.65	3881.23	423.155			339.04	715.786	3431.97	1223.06	16876.2	429.923
	1662	375.135	622.969	460.862			3315.63	490.834	579.139	3091.96	350.319	6679.6
	5163.59	1048.7	900.775	823.75			644.24	347.419	1284.29	455.383	671.956	359.666
	8044.78	381.258	796.679	577.85			1605.6	933.004	2253.39	6214.22	426.7	387.059
	483.422	438.302	3564.11	339.04			493.412	748.981	4440.39	496.957	4952.49	1216.93
	576.238	329.693	1578.85	1155.06			1554.04	2859.6	354.187	5544.52	3001.08	1037.1
	664.221	1878.9	646.496	2998.18			664.543	636.827	4033.35	513.716	476.009	418.965
	3197.67	10897.3	12646	439.914			424.766	492.768	1439.95	730.933	1512.79	875.637
	2860.57	1943.68	1125.08	1902.75			550.778	1093.18	381.903	7437.28	430.89	3810.97
	1980.42	1533.09	327.437	524.673			503.725	440.236	17353.9	526.285	637.472	445.715
	1570.15	1190.83	1198.24	1814.44			5075.6	641.017	1857.95	507.593	468.919	422.833
	2916.97	770.252	693.549	2375.21			1815.73	1319.74	1256.9	502.436	855.656	1105.75
	354.187	468.597	2061.31	3995			431.212	947.828	453.772	7092.76	472.464	705.151
	712.886	644.24	1069.33	941.705			950.084	427.989	406.719	393.183	820.205	2327.84
	706.762	388.671	540.143	6366.66			712.241	532.73	1188.89	894.652	402.529	24377
	4163.55	434.435	1866.33	2034.88			605.888	1593.36	337.428	2879.9	587.196	650.685
	407.685	2302.05	9992.64	4361.11			1084.15	717.075	374.491	10378.4	2876.04	676.468
	1077.06	720.943	2826.73	517.261			391.249	1149.58	10700.7	591.708	2151.87	390.282
	6781.76	392.538	842.12	1062.88			359.988	931.392	878.538	3030.41	573.016	405.43
	1485.07	515.327	365.467	23209.4			529.185	582.684	691.293	508.882	3447.12	723.843
	1900.49	361.599	549.811	6952.25			3421.66	1905.33	802.802	1893.4	537.242	795.712
	493.09	445.715	389.638	925.591			2417.11	1336.18	332.916	377.713	479.232	7059.24
	938.482	916.567	1000.68	883.05			5641.21	1846.35	3567.65	2076.46	769.929	427.022
	1634.29	1128.95	3428.1	439.591			1341.66	1446.07	630.059	3148.69	5187.76	6127.21
	407.041	1193.08	1042.26	4022.07			1069.97	1477.01	392.861	2329.45	776.053	1056.44
	571.726	4771.05	3944.07	523.707			503.725	1507.31	721.265	10859.9	333.239	641.661
	520.162	504.37	5176.48	727.711			1553.07	1156.99	518.55	503.403	329.049	689.037
	2798.69	1658.78	1110.9	572.371			1146.03	1009.71	551.745	374.168	1941.42	2234.37
	628.448	1438.34	1409.66	1577.89			821.494	420.254	4913.82	3141.92	2809.65	556.902
	971.355	657.453	586.874	481.166			346.13	346.452	1051.6	401.24	727.066	619.102
	574.949	440.88	946.217	556.579			607.177	2038.43	2218.9	6875.54	509.849	780.242
	2261.77	3039.43	1161.18	1720.34			6824.94	594.608	828.262	1769.64	10802.9	4041.4
	515.327	3123.23	3371.06	569.148			1195.98	843.087	539.498	361.277	346.13	332.594
	593.964	1051.93	1089.95	2438.06			531.441	2032.95	1842.8	461.829	536.92	8962.96
	670.989	1240.46	548.522	3321.75			340.651	830.196	1250.45	720.62	3060.7	3601.17
	443.781	4059.45	1081.25	767.996			4024.32	486.322	324.537	430.567	371.268	7488.2
	2527.01	379.002	1192.76	576.561			508.882	956.208	6374.72	375.78	3046.2	924.624
	4238.64	861.135	738.668	677.112			5736.28	333.561	1591.75	436.368	3986.94	707.729
	337.428	2052.29	367.078	4371.74			1305.56	838.253	1896.3	5788.81	503.081	323.248
	719.331	873.382	699.35	3842.23			1254	2312.04	345.163	10521.2	2057.76	633.282
	2250.49	354.509	444.426	399.951			1647.18	577.205	6480.43	5646.04	2640.45	2255.64
	593.642	1922.41	463.762	486.644			599.443	432.823	482.132	2733.91	493.734	4353.05
	425.411	484.711	2682.99	1010.67			1256.57	686.459	2242.43	1362.28	5799.12	575.272
	816.66	830.518	491.479	820.527			556.257	903.676	768.962	649.396	342.262	1071.58
	1632.68	2542.8	1425.45	22320.9			1737.42	2835.43	1328.76	9852.77	2566.32	2152.19
	713.208	450.227	1253.35	342.262			1461.87	552.712	424.122	1615.27	427.667	644.24
	2891.51	625.547	620.391	578.494			472.464	766.707	443.781	370.301	1712.28	3820
	552.712	9617.83	1486.04	2545.38			1769	571.404	438.624	712.241	465.696	422.51
	2748.41	2541.83	1829.91	402.207			523.384	324.215	1663.94	1058.69	609.111	785.721
	378.036	436.691	497.602	651.652			457.961	1369.05	509.526	694.193	614.912	901.42
	1107.68	841.153	1719.05	760.261			492.768	1275.27	703.217	809.57	739.313	524.673
	405.43	509.849	6463.67	833.096			618.457	789.266	952.34	466.341	369.979	16753.5
	5190.98	622.647	347.741	2754.86			753.815	472.142	1545.98	510.171	1780.92	758.649
	2074.85	353.22	938.482	693.871			1523.42	1027.11	1970.43	10944	1159.57	599.12
	567.859	3414.89	366.756	611.689			767.029	6706.99	1876	4907.05	340.006	509.849
	1822.82	1939.16	365.144	839.542			975.867	369.656	617.49	5633.47	1202.43	494.057
	4840.66	430.89	323.57	876.604			505.014	889.818	1578.21	430.89	478.587	1241.1
	1607.86	719.653	1096.08	2476.08			418.643	403.174	495.346	487.611	372.235	1942.07
	1247.87	2730.69	853.4	453.127			492.768	1062.56	1306.2	847.277	908.188	920.112
	2867.98	655.52	798.612	673.89			1093.82	3003.34	1199.21	551.745	4874.18	755.427
	1626.55	331.627	701.283	1308.78			843.732	452.16	464.407	556.902	1581.11	577.205
	419.932	426.378	411.875	4779.1			2635.29	808.281	2357.16	324.215	832.13	702.573
	506.303	685.169	407.685	5023.39			474.72	470.853	483.099	463.762	757.36	1556.62
	555.935	8930.08	1727.75	1293.96			448.293	380.614	374.168	6422.42	861.457	1066.11
	476.331	425.411	2135.43	652.619			1323.29	341.618	560.124	697.738	3969.86	2192.48
	3957.93	1357.13	414.453	453.449			2798.37	510.493	1285.58	1213.39	541.11	389.638
	1300.73	680.98	450.871	4369.81			4112.63	2039.72	2279.49	878.86	756.716	588.163
	1091.89	2401.32	610.078	8096.02			4071.7	1817.02	352.575	13388.8	613.623	424.122
	1220.48	812.148	597.187	415.42			580.75	390.605	1828.62	702.895	476.976	417.032
	633.282	1241.75	1748.37	1902.1			498.891	1404.18	352.898	461.829	686.136	4930.9
	544.333	4182.56	690.648	2142.2			330.338	451.193	750.915	604.599	604.277	763.161
	1261.09	369.334	7536.22	935.904			1581.43	483.099	379.325	377.391	4876.11	440.236
	524.351	1138.94	494.701	13182.9			326.148	402.207	1007.77	5403.36	3601.81	557.868
	1556.29	1109.94	944.606	1353.26			1401.28	3545.74	537.887	1986.86	781.854	2782.25
	6056.63	783.465	395.439	546.589			2270.79	2708.13	1420.29	505.659	2190.22	2032.95
	2192.8	1110.58	1160.86	503.403			968.777	505.014	2678.48	627.803	501.147	1650.72
	4132.61	481.166	1950.77	4747.52			2518.63	538.532	1246.58	25638.7	723.199	1196.63
	365.467	600.087	1368.73	1633.32			1419.97	877.893	2668.81	2651.41	2459.33	744.147
	816.982	1918.86	728.355	1155.7			2738.42	2442.57	339.362	913.022	429.601	8792.79
	600.41	554.968	415.742	3969.86			584.295	5337.62	905.932	571.726	476.331	806.347
	323.57	1906.94	740.602	549.489			1291.7	424.122	1234.01	3592.14	775.73	325.826
	3013.97	5095.58	481.166	442.814			882.083	1622.36	490.512	420.254	4662.12	8828.57
	1303.95	1594	732.867	333.239			1806.39	455.061	367.4	534.664	3134.18	3392.97
	2690.08	330.983	410.908	1692.62			439.591	576.238	4819.07	1153.77	505.337	341.618
	11771.6	765.74	2056.15	496.313			1158.28	847.277	973.611	1738.06	724.81	343.552
	2321.07	423.155	431.212	3341.41			1028.72	1577.24	488.256	1099.3	398.984	2434.19
	870.159	3496.1	355.476	328.727			502.436	1451.55	8218.17	12248.9	1248.19	2578.89
	2108.36	936.226	943.639	837.286			727.066	2123.19	367.723	6349.9	7754.73	417.998
	377.069	549.167	4409.45	370.945			707.085	845.021	1708.09	699.027	1239.82	1851.5
	5315.7	514.36	785.077	5775.6			415.098	368.367	851.789	1239.82	3330.13	512.105
	500.18	335.817	718.364	11026.2			437.013	910.766	1395.48	4989.55	541.754	1290.74
	3151.59	1062.56	328.727	328.727			2906.33	432.823	479.554	649.074	524.996	373.846
	5609.3	1724.53	669.378	674.534			10489.3	1493.77	3397.49	620.069	4664.7	399.628
	620.069	4623.12	3896.7	2426.78			1528.9	1096.08	1879.87	1046.77	1036.46	1795.43
	9103.15	7255.83	2012.97	366.111			428.956	937.515	414.776	7341.56	864.035	359.021
	3097.44	2756.15	378.036	1779.96			341.618	3638.55	1313.94	1357.77	337.428	1111.87
	2739.71	715.142	653.264	522.418			1769.97	1010.35	2830.27	3470	1624.3	1456.07
	6595.16	352.253	1261.73	1502.8			379.325	608.467	4126.16	1620.75	384.804	1360.35
	736.734	758.327	645.207	410.264			2635.94	4253.46	886.595	3407.15	1363.57	386.093
	398.662	5648.3	456.672	7413.75			2803.84	2211.17	1005.84	846.954	323.892	2051.64
	2969.17	6798.52	427.022	767.996			835.03	330.983	3492.56	501.792	393.183	4506.78
	2561.17	386.415	513.071	2087.41			889.173	955.241	1816.05	823.428	464.407	502.114
	3100.02	369.656	913.989	2810.61			399.951	484.711	333.561	1543.4	339.362	983.279
	3431.65	2237.27	442.492	5297.33			628.126	352.898	405.43	7797.91	672.278	1319.42
	1630.1	401.884	473.109	1198.89			645.207	1240.14	1458.64	376.102	8774.74	10128.3
	859.846	3164.15	619.746	4753.64			345.163	3323.04	598.154	1346.81	484.066	5083.66
	2401.64	2788.7	361.922	534.02			500.502	921.401	832.452	1074.48	726.421	913.022
	724.81	507.593	1298.47	1655.56			1969.14	1875.68	1351.65	403.496	500.18	353.542
	947.506	363.533	1139.91	2278.53			369.656	371.59	551.423	6478.81	353.542	1798.97
	529.508	578.494	324.859	1174.71			558.191	4266.03	431.534	6411.14	3909.27	331.627
	9426.07	386.093	630.059	2455.14			1904.68	507.915	495.346	1174.07	456.672	426.7
	2286.26	1931.43	856.301	3273.73			2026.18	743.502	2257.58	6919.37	3752.96	650.685
	1307.49	719.976	836.319	23559.1			429.923	667.444	388.026	3191.55	2617.89	2212.46
	1683.6	3177.05	501.147	384.481			352.575	1806.39	348.063	328.082	818.271	3010.43
	509.849	6054.37	5974.77	606.533			2485.11	957.819	3147.72	366.756	342.907	864.358
	1730.33	2026.83	375.78	2301.09			615.234	539.498	361.922	463.762	332.594	1208.55
	896.263	694.838	380.936	6310.58			511.46	465.696	686.781	2845.74	681.947	427.345
	1334.57	803.447	1804.45	884.661			1010.03	612.012	423.8	624.903	1830.56	870.159
	1570.8	663.899	683.236	827.295			3370.41	577.528	552.39	13973.5	453.127	11066.8
	1817.99	1871.49	2055.83	610.4			595.898	333.883	13234.1	3736.85	344.196	1824.11
	495.024	2881.84	606.211	1300.4			691.937	5732.73	969.421	12305.7	721.909	8142.75
	1060.3	526.285	437.335	750.27			749.948	720.943	432.823	8978.75	490.189	916.567
	398.662	411.875	455.383	395.761			573.016	396.406	2319.46	716.753	486.967	419.932
	372.235	369.012	734.156	728.677			1216.29	513.071	917.212	2010.07	708.696	2969.17
	814.726	2522.49	1603.67	1866.97			720.943	1863.75	809.892	7244.23	955.241	393.183
	447.971	3281.14	437.013	947.828			5392.73	585.262	690.004	5453.96	920.112	2057.76
	586.551	6016.34	1683.92	2769.68			440.88	1802.52	2248.55	506.948	631.348	884.017
	6280.29	345.485	471.497	537.242			7765.68	325.504	3791.96	650.041	415.42	1289.77
	999.716	961.042	359.666	4073.31			549.167	887.884	2177.33	3141.6	407.685	427.989
	824.717	1923.37	387.059	1178.58			2264.35	691.293	476.654	4024.32	413.164	1650.4
	1518.91	2364.25	1660.07	1344.56			386.093	549.167	4753.97	7889.12	530.797	581.073
	831.807	378.358	402.207	1205.65			745.758	597.187	2473.18	646.173	525.64	1193.73
	7579.73	3887.68	1662.33	349.03			845.665	4722.71	7007.36	4316.63	335.172	864.035
	891.107	355.798	2117.39	689.681			2055.19	336.784	564.636	330.66	1479.91	14728.2
	747.37	501.147	1893.08	830.518			662.61	799.579	721.909	8799.24	335.817	329.693
	695.482	10126.4	406.074	3892.83			1783.83	378.358	1623.97	431.212	414.131	2406.47
	3848.68	1033.88	1659.75	687.425			328.404	518.872	340.651	639.083	9287.49	1957.86
	481.81	2714.57	723.199	642.306			368.689	453.772	415.742	5836.83	353.542	414.453
	1587.88	4426.85	531.764	746.081			984.568	350.319	407.363	569.471	631.026	343.552
	615.234	931.392	332.594	1150.22			1142.16	1811.22	2673	803.447	1807.03	683.236
	451.516	932.037	436.046	414.131			595.575	365.144	1060.95	782.176	2014.9	1136.69
	1916.61	3931.18	1450.91	876.927			700.639	2385.52	467.63	4581.22	737.057	551.423
	338.717	4307.93	361.922	393.183			5908.7	328.082	368.689	422.51	511.46	539.821
	868.225	5298.62	393.183	445.392			595.898	447.971	815.693	7486.91	388.349	1109.61
	5079.79	718.364	428.956	2930.82			672.6	588.163	1526.65	1272.04	476.654	974.578
	3502.55	2447.72	578.494	8899.47			8845	416.709	459.573	2610.48	806.025	651.33
	706.118	2027.79	1093.18	1316.52			1425.13	4848.07	1408.69	344.196	454.738	2138.01
	348.708	1321.35	553.356	549.167			1665.87	553.356	4249.28	2218.58	1584.33	782.176
	3426.81	706.44	831.807	1788.66			1065.14	1072.55	1141.52	13028.5	393.505	323.248
	769.607	1272.69	369.334	2113.52			425.733	479.554	558.191	10623.7	1337.79	3427.46
	1626.23	1509.89	471.497	383.514			2556.33	753.171	679.691	734.156	2814.48	421.544
	378.358	360.31	4869.67	1944.32			616.846	1162.47	745.758	1437.7	835.997	6459.16
	390.605	4541.91	4334.68	511.782			3045.23	459.573	2729.08	3599.23	592.352	1867.3
	585.262	374.168	753.171	856.301			1551.78	987.469	4254.43	662.287	3806.46	865.969
	740.602	1128.95	1354.55	517.261			335.172	642.306	2525.07	492.123	6353.13	520.162
	362.888	867.258	350.319	771.541			480.521	5802.99	1067.07	4949.27	748.981	1329.41
	587.518	3955.68	7074.39	1107.36			1115.09	510.815	12605.1	543.366	2413.88	468.274
	2936.62	3103.89	362.566	4466.49			330.338	424.122	503.403	651.974	367.723	364.822
	2561.81	1167.95	460.862	853.722			379.969	718.042	2105.14	379.325	1057.73	3873.17
	1535.99	534.664	3325.3	2629.17			512.105	1617.21	4196.1	1198.24	432.501	2095.47
	1540.83	1866.97	827.618	653.908			1547.59	1837.32	18112.2	946.539	1948.19	17412.2
	1338.11	402.529	844.054	437.658			335.817	1336.18	1461.87	414.776	3654.02	1127.98
	983.924	455.705	14276.4	353.542			426.7	1510.85	3141.6	8474.06	859.846	2635.94
	1268.5	528.219	601.054	1483.14			957.497	335.817	554.001	375.135	1113.48	1057.4
	329.371	2206.66	3244.08	1549.2			336.461	920.757	922.691	549.811	1045.16	998.749
	1227.89	684.203	1095.43	1638.15			486	574.949	697.094	446.359	1423.19	12679.2
	2205.37	3575.06	1100.91	5219.66			690.97	367.4	1415.46	388.026	1487.33	1657.49
	4168.06	450.871	355.476	831.807			927.202	1379.04	639.728	2743.26	334.528	4019.49
	8511.12	376.102	1142.16	400.595			543.688	514.36	442.814	341.296	1597.87	2688.15
	420.577	433.79	1823.79	623.936			1449.3	2478.34	384.481	3086.81	350.964	479.876
	756.716	3408.12	2044.55	375.78			2610.8	3981.46	1523.42	787.01	342.262	11599.5
	8125.35	3988.55	1867.62	746.403			322.603	1701.97	374.813	1714.53	1007.77	420.254
	488.9	478.265	1123.47	454.094			466.663	586.551	643.917	1409.66	431.212	406.074
	4437.49	2723.6	797.968	409.619			580.75	1753.85	452.483	412.197	1762.88	10351.3
	334.85	738.023	1062.88	673.567			1601.74	393.505	466.663	1024.53	3253.1	485.355
	779.92	366.433	1691.33	1022.6			451.838	741.246	2762.27	1882.44	683.236	390.927
	811.504	631.671	1013.25	1856.02			1057.4	394.472	960.397	436.046	370.945	1244.33
	420.899	667.122	365.144	1235.63			6658	1015.19	6699.58	878.86	380.292	671.956
	1317.16	2436.12	1062.24	543.366			760.583	1034.52	819.561	322.603	834.386	650.685
	623.936	356.765	489.223	11060.4			684.847	647.785	876.927	330.338	1430.93	418.965
	416.387	603.31	798.612	622.325			1447.69	462.796	882.405	370.301	1362.6	361.277
	687.748	3003.98	3868.02	1501.18			608.789	647.785	3981.14	503.081	812.148	358.054
	720.62	533.697	1539.21	593.319			335.172	515.005	1574.66	397.05	1003.26	8438.61
	737.057	3391.36	1175.36	644.24			1036.78	3834.5	498.569	1801.23	3817.74	563.025
	919.468	531.764	724.488	349.997			2347.82	2043.58	1201.46	18372.6	1700.35	511.46
	459.573	382.87	327.437	797.001			472.464	1047.41	381.258	535.631	521.773	769.285
	439.914	748.981	5569.34	1266.89			576.883	1562.74	10007.8	1392.25	4009.5	2444.5
	351.609	4394.3	995.204	1931.43			996.815	664.543	471.497	8327.1	458.284	1707.77
	361.277	5441.07	610.722	5287.99			3155.13	797.968	511.782	10061	384.481	802.157
	1035.17	2316.88	1958.82	1141.52			1490.87	1714.53	1497.96	3015.26	732.867	381.258
	1884.38	1265.92	1134.43	415.42			797.001	407.363	427.989	357.087	347.097	673.567
	431.212	1919.18	1579.5	4171.93			376.746	361.599	9743.2	336.139	361.277	956.852
	408.008	1741.61	1330.7	3151.59			1498.93	1942.71	347.097	391.571	493.412	958.786
	5158.11	3769.72	1123.15	3302.41			3632.11	3283.4	657.131	1273.98	1614.31	397.695
	620.069	7031.2	4781.36	3137.73			781.854	550.134	1095.11	2684.28	446.037	345.163
	900.131	5539.69	898.842	10856.4			871.126	3403.29	1327.48	597.509	548.522	2339.12
	1688.43	1102.85	328.082	738.668			2431.93	1181.48	430.245	771.541	657.131	1073.52
	2028.76	4545.45	335.495	371.912			392.861	1325.86	1173.43	325.826	488.578	4150.01
	330.016	437.98	4003.37	341.296			676.79	1238.53	2290.45	577.528	5121.37	1693.26
	2146.39	6636.41	2391.97	1846.67			1050.96	325.504	429.601	881.116	992.303	383.514
	907.221	617.813	394.472	1110.9			5045.95	1091.24	402.851	355.154	341.296	657.776
	1503.76	1097.37	1421.26	765.74			2501.87	367.4	507.915	1191.15	3617.6	609.756
	624.258	403.818	810.859	6347.97			772.83	591.063	7352.84	725.455	1244.33	355.476
	1044.19	345.808	2368.44	491.156			1796.39	531.764	421.866	494.379	2676.22	334.205
	6153.96	691.937	4933.16	2071.3			474.075	484.066	4154.2	457.639	376.102	1932.72
	381.581	667.766	661.643	354.187			486.967	1796.72	1211.13	3125.48	2899.88	634.249
	555.29	2837.36	1029.37	1094.79			1775.45	474.398	5261.88	1439.31	947.506	435.079
	541.11	368.367	371.912	1174.07			473.431	382.548	2713.93	559.158	642.628	397.695
	842.12	526.929	2408.41	920.112			338.073	3542.19	518.55	1834.75	420.899	611.045
	753.493	4128.1	484.388	3408.44			519.195	375.78	664.221	8890.12	1652.98	4598.63
	3401.68	363.533	328.404	465.051			2400.99	331.305	829.874	1156.99	435.079	348.386
	745.436	1770.93	461.184	3626.63			726.744	940.094	9623.31	379.002	1226.92	1355.19
	1642.99	1102.2	805.38	521.451			1768.03	871.126	722.232	401.562	4938.31	925.269
	714.497	1755.14	832.452	1326.51			844.054	1839.58	697.416	1973	670.667	942.672
	435.402	7335.76	687.425	1273.01			774.119	362.566	705.151	567.537	5753.36	1112.84
	3619.86	760.261	598.798	336.784			331.627	2244.36	7022.18	4162.9	1497.64	6962.24
	1571.76	896.908	327.437	589.774			332.916	2144.78	983.924	5306.36	1751.27	534.342
	1023.89	394.472	362.244	1199.21			409.297	1249.48	8102.47	859.523	602.665	1292.99
	670.022	354.187	1051.6	1347.46			501.792	616.524	5896.45	420.577	2497.68	2636.9
	2957.9	350.642	922.691	991.659			382.548	782.821	2236.31	600.732	361.922	579.784
	888.851	507.27	1923.7	328.082			647.785	352.575	386.415	5667.63	346.452	2728.43
	347.741	652.619	413.487	752.526			388.671	1473.79	506.948	8903.98	528.863	1161.5
	1525.68	1762.88	426.378	4927.35			606.533	613.623	546.266	594.931	330.338	582.039
	695.805	511.138	446.681	892.718			1790.27	652.297	9442.83	336.461	727.711	685.169
	1198.24	913.344	379.325	928.492			2027.15	600.087	346.774	451.838	348.386	808.925
	3969.86	423.477	414.131	1156.67			411.553	558.835	359.988	597.187	573.016	351.931
	382.225	2083.87	431.857	486			1673.28	519.839	646.496	525.64	452.483	480.199
	378.68	5900.97	1656.85	370.623			647.785	1444.46	6621.91	1830.56		2152.84
	1876.64	355.154	383.837	784.11			546.266	497.28	1452.84	668.089		552.712
	451.516	514.36	330.016	1483.14			642.628	2565.68	367.078	2008.13		326.471
	2809	1583.37	328.082	3062.64			650.041	2823.83	678.402	8970.69		2324.29
	6497.18	776.053	332.916	2171.53			1467.99	3008.82	570.76	733.512		415.742
	374.813	3410.7	393.505	7058.92			451.516	1318.13	346.13	370.945		15130.8
	3443.57	1067.72	511.46	380.614			492.123	344.841	841.798	380.292		392.861
	577.205	816.66	327.115	1088.02			2309.14	378.68	874.671	5543.23		1304.27
	530.152	342.262	896.263	554.323			998.749	388.349	1956.57	414.453		3725.57
	3447.12	514.683	656.809	649.074			720.62	620.391	1722.59	892.718		26694.2
	351.286	367.078	2555.37	2409.37			1053.86	547.555	1079	359.988		563.347
	581.717	463.44	349.675	841.476			1049.67	734.801	1152.8	459.573		701.928
	1528.9	1190.18	425.411	3273.09			1457.35	2357.81	413.164	583.329		439.591
	4150.33	3035.56	3672.39	1538.57			372.879	1590.78	2096.44	1529.87		497.602
	3353.01	785.077	2805.46	43363.9			13072.7	659.709	858.879	2100.31		864.035
	875.96	1674.89	548.845	7432.12			555.935	695.482	1117.67	326.793		8550.76
	701.606	459.25	367.078	1670.7			505.981	1141.84	702.25	485.033		900.131
	2238.56	1465.09	2914.71	421.544			361.922	691.293	2051.64	820.527		447.971
	1349.71	2022.96	1436.08	1215.32			905.61	450.549	741.569	569.148		432.179
	655.52	623.291	772.83	324.859			583.006	622.969	457.961	3524.79		656.486
	1333.28	813.76	395.439	1699.39			8273.92	653.586	847.921	451.516		452.483
	714.819	607.5	421.544	2424.52			2037.46	573.982	1070.94	1294.6		349.675
	2909.23	662.932	2243.4	345.163			2430.64	547.233	1211.78	437.013		348.063
	8260.38	721.587	392.216	562.703			1387.42	335.817	417.032	868.225		2136.4
	2350.07	379.969	1213.71	1944.32			455.383	1247.87	450.549	1126.69		11682.7
	740.279	1315.23	3823.86	20668.5			1769.97	1349.07	6392.44	606.533		371.59
	2575.99	1440.92	1470.57	448.293			2458.04	3132.89	331.305	7241.98		4998.26
	696.772	358.699	394.15	349.997			358.054	483.744	1317.81	716.108		392.861
	688.392	369.656	366.756	4708.53			372.557	769.285	1678.44	637.794		431.857
	2179.59	390.605	700.317	599.443			404.785	1292.02	1605.93	1000.04		618.78
	1356.48	602.665	2926.31	660.354			614.59	2079.36	4556.41	5012.11		911.733
	2147.68	407.363	459.573	1886.31			383.514	411.553	369.012	2169.27		1370.02
	2210.85	568.181	1001	1988.47			1391.93	698.061	809.57	967.165		341.94
	1270.75	474.72	506.303	394.15			4075.24	3778.74	401.24	4099.09		731.256
	2307.21	1168.59	1332.63	1503.44			1019.05	470.53	921.401	592.352		331.949
	815.693	3407.8	425.411	1005.84			5028.55	593.642	759.294	19645.9		325.182
	861.457	469.563	1056.11	401.24			558.513	1296.21	416.709	3002.05		2160.57
	4474.87	502.114	865.324	9185.33			471.819	401.562	6553.91	352.253		1562.1
	1098.33	488.578	1133.46	1609.15			347.097	457.639	338.717	328.727		1815.09
	337.106	3207.99	2313.33	1038.71			1397.41	3366.87	544.333	386.415		901.098
	1171.49	2077.75	702.25	1965.27			1051.28	828.907	322.603	585.907		2035.2
	2231.8	3758.44	6978.03	3103.89			1957.21	1126.69	1006.48	2979.17		6384.06
	469.241	476.976	1008.74	549.167			582.362	391.571	652.297	4848.4		625.87
	5486.19	649.074	1936.91	4321.79			503.081	464.085	2261.77	740.602		351.609
	3679.48	337.106	354.187	10286.6			547.878	812.148	2274.66	13843.6		2021.02
	709.018	1503.76	343.229	716.431			657.131	324.215	1371.95	1777.38		427.989
	460.217	4598.31	891.107	1642.67			587.841	883.05	1412.24	2277.24		525.963
	795.067	482.455	516.294	2039.72			537.565	887.884	2383.27	381.903		572.049
	1104.46	1275.27	1646.86	447.648			865.647	494.379	1255.61	350.964		2682.99
	385.77	750.27	781.209	432.179			501.147	965.554	2340.4	514.038		1378.72
	492.123	1523.74	573.66	368.045			961.364	2431.29	448.615	3854.16		1865.36
	381.258	3954.39	695.805	1039.03			1638.8	361.277	1239.49	567.215		5042.09
	4816.81	1249.16	1087.05	804.736			610.4	771.541	1218.54	1018.73		588.485
	1192.76	670.989	962.976	329.693			566.248	585.585	416.065	1030.65		467.307
	2877	12778.8	340.973	866.614			741.246	717.398	1736.45	554.001		1315.23
	1160.53	366.433	2588.24	729.322			464.085	1731.94	3821.61	1092.53		3490.3
	526.607	5071.09	1164.08	1868.26			1250.77	721.587	690.97	515.327		2641.42
	680.335	1349.71	3840.3	887.24			1203.4	914.311	1945.61	415.42		830.196
	585.907	398.017	707.085	1646.53			487.933	327.76	353.542	423.8		884.339
	750.27	1671.99	730.933	610.078			988.114	385.77	3623.08	899.164		5078.83
	1561.13	506.948	3135.79	1118.32			690.648	561.736	5231.59	343.229		2257.9
	2093.54	2672.35	3483.21	1229.5			853.722	572.693	2245.33	1493.13		2566.32
	2885.7	396.728	952.663	1239.49			619.746	424.766	500.502	2057.44		2062.28
	831.163	649.718	462.151	426.055			770.252	478.587	434.113	429.923		2131.24
	807.636	868.87	757.683	1902.75			1008.42	361.599	326.148	463.118		470.208
	885.628	512.427	1527.29	2293.03			476.976	416.065	468.919	359.988		10857.6
	2776.77	1868.59	2150.58	397.695			736.412	375.135	564.314	9360.97		775.73
	5883.24	1114.45	875.315	1196.95			711.596	454.416	5782.04	2084.84		409.297
	788.944	578.817	465.696	525.64				775.408	8892.38	536.92		339.362
	817.627	677.757	341.618	482.777				334.528	643.917	493.09		390.927
	1042.58	564.636	2646.89	1436.73				491.479	463.44	396.083		2214.39
	774.764	376.424	502.758	551.423				405.752	445.392	1205.01		376.424
	541.11	3916.68	1048.7	496.313				1496.35	371.268	339.362		1915.32
	1231.11	1393.87	624.258	2723.27				489.223	405.752	473.431		517.906
	332.272	438.302	611.045	941.061				1616.56	368.045	2299.15		406.396
	4464.24	507.27	2811.26	1065.14				1651.37	439.269	372.235		364.5
	2791.6	398.662	3403.93	623.614				374.813	4174.83	1331.99		3812.26
	483.422	1046.12	685.169	4304.06				350.642	806.347	3304.99		2595.33
	6277.07	1294.93	2579.86	10908.6				1112.84	1221.12	664.221		985.858
	918.179	991.659	1513.75	563.992				547.878	1329.73	652.619		1437.37
	1177.61	962.009	2936.62	1516.65				703.539	1449.62	1568.54		664.221
	633.282	4196.1	2136.72	2340.08				340.651	3702.69	1259.47		1218.87
	424.122	3325.3	3548.64	2602.1				3954.07	551.101	1747.09		375.457
	1075.13	1685.53	363.855	920.757				899.164	737.057	463.118		512.105
	818.271	3007.85	3933.76	1008.74				1552.43	418.643			872.737
	2234.7	606.855	513.071	338.073				757.683	784.11			448.615
	1228.21	1036.46	752.204	433.468				729	839.22			1637.51
	1340.69	771.863	1018.41	726.744				6240.33				810.537
	536.92	631.026	346.774	1120.25				1046.45				1759.33
	2196.02	454.738	354.187	3117.1				2042.94				726.744
	768.64	595.898	424.444	794.1				1088.67				31003.4
	1248.19	1047.41	2347.17	870.803				4683.71				333.239
	2125.12	1601.09	410.586	1590.78				573.016				945.572
	3218.94	4381.41	384.159	1488.29				357.732				753.493
	2070.66	502.114	842.765	826.006				494.057				778.953
	734.478	386.415	540.143	1517.94				333.883				1511.18
	403.818	881.439	4274.41	2717.15				3075.53				412.842
	2226.64	652.297	6257.09	575.272				2228.9				1116.06
	929.781	1993.95	1616.56	957.497				716.431				4868.7
	2681.7	342.585	1488.29	1776.41				436.368				338.073
	466.341	1017.12	1501.51	463.118				1418.36				7955.51
	327.437	1353.26	851.466	1629.13				412.197				4841.31
	1836.36	1214.03	345.485	836.641				341.94				3228.93
	504.047	344.196	1870.2	823.75				682.269				1754.18
	1140.55	3050.07	471.497	746.081				745.114				400.273
	1550.49	336.784	352.253	493.09				361.599				536.598
	503.081	7208.46	404.463	972.966				831.807				1850.86
	1117.99	3029.12	4018.2	1959.15				408.33				404.14
	2156.7	1075.45	1034.52	330.983				342.907				15759.5
	399.628	374.168	679.046	5324.4				3266.96				697.738
	1146.03	332.272	377.391	542.399				835.03				611.367
	3613.09	499.213	1449.94	406.074				544.333				392.538
	2760.01	1482.81	1232.72	462.151				421.221				6848.47
	435.402	2843.81	4367.87	445.715				510.171				1039.68
	2570.51	511.782	611.045	1157.31				417.032				645.851
	1544.05	627.159	1562.42	1771.26				438.947				1693.59
	957.819	2228.25	640.05	2184.74				818.271				388.026
	2541.83	475.687	1128.31	328.727				731.9				600.087
	326.793	483.422	1065.78	911.411				364.178				2501.22
	1039.03	336.784	430.567	1092.21				714.497				5267.68
	3561.21	486	445.392	380.936				386.415				683.236
	2465.45	2058.09	449.26	337.75				683.558				347.741
	1011.96	337.106	1850.54	894.652				398.984				347.097
	548.845	432.179	1272.37	1578.21				1341.01				487.289
	2134.14	322.926	443.136	824.717				716.431				713.53
	547.555	425.411	447.648	2913.42				685.492				391.249
	545.944	443.459	760.583	531.764				668.089				417.354
	890.462	496.957	392.861	557.224				7410.85				1380.33
	842.443	375.78	950.729	339.684				728.355				503.081
	1814.44	3456.46	469.886	1672.32				1722.91				508.559
	1931.11	380.936	376.424	1692.62				419.932				867.903
	3075.53	2709.42	1017.76	1077.39				2216				353.542
	426.378	4473.9	938.482	816.982				845.343				1297.18
	562.703	1077.71	2782.25	2174.75				619.102				5309.26
	10608.8	440.88	608.467	2002.33				687.425				936.549
	647.785	631.348	505.014	1540.5				724.81				364.5
	4201.58	1075.77	377.069	906.899				581.717				737.379
	425.089	735.768	439.914	400.918				1383.23				419.288
	633.282	724.165	923.335	1494.74				1761.91				403.174
	2265.31	652.941	771.541	855.011				331.305				2565.68
	1841.51	853.4	362.244	325.182				976.834				1684.56
	488.578	362.244	1133.14	1496.67				395.117				847.921
	1150.54	554.001	752.526	1852.15				332.272				327.437
	3178.66	3378.79	358.699	479.554				831.485				335.495
	2915.68	2578.89	9876.95	1040.97				420.899				342.262
	2780.64	1067.39	862.424	5327.95				958.464				333.239
	2878.61	348.708	681.302	1219.83				870.481				1220.8
	1940.13	2168.95	797.968	630.704				651.974				670.667
	510.815	8465.03	1074.16	2010.07				653.264				1238.85
	2479.63	350.964	408.975	621.358				4627.63				525.963
	391.894	1854.73	411.875	567.537				1287.19				595.898
	3863.18	582.362	1370.98	376.102				1100.91				655.197
	376.746	399.628	441.203	938.16				796.679				1144.42
	2502.19	556.902	3396.84	1262.7				420.899				667.122
	858.557	5506.82	1026.14	373.524				1346.17				1101.88
	780.887	1265.92	1420.29	842.443				712.241				482.455
	2053.9	670.344	4828.09	348.063				353.542				2883.77
	884.339	581.717	6691.84	14585.1				717.075				608.467
	724.81	394.794	359.666	1897.59				389.638				13650.9
	349.675	4202.22	6263.21	1774.48				515.005				1003.91
	1095.11	1441.24	1711.63	327.115				659.387				4334.36
	1358.09	1073.2	667.444	323.57				1273.33				1009.06
	536.276	609.433	1778.02	1244				768.962				1234.66
	408.33	615.879	1297.5	4022.39				485.033				11979.2
	12083.6	2478.66	4417.18	346.13				855.656				2349.75
	5957.36	502.114	334.528	22527.1				585.262				3705.91
	812.47	1193.41	1622.04	1323.29				369.656				1446.07
	1426.42	373.201	430.245	942.027				1605.28				346.13
	895.619	652.619	4333.07	466.341				1284.61				4899.64
	579.784	2514.76	384.804	2378.43				784.11				386.093
	721.587	455.705	568.826	1044.84				1471.86				412.842
	3681.09	2358.45	6183.93	765.74				341.94				1349.71
	1652.98	1988.8	1923.7	1394.51				364.822				356.121
	2257.58	3218.94	741.569	470.853				414.131				719.976
	3918.29	394.15	526.285	2965.31				386.737				4469.07
	5725.64	1025.82	324.215	442.814				1460.9				715.464
	748.336	547.233	521.773	492.768				360.31				10723.3
	808.281	2947.26	572.049	375.135				2724.89				906.254
	4947.01	1127.98	325.504	1241.1				887.24				338.395
	642.951	646.818	440.236	778.309				826.651				611.367
	451.838	4043.34	606.211	3559.92				1827.66				10616.9
	899.164	353.542	451.516	370.945				383.192				1169.56
	2069.04	3621.79	1487.33	3790.35				2002.98				3195.09
	570.76	1301.05	1377.11	1059.66				601.699				355.476
	436.691	695.805	518.872	1137.65				643.273				373.201
	581.717	2173.79	369.012	1748.7				448.937				471.819
	733.512	355.476	537.565	366.433				369.656				950.084
	648.107	1965.27	541.11	1931.11				670.989				720.298
	2534.42	824.073	594.286	336.139				1978.81				470.208
	2936.95	3717.19	330.66	8844.68				378.358				723.199
	5753.04	526.929	363.855	331.949				398.339				1253.67
	536.276	965.554	422.188	1048.38				490.834				1942.71
	736.412	897.875	352.898	725.777				532.086				1385.16
	10801.2	680.013	784.11	679.046				405.752				661.643
	985.213	701.606	768.318	1154.73				392.861				1518.59
	1412.24	1818.31	719.331	1277.2				1404.82				361.922
	448.615	1805.1	1285.26	3338.83				2936.95				342.585
	4954.1	3362.04	4375.61	2011.68				3931.51				684.203
	331.305	523.707	1040.97	1361.64				957.497				340.329
	838.897	329.693	515.65	790.555				339.684				334.205
	745.436	856.301	325.826	423.8				645.529				1160.53
	425.733	494.701	496.635	733.834				426.055				1354.55
	1710.35	366.756	1298.79	1702.93				2486.72				772.508
	1213.71	1351.32	1391.29	44236.9				480.843				424.766
	1504.41	524.673	1466.7	1516.01				592.03				322.603
	323.248	4352.08	361.599	640.05				3540.9				1059.02
	792.811	408.652	643.273	679.368				339.684				1231.44
	348.708	598.798	389.96	714.175				1991.37				862.424
	1623.97	455.061	604.599	1208.88				348.063
	4395.59	1316.2	331.305	12646.6				484.388
	2021.67	899.486	778.309	1237.24				348.063
	1198.89	3767.14	1054.83	1175.36				390.605
	2214.72	1301.69	3607.61	1630.1				418.965
	576.238	605.888	466.985	989.08				371.268
	2085.8	699.994	4322.43	377.069				7293.22
	2258.55	937.515	751.237	372.557				873.059
	574.305	353.22	340.973	433.146				1071.91
	3908.95	4224.14	714.819	2084.51				1232.08
	5676.34	386.415	2254.36	405.107				913.989
	1127.02	2335.89	330.66	566.248				344.841
	2784.19	2242.11	2043.58	18729.4				539.498
	3548.64	875.315	366.756	2971.11				351.609
	1282.36	5026.29	612.656	359.666				388.026
	324.537	988.758	1530.51	3736.53				2965.31
	489.545	4452.96	1168.91	1084.8				981.668
	4224.14	440.236	4397.52	484.711				398.984
	530.152	369.012	4598.63	350.642				686.781
	349.353	2572.45	1038.39	1061.27				884.984
	4888.68	505.014	574.305	5623.16				490.189
	481.488	1622.36	602.988	1361.64				456.994
	1085.12	570.115	839.22	458.606				464.085
	434.757	1540.83	322.281	563.347				443.781
	359.021	1049.67	1215.64	1006.16				448.615
	2394.55	4522.25	1912.42	382.548				535.953
	1444.79	679.368	1469.92	1032.91				1186.64
	3421.01	589.13	544.333	1363.57				3516.41
	616.846	501.792	445.392	818.916				444.748
	1922.08	5914.82	467.952	1355.84				415.42
	1129.92	594.286	579.784	556.902				414.131
	925.269	769.607	443.781	4111.34				700.639
	1861.5	646.818	925.591	1136.69				1297.83
	1006.16	396.083	439.914	4245.09				458.928
	1401.92	522.418	1303.63	647.463				1182.13
	503.403	3376.86	340.006	727.388				336.784
	500.18	4943.15	621.68	3962.44				389.96
	3449.7	940.738	347.097	347.419				692.904
	6250.64	384.804	3384.27	613.623				425.089
	828.907	658.42	964.587	458.606				1771.26
	997.46	1490.23	1719.05	1234.34				386.415
	412.52	5370.49	1469.6	4647.94				328.727
	644.24	450.549	447.971	497.924				561.414
	323.57	352.253	701.606	431.212				514.683
	484.066	5208.38	803.447					407.685
	403.174	630.059	4095.55					607.822
	397.05	862.424	8679.35					727.066
	1488.94	937.193	778.309					612.978
	535.953	2704.26	1111.22					323.248
	876.604	409.297	1478.63					1481.53
	741.891	1261.73	3629.21					1596.58
	691.937	3688.83	490.512					2319.46
	2900.21	998.749	358.699					485.677
	1690.36	1385.16	787.332					344.841
	608.467	468.274	382.225					407.685
	1589.81	426.7	337.106					425.089
	621.358	1088.99	1804.77					2166.7
	7002.52	546.589	1688.11					1124.44
	2580.5	716.108	528.541					808.281
	347.097	406.719	466.018					702.895
	1948.51	2042.62	695.16					2026.18
	8847.9	411.231	2285.29					985.535
	752.204	324.537	471.497					657.453
	492.123	480.843	581.395					1311.68
	7529.13	2103.85	496.635					414.131
	641.661	390.927	322.603					346.452
	686.459	5060.46	457.317					361.922
	6983.51	656.486	648.752					820.205
	359.343	1215.64	2230.18					2173.46
	662.932	700.317	1517.94					382.87
	7129.5	1784.47	354.831					407.041
	928.169	2700.71	474.72					1102.2
	2380.37	625.225	522.095					1025.5
	2896.02	1537.92	505.981					974.9
	570.76	2129.63	1793.49					824.073
	3862.54	368.689	634.249					452.805
	1366.79	1852.15	950.729					1367.76
	2793.53	709.018	682.269					471.497
	899.164	670.667	2444.18					750.27
	3023.96	1785.76	349.03					339.04
	414.453	775.408	2132.53					532.73
	2231.15	566.892	678.724					323.248
	1742.57	1977.84	633.282					1058.05
	2484.79	1005.19	2356.2					424.122
	3573.45	4835.83	5064.65					601.376
	1792.85	474.72	560.124
	855.656	470.853	739.957
	2533.13	780.565	1164.4
	815.049	3480.96	4694.02
	417.032	412.197	548.522
	1083.51	1104.13	339.362
	2647.86	7740.55	2584.05
	2878.94	431.534	393.505
	877.571	339.684	988.114
	4808.11	624.258	456.35
	603.955	561.414	380.292
	972.644	2956.28	511.46
	331.627	942.35	1307.82
	637.472	2251.13	541.432
	2821.89	567.859	2431.61
	1766.74	360.632	1809.93
	383.192	415.742	629.093
	2652.37	753.493	1004.87
	341.618	676.146	457.639
	1115.09	2255.32	3587.63
	530.475	1123.47	869.514
	2262.41	653.908	519.839
	4616.03	1791.88	912.378
	362.566	1183.42	643.273
	2113.2	691.293	443.136
	1807.35	698.705	1581.43
	2404.86	982.957	2191.51
	763.161	617.813	355.154
	995.204	2234.37	727.711
	6959.01	1313.3	3756.83
	388.671	437.98	437.98
	2777.1	1445.11	509.204
	2237.92	450.227	777.664
	841.476	800.546	962.653
	7045.71	1077.39	367.723
	3106.79	834.386	1088.34
	2542.47	2973.04	633.927
	743.502	944.283	424.444
	1256.9	1049.99	1154.41
	15242.3	6716.98	335.495
	1716.15	2405.18	963.298
	416.387	1136.36	457.961
	505.337	391.894	562.058
	834.708	836.641	829.551
	2039.72	948.473	570.115
	583.973	833.741	1993.95
	999.716	519.517	1175.36
	1950.12	577.85	985.858
	727.388	4351.12	529.185
	2987.22	693.549	2993.67
	4896.74	2709.42	987.791
	732.867	3618.57	1623.33
	588.485	723.843	540.465
	739.635	324.215	1159.57
	1787.69	435.079	1165.05
	1751.6	4304.06	1479.91
	839.542	3405.22	566.57
	5659.25	581.073	454.094
	3352.04	3875.11	4371.74
	1065.78	347.097	367.4
	1713.89	1590.78	470.53
	2028.76	2042.62	1224.99
	2282.72	3525.75	1304.27
	1699.71	390.927	2597.58
	6537.47	886.595	578.817
	1316.2	2650.44	438.624
	1045.16	1337.14	2417.75
	8586.53	934.615	840.187
	1575.95	396.728	549.811
	3052.65	1916.93	1195.66
	865.647	2053.9	370.301
	427.667	326.471	473.109
	945.572	614.59	384.159
	4953.14	2436.44	3429.07
	3910.56	3653.7	768.318
	1970.43	3051.03	798.612
	2819.64	2193.77	1496.35
	1135.4	373.524	1000.36
	329.371	2262.73	1173.43
	536.92	1059.02	345.808
	971.033	3697.21	1200.82
	393.505	1136.69	344.518
	535.309	608.789	1257.54
	4362.07	415.742	402.851
	1589.49	500.18	506.948
	3888	408.33	705.473
	866.614	579.461	555.935
	1928.21	1231.76	384.159
	2260.8	2934.05	417.354
	1555.97	1478.95	473.753
	989.725	338.395	633.927
	1254	2255	428.956
	433.146	525.318	822.139
	434.113	1357.45	394.794
	1309.11	556.902	364.822
	816.66	2261.45	816.982
	970.066	2566.65	1776.09
	632.638	1953.67	472.142
	688.07	353.865	1591.1
	1094.47	5666.67	341.618
	4061.06	1264.31	463.118
	8162.41	1223.7	1247.55
	1397.73	1144.1	367.078
	646.818	360.955	2707.8
	430.567	859.201	2204.08
	515.65	2779.35	860.49
	3638.23	5611.23	649.396
	8394.13	628.77	604.921
	360.31	588.807	418.965
	500.502	867.903	889.496
	4676.3	584.295	1971.39
	4632.47	3903.79	495.024
	5101.06	411.875	568.826
	1090.92	2290.77	375.457
	2743.9	4153.88	978.445
	3147.72	591.063	1219.51
	4624.41	561.736	2143.81
	2794.5	367.4	413.487
	1055.47	979.412	867.903
	4300.52	887.884	670.022
	596.22	1228.54	5627.35
	1379.36	753.493	698.705
	3256.97	783.465	331.949
	1042.58	507.593	492.123
	1483.78	364.5	363.533
	7885.57	5467.17	600.41
	3748.13	1783.5	389.96
	1704.87	667.122	384.159
	1489.26	351.286	919.79
	569.471	2899.88	352.575
	2189.25	968.454	428.956
	5813.3	780.242	418.643
	1664.9	658.742	1545.98
	5144.89	939.127	1083.19
	1464.77	339.362	736.734
	992.625	510.493	1245.94
	1885.34	824.395	2016.51
	1760.3	1313.94	409.619
	484.388	769.607	454.416
	16574.3	459.25	370.301
	712.241	3071.02	4422.02
	2344.27	376.102	329.049
	329.693	1487.33	343.874
	416.065	474.398	1584.33
	9282.98	771.541	1689.07
	2423.55	741.569	354.831
	1084.15	375.78	810.214
	497.602	1137.33	518.55
	2210.2	3905.08	2494.78
	415.42	2176.36	349.675
	1107.36	578.494	572.693
	640.05	461.184	1224.02
	681.947	364.822	1903.71
	5342.13	2786.44	534.986
	2173.79	2024.57	348.386
	916.245	347.097	1539.54
	471.819	1232.08	954.274
	758.327	2590.49	612.978
	598.154	433.146	2301.09
	557.224	522.418	551.423
	712.563	6979	1805.1
	372.879	654.23	651.33
	638.116	388.349	328.082
	709.34	469.241	2197.63
	8563.01	4468.75	618.78
	377.713	361.922	1412.24
	4386.57	3395.55	329.049
	6697.64	3965.99	946.862
	4450.06	326.148	416.387
	2505.41	1361.31	574.627
	1355.19	5052.72	623.614
	426.7	2818.35	419.932
	2414.53	344.841	368.689
	3091.64	542.721	1430.93
	1619.46	420.254	437.013
	337.75	3580.22	357.087
	2099.02	424.766	2039.39
	1340.04	729.644	500.825
	1137.33	592.03	1436.08
	407.363	924.624	486.644
	331.305	343.229	454.094
	1634.29	407.685	2317.2
	5839.41	813.76	1725.49
	1448.98	368.045	515.327
	1051.93	433.468	356.765
	3323.04	363.533	6697.97
	2938.56	371.912	1700.35
	720.943	905.932	391.894
	508.559	418.643	1019.05
	3627.27	646.496	1140.87
	477.298	366.111	1614.63
	2804.81	459.895	4118.11
	421.221	351.609	2416.46
	1311.68	434.757	690.326
	2971.11	903.676	379.002
	979.412	621.68	523.707
	1535.67	849.855	669.7
	1498.61	1722.27	404.785
	1584.01	402.851	3666.59
	2150.9	948.473	1559.2
	2310.11	2376.82	2312.69
	1721.95	817.305	446.681
	6325.73	329.693	864.68
	769.929	641.984	952.663
	351.286	1813.8	4429.43
	391.571	5020.17	351.931
	1026.14	460.54	1759.01
	5577.4	1628.81	373.846
	4458.76	761.228	409.941
	343.229	408.652	559.48
	5501.98	345.808	643.595
	858.234	958.141	360.31
	557.868	2481.24	2345.56
	413.164	529.185	2263.7
	802.157	393.827	342.262
	2633.68	1241.1	1693.91
	1366.47	497.602	1017.44
	1605.93	1192.76	584.94
	460.862	612.012	758.327
	644.562	5188.4	719.976
	891.752	2421.62	3909.59
	2212.46	2833.49	4006.6
	2033.59	444.748	397.372
	2012.97	1857.31	539.821
	2126.09	553.356	5451.06
	1970.1	711.919	3015.58
	9626.53	329.693	2234.7
	730.611	380.614	701.928
	743.502	591.386	562.703
	5509.72	521.451	685.492
	4257.33	435.079	1282.03
	5807.83	350.319	3041.04
	330.983	369.012	837.931
	1408.05	864.035	636.827
	2551.5	2657.53	641.017
	8043.49	2065.5	4939.6
	870.803	2617.89	324.215
	14483.6	1256.57	2800.62
	797.645	547.233	1443.82
	11586.3	397.695	494.701
	706.44	2109.01	860.168
	450.549	6412.43	3346.89
	693.226	417.354	681.947
	6573.57	418.643	434.113
	415.42	543.366	1196.95
	1010.35	2468.99	375.78
	1166.33	487.289	3222.49
	509.526	6714.72	2899.24
	564.636	601.376	347.741
	1815.09	2243.4	332.916
	850.822	398.984	382.87
	1197.92	596.542	1688.11
	2256.93	676.146	1081.9
	561.091	574.949	1365.18
	537.242	705.151	442.17
	2138.98	767.351	773.474
	2199.89	2456.1	1490.23
	5226.11	1254	2631.42
	797.968	420.254	764.451
	664.543	1714.53	482.777
	544.655	361.599	416.387
	1678.76	380.614	592.352
	4659.54	326.793	554.968
	1408.05	1081.9	2685.89
	2514.76	444.748	444.103
	505.014	462.796	403.818
	6105.94	638.116	504.37
	983.279	763.484	788.944
	3087.77	1655.56	565.925
	3987.91	335.172	384.804
	7170.75	1333.6	1199.21
	399.628	355.154	427.022
	323.57	952.018	2502.19
	450.549	740.279	500.502
	1065.14	1354.22	327.437
	1395.15	411.875	1560.48
	3108.4	554.001	6091.76
	340.651	3800.98	581.073
	2477.7	3275.66	1787.69
	1473.47	664.221	382.225
	511.46	5385.32	1418.68
	6871.03	422.188	1339.08
	349.353	1005.84	1720.34
	1599.8	609.111	585.262
	609.111	1288.8	1055.79
	5075.28	472.786	451.838
	416.065	368.689	329.693
	2274.98	1452.2	922.368
	407.363	324.537	834.063
	357.41	742.535	994.881
	1453.81	1761.91	512.749
	10940.8	437.335	923.335
	836.319	362.888	615.879
	2707.16	1053.86	1174.71
	902.709	480.843	947.184
	1144.74	814.404	501.147
	402.851	506.626	1634.29
	865.324	493.09	1058.37
	579.139	591.708	553.679
	2828.66	1953.67	423.8
	977.156	1204.04	344.518
	3138.05	483.744	3156.42
	1871.16	524.029	634.571
	750.27	595.575	466.985
	6922.92	402.851	543.366
	607.5	1250.13	407.363
	752.526	616.846	484.066
	8287.78	347.419	364.178
	1324.57	484.711	641.339
	1174.39	6604.18	1290.74
	379.647	437.013	557.224
	853.722	860.813	655.52
	513.394	373.201	554.001
	350.319	2308.82	3290.49
	748.336	334.85	1087.05
	4863.86	1463.16	1738.38
	1459.61	342.585	465.051
	565.925	908.832	2038.43
	2496.39	955.241	340.006
	2049.71	495.024	1092.85
	1621.07	771.541	534.342
	3022.03	340.651	737.701
	787.655	1469.6	992.625
	514.36	3893.48	1171.49
	2193.12	468.597	434.113
	1724.85	1175.04	1005.84
	1652.33	1645.24	2607.58
	1231.44	342.585	561.091
	6290.6	432.179	814.082
	1312.01	3188.33	1494.09
	875.315	4417.51	426.7
	550.134	1584.01	620.069
	1512.79	415.098	1023.56
	1089.63	4167.42	3213.14
	610.4	530.475	442.17
	959.753	1933.04	811.181
	654.553	1862.46	1146.68
	1998.46	417.354	480.199
	5168.74	704.506	1996.21
	2383.91	471.497	390.927
	4513.87	322.281	904.643
	6520.71	1655.88	496.313
	5089.14	340.329	996.171
	8250.72	566.57	445.392
	1182.45	663.899	5458.8
	1739.67	3693.02	540.788
	789.588	505.981	982.312
	1481.85	3653.7	581.395
	3590.21	913.344	1641.38
	7548.14	1106.39	349.353
	6081.76	642.628	571.726
	1709.7	340.651	701.283
	629.737	333.239	1773.51
	9376.12	808.925	437.98
	339.362	4350.47	347.741
	1735.16	468.274	790.233
	1357.13	408.975	5605.11
	868.225	1963.34	335.817
	1410.95	338.395	696.127
	327.437	631.993	650.041
	757.038	1500.22	339.362
	345.485	3626.63	491.156
	1033.23	499.536	414.131
	5715.33	904.965	395.439
	671.634	4266.36	1542.76
	5048.21	1099.95	1061.59
	499.213	463.44	3602.46
	619.746	473.753	604.277
	1909.51	652.297	1056.76
	9677.13	2990.12	527.896
	4458.76	738.023	492.445
	980.379	1027.43	560.769
	1653.3	2743.9	4802.95
	648.107	438.302	418.321
	5575.78	1427.38	357.732
	4624.09	444.748	332.916
	4949.59	4314.7	369.012
	455.705	697.738	373.846
	988.758	4118.75	340.329
	4317.28	439.269	706.44
	777.664	535.631	440.88
	4144.21	1763.2	2029.4
	520.162	322.281	446.037
	1500.54		4554.15
	891.107		694.193
	739.635		602.021
	795.712		348.063
	619.424		503.081
	519.839		5447.84
	1459.29		565.603
	385.448		373.846
	2102.88		4795.54
	1287.83		1590.78
	1077.71		353.542
	1317.48		4243.15
	3985		558.835
	929.136		837.286
	4078.47		660.031
	897.553		542.399
	631.348		409.297
	5869.7		480.199
	397.05		2571.48
	1364.22		701.928
	751.882		1512.79
	902.065		648.107
	445.715		4860.32
	644.562		365.144
	775.086		496.635
	380.936		646.496
	2036.49		644.24
	1345.85		323.892
	983.279		2488.33
	1073.84		928.169
	598.798		2042.62
	902.709		640.695
	4856.45		1775.77
	2993.99		448.615
	803.124		2460.29
	2562.46		676.146
	3739.43		322.603
	3795.83		1631.39
	517.583		488.256
	2230.83		4518.38
	688.07		3574.74
	354.831		1612.37
	1451.88		397.695
	2435.48		942.672
	2137.05		3868.98
	5850.69		517.261
	1306.2		415.742
	1876.32		681.302
	347.741		400.273
	762.517		1350.68
	340.651		346.13
	2364.9		864.358
	3607.94		685.169
	5585.45		450.549
	2676.54		350.642
	977.478		440.236
	3832.89		656.486
	4333.07		472.142
	355.798		998.427
	1427.38		501.792
	463.762		1454.13
	1301.37		415.742
	5259.63		885.95
	466.985		1533.74
	668.411		398.662
	1088.02		3312.4
	909.477		704.506
	705.795		386.415
	5044.02		323.57
	1222.41		579.139
	385.448		3268.9
	2816.09		1789.63
	552.39		446.037
	487.289		824.395
	583.651		1009.06
	1533.09		401.884
	584.618		1420.29
	439.269		2021.67
	1674.89		754.138
	782.821		876.927
	2055.19		592.03
	8210.43		906.254
	435.402		618.135
	965.554		385.77
	3193.16		1078.03
	4156.46		425.089
	548.522		370.623
	1665.55		3021.38
	3024.93		624.581
	405.107		742.858
	1103.17		470.208
	1227.57		3840.94
	4384.96		1652.66
	4090.39		2595.65
	1629.45		644.562
	990.047		768.64
	2441.6		1150.87
	2611.77		880.794
	9593.98		1226.92
	941.383		814.726
	10791.6		1557.91
	2309.14		956.208
	563.992		913.667
	860.168		405.43
	1562.74		789.911
	3627.27		326.148
	1949.48		944.928
	684.203		351.286
	2119.96		1190.51
	380.614		1463.8
	1637.51		486.967
	1326.51
	375.78
	2261.77
	1423.52
	3497.07
	989.403
	1456.39
	440.558
	4369.49
	2040.36
	1155.7
	680.657
	1602.7
	618.135
	518.872
	912.055
	403.174
	792.167
	3409.73
	1777.06
	353.542
	611.045
	810.859
	681.302
	576.561
	1468.63
	1956.25
	1142.49
	3485.47
	5258.66
	1178.9
	3687.22
	693.871
	1387.1
	364.178
	698.383
	2518.3
	341.296
	2772.26
	2510.89
	438.624
	573.338
	1507.63
	374.168
	2698.78
	603.955
	1487.33
	1218.22
	675.179
	4010.14
	608.144
	651.652
	544.977
	3153.52
	3977.27
	4080.4
	1216.29
	13496.2
	534.664
	2893.44
	1691.01
	354.509
	599.12
	1741.93
	772.83
	1142.49
	5200.97
	3614.7
	1166.33
	667.444
	1396.44
	1326.51
	2990.12
	884.339
	324.537
	612.656
	468.919
	1189.22
	1992.02
	727.066
	1295.57
	4926.39
	4513.55
	4973.12
	1060.63
	7298.7
	770.896
	3855.45
	4247.66
	2915.68
	6864.59
	1199.85
	2053.25
	3054.26
	643.273
	720.62
	2220.52
	1195.66
	706.44
	3277.92
	874.671
	709.018
	5325.37
	594.286
	2171.53
	434.113
	1517.3
	372.557
	709.985
	581.073
	1655.88
	3090.35
	2373.6
	825.362
	2885.7
	1980.42
	456.994
	2019.09
	1284.93
	1409.66
	1251.74
	395.761
	1478.63
	6932.26
	1746.12
	1001.97
	445.715
	985.535
	2265.96
	8781.84
	582.684
	1642.67
	1676.51
	1001
	4120.68
	1350.36
	1005.84
	1118.64
	4657.28
	2581.79
	1040.32
	4966.35
	1032.91
	341.296
	619.424
	1535.67
	415.42
	4334.68
	2017.16
	3510.61
	5050.47
	8745.42
	3012.68
	1383.87
	3862.86
	493.09
	894.33
	885.306
	1062.24
	2531.19
	533.697
	3580.22
	733.512
	528.863
	3431.65
	878.216
	2771.29
	366.433
	1949.16
	2348.46
	365.144
	746.725
	2744.87
	520.806
	5220.63
	852.756
	2474.15
	936.549
	1193.73
	322.281
	683.88
	456.672
	2095.79
	2626.59
	1894.37
	2826.08
	3377.83
	577.205
	1088.34
	536.276
	1437.05
	6133.97
	9750.61
	3606.97
	1558.23
	616.846
	1150.22
	1147.32
	2578.57
	1263.66
	1371.63
	454.738
	7115.96
	541.11
	797.323
	1935.94
	378.358
	3933.12
	3081.97
	987.469
	617.168
	5411.1
	1158.28
	7002.84
	407.041
	754.138
	6232.59
	642.951
	478.587
	595.898
	1430.93
	3061.02
	4035.6
	14348.6
	627.803
	899.164
	3873.5
	2407.12
	1842.48
	1166.98
	1573.38
	858.557
	3087.77
	1671.35
	969.421
	3797.44
	3602.46
	622.647
	1392.58
	1881.48
	444.426
	370.945
	1102.2
	622.647
	4895.45
	893.363
	429.278
	2899.24
	10688.4
	1477.98
	1884.7
	1886.63
	5622.84
	1732.58
	1083.19
	5746.91
	844.376
	1190.51
	3392.65
	530.152
	1933.04
	2284.97
	1219.51
	683.88
	7401.18
	7582.63
	3096.15
	6559.39
	860.168
	422.51
	4027.55
	1175.68
	673.245
	660.031
	584.618
	5514.55
	571.082
	614.912
	2252.1
	1072.55
	568.826
	2658.82
	518.228
	1128.63
	694.516
	3364.29
	390.605
	442.17
	2426.13
	2313.33
	4539.01
	408.975
	520.806
	2447.08
	759.616
	2325.9
	427.345
	4741.72
	7843.35
	422.188
	711.274
	322.603
	2992.38
	1448.01
	573.66
	802.802
	942.994
	471.497
	1227.25
	458.284
	986.502
	1739.03
	618.457
	340.651
	1200.17
	3001.4
	562.38
	900.453
	715.464
	1987.83
	3236.02
	9752.87
	1547.92
	325.826
	5650.55
	662.287
	1484.75
	2897.31
	748.659
	3096.48
	5326.98
	1727.1
	966.843
	1710.35
	12139.4
	1722.27
	677.757
	661.965
	1325.86
	511.782
	2445.79
	1299.44
	343.229
	3072.95
	468.597
	609.756
	2476.41
	973.933
	4785.55
	4309.54
	1849.89
	614.268
	522.418
	2462.23
	3588.92
	1079.64
	5429.15
	4496.46
	521.451
	3963.73
	388.671
	4342.74
	488.9
	408.33
	6036.32
	2313.33
	6095.62
	1300.08
	347.097
	591.063
	526.929
	3112.59
	446.681
	1123.47
	696.772
	4884.49
	1488.62
	800.868
	1072.55
	906.254
	649.718
	609.433
	746.081
	586.874
	351.286
	3023.32
	745.436
	1652.98
	3061.35
	353.22
	817.305
	613.945
	2828.02
	2916.32
	447.648
	3267.61
	568.826
	339.362
	583.006
	554.323
	866.936
	372.235
	3692.7
	907.866
	6461.41
	355.476
	1582.72
	1409.66
	1497.96
	327.437
	1975.26
	2050.67
	1288.8
	3225.07
	2068.4
	2545.05
	906.254
	752.526
	920.112
	989.725
	2258.22
	819.883
	3521.56
	413.809
	469.241
	435.079
	781.854
	583.651
	383.514
	1130.24
	480.199
	594.286
	2799.66
	2057.76
	1026.14
	1038.39
	6770.48
	461.184
	2051.96
	4769.76
	2993.99
	1618.17
	5588.35
	741.569
	382.87
	1549.2
	1251.74
	2109.65
	2249.2
	664.221
	2102.24
	344.841
	494.701
	581.395
	350.964
	1446.07
	9035.47
	7653.21
	1152.15
	1520.52
	338.073
	709.34
	2312.04
	1005.84
	2023.28
	1289.77
	2766.78
	407.363
	1461.87
	1380.01
	697.416
	8308.73
	408.652
	835.352
	490.512
	5170.03
	4006.6
	2124.8
	2256.61
	3279.53
	324.537
	337.75
	1614.31
	9754.16
	1729.04
	1100.91
	647.14
	438.624
	1907.26
	1048.38
	4554.8
	388.349
	1142.16
	758.649
	611.689
	1449.94
	374.813
	422.51
	323.892
	5732.09
	3575.39
	388.349
	4011.75
	11500.9
	675.501
	344.841
	6394.38
	709.34
	398.984
	1921.12
	4492.27
	6165.56
	1093.82
	895.941
	5449.77
	459.895
	1389.68
	1095.43
	8117.29
	2668.49
	4100.06
	2216.97
	4975.05
	830.196
	1908.87
	484.066
	781.209
	1409.33
	4089.1
	3590.53
[truncated: 317 more rows]
