# Supplementary material for: Quorum sensing controls Vibrio cholerae multicellular aggregate formation
Source: eLife. 2018 Dec 24;7:e42057. doi: 10.7554/eLife.42057 (PMC6351105; doi:10.7554/eLife.42057)
Supplement: Figure 4—figure supplement 2—source data 1. [file elife-42057-fig4-figsupp2-data1.xlsx]

## Sheet: Sheet1
Figure 4-figure supplement 2: Complementation of dns in aggregate formation
	Average cross-sectional area (microns^2)
	Replicate	ΔvpsL luxO D61A	ΔvpsL Δxds Δdns luxO D61A	ΔvpsL Δxds Δdns lacZ:p_dns-dns luxO D61A
	1	1445	32546	6599
	2	3751	17087	6322
	3	4257	15225	13336
			ΔvpsL luxO D61A and ΔvpsL Δxds Δdns luxO D61A	ΔvpsL luxO D61A and ΔvpsL Δxds Δdns lacZ:p_dns-dns luxO D61A	ΔvpsL Δxds Δdns luxO D61A and ΔvpsL Δxds Δdns lacZ:p_dns-dns luxO D61A
	Two-sided kolmogorov Smirnov test (pooled data from all biological replicates)	p-val	2.753e-48	1.1723e-51	0.00058127
	ΔvpsL luxO D61A			ΔvpsL Δxds Δdns luxO D61A			ΔvpsL Δxds Δdns lacZ:p_dns-dns luxO D61A
Replicate	1	2	3	1	2	3	1	2	3
	357.087	439.269	6147.51	2851.54	3005.91	673.245	3286.62	759.294	1890.82
	1012.93	375.78	324.859	425.733	450.871	1182.45	360.955	2517.34	13109.4
	337.106	4129.06	637.794	8420.56	666.477	3403.61	1325.22	549.811	1023.89
	905.61	2237.6	1379.04	5012.44	13140.4	460.862	2638.19	1729.36	811.181
	579.461	1307.17	1015.51	1040.65	1220.48	527.252	3866.41	1943.68	9883.39
	2296.57	762.195	2993.67	15822.1	4537.72	6270.94	561.736	697.738	5114.6
	430.567	754.138	377.713	343.874	3451.63	519.195	592.352	2602.42	1065.14
	412.197	7743.12	14286.1	526.285	10362.3	2574.38	2047.13	1985.9	487.933
	545.622	4844.53	352.575	38473.9	5077.86	432.501	2355.87	4232.84	653.586
	623.614	3684.96	1456.39	6511.37	2681.06	8527.88	1231.44	4261.52	846.31
	495.668	959.753	383.192	3919.26	4644.71	9785.42	2055.83	9305.22	2889.89
	1372.92	865.969	3504.81	468.597	383.514	4160	347.097	613.945	9974.92
	2901.82	913.989	908.51	2305.28	44441.3	1756.75	3466.45	559.158	543.366
	380.292	789.266	797.323	5506.17	7144.65	554.646	1189.54	23379.9	13870.3
	1317.81	1675.22	408.975	9127.32	4064.61	352.253	907.866	1097.37	654.553
	576.561	490.512	659.709	1592.39	780.242	553.034	533.697	760.905	4014.98
	351.609	1266.56	916.567	2057.76	6754.04	685.169	867.58	671.956	25450.9
	633.927	468.274	646.173	30026	821.172	327.437	1841.51	7407.63	6561.32
	537.242	852.433	2494.45	6917.76	676.468	43068.7	2704.9	1695.84	3649.19
	427.345	669.7	392.861	911.088	1122.5	1014.54	4312.12	518.55	614.59
	1056.11	620.069	435.402	16580.7	7299.34	491.479	2179.91	725.455	1061.59
	534.986	770.896	3744.26	10854.7	553.356	1401.6	953.952	346.452	3525.43
	352.253	386.737	340.651	19906.7	535.631	14563.2	9701.62	997.46	6060.49
	1139.26	4751.39	2946.29	5028.87	354.187	423.8	367.078	2154.13	1463.16
	6073.71	1434.8	1209.84	6237.43	2042.94	76504	1620.75	3662.72	433.146
	401.562	352.575	687.425	15760.8	1593.03	3763.92	1752.24	710.952	4268.29
	479.876	2787.09	796.679	19373	335.817	541.432	3312.73	3303.06	4824.87
	630.704	1976.87	424.444	6319.29	2873.14	4421.37	694.838	15744.1	20987.6
	326.471	538.854	2277.88	928.169	563.347	382.548	4659.86	1041.29	1121.86
	396.406	2520.56	2436.77	600.732	338.717	2806.1	3885.1	1579.18	1177.94
	342.907	364.178	674.534	18245.3	31526.5	18840.2	903.354	1244.97	2232.76
	626.837	1139.91	1679.73	19898	1472.18	1483.46	946.862	751.882	2700.39
	351.609	386.093	8864.66	8068.63	25893.3	651.33	23835.3	1203.4	14503.6
	504.692	340.651	348.063	9383.21	10243.1	709.018	1450.91	347.419	389.315
	441.847	1635.25	1050.96	5262.85	926.558	326.148	1314.91	717.398	379.002
	485.033	618.457	504.37	1678.44	1779.64	12172.6	14451.7	354.187	1433.18
	329.049	502.436	857.267	915.923	3804.85	18743.9	875.637	360.632	335.495
	352.898	1938.52	479.232	546.589	26322	945.895	990.37	849.533	973.933
	1006.48	501.147	1805.1	19526.7	673.89	912.7	1002.29	671.956	2337.18
	410.908	696.449	624.903	1051.6	375.135	1859.56	568.504	1736.13	1831.52
	822.783	408.975	794.423	5025.33	930.425	955.241	5102.03	1340.37	4643.1
	450.871	326.148	766.707	1039.68	35466.7	425.733	1581.43	419.61	26490.9
	360.632	554.323	571.726	4619.9	2178.62	485.355	8559.14	1045.8	2093.22
	341.94	1141.2	408.975	361.277	6450.45	2059.05	1701	7522.36	7655.46
	563.669	2727.14	545.622	2427.74	368.045	1071.91	1342.3	10238.9	811.504
	1019.37	1151.51	7980.64	5841.02	4329.85	2979.81	790.233	571.082	1214.03
	851.466	486.967	2328.16	1489.58	772.508	488.9	1207.26	8862.08	862.746
	362.888	1285.26	1971.39	1343.27	4763.64	7414.07	462.796	891.752	435.079
	478.587	795.39	338.395	575.594	798.612	3485.79	631.993	1122.18	20166.1
	612.656	496.313	1522.13	3178.66	475.687	784.754	2748.09	3727.18	3892.51
	595.575	567.859	393.183	616.846	749.303	6040.19	762.839	390.282	821.494
	475.364	1381.94	1661.68	925.591	1527.29	544.655	454.416	4713.04	1843.45
	694.516	1594.97	334.528	453.449	524.029	4756.55	4782.33	4299.55	486.644
	325.182	363.533	1318.45	338.073	15239.1	3593.76	1636.87	5329.88	1332.63
	1654.59	615.557	3635.65	12408.5	4798.44	777.019	697.416	2269.18	4627.63
	472.786	323.248	1430.28	1354.55	5206.77	3956	633.604	8448.27	1640.41
	1117.35	536.598	3211.85	113398	350.964	396.406	1231.44	501.469	9549.51
	461.506	378.358	1106.39	579.139	526.929	476.654	1280.1	6403.08	519.517
	361.277	491.479	398.662	971.355	342.907	991.336	408.008	2248.55	1234.66
	6224.21	1099.95	1801.55	393.183	3924.74	19904.7	360.31	1640.09	6048.89
	612.012	752.526	350.319	1355.19	1609.47	3987.26	1185.35	922.368	1791.88
	591.386	1775.45	896.263	930.103	770.252	1534.38	3040.08	361.922	422.833
	3224.1	774.764	672.278	637.15	10757.4	1094.79	5650.55	521.451	1379.68
	339.362	1505.37	1569.51	18041.3	1237.24	3084.23	2055.19	3216.36	589.774
	531.119	5996.36	5991.85	1303.95	55403.6	446.037	553.679	1015.83	11363.3
	453.127	361.277	977.478	395.439	5207.74	487.933	646.496	453.772	820.85
	338.717	340.973	21234.8	6894.24	1199.85	1038.07	1277.2	1487.65	1695.52
	445.392	330.983	2912.78	496.313	438.624	427.667	457.639	569.471	3691.41
	439.269	578.494	602.665	674.534	2574.7	2461.26	902.709	1096.4	989.403
	2246.62	3733.3	1448.33	915.6	630.704	1362.93	876.604	2853.8	367.723
	1040	369.012	467.952	3850.94	3637.26	1161.5	3525.75	2188.29	489.223
	1521.17	2176.04	338.395	17171.5	9834.08	1089.95	3157.71	4081.37	616.201
	339.362	566.248	666.477	1320.71	27068.4	8384.78	380.614	339.684	2797.08
	352.253	421.544	879.827	725.455	7311.59	356.765	1353.9	2729.72	1513.11
	717.398	2431.93	662.932	678.724	1902.75	2048.1	904.32	1603.99	412.842
	537.887	465.051	761.872	4815.52	2012.64	1470.57	714.175	561.736	330.66
	942.35	631.348	421.866	797.001	893.041	374.491	516.616	2782.25	893.685
	1019.37	2850.25	3655.31	42720	1518.59	19533.1	381.903	339.04	380.292
	338.073	688.07	419.61	10026.5	13072	488.578	1428.35	2883.45	631.671
	530.152	559.48	409.941	530.152	1434.8	8341.6	1827.98	326.471	970.71
	478.91	345.808	476.009	2253.39	8604.26	1559.2	578.172	711.919	1466.06
	1605.6	888.529	395.761	3771.01	8136.63	780.887	493.09	382.225	5695.99
	919.468	1020.34	332.916	5598.02	2456.1	2203.76	907.866	566.892	3502.87
	330.016	621.358	638.439	17186.9	2173.14	4473.26	1700.03	619.746	15238.1
	419.61	448.293	661.965	705.473	734.478	923.335	5884.21	451.193	608.789
	345.163	2647.22	1475.72	1723.24	31894.2	13427.8	5958.98	1527.61	413.809
	544.333	1078.35	658.742	1435.12	331.305	690.326	1768.03	719.976	5245.77
	394.794	422.188	1150.54	10892.5	1360.03	7971.3	354.509	647.14	685.169
	324.537	364.5	436.046	12699.5	4118.11	357.41	452.483	2229.86	1693.59
	524.673	1283.97	10929.5	918.501	445.392	3806.46	965.232	928.169	679.691
	956.53	423.477	525.64	688.392	465.051	841.476	2804.49	457.961	1535.99
	444.748	597.187	1908.23	432.501	11859.6	437.98	466.018	5346.64	4433.62
	360.955	5507.46	411.231	1976.87	765.74	5405.62	987.147	2690.08	760.261
	1046.45	451.193	2164.44	1274.62	399.628	403.174	8607.8	7419.88	1671.67
	791.844	2266.6	432.501	899.164	3260.84	2756.47	386.093	605.566	484.711
	406.719	432.823	686.136	754.46	7511.08	6602.57	581.717	3202.18	1660.39
	336.784	892.718	1012.61	30297.3	2083.55	387.704	3010.1	338.395	366.111
	854.689	326.793	1153.77	537.887	1797.04	3344.31	1981.71	702.895	7322.55
	448.937	3581.51	2896.98	565.925	6539.08	1359.7	1247.87	1814.44	1622.68
	1422.87	330.983	1207.26	10490.9	393.505	666.155	1419.33	407.041	605.566
	508.559	871.448	759.939	2520.88	676.468	3200.25	792.811	1372.27	2729.4
	415.42	349.675	450.227	3617.28	4116.82	909.477	587.196	1624.62	330.66
	843.732	1447.36	535.631	2848.32	18101.6	329.371	648.752	918.501	887.24
	4967.96	1184.7	1087.7		735.445	1167.95	338.395	650.363	581.717
	365.467	384.804	2503.48		1466.7	942.027	387.704	5359.86	362.888
	504.692	1422.23	1745.8		936.549	4578	605.566	1171.49	713.208
	442.814	596.542	431.212		2044.23	1149.58	1770.93	712.886	1860.85
	334.205	331.627	621.035		1567.25	362.244	1923.37	374.491	380.614
	482.132	2401.32	2352.01		611.367	4070.73	4125.84	1201.79	3873.82
	769.285	338.395	1474.76		408.975	4786.2	7419.88	890.785	327.115
	383.192	4486.15	6844.6		580.75	821.172	493.09	782.821	2070.66
	477.62	388.026	624.581		992.625	1110.9	2128.99	3538.65	3645.32
	461.184	403.496	523.062		16041.2	4716.9	1412.24	525.318	3841.91
	406.074	652.619	1466.06		378.358	7130.14	906.899	827.618	1358.74
	535.631	1385.81	364.5		29248.6	722.232	1428.03	629.415	1265.6
	650.041	782.176	601.376		2087.09	6051.47	550.778	2803.2	789.588
	1989.76	806.669	3511.57		794.745	409.297	7072.46	599.12	772.508
	2419.04	499.858	347.741		331.627	521.773	4310.83	359.021	2116.1
	951.374	388.026	574.305		422.833	2629.81	1229.18	358.699	9926.9
	470.208	553.034	600.41		6195.21	2665.91	4280.86	3223.78	6559.39
	328.404	408.975	1046.77		409.297	1458	8417.98	1245.62	922.691
	506.626	566.248	323.892		1553.07	2141.23	2216.65	1837.32	11335.9
	4285.05	598.476	1197.92		12854.5	1598.84	685.492	1237.24	1198.89
	483.099	1208.88	2762.27		2480.27	1418.68	1166.33	464.729	833.419
	456.994	717.075	1772.87		1151.83	641.017	1532.45	412.842	619.746
	807.958	508.559	361.922		3396.84	8657.43	887.24	549.167	2866.04
	884.984	4283.44	1129.27		15965.5	1054.83	551.101	1141.2	410.908
	531.764	461.506	1055.47		900.453	1784.47	3457.11	496.313	2586.31
	680.335	672.923	1512.46		502.436	832.13	21646	3698.17	1517.62
	1270.11	551.745	2255.32		3176.72	6833	405.752	1978.81	690.326
	323.57	1289.45	624.903		415.098	10011.7	659.387	1269.14	650.363
	357.732	980.379	1065.46		564.636	2133.5	539.176	4941.21	1514.4
	1198.24	354.187	3654.34		946.539	1173.75	13998.9	3235.06	1624.3
	544.977	349.353	358.376		482.132	17678.4	2609.19	1143.45	2309.79
	449.904	338.717	632.96		1058.05	1628.49	518.55	1673.61	730.933
	594.608	5689.23	790.233		2542.8	494.379	792.811	437.335	676.79
	678.724	918.179	479.876		619.102	1730.33	4871.28	2828.98	1572.41
	718.364	1712.6	824.395		4559.95	525.318	496.957	614.268	4804.57
	1472.82	569.471	1752.89		736.734	1824.11	665.188	4191.91	1658.46
	331.627	595.898	713.53		543.688	1954.31	4799.09	331.627	785.721
	352.898	475.687	831.163		9127.96	5059.49	3046.52	781.531	573.016
	334.85	3221.52	2228.25		7135.62	6884.24	1102.52	3761.66	886.595
	985.858	6603.54	1498.93		430.567	1808	433.146	518.872	489.867
	765.095	1651.05	1913.7		1726.78	2378.43	3057.48	5617.68	9364.84
	979.412	912.378	567.215		1507.63	2222.45	520.162	438.947	498.569
	1075.77	444.748	350.642		742.858	3047.49	502.114	1625.59	739.635
	376.102	487.611	1161.5		3144.82	1746.44	508.559	5120.72	1938.2
	755.749	1093.82	353.865		1981.06	790.233	623.291	508.237	1125.41
	365.467	574.627	2150.26		863.391	980.057	2360.06	380.292	964.587
	339.684	573.66	513.716		1419.65	5841.34	1029.37	1252.38	4552.22
	478.265	396.728	3730.08		1382.59	2213.43	358.376	7081.8	3073.92
	559.48	840.831	704.829		11990.5	734.801	4305.03	5637.34	758.972
	367.078	2024.25	734.478		524.351	3823.54	455.705	560.447	1096.4
	326.793	2487.69	366.433		330.338	1235.3	9323.27	2220.52	590.419
	911.088	747.047	1125.41		1462.51	535.953	746.725	2096.12	457.639
	1725.17	522.095	2988.19		1649.76	793.456	644.24	2990.77	5044.66
	356.443	339.04	682.913		3644.68	1249.48	1388.06	927.847	467.952
	1272.37	581.395	1731.94		4112.31	344.196	2994.96	5055.62	594.608
	530.475	571.404	649.074		741.246	10683	388.671	15846.9	419.288
	666.155	785.399	322.926		662.287	5471.69	822.783	749.948	1213.07
	454.416	612.656	440.236		4554.48	714.497	613.301	1439.31	1116.38
	374.168	1090.6	1230.15		15477.2	1334.24	435.724	2113.84	4397.52
	400.273	1318.45	3914.75		330.338	10147	1875.03	2031.01	6337.66
	340.651	3897.67	334.205		362.888	4615.39	1930.46	378.68	525.963
	942.672	1612.69	3210.24		838.253	824.395	1185.03	531.119	777.019
	1189.86	348.063	2464.48		1511.82	24061.5	541.754	449.26	10255
	781.531	566.892	492.123		2180.88	2102.56	399.306	407.041	893.041
	524.029	736.734	723.521		1819.6	2808.68	4183.21	2686.21	4714.97
	1926.27	566.57	3807.43		543.688	2485.75	2758.73	1619.46	379.647
	707.085	2049.38	2551.82		1878.58	388.671	4983.11	1498.28	8377.69
	337.428	860.813	940.416		417.032	2068.4	3710.1	556.579	989.725
	743.502	531.119	363.533		26178.9	3476.12	551.423	1384.52	489.545
	558.513	1120.25	16243		1166.33	363.855	1036.13	330.338	1230.47
	342.907	490.834	337.106		1212.1	2785.8	2754.54	1446.72	3287.91
	631.671	3270.51	1289.77		3639.2	774.441	2527.65	681.624	3236.02
	1024.85	1764.17	2270.15		1124.76	6981.9	1868.59	2058.41	3372.67
	502.758	1557.26	1526.65		664.866	2147.04	19474.2	1192.76	3266.32
	572.371	523.707	774.441		3002.37	4015.62	1000.68	2832.53	2620.47
	339.04	421.544	2460.62		1647.18	346.774	837.286	1812.19	363.533
	346.13	440.88	720.62		2385.52	2586.95	339.684	480.843	1307.17
	1278.49	356.121	396.406		13201	2595.01	804.091	5060.78	1509.24
	765.417	2223.74	861.779		697.738	1907.9	1828.62	6497.18	6654.46
	534.664	417.032	2304.63		372.557	670.667	1131.21	353.542	10226.6
	624.258	1030.01	489.545		569.148	409.619	2058.73	474.72	14385.7
	524.996	2355.23	1326.19		324.215	578.817	484.066	324.537	7375.4
	370.301	2019.09	447.971		2554.72	2555.04	558.191	367.078	745.114
	724.165	1826.37	455.061		691.615	820.205	869.514	477.943	824.395
	450.549	838.253	1254.96		2236.31	815.693	8650.99	325.826	989.725
	408.33	326.148	2009.42		1469.6	6072.1	2806.75	2037.78	859.201
	656.486	809.248	536.92		1680.37	4784.91	652.941	996.493	3779.71
	4196.1	471.497	342.585		475.687	2447.4	2194.09	394.794	1763.84
	524.029	1593.03	331.305		13205.5	4358.85	1144.74	373.524	39732.4
	327.76	3048.78	720.943		355.798	4351.12	637.794	351.286	20213.5
	363.855	1422.23	6143.64		5682.14	545.299	433.146	9096.7	672.923
	363.533	663.254	2276.59		2901.5	12961.8	1279.78	7229.41	5486.83
	1123.15	373.524	354.187		8875.94	3809.04	7009.93	1004.87	1488.29
	738.668	980.701	2441.6		1775.45	6020.53	808.925	1362.6	19994.3
	356.765	347.419	1305.56		1292.67	337.75	4088.78	3563.78	534.986
	943.639	715.786	437.98		683.236	14331.5	555.612	453.772	12562.8
	417.032	774.119	2665.26		444.426	331.305	4531.92	3308.54	466.018
	512.749	408.975	699.994		967.165	3142.88	6616.43	627.481	680.657
	622.002	510.493	3831.92		10309.1	3714.93	3759.09	560.769	1514.72
	861.457	1166.01	698.061		420.577	543.043	325.182	2475.12	437.335
	380.936	362.244	483.099		1640.41	964.265	1741.61	2253.39	8218.17
	932.681	765.095	358.054		1650.72	1273.65	357.732	12834.8	3687.22
	504.692	429.601	4066.22		3716.22	3120.32	351.609	427.667	335.172
	599.12	893.685	2929.86		952.663	504.047	6708.92	622.002	471.497
	505.981	874.993	2410.02		953.629	14841	421.866	6438.85	843.732
	396.728	451.838	2276.27		3295.97	11001.7	1471.21	987.469	719.653
	419.61	1421.26	2024.57		677.435	398.984	4781.36	863.069	4011.43
	472.464	330.983	4669.53		793.456	797.323	4310.19	420.577	9272.02
	601.054	4685.64	323.892		383.514	1634.61	462.473	760.905	404.14
	473.753	1015.19	11339.5		1436.41	565.603	1129.92	335.817	1248.84
	397.695	613.945	4130.35		13912.5	2567.29	430.567	3848.68	333.883
	363.855	2024.25	470.208		835.675	2157.99	478.91	1718.72	5624.77
	333.883	735.445	3251.49		598.154	695.16	619.102	2154.45	356.765
	494.701	456.994	2789.02		1695.52	1125.41	1437.05	5225.79	703.539
	1136.69	1603.35	1074.48		813.437	1741.93	388.993	824.073	16318.7
	368.689	338.073	4220.27		630.059	1216.29	3181.56	379.647	1528.26
	330.66	1702.29	5695.99		857.912	839.22	398.662	714.497	3574.42
	1023.24	489.867	343.229		2276.92	777.986	3590.21	1010.03	1849.57
	980.379	4355.95	885.306		2012.97	2318.81	1293.31	4251.53	4122.3
	803.447	339.04	439.914		11537.3	417.676	686.781	1898.24	3918.94
	1304.92	369.656	788.299		1140.55	885.95	341.94	2362.64	398.017
	528.219	3078.75	2980.45		1522.78	364.5	5309.9	886.595	784.432
	348.708	1125.08	3685.28		507.593	389.638	5598.67	669.378	905.61
	1497.32	1252.38	1360.99		5499.08	345.485	448.615	777.019	1970.1
	384.481	530.152	505.659		888.529	51577.2	704.184	7260.99	364.822
	1061.92	651.974	1550.17		656.809	1905.65	2701.04	1145.39	19405.2
	670.344	679.046	413.487		1809.61	727.388	2469.96	2163.47	16003.2
	384.481	343.229	406.719		558.835	1441.24	500.502	778.953	2237.27
	358.376	2952.09	422.833		3781.65	3194.45	335.817	7448.24	349.675
	423.155	1505.05	1518.91		1709.06	1874.71	5823.94	1215	1584.66
	417.354	471.175	859.201		384.481	2188.29	1751.6	1100.91	4221.56
	1667.48	611.045	372.235		485.677	1002.62	324.859	1823.79	8193.67
	1154.73	1166.33	573.66		1787.05	3133.22	1883.09	426.7	343.552
	849.855	322.603	1132.82		2395.19	653.908	3732.01	498.569	368.367
	351.609	2295.29	1142.16		381.581	1083.51	1608.83	4740.11	339.362
	346.13	1601.74	465.374		4714.65	6823.66	561.091	3260.19	638.116
	1462.83	509.526	1585.62		849.21	1191.47	1248.19	394.794	2612.41
	1564.67	829.874	581.395		465.051	573.982	2161.86	1487	7478.53
	325.182	373.846	6477.53		410.586	1097.37	15781.5	528.541	369.979
	401.884	577.85	3040.08		483.422	1578.85	1346.17	2864.76	4023.03
	334.205	2406.79	656.164		393.183	5113.31	510.171	913.989	1238.53
	534.342	956.852	468.597		12066.2	12441.3	5762.71	532.408	745.114
	508.882	769.929	1433.18		24446	644.884	5908.38	1007.45	1600.77
	565.925	3049.42	2365.22		633.927	2793.85	1107.68	2527.65	435.402
	398.662	622.969	342.262		3222.17	1772.87	8649.7	15685.4	6210.68
	398.662	384.481	618.457		18765.8	20992.7	1181.16	7119.19	8970.05
	466.341	3815.81	359.988		569.793	1812.83	7434.7	729.644	1724.85
	342.907	361.922	1997.82		18273.3	408.652	732.222	384.481	654.23
	367.4	1112.19	405.43		1000.68	5327.3	1994.92	1152.15	7318.03
	343.552	2837.04	1906.94		3621.47	1658.46	1909.19	1198.89	3733.63
	346.13	629.415	996.171		446.037	1747.09	427.989	553.034	1893.72
	342.907	784.11	1642.34		493.734	4374	5715.65	6222.6	617.49
	339.362	376.102	1279.78		1960.11	1457.35	3670.78	2149.29	2909.88
	519.517	401.24	713.208		15339	735.445	508.559	2402.93	898.197
	326.793	4039.15	945.25		1502.15	1322.64	744.147	1229.82	1399.99
	476.976	663.577	372.557		538.532	6768.87	988.436	1192.12	1441.24
	344.196	2537.64	351.286		339.04	2865.72	3466.13	1146.68	1116.38
	346.13	690.004	375.78		503.725	2515.08	410.586	7013.8	4962.16
	1451.23	1460.58	402.851		1243.68	829.551	2483.82	5424.63	2615.63
	380.292	442.17	465.696		1018.41	1640.09	7110.81	7970.01	994.559
	352.575	1525.68	1650.4		3975.34	844.699	13825.9	2011.36	4125.52
	359.988	628.77	3059.41		17832.5	725.777	543.366	403.818	9557.24
	426.055	377.713	344.841		1903.71	4160.33	2729.08	7926.82	2703.29
	380.292	832.452	2881.51		1057.73	2584.37	631.026	509.204	823.75
	366.433	374.491	4080.72		425.411	2373.92	3609.55	1087.38	2875.71
	1410.95	612.012	751.882		478.587	12710.1	332.916	1291.06	1930.46
	482.132	2580.5	5385.96		529.185	331.627	602.021	587.196	3399.74
	323.892	488.256	524.996		18556.3	477.298	1063.85	838.253	3927.32
	486.967	412.197	898.197		23178.1	999.393	760.583	4109.73	2879.58
	361.599	672.278	671.956		655.197	1365.83	388.671	1979.45	365.467
	1435.12	408.33	465.374		857.267	340.006	631.993	2270.79	2850.25
	385.77	576.238	1203.4		628.126	14497.8	5691.16	3162.87	5209.67
	340.006	893.363	324.215		1420.29	1216.93	14650.2	454.094	17351.3
	411.875	609.433	497.602		5977.02	519.839	5462.02	2728.75	1980.74
	330.338	524.029	1133.14		2070.98	15621.9	857.59	407.363	1739.35
	593.642	378.036	907.221		3678.52	2934.05	1294.28	519.839	5046.28
	783.465	2163.79	1249.16		1547.92	1783.18	4895.45	1366.79	1688.43
	485.355	2831.56	944.928		15935.2	1364.22	1160.53	495.024	353.865
	372.557	2389.39	370.623		4861.29	781.854	1235.63	883.695	3781.65
	362.566	739.635	607.5		5186.47	379.002	397.05	1601.09	5369.85
	935.259	735.123	379.969		1353.58	401.562	1692.3	634.249	5748.2
	494.379	466.985	1389.03		1195.02	363.855	825.362	2127.38	2299.8
	677.757	1133.46	657.453		13313.8	335.172	3621.15	973.289	14808.5
	384.804	1103.49	1456.07		1252.71	355.798	5430.76	7140.78	683.88
	460.54	1529.22	410.264		1084.8	1519.88	2776.13	4068.8	1327.15
	482.455	1232.08	544.333		2198.92	8666.14	1312.01	988.114	739.957
	350.964	428.634	1746.12		1029.37	690.648	809.248	7624.85	12186.1
	1029.69	1687.79	2075.81		394.794	18268.2	429.601	416.387	612.334
	369.334	1011	473.431		909.799	1715.82	4117.46	5193.88	4224.14
	621.358	2429.03	470.53		5205.48	660.031	1058.05	3987.91	373.524
	616.201	1857.31	933.326		3881.23	3619.54	875.315	369.656	331.949
	785.399	485.033	1422.23		955.241	10215.3	382.225	5309.58	1130.24
	428.634	501.469	992.625		354.831	1082.22	544.655	1084.15	1751.92
	911.088	1001.97	506.303		473.109	1223.7	352.253	480.199	11519.3
	385.448	488.578	1188.89		532.73	4638.59	2653.98	429.278	3328.52
	1124.76	3673.68	324.859		477.62	8720.92	3217.98	1829.91	2606.61
	411.231	1390.32	435.402		1817.34	1036.13	1185.99	1600.13	379.002
	328.727	611.689	2823.83		2060.99	948.151	844.699	2655.92	1709.7
	1264.95	849.855	690.97		326.793	1168.27	3553.47	385.77	12713.3
	472.142	761.872	1472.5		4124.55	1227.25	5696.64	757.36	14056.3
	398.339	544.333	971.677		1633.96	1855.05	1155.06	816.982	2154.45
	430.245	447.971	643.273		676.79	3909.91	329.049	1680.05	924.946
	932.359	370.623	549.489		677.435	796.034	1606.57	423.8	769.929
	955.885	423.477	367.723		12339.5	18352.9	3635.01	853.078	2655.27
	833.741	1598.84	419.61		2985.93	346.452	1661.68	3389.43	3563.46
	410.264	324.215	14553.9		700.317	583.006	936.871	2227.61	1628.16
	399.951	810.214	1027.11		3072.63	335.495	553.679	2357.16	541.754
	735.123	804.736	1836.36		330.016	3712.35	8905.27	3697.21	325.182
	450.871	1465.73	2903.75		2690.08	677.757	745.758	383.192	1384.84
	331.627	2835.75	826.006		17544	2425.49	1979.45	1539.54	4183.85
	568.826	2009.1	5557.41		1574.02	1175.04	11303.7	10861.8	5803.64
	565.925	1898.24	661.321		9974.27	8945.55	1221.77	2422.91	1667.16
	645.207	1430.61	2726.82		1435.12	3635.33	2037.14	2645.93	955.563
	438.947	358.376	1058.37		587.196	355.154	535.953	1416.75	14921.6
	422.833	1586.59	2106.43		5674.4	1216.93	2600.16	495.99	3080.04
	764.128	702.895	382.548		2240.5	337.106	456.672	5183.57	390.282
	324.215	496.957	1008.42		415.742	5803.96	1594.65	605.888	771.863
	347.741	359.988	3028.8		45163.2	4808.75	3237.96	3275.02	381.581
	645.529	2620.14	801.513		2049.71	1053.21	12304	390.927	3252.14
	2099.34	511.46	532.408		1039.03	1644.28	6719.88	750.915	601.054
	2186.68	552.712	544.01		12601.5	3113.23	487.611	383.514	738.023
	1652.33	9511.48	425.733		37893.2	719.331	444.748	550.456	1870.84
	328.082	680.98	1372.92		4737.53	2873.14	2584.37	6058.24	2707.16
	388.993	675.179	442.17		1987.83	2833.82	670.022	1392.25	364.5
	1679.08	411.231	952.663		2573.41	501.792	2157.67	414.131	1026.46
	555.612	458.284	437.658		1492.16	418.321	1350.68	7430.83	657.776
	354.831	463.44	3178.34		482.455	10294	10854.4	4082.98	4909.63
	388.026	1039.68	890.14		2177.98	323.248	2160.25	2009.1	2002.98
	1283.65	582.039	958.464		975.867	2858.63	406.396	1068.04	3396.2
	786.043	536.92	3589.24		6962.56	2296.9	4022.39	6899.07	517.906
	526.929	2337.83	349.675		10859.3	388.671	2319.78	1341.66	467.952
	1332.95	794.423	1504.41		880.472	29410.4	11575.4	4252.18	1404.18
	445.07	936.871	373.201		6013.12	348.386	417.998	1099.95	543.366
	350.642	930.748	4324.37		16135.6	640.695	779.598	1611.73	603.31
	400.595	606.211	4077.82		1483.14	524.996	7632.26	426.378	773.474
	471.819	616.846	1301.69		1182.13	559.48	419.932	2324.61	1370.34
	1000.36	407.363	6466.25		476.654	672.923	694.838	849.855	3751.67
	348.063	946.217	808.603		648.107	15234.2	995.204	699.672	1785.76
	379.002	3797.76	324.859		382.87	804.091	1159.24	433.79	2815.45
	426.055	364.178	1285.9			1018.09	4037.21	825.039	1972.04
	685.814	560.769	2162.83			895.941	482.777	418.643	1102.2
	526.607	662.287	1454.45			1071.58	1837.32	1547.59	788.944
	383.514	1280.42	367.4			900.453	363.855	568.826	2671.06
	424.766	334.205	560.769			9178.24	2852.19	857.912	1468.63
	1409.98	2857.67	1437.05			331.627	912.7	787.332	782.176
	365.144	392.538	425.411			2147.68	904.965	555.612	2614.02
	388.993	455.061	330.338			1222.09	442.17	466.018	2868.62
	677.757	2069.69	486.967			701.606	385.126	577.205	1584.01
	490.189	579.784	2953.71			7322.22	577.205	579.784	1713.89
	370.945	360.955	408.652			423.477	2294.96	818.271	3469.35
	327.115	772.83	476.009			932.037	1786.4	502.758	1324.9
	727.066	1682.95	1949.8			4670.5	4277.64	11771	15200.4
	1283	849.21	381.258			579.784	544.01	1389.68	862.102
	701.283	1138.94	816.338			2158.96	5117.5	4318.24	1362.28
	432.501	491.479	1100.27			4347.89	348.708	1239.49	863.391
	411.231	1555.97	683.88			1030.01	2492.52	1524.07	492.768
	1000.68	608.789	1919.18			422.51	358.054	780.242	24193.6
	463.762	389.638	4216.08			999.716	600.41	440.236	6095.95
	336.461	340.329	533.053			850.822	1939.49	899.486	675.179
	364.822	403.496	618.135			2315.59	476.009	518.228	7043.13
	1459.61	567.859	441.525			454.738	494.057	502.758	2695.56
	1749.66	3095.83	2000.08			1076.74	2821.25	369.979	4915.11
	755.104	5968.64	423.8			24775	607.5	4091.04	1001
	664.221	417.998	380.292			1959.47	1836.03	582.039	3778.1
	324.537	370.945	524.996			6250.32	5536.47	2177.33	1025.5
	584.618	452.805	1788.01			2381.66	905.932	762.517	2015.22
	692.26	348.063	570.115			525.64	7171.07	730.933	2328.48
	355.476	573.66	428.311			754.46	568.181	567.859	944.283
	342.907	2020.38	379.325			999.071	5840.05	1344.88	1513.43
	1534.06	668.089	4922.2			613.623	3380.73	327.115	3962.77
	800.546	588.163	1941.1			2347.49	3925.06	2974.65	407.685
	395.439	776.375	939.127			642.951	860.168	576.561	944.606
	740.602	685.492	1224.67			496.313	1681.34	464.729	616.201
	543.366	650.685	958.464			362.244	481.166	388.993	2177.01
	371.59	3262.45	1723.24			19057.8	1584.33	738.99	10080.3
	334.85	397.372	335.817			2020.06	4502.91	677.435	2085.48
	792.167	709.018	1137.01			440.88	985.858	597.831	841.153
	608.467	10358.8	697.094			619.102	4967.32	1079.64	334.528
	355.798	776.053	1394.51			5876.15	1828.94	1552.11	8233.64
	340.973	5542.59	5392.41			799.257	7345.43	442.492	540.143
	664.866	419.288	503.403			4300.84	446.681	1047.74	472.464
	626.837	1021.63	4548.35			443.459	522.74	1551.46	1270.43
	411.875	460.862	730.933			3165.44	851.144	662.287	3943.75
	325.826	551.423	502.436			677.112	2116.1	1691.65	4815.2
	757.038	4965.06	489.223			415.742	9127	476.654	32968.4
	1014.54	1187.61	594.286			1975.58	629.093	5032.1	569.793
	332.272	409.619	814.726			961.364	3174.47	1316.2	13306
	400.273	633.604	2399.7			651.652	3218.62	2093.22	1104.78
	333.239	372.557	405.107			1658.14	433.146	2006.2	3499.65
	378.358	454.094	1216.93			2050.35	8030.28	3377.18	2153.48
	745.114	497.924	738.668			1077.06	1429.32	725.455	354.187
	370.301	718.042	4525.47			17291.7	955.885	975.222	453.772
	424.444	498.891	1964.62			4215.11	1766.74	1489.58	1033.56
	564.314	739.635	355.154			3889.93	7193.31	1576.28	943.316
	435.724	785.399	789.911			735.768	373.201	347.097	612.978
	988.758	1151.51	388.671			3934.08	1690.04	474.075	421.866
	1731.29	2801.91	361.922			791.844	381.903	501.147	22428.2
	528.219	330.983	767.029			1613.02	3901.21	1050.31	826.006
	1215.64	1177.94	3384.27			3023.32	806.347	1187.61	5763.03
	536.276	566.248	2141.88			1237.24	1710.67	557.546	8826.31
	460.217	1939.16	4130.68			2269.5	1127.66	1290.09	35022.9
	505.337	1658.46	674.212			353.865	2239.85	15291.3	1174.39
	706.118	554.968	2217.62			726.421	1072.55	496.957	580.106
	428.311	759.294	502.114			12445.2	612.978	4012.08	367.4
	670.667	340.329	6407.27			334.528	935.582	24219.7	511.782
	382.225	1244.33	2301.73			2073.23	341.618	542.077	787.332
	1130.88	333.883	399.951			823.106	742.535	337.106	1498.28
	536.598	7153.35	6608.37			3980.49	784.754	1225.96	2929.53
	1093.18	545.944	2080.97			869.514	364.178	1314.26	611.689
	584.94	338.717	3080.36			8551.08	2044.55	379.969	359.988
	886.917	546.589	368.045			1148.61	413.164	344.518	1550.82
	415.42	478.91	1147			4100.7	1029.37	835.352	8488.88
	752.204	375.78	683.558			385.448	1217.9	12578.9	28154.5
	1526.32	498.246	362.888			770.574	974.9	2929.86	2478.34
	443.781	447.004	3375.89			907.221	664.543	679.046	2994.96
	430.89	1204.69	2228.57			1027.43	13094.6	2113.52	2216
	344.518	551.101	1634.93			3470	395.761	337.106	7557.81
	338.395	342.907	4335.32			666.799	431.857	8496.94	4684.03
	379.969	2400.03	1798.65			671.634	2312.69	924.624	1045.48
	850.5	557.868	441.525				1374.53	1028.08	972
	3283.08	12031.7	503.081				5347.29	539.176	354.187
	669.055	1036.13	653.586				602.665	2193.12	511.46
	339.04	2404.86	2617.57				9305.22	417.032	872.415
	742.858	935.259	739.635				819.883	696.449	2223.09
	549.489	443.459	573.66				2405.18	467.63	1781.25
	586.874	431.212	426.378				598.476	361.922	5782.04
	1041.93	527.252	5630.25				2482.21	1818.95	1380.01
	511.138	735.445	432.179				1973	2369.09	473.753
	500.825	542.399	1885.67				603.31	1589.81	9329.71
	1194.7	463.762	2379.72				357.087	423.477	2007.17
	427.345	1095.43	2920.83				746.403	1931.75	337.106
	1500.54	725.132	887.24				397.372	322.603	462.151
	345.163	504.37	830.518				604.921	525.963	621.035
	1145.71	1494.42	904.32				818.271	954.919	981.668
	605.888	1879.22	1501.18				986.502	463.118	1687.79
	428.311	394.15	1145.39				3494.82	1286.87	1929.5
	477.298	583.651	499.536				1082.86	1299.76	2359.42
	633.927	387.059	520.162				715.142	691.615	13511
	843.732	1089.63	1658.14				375.457	793.456	730.289
	656.486	1357.45	888.851				989.403	421.221	355.798
	379.969	378.036	981.346				473.753	1133.78	1160.53
	730.933	868.547	621.68				516.616	795.067	647.14
	1328.76	1138.94	1489.91				411.231	2140.59	35469.6
	561.414	343.552	408.975				380.614	528.219	705.795
	625.225	341.618	9371.61				1799.62	394.15	7091.79
	380.292	362.566	3405.22				499.213	447.971	353.22
	1056.44	3914.75	412.52				393.505	14372.4	17305.8
	493.412	485.033	6265.46				327.76	3596.66	1160.21
	1794.78	3873.5	2031.34				1660.07	328.082	516.616
	470.53	2292.06	361.922				7670.29	1966.88	1383.87
	400.595	812.47	399.306				2791.6	820.205	372.235
	711.596	3840.3	341.94				2079.68	4828.09	377.713
	455.061	583.973	671.311				784.11	1983.64	417.032
	322.926	4068.8	6267.08				6659.94	1170.85	1652.66
	378.358	2096.12	593.642				644.562	1090.92	1045.48
	544.01	670.344	470.208				2901.5	1983.64	3419.4
	1140.55	621.68	1002.94				1683.6	1247.87	456.35
	632.315	7243.91	2159.28				2740.36	684.525	3759.09
	521.773	757.683	4072.99				875.315	1659.1	1110.58
	1212.74	381.903	676.468				647.463	2596.62	1028.4
	495.99	1995.56	533.053				2728.75	2486.72	983.924
	655.842	1026.14	950.407				583.973	557.868	589.452
	623.614	563.025	9475.71				595.253	563.025	509.204
	550.456	351.286	784.754				1606.25	15500.4	2169.6
	424.766	597.509	487.611				483.422	1625.59	377.391
	706.118	820.527	3653.06				1004.87	889.173	652.619
	585.262	753.171	1218.87				1414.17	1115.74	27494.1
	551.101	970.71	343.552				654.553	330.983	1234.01
	344.196	454.094	2457.39				1905.97	335.495	642.306
	413.487	2005.55	2990.12				1244.65	1319.1	3997.9
	697.416	477.943	437.98				19498	828.584	4770.4
	513.716	489.545	570.115				3767.46	6934.84	356.765
	602.343	1073.52	1411.59				5124.27	3496.1	2636.58
	2492.2	998.104	4686.29				404.463	564.959	53614.7
	351.609	341.94	1621.07				3454.21	1203.07	1759.65
	495.346	608.467	865.647				444.103	2230.51	1480.24
	626.837	724.165	3070.05				13606.7	2721.34	359.666
	522.095	369.012	1324.57				841.476	815.693	1593.03
	404.785	771.541	348.386				711.919	700.317	578.817
	444.748	3793.89	2057.76				1015.19	322.926	708.051
	895.297	434.113	1385.16				993.592	2681.7	5197.1
	388.993	1847.64	513.394				534.664	996.493	2226.96
	513.071	395.117	438.624				2712.64	369.334	873.704
	545.944	2172.17	345.485				877.571	832.452	806.992
	456.35	475.687	443.781				1078.35	13942.2	1236.59
	497.924	2858.31	4203.19				8649.06	3110.33	710.307
	422.188	511.46	326.148				641.339	618.78	1915.96
	2262.09	857.912	1040.32				3012.04	322.281	21622.8
	427.345	697.094	1938.2				394.794	360.632	380.292
	385.77	2682.34	628.77				501.147	2805.13	6981.25
	506.626	866.614	449.582				9066.73	410.908	2172.5
	351.609	2709.74	782.176				1757.4	3257.29	3738.46
	569.471	334.85	2297.54				5766.57	453.127	16290
	353.865	447.326	6641.89				410.908	2412.6	2691.37
	3868.98	749.303	737.379				981.023	4108.44	1773.51
	420.577	374.813	404.463				1864.4	1105.75	774.119
	447.326	3168.99	773.474				981.023	958.141	1153.12
	543.043	625.87	532.408				527.574	1005.84	9747.71
	945.895	941.061	361.922				445.07	1046.45	408.33
	748.981	4941.86	324.859				867.58	1027.11	2053.57
	343.229	393.183	328.727				1624.3	397.695	1656.2
	335.817	1681.02	1248.84				499.536	757.038	342.585
	538.854	627.159	970.066				8087.64	355.154	7276.46
	364.822	1384.84	408.008				4850.01	1249.48	1531.48
	630.382	1208.88	4999.87				1352.61	1511.82	1271.08
	347.741	1685.21	695.482				984.568	1091.89	765.417
	561.736	3191.23	697.738				1349.39	2613.05	1458.64
	1508.6	698.705	7092.12				330.338	669.378	566.57
	369.334	862.746	3773.59				776.375	16548.5	577.205
	349.997	3263.74	460.54				5398.21	3448.41	674.212
	488.9	643.917	978.767				787.332	335.495	5521.96
	398.339	1013.57	548.522				496.635	3256	417.032
	372.557	1686.82	783.787				5573.85	1079	626.837
	476.976	508.237	1722.59				18932.4	348.386	670.989
	322.926	364.5	1791.24				15156.2	402.529	3855.13
	359.021	2135.76	1032.59				514.038	1186.64	7463.38
	343.229	434.435	1098.33				1758.37	1886.31	913.989
	530.475	658.742	375.457				2315.59	682.591	451.838
	389.638	1303.95	1026.46				3133.86	742.213	676.468
	389.638	545.944	1910.8				720.298	673.89	689.037
	587.518	903.354	400.918				447.326	6588.07	2598.23
	627.159	1126.05	859.201				4591.54	1675.54	2879.26
	336.461	463.762	1784.79				423.155	3523.82	7318.03
	437.98	6025.37	1588.52				705.473	12119.4	940.416
	375.135	1319.74	443.781				368.045	717.398	741.246
	537.887	2368.44	497.602				2766.46	1296.21	2141.56
	737.701	337.428	9658.12				897.23	1732.26	3376.86
	527.896	2854.77	665.833				413.809	3363.97	535.309
	906.254	1715.18	5109.12				899.486	5125.56	1229.18
	732.222	381.581	5912.24				9819.58	375.135	1366.79
	380.614	518.872	613.301				778.631	4577.68	7764.39
	7189.77	568.504	715.464				330.338	2036.17	1522.78
	472.464	1758.37	503.725				1028.08	1845.38	2320.42
	701.606	469.886	600.087				1259.15	3819.67	3008.17
	358.054	380.292	1552.43				800.546	577.528	11703.3
	2186.03	559.802	531.764				4400.42	885.628	489.223
	385.77	322.926	1661.36				521.128	336.784	8465.03
	326.793	538.532	936.226				508.882	1137.65	444.103
	357.41	7684.15	1387.74				522.095	596.864	923.657
	418.965	482.132	768.318				5785.59	1246.26	984.246
	890.462	1367.12	411.231				1175.04	11022.3	1516.01
	686.781	441.847	7250.68				2342.34	1091.24	403.496
	460.54	3472.9	3276.31				610.722	2995.6	1402.89
	395.761	1586.59	1179.87				896.908	332.594	445.715
	596.864	561.736	3444.22				805.703	599.443	906.576
	412.52	492.123	382.548				15621.9	1639.12	29808.7
	448.615	1420.61	1873.74				1416.75	1554.68	45812.9
	655.197	336.139	944.283				949.44	4103.28	827.618
	351.931	6057.59	357.087				415.098	14616.7	2014.58
	635.216	374.168	1518.27				939.771	760.583	2508.31
	502.436	438.302	1287.51				735.123	938.805	6297.05
	328.404	326.793	684.847				6460.44	372.879	1504.73
	1340.69	639.083	590.741				348.063	324.215	3922.16
	1115.41	329.371	5647.65				1290.09	6251.28	1748.7
	322.603	11227	1802.52				2396.8	645.851	3418.43
	1296.54	808.925	3849				336.139	334.85	500.18
	394.472	737.057	1349.71				610.078	15159.1	723.843
	536.598	417.676	332.272				1737.74	612.334	711.919
	346.13	624.581	1578.85				818.271	1228.54	3277.92
	1357.77	335.495	1048.38				1467.67	1689.4	9521.47
	1388.06	1355.51	519.517				1737.42	746.403	699.027
	426.378	348.063	2817.06					560.124	1934.33
	1871.49	765.095	601.376					556.902	2037.78
	1151.51	375.457	328.082					1135.4	534.342
	334.528	415.42	976.511					6048.25	2595.97
	713.208	3097.12	3227.97					2707.48	6553.26
	1293.64	1695.84	349.675					646.818	1060.95
	433.146	898.197	797.645					407.685	5848.43
	471.497	415.42	1311.68					10030.7	359.343
	390.927	4155.81	793.134					881.116	2790.95
	543.366	2776.45	1814.76					404.785	333.883
	433.146	382.87	1026.46					3262.45	322.281
	903.354	664.866	339.362					375.457	476.654
	695.16	375.135	370.945					461.506	1009.06
	1180.19	508.559	661.643					388.993	896.263
	506.626	1630.1	2466.42					557.224	2201.82
	898.842	611.689	595.575						1112.84
	373.846	1576.28	396.406						1268.82
	502.436	450.549	357.087						472.464
	758.005	933.326	1360.35						633.927
	467.952	346.774	2818.99						2785.47
	655.842	3548.96	375.78						1047.41
	1070.62	568.504	912.7						371.59
	732.545	560.447	1146.03						660.676
	571.082	472.786	610.4						772.83
	519.517	534.02	386.415						1904.68
	331.305	582.684	414.453						1633
	2166.37	671.956	1545.02
	648.429	458.928	1135.72
	996.815	6614.5	1824.11
	433.146	1036.13	806.347
	573.66	3015.58	1884.38
	472.786	1279.46	922.691
	438.947	2252.74	2569.55
	462.796	345.163	886.917
	707.085	6439.17	482.455
	498.891	4682.74	1358.74
	854.689	521.773	1081.9
	378.036	449.26	607.5
	539.176	382.87	350.319
	1376.14	2266.92	398.984
	492.445	472.786	1574.66
	632.638	590.097	1050.31
	591.708	563.669	398.339
	415.098	423.477	700.639
	467.952	5564.5	648.752
	573.66	506.303	514.683
	625.87	644.562	903.354
	447.648	1579.82	2339.76
	424.444	3766.82	4410.09
	553.356	1217.26	1724.85
	895.619	847.921	342.585
	364.178	2278.85	1758.37
	408.975	574.305	2884.74
	505.014	1381.62	432.179
	636.183	2104.49	464.729
	607.822	361.277	805.058
	526.929	631.026	2003.62
	415.742	1320.39	1338.76
	779.598	521.128	2368.44
	475.687	1763.2	2600.49
	659.065	346.452	542.077
	973.611	3532.84	375.457
	485.033	1102.85	1000.36
	338.073	523.384	486.644
	409.941	654.875	448.937
	1078.67	846.31	525.64
	703.217	405.752	1809.61
	1079.96	1401.92	586.874
	341.618	676.468	426.055
	540.143	1311.36	463.762
	749.948	448.615	566.892
	1028.72	725.455	5382.09
	349.997	1688.43	2050.03
	541.432	1119.28	893.041
	1326.19	1617.21	1636.22
	1418.68	532.408	505.337
	328.082	705.473	599.443
	334.85	585.585	377.069
	457.317	503.081	1191.47
	442.17	544.01	4181.6
	576.561	727.066	444.748
	662.61	1275.91	2610.15
	840.509	493.734	1486.04
	517.583	4655.67	1851.5
	607.5	1333.92	895.941
	1245.62	458.606	1194.05
	520.484	610.4	10990.7
	583.651	537.242	933.326
	535.953	548.522	382.548
	938.482	1734.19	965.554
	410.586	334.528	816.015
	495.024	405.752	2322.36
	480.843	328.082	605.244
	338.717	570.76	779.598
	327.437	627.159	466.985
	339.04	4109.41	405.43
	411.875	323.892	396.406
	2217.62	637.472	695.805
	444.103	1758.04	3364.29
	1402.24	686.781	322.603
	10884.4	365.789	699.35
	4040.76	1152.15	1842.48
	412.52	359.343	417.354
	1257.54	845.343	546.911
	357.732	1528.26	906.576
	376.746	436.691	517.583
	657.453	511.782	485.355
	3198.96	964.909	2410.34
	932.681	452.805	393.183
	425.411	2772.91	2372.63
	1025.5	378.68	2459.65
	631.671	621.358	1555.97
	514.683	565.281	791.2
	388.671	335.495	946.539
	456.028	1899.85	3267.93
	1305.88	336.139	5012.76
	1608.18	1318.77	1174.71
	1388.71	1078.35	337.428
	655.52	353.865	964.265
	366.756	393.505	1260.76
	804.736	500.825	520.806
	435.402	807.958	2859.92
	342.262	649.396	583.651
	1978.81	985.858	795.39
	424.766	839.22	525.64
	410.586	498.569	712.886
	340.006	809.892	552.067
	522.418	1575.31	538.532
	691.615	611.045	1049.67
	343.552	449.582	555.29
	724.81	497.28	492.123
	428.311	346.13	12662.1
	396.728	630.704	1933.04
	688.07	575.594	1066.43
	373.846	465.374	1579.5
	719.976	1919.51	1331.02
	354.831	599.12	1826.04
	691.937	3680.45	920.112
	562.703	2403.25	1732.9
	402.851	413.164	2229.54
	462.796	363.211	2895.37
	607.177	417.676	1681.98
	739.957	357.732	2185.39
	1488.62	2323.97	895.941
	1157.96	2400.67	3674.65
	1644.92	1252.06	362.888
	394.794	1050.31	6877.48
	664.866	654.23	960.075
	628.448	388.349	526.607
	4364.01	752.848	421.221
	1047.41	401.884	2907.94
	1239.49	3202.51	537.242
	350.642	749.626	5229.65
	1636.54	706.762	1457.35
	790.555	385.126	650.363
	390.927	684.525	1288.48
	399.951	1149.9	473.431
	357.087	1810.25	1956.89
	567.215	583.006	564.959
	2555.04	942.027	959.753
	388.993	1333.6	336.784
	919.79	737.057	324.859
	498.891	1017.76	620.069
	464.729	552.067	687.103
	505.337	628.77	711.596
	743.825	3946.33	755.749
	399.951	1073.84	365.789
	550.134	467.952	8223.97
	488.256	1061.92	430.245
	353.22	361.277	555.29
	714.497	1010.03	373.846
	427.345	805.703	560.124
	771.541	1637.19	4227.68
	1398.7	354.509	1873.74
	408.975	748.336	421.221
	1424.16	611.689	438.624
	454.416	1365.5	1009.71
	630.382	3517.05	822.139
	1444.46	771.541	3993.06
	548.522	558.191	387.704
	1285.58	812.148	709.985
	541.432	462.151	16441.5
	515.005	774.441	1585.62
	586.551	5118.14	782.821
	334.205	626.514	751.559
	1881.48	662.287	336.784
	969.099	390.927	3123.23
	886.595	3122.26	2791.6
	552.712	1569.83	7437.6
	636.827	1779.96	2764.53
	1003.26	432.501	464.729
	378.68	651.33	1085.44
	395.439	535.953	7672.54
	379.647	416.387	360.955
	1055.15	624.581	1330.38
	340.651	556.579	510.493
	1359.7	6932.26	530.797
	404.785	857.267	955.241
	509.849	485.677	1739.03
	1518.27	627.481	569.793
	735.123	594.608	462.796
	390.927	1133.46	903.998
	728.355	330.983	361.277
	372.557	1352.29	1222.73
	863.391	1544.69	975.222
	663.577	5932.23	4343.38
	1386.45	1009.06	416.065
	485.033	1261.73	659.387
	778.953	407.685	1081.58
	370.945	3872.85	2921.48
	632.315	3157.06	389.96
	1160.86	338.073	415.42
	1205.65	343.229	344.196
	1362.6	2402.93	1044.51
	717.72	585.907	2684.28
	573.66	5508.1	1610.44
	447.971	868.87	719.653
	323.248	674.534	2831.88
	491.801	1131.21	548.522
	1007.77	3637.91	1192.76
	332.272	914.311	483.422
	369.979	1284.61	878.86
	548.845	622.325	1636.22
	757.038	351.609	1107.68
	575.594	645.851	359.343
	1169.56	4129.06	425.733
	323.892	1229.18	544.977
	783.143	2057.12	525.64
	379.647	408.008	590.419
	409.297	1654.59	353.22
	372.879	477.62	4151.62
	597.831	7220.06	444.103
	804.413	1032.59	558.513
	468.274	795.39	573.016
	977.478	455.061	916.889
	361.277	1250.45	3211.85
	899.486	1026.14	524.029
	444.103	449.26	2157.03
	704.184	4772.98	352.575
	417.354	919.468	1253.67
	643.273	5189.37	358.054
	475.687	806.347	417.676
	603.955	396.728	359.343
	1501.51	2166.37	1817.99
	353.865	633.604	1656.52
	540.465	382.87	3022.67
	425.089	1832.49	1637.19
	323.892	2416.79	354.187
	487.611	412.842	750.915
	388.026	1173.1	885.306
	470.208	497.924	2475.76
	619.424	481.81	1962.69
	334.85	1762.55	629.415
	732.867	866.936	705.795
		492.445	765.095
		356.765	8070.56
		903.676	956.53
		561.736	3868.66
		2674.61	912.055
		995.848	417.354
		867.58	424.766
		1019.7	636.505
		1135.72	514.36
		1656.85	971.033
		392.861	2113.84
		495.024	659.387
		383.192	893.041
		1698.74	2080.97
		665.833	1202.11
		1813.48	981.023
		569.793	1814.12
		2188.29	799.257
		7303.53	1919.83
		3858.03	1084.48
		644.562	2351.68
		367.723	1451.23
		851.144	4752.36
		439.269	1208.88
		388.026	389.638
		516.294	3800.66
		2782.57	396.728
		630.059	683.558
		993.915	432.501
		1014.86	565.603
		465.051	533.375
		842.12	634.571
		7223.93	915.923
		698.383	540.465
		553.356	1811.22
		24612.6	488.578
		3586.02	519.195
		10620.4	4365.3
		731.256	330.66
		712.241	495.668
		1216.29	1232.72
		350.319	5824.58
		873.059	656.164
		466.341	955.563
		332.594	825.039
		1094.47	685.814
		538.854	1040.65
		757.038	477.943
		467.307	535.631
		970.066	1072.23
		361.922	10509.3
		7175.59	447.648
		1740.96	470.53
		1802.84	1654.91
		504.047	419.61
		805.38	327.437
		1205.65	516.616
		1563.71	433.146
		428.311	551.423
		15457.9	2371.67
		2083.55	489.545
		370.301	607.822
		3483.54	1149.9
		1133.46	2415.17
		486.967	4898.03
		402.851	876.282
		1452.84	2312.69
		15330.3	1236.59
		365.467	19198.6
		459.25	465.374
		345.163	1761.27
		422.188	5072.7
		1505.37	385.77
		3662.72	640.372
		6495.57	331.627
		604.921	518.55
		1347.78	1083.19
		388.349	444.426
		2912.78	1311.68
		830.84	332.272
		723.521	551.423
		612.656	386.415
		5692.45	1413.85
		2316.23	597.509
		326.148	864.68
		520.484	474.398
		337.75	1815.41
		418.643	356.121
		787.655	2329.12
		7878.16	322.926
		1654.59	2857.67
		2417.43	7120.48
		338.073	648.107
		13455.9	669.055
		1577.57	487.611
		1265.28	734.156
		2313.33	1480.56
		439.914	2615.31
		404.785	589.774
		952.985	1853.12
		369.656	1266.24
		1726.14	4328.88
		895.619	520.162
		2594.68	2459
		357.087	985.535
		547.233	3090.67
		539.498	3212.5
		478.91	3063.28
		5757.23	11194.1
		1934.33	495.346
		435.402	452.16
		1198.56	5463.31
		906.576	5520.67
		361.599	2003.94
		1078.35	431.534
		700.317	596.864
		460.217	484.711
		3135.15	395.439
		369.012	2166.05
		786.043	849.855
		322.281	1807.35
		447.326	365.789
		793.456	1688.75
		578.172	1388.71
		476.976	380.292
		1204.69	428.634
		855.334	742.535
		356.121	3809.68
		1483.78	2925.67
		514.038	347.741
		329.049	3186.07
		394.794	360.955
		1152.8	1164.08
		9369.68	953.952
		4981.18	1023.24
		867.903	686.136
		474.398	907.221
		690.326	763.161
		972	2338.79
		1520.2	369.334
		342.907	1805.42
		434.113	348.063
		572.049	380.614
		1012.61	457.961
		891.429	352.253
		590.741	554.646
		2416.46	753.171
		1707.12	1666.52
		852.756	2424.84
		612.656	624.903
		1058.05	589.13
		879.827	367.078
		4180.95	329.693
		360.31	486.322
		504.37	763.806
		1260.44
		334.205
		467.307
		340.973
		1547.59
		3913.14
		492.123
		934.293
		703.539
		751.237
		500.825
		976.189
		4979.56
		2953.06
		643.917
		1634.29
		851.144
		366.111
		355.476
		371.59
		2605
		3394.26
		934.615
		8547.21
		1829.91
		1358.74
		338.717
		325.504
		3760.05
		976.834
		1527.93
		912.7
		4935.73
		765.095
		1446.72
		748.014
		608.467
		2260.16
		934.293
		1530.51
		424.766
		1111.87
		679.368
		816.338
		533.697
		4676.3
		1007.13
		392.861
		540.788
		880.149
		1573.7
		1695.2
		446.359
		3765.85
		673.245
		1301.69
		937.193
		371.59
		2290.45
		3607.61
		874.671
		491.479
		1569.51
		645.851
		1083.83
		406.074
		749.626
		907.543
		991.336
		2922.77
		3443.57
		1117.35
		1122.83
		1568.54
		3804.2
		601.054
		338.073
		385.126
		339.04
		364.822
		673.89
		6928.07
		574.305
		496.957
		1195.02
		600.41
		518.228
		322.281
		1369.69
		4889.33
		7217.48
		799.579
		1038.07
		658.742
		660.676
		884.661
		542.077
		1712.28
		447.971
		1697.13
		466.018
		570.115
		933.648
		323.892
		456.028
		371.268
		561.091
		820.85
		886.917
		543.366
		396.406
		395.439
		1043.22
		559.158
		638.761
		1307.82
		536.598
		1307.17
		373.524
		426.055
		936.549
		436.691
		3918.61
		868.225
		404.463
		1645.57
		705.473
		757.683
		924.624
		574.949
		816.015
		329.693
		435.079
		408.652
		328.404
		2201.82
		5842.31
		528.541
		910.122
		484.066
		539.498
		2559.23
		759.294
		876.282
		327.76
		878.86
		3615.35
		476.654
		2014.58
		477.298
		1226.28
		687.425
		452.16
		475.364
		2979.17
		346.452
		616.201
		4887.39
		1008.09
		424.122
		341.618
		2266.6
		341.618
		14765
		419.61
		554.323
		832.774
		531.441
		542.399
		509.849
		1234.34
		387.704
		609.756
		1089.63
		527.896
		489.867
		330.338
		613.301
		340.651
