# Supplementary material for: Quorum sensing controls Vibrio cholerae multicellular aggregate formation
Source: eLife. 2018 Dec 24;7:e42057. doi: 10.7554/eLife.42057 (PMC6351105; doi:10.7554/eLife.42057)
Supplement: Figure 4—figure supplement 3—source data 1. [file elife-42057-fig4-figsupp3-data1.xlsx]

## Sheet: Sheet1
Figure 4-figure supplement 3: Dnase I supplementation reduces aggregate size in a ΔvpsL Δxds Δdns HCD-locked strain
	Average cross-sectional area (microns^2)
	Replicate	ΔvpsL luxO D61A + Dnase I	ΔvpsL luxO D61A control	ΔvpsL Δxds Δdns luxO D61A + Dnase I	ΔvpsL Δxds Δdns luxO D61A control
	1	17888.2	8994.16	135607	7278.72
	2	20753.3	12556.7	231349	9764.4
	3	14039.8	14708.8	55244.3	6522.4
	Two-sided kolmogorov Smirnov test (pooled data from all biological replicates)	p-val	ΔvpsL luxO D61A + Dnase I	ΔvpsL luxO D61A control	ΔvpsL Δxds Δdns luxO D61A + Dnase I	ΔvpsL Δxds Δdns luxO D61A control
		ΔvpsL luxO D61A + Dnase I		2.797e-07	6.7382e-32	3.5585e-11
		ΔvpsL luxO D61A control			1.6964e-43	5.477e-14
		ΔvpsL Δxds Δdns luxO D61A + Dnase I				1.5843e-05
		ΔvpsL Δxds Δdns luxO D61A control
Volume (microns^3) of all individual aggregates
	ΔvpsL luxO D61A + Dnase I			ΔvpsL luxO D61A control			ΔvpsL Δxds Δdns luxO D61A + Dnase I			ΔvpsL Δxds Δdns luxO D61A control
Replicate	1	2	3	1	2	3	1	2	3	1	2	3
	3652.09	2749.06	973.289	565.603	586.551	9688.41	685.492	844.699	4067.83	15678.6	5873.25	336.784
	1633.96	38178.7	15970.6	6064.04	21157.7	44677.5	1448.65	2431.29	18840.9	6035.03	437.013	390.605
	938.16	8594.27	11889.3	3458.72	26673.3	325.182	994.881	910.766	464.407	2331.06	407.041	1217.26
	2938.56	21244.8	18862.8	1001.97	45352.7	2132.86	4486.8	4845.49	5924.17	404.463	327.76	2604.68
	7930.05	1945.61	16356.7	326.471	4947.98	393.183	1659.75	333.883	2373.28	3662.72	2786.12	1742.25
	820.205	1040	1504.41	644.884	28812.6	728.355	1012.93	3868.98	452.483	318309	25853.1	1983.32
	21925.7	322.603	4801.34	1165.37	638.439	363.855	1131.85	5591.9	14981.2	5943.51	1334.24	1685.53
	447.648	13255.1	1234.98	1794.78	930.425	9405.13	11296.3	758.327	797.645	2797.4	17679.4	1374.21
	9151.49	8850.48	507.593	5611.23	11421.3	16283.2	11519	4696.6	8073.46	744.147	1156.99	2671.71
	451.838	968.777	537.887	31416.6	517.261	345.163	4883.52	2182.16	1879.54	2009.74	16921.4	1557.26
	1174.39	426.055	7702.52	4622.8	1265.6	16169.8	501.792	350.642	1616.88	6398.89	498.891	1131.85
	5606.08	26151.2	8528.2	13297.6	1441.56	22935.8	4753.97	26683.3	651.008	440.558	382.225	48224.8
	19948.5	1455.1	6446.59	466.663	2724.56	21244.1	529.508	549.167	2089.03	8784.09	14696	53801.9
	2775.16	3113.56	563.992	48174.9	634.249	13479.7	884.984	10295.9	1253.67	61042.9	697.416	1551.78
	4042.05	3050.39	1877.29	25292.9	19231.2	2655.27	5005.67	4171.28	392.538	1884.05	499.213	874.026
	3830.63	10262.4	2768.72	456.672	1165.69	2436.77	581.395	1275.59	596.542	9456.69	2483.18	3001.73
	561.091	1552.43	11037.2	19792.9	8902.69	1697.45	390.927	390.605	6843.64	4852.59	418.321	12388.2
	17853.4	3271.8	1387.42	3880.59	18698.1	3581.19	3479.02	13210.6	404.463	402.851	3091.64	1527.93
	354.831	2464.81	1659.75	2838.01	772.83	5679.88	7342.21	4158.39	9645.23	366.756	5673.43	349.03
	2862.18	1297.18	19294.6	452.16	5133.94	379.002	890.14	11571.8	2034.88	4733.34	1313.3	672.923
	4822.94	499.213	9843.75	13473.3	10525.4	3429.39	543.043	1368.73	2541.83	1805.42	876.927	2629.49
	9699.69	11056.5	351.286	4055.58	477.298	11325.3	1563.71	577.85	4816.49	1626.23	2027.47	21508.1
	1140.87	800.868	6859.75	620.391	334.528	10527	741.246	2320.1	619.424	357.41	73769.5	2371.67
	7242.3	11797.1	1252.06	16660.6	20092.6	20772.3	634.571	6051.15	835.997	13643.1	5358.89	415.098
	2739.07	6268.04	399.628	1950.12	30006.9	2081.94	803.124	5696.64	3536.39	1044.51	374.168	28052.9
	9807.66	1599.48	10384.5	3159.32	1476.37	5765.28	8826.31	1536.31	363.855	60744.2	829.874	9027.41
	3100.67	6309.94	4001.44	17585.6	17089.3	5396.92	884.984	21997.9	3172.86	1655.24	2313.01	2931.79
	2936.95	2183.45	973.289	23085.3	13391.1	14382.4	929.458	390.927	13799.4	2463.52	3373.64	54155.1
	13868.7	13295.7	6491.38	14618.7	15074.7	18466.4	1884.7	1349.39	1150.87	448.615	3266	532.086
	792.167	586.229	818.271	9974.27	1861.5	415.098	450.549	1594	625.547	13598	381.581	22450.1
	11736.5	1045.48	1331.34	1462.83	1463.16	2846.39	18581.4	4099.41	1123.79	359.343	1157.96	2121.25
	854.367	430.245	13994.7	30124.9	1464.44	825.362	1099.3	2493.49	1990.73	54469	194872	1125.73
	5654.1	6228.08	4645.04	30655.7	1035.81	2514.44	3153.52	339.684	452.805	2285.94	16203.6	525.64
	7409.88	19773.6	5668.6	3475.8	1130.88	751.559	1056.11	2865.4	331.949	1202.43	432.501	3469.03
	3027.83	514.36	2288.84	5867.77	1313.94	392.538	3241.5	1659.1	1153.12	504.37	3153.84	6556.48
	11239.2	2560.84	833.419	13739.8	25957.2	4066.54	4155.49	19772.6	9171.47	132560	777.019	10175.7
	13606.7	1074.81	5158.11	3884.13	28715.9	3241.18	3584.41	826.328	1113.16	6102.71	370.301	8460.52
	1673.93	1462.19	1148.29	21663.7	449.26	13806.8	1032.91	722.232	3509.32	6964.81	4498.08	18812.2
	8783.45	1259.8	852.111	391.571	426.055	1511.18	4159.04	2635.61	2608.22	2085.16	470.53	20783.9
	9982.98	1456.71	18026.5	13940.3	10640.1	1556.94	1287.19	325.504	2661.07	4567.04	1333.28	5243.83
	3294.36	12692.1	2163.15	458.284	11687.2	1491.19	523.707	6941.29	1425.77	38109.7	2124.8	3761.66
	2327.19	11004.3	6691.2	35379	325.826	417.032	2367.15	18834.1	391.571	789.588	78326.9	546.589
	13183.5	1114.77	386.093	21642.5	31222.3	9752.87	551.423	5225.14	3106.14	6633.83	890.785	9099.28
	2853.48	1623.33	1754.5	16953.3	7701.23	1317.48	881.761	6433.37	6785.3	54941.2	733.834	2197.31
	559.48	1498.93	370.945	30346.6	1130.56	23809.2	419.61	557.224	7164.31	2383.27	1080.61	1903.07
	6933.55	16011.6	7145.94	4000.47	18222.1	5354.38	441.525	3502.55	1248.84	57678.3	349.03	2479.63
	333.561	394.472	4002.41	854.045	586.229	18921.8	6090.79	11550.9	1320.06	467.952	308951	621.358
	334.528	2936.3	4380.44	10741.9	13993.8	12694.3	13626.7	11617.9	3899.6	10581.8	931.714	4494.53
	2990.45	1380.33	933.326	19496.4	23931	13711.8	793.778	4929.29	1563.71	458.284	4221.88	2500.26
	3139.02	6024.08	3052.97	9617.19	703.862	19733.9	934.615	1110.9	11828	890.462	676.146	67556.2
	4981.5	1614.31	18416.1	21359.8	584.295	14503.6	3551.86	4695.63	11965	447.326	593.642	413.164
	1579.82	20878.7	2692.98	22596.7	4945.72	4376.58	2345.24	1273.98	600.41	9264.29	772.185	988.114
	10940.2	4476.48	26287.5	2232.44	455.705	443.459	8424.1	418.643	356.443	372.235	358.054	2717.47
	7539.12	1274.62	11340.7	4716.58	2333.64	11760.7	742.858	4041.4	1566.93	822.139	743.18	29731.1
	11308.8	382.225	1847.96	15784	13961.9	1770.93	3678.52	2591.14	1292.35	59135.3	1034.2	3096.15
	6178.77	4993.74	17653.6	10156.4	568.826	1859.24	5062.07	1803.16	1853.76	1578.53	2168.95	1974.94
	5507.46	20696.2	5777.21	30802.7	885.628	13307.9	971.033	444.103	630.704	2920.51	1916.93	509.204
	1096.72	13260.9	4654.38	2041.33	16086.3	579.784	902.065	18923.1	417.998	370.945	366.433	826.328
	483.422	14419.8	12764.9	6969.33	682.913	5441.39	656.486	2597.26	621.68	343.229	379.002	7118.54
	3586.34	12687.9	3995.64	12973.4	8484.69	375.78	2990.77	406.074	1776.74	1572.09	629.093	877.893
	11071.6	3044.91	344.518	5725.97	627.481	5051.11	5076.57	1623.65	3966.96	398.662	157719	356.121
	20769.4	1526	5268.65	30912.2	18017.1	560.769	1476.05	5850.69	446.359	686.136	7428.9	336.784
	1055.79	6725.68	17200.1	6365.69	27431.9	3955.35	3000.44	448.937	3548.96	8879.16	641.984	3284.69
	6457.22	589.452	5724.68	699.35	855.334	2003.94	1254.96	431.857	687.425	663.577	1175.36	4379.48
	415.42	15657.4	11891.5	37085.5	24584.9	553.034	843.732	17155.7	2146.39	832.452	842.765	76218.5
	14999.9	4858.71	7453.39	20316.9	12569.3	18193.4	2957.9	367.723	4206.09	613.301	2012.32	4361.43
	404.463	966.198	503.081	22468.5	5841.99	27805.4	359.021	1044.51	6125.92	491.156	6353.45	21976.3
	885.628	22649.6	5278.32	18053.2	725.455	3762.63	1350.68	883.372	631.671	347.097	1469.6	20987.3
	8486.63	2070.33	4552.54	1101.88	14579.7	5190.98	874.348	509.849	6882.31	326.148	7351.87	2430.64
	437.335	335.817	7051.19	21847.8	7033.46	392.216	13312.1	1429.64	4078.14	1665.23	2055.19	52352.3
	6639.31	15597.4	701.928	5980.89	333.561	419.932	454.416	376.102	2093.22	2625.95	3314.34	700.317
	6932.26	948.473	2527.65	12761.7	2431.29	726.099	619.746	16408.6	6420.16	603.31	386.415	13240.6
	649.074	20666.3	6223.89	13223.8	373.846	11546	3675.61	1439.31	807.958	550.456	2168.31	536.598
	12103.6	831.807	13018.5	2879.58	13301.5	545.622	647.14	7171.4	7812.74	56413	34456.4	620.069
	507.27	6374.4	1164.72	23874.6	1458.64	1914.35	1848.28	3505.77	2391.65	2378.11	625.225	350.964
	16867.2	589.774	2141.56	27649.8	17970.1	3190.58	620.069	7644.83	7080.51	3204.76	369.334	49562.3
	340.651	3619.22	2130.92	11260.8	424.444	543.043	10576.6	3963.73	762.195	29116.5	554.001	13826.8
	12205.1	2916.97	17693.5	8583.95	30273.1	639.406	714.175	3982.1	512.105	164365	823.106	774.764
	734.478	4046.88	17299.1	18785.8	9872.76	7296.76	429.923	3100.02	1047.41	5043.7	2067.75	3672.39
	6645.43	1267.53	1840.87	21070.7	5893.23	732.222	1067.72	433.146	392.216	147232	858.234	24039.3
	13656.7	5710.82	22784.6	4056.87	16077.3	2255.97	2592.43	2319.46	1898.56	2810.61	10167.3	461.184
	4350.15	1087.05	1829.91	24923.6	24944.9	2246.62	6238.07	664.543	7869.46	331.949	52081.9	423.155
	8069.59	451.838	22257.4	28991.8	3966.63	2024.57	354.831	962.331	4433.62	20758.1	60823.4	1183.09
	4734.31	5544.2	3076.82	5877.44	11385.2	4381.73	1055.47	421.221	1630.42	3071.98	21728.5	3091.64
	14449.8	667.766	2327.51	2611.77	1073.2	12138.1	479.876	379.002	550.134	368.045	3059.41	3215.72
	772.83	2246.94	12509.7	2437.09	1290.74	575.916	446.037	464.407	1092.53	334.85	381.903	469.241
	16068	5218.37	1126.69	520.484	1390	560.447	3358.17	404.14	6584.2	27163.5	1509.24	1165.37
	3026.22	521.773	1489.58	1093.18	493.09	26996.8	1942.39	543.366	404.14	23445.9	644.884	8373.5
	689.037	414.131	2781.93	630.704	9416.73	1689.07	7117.58	4514.51	401.562	507.915	580.75	397.695
	9326.81	1441.56	846.632	20941.5	329.371	20249.2	1511.5	326.471	1656.52	17673.9	377.713	1377.75
	4132.61	779.275	2154.45	1389.68	3591.18	3314.66	1083.51	1935.94	506.948	333.883	592.997	334.85
	6942.9	10314.9	6676.05	4753.32	4151.3	638.116	3348.5	11273.1	1291.38	1878.25	1080.29	1045.8
	12183.2	12270.2	367.4	9862.77	2424.52	10867.3	3282.11	1055.47	1815.09	7377.98	3467.42	1453.81
	3057.48	1188.89	17864.4	11293	624.903	601.376	1185.99	913.667	363.211	630.704	1006.81	377.391
	3616.64	3966.96	19372	334.85	9096.7	2368.12	1440.27	8149.84	435.079	907.221	519.195	1560.81
	16718	5281.22	6366.34	2158.64	523.062	13282.5	4331.78	1324.57	650.363	4129.06	1150.87	527.896
	7904.26	8702.23	9875.66	363.533	661.321	434.113	816.338	5490.38	423.477	4506.46	792.489	1065.78
	10838	18302.3	631.348	29349.8	430.245	340.006	1126.37	18351.3	371.59	3489.98	6258.37	57578.7
	4488.73	3518.99	1097.69	2742.61	10261.1	26738.7	1079.64	455.061	510.815	5317.96	418.965	57257.1
	1559.2	1354.22	353.865	1156.34	2691.37	418.965	694.516	2281.1	1024.85	1678.12	572.049	3527.69
	14141.4	6561	968.454	9321.01	770.574	7199.76	3722.35	1634.93	4052.68	25149.8	1410.3	3194.45
	401.884	5923.2	2189.25	495.024	11140.3	2973.36	1273.65	383.192	668.089	4254.75	10066.1	541.432
	328.082	16550.7	21072.3	22338.9	28247	368.367	7064.72	386.093	5683.1	7144	59552.7	543.043
	2809.97	493.09	13595.4	12203.2	22025.7	19131.6	2631.75	754.782	2235.34	7503.99	2769.68	12243.1
	8259.74	584.295	1785.44	25081.5	1667.16	13859.4	3058.12	1801.87	2470.61	5656.68	1683.27	598.476
	1685.85	10805.4	5058.2	350.319	664.221	2125.44	4597.02	2974.01	1257.54	15458.5	9893.7	467.307
	412.52	480.521	25188.5	30413.3	5055.62	3412.63	437.335	7897.82	1128.95	1135.07	503.081	451.193
	19282.7	5930.61	19498.3	40319	7686.08	23026	401.24	1049.02	1890.82	1090.6	797.323	60641
	3070.05	9146.01	8289.71	25755.7	12106.5	11910.9	2039.72	555.612	4642.14	3017.52	23254.5	450.227
	3593.11	1257.22	589.13	3503.19	41709.3	1321.35	456.35	967.165	4450.7	2984.97	1094.79	5217.41
	625.225	2457.39	7597.13	1584.33	607.5	10737.1	1430.61	923.98	5181.63	5402.72	479.554	87590.2
	6026.65	1846.67	968.132	34075.7	499.213	7311.91	436.046	330.016	6137.84	2073.23	470.208	30815.5
	4361.75	5475.23	1347.46	10540.2	24477.2	23027.9	922.691	388.349	14814.3	204528	557719	17775.7
	586.551	2571.8	577.528	23774	392.216	715.142	1886.63	857.267	438.302	391.249	1380.01	1002.94
	387.382	3374.6	4126.81	6538.44	6446.59	16283.6	9243.02	2031.34	1964.3	1137.01	1415.14	3902.5
	7255.51	9902.08	6940.32	1435.76	11363	921.724	602.343	2788.05	490.512	1162.79	336.784	1414.17
	2396.16	16952.3	10860.9	851.144	1805.74	1770.29	919.145	10349.1	1057.4	376.746	452.483	28080.7
	467.307	639.083	5201.62	22030.2	5119.76	1918.54	584.618	379.325	348.708	642.306	5348.58	6159.76
	14006.7	18064.5	11640.1	1700.03	393.827	3670.46	2203.11	325.182	2833.82	148107	448.615	355.476
	489.545	2422.59	5497.47	22473.9	3382.02	7218.77	431.857	1657.17	10325.6	1156.67	29246.7	1379.04
	1132.17	762.517	3317.24	16787	13007.3	461.184	1709.38	1979.77	434.757	25337.7	867.58	137256
	10083.9	9146.33	2125.44	1228.21	5403.36	3557.02	581.395	563.992	2961.12	204734	653.264	420.899
	2462.55	7278.72	4649.23	533.375	4192.55	908.188	630.059	1312.33	7361.54	765.095	86363.3	340.006
	4482.61	15661.6	15710.9	5536.47	366.756	583.973	2978.84	11274.4	457.639	3537.36	2349.75	849.21
	14296.4	735.768	8716.73	912.7	26619.8	20908.9	388.026	1421.26	14169.4	349.353	511.138	390.282
	423.155	431.212	873.382	5697.28	635.86	1202.75	1996.53	10417.7	5735.31	1376.14	4325.66	9164.7
	15088.2	6610.63	2401.96	6473.66	937.515	930.103	532.086	444.103	457.317	2765.82	337.106	2270.47
	359.666	724.165	10075.5	11608.2	7989.67	675.823	4929.29	1007.45	534.664		506.948	2570.51
	735.445	531.119	5471.69	560.447	7390.55	33429.6	349.353	1987.83	2138.98		491.479	7467.57
	5837.15	15467.6	6354.41	2083.87	2240.18	4946.69	2174.11	7616.14	5351.8		644.884	11397.8
	5461.05	1681.02	34352.3	349.675	5087.53	1037.42	1742.9	3956.64	2750.67		1184.06	12794.6
	8269.09	1796.72	429.278	11720.4	8841.78	12247.3	3187.68	1911.13	849.855		651.008	629.415
	7160.44	8047.68	1493.13	8783.45	1609.79	6288.35	934.937	1690.04	685.492		484.066	422.51
	1867.3	376.424	9102.5	1076.42	11554.4	5662.48	1575.31	411.553	1748.05		489.867	60003.9
	1494.74	16322.6	507.593	382.548	575.594	6910.67	571.726	3877.36	547.878		795.712	826.328
	2962.41	1678.44	13507.1	13873.2	331.949	3695.27	380.614	413.487	12698.8		426.055	492.123
	4618.61	1381.3	6290.6	999.716	1818.95	5114.28	4174.18	969.744	5007.6		629.093	518.55
	16814.7	2090.64	14386.6	19830	3317.24	8758.31	6815.28	781.209	1058.69		401.24	624.581
	11825.8	4215.11	7163.02	15849.1	1025.18	21159	396.083	1711.31	2025.21		608.789	461.184
	4270.55	518.228	677.112	6289.96	50135.3	12398.5	401.24	2821.89	1346.17		49960.6	788.944
	6231.95	4828.09	990.692	6708.28	33120.5	7418.26	610.722	790.233	6788.85		360.31	900.131
	12487.7	2478.02	620.391	554.323	7565.22	1000.68	3709.45	1997.5	7674.48		12077.5	327.76
	5487.48	3605.68	13281.2	5634.76	26341.3	381.258	1079	6366.34	1912.42		1161.18	3520.6
	6356.99	379.647	472.142	2658.82	21054	1182.45	2357.16	5179.06	1347.46		366.111	410.586
	13059.5	25826.6	1063.21	1087.38	25957.8	9329.71	405.107	763.161	328.404		536.92	622.969
	666.155	9827.64	2021.02	15453.7	25173.4	30393	3155.78	3040.72	3983.39		579.784	2471.25
	12569	3697.21	1495.38	516.939	7973.23	3831.92	5178.09	8944.59	926.236		622.325	3954.07
	5556.77	2107.4	21526.1	10990.7	25777	10240.5	690.97	430.89	7558.78		2037.14	1854.08
	947.506	561.736	9209.82	4720.77	25092.2	2067.11	8537.55	569.793	709.663		670.022	387.059
	412.52	555.612	7034.43	2514.76	22362.4	1834.42	1812.19	1337.47	4401.71		893.041	4263.13
	5305.71	4278.92	1030.65	6644.79	2981.1	4218.98	649.396	529.185	2053.9		394.794	501.147
	473.753	8616.5	18263	16369	35513.4	735.445	1499.25	1084.8	1603.35		2987.54	500.825
	1762.55	1440.92	14949.6	18842.8	716.431	2214.72	2718.44	18011.6	1126.37		23935.5	454.094
	1238.85	2698.46	11246	757.038	339.362	326.148	1372.59	13238.7	6754.69		1020.34	528.541
	3842.88	388.349	14436.3	414.131	757.038	1534.7	3852.22	3067.15	3661.76		5642.82	3938.92
	10057.4	10961.7	1376.78	8542.7	10529.9	5320.21	1189.22	428.311	2463.52		442.17	1982.03
	10907.6	1751.6	1663.29	27588.9	15835.9	5688.9	2809.97	342.262	1391.29		642.306	3411.99
	1448.33	6014.73	3484.82	4603.14	1245.62	3253.75	2979.81	14266.1	1221.12		402.207	426.378
	14759.8	2971.43	345.808	2370.05	414.453	857.267	1153.77	1025.18	1492.48		3689.47	1238.85
	471.819	10907.6	10181.2	8693.85	542.077	718.042	4183.53	858.557	401.562		6594.19	10407.4
	839.542	2092.89	5352.44	371.268	1044.84	815.049	1017.44	11419.7	552.067		766.707	4144.21
	1197.6	2965.63	4622.48	3383.95	16409.6	541.754	1447.69	363.533	5385.32		690.97	462.151
	2440.63	2609.51	7433.09	18399.3	1166.66	913.667	11872.8	4114.24	784.11		3030.09	364.822
	8194.32	15377.6	351.609	15195.2	16554.6	383.514	8101.5	13472	3719.12		675.179	365.144
	472.464	7076.65	6570.34	5265.75	1154.09	930.748	645.529	945.895	348.063		37300.5	792.811
	1913.06	2201.82	460.217	28224.1	961.042	1126.05	5689.23	2353.94	344.841		2882.8	2252.74
	3140.95	1411.91	987.147	334.85	1520.2	4958.29	1657.49	528.541	1327.8		536.92	20921.5
	5760.13	2473.83	24582.3	2768.72	13653.8	7045.06	12044.6	1079	348.708		767.029	390.282
	5285.41	21202.5	3155.78	826.651	937.838	5621.23	409.619	359.666	354.509		399.306	608.467
	3713.97	18620.4	5066.9	681.302	3538.97	668.411	2390.68	364.822	2424.84		432.501	348.708
	6854.92	8800.85	771.218	17482.5	355.798	436.368	4113.59	8486.63	2751.64			867.258
	6164.27	3460.98	977.478	822.139	4727.86	843.409	469.563	598.798	1646.86			2619.82
	408.33	14273.5	358.376	398.984	345.163	8130.51	644.884	1580.79	2389.07			2109.01
	1342.62	340.651	1068.36	3082.94	709.985	673.245	913.344	326.148	701.606			452.483
	515.972	345.163	3258.91	16897.5	410.586	1245.62	1776.09	341.94	607.822			591.708
	9583.99	13732.1	2095.15	21739.1	6930.33	2565.36	1855.05	1057.08	650.363			1838.29
	1088.67	422.51	1880.83	1004.87	20131	612.012	458.606	1191.8	1201.79			686.781
	10145.7	2240.5	1145.06	9247.53	918.179	31394.4	367.723	5254.15	1130.56			159762
	5068.19	1416.1	13756.9	347.741	427.345	1577.24	440.88	2318.17	605.888			2262.73
	429.601	336.784	6329.6	23709.9	601.054	29378.8	5439.14	4530.3	12091.7			905.61
	1128.31	8529.17	3496.43	30971.5	334.85	758.649	1456.07	2730.69	2962.73			3980.17
	4294.39	6369.24	12920.6	14198.1	26276.5	1978.48	611.367	2537	5241.9			18203.7
	8299.38	580.106	2845.1	8306.79	1572.41	645.207	384.159	17163.1	885.306			5616.71
	2803.84	6453.35	12231.2	586.551	455.383	3126.77	3714.61	410.264	342.585			469.886
	18819.6	3743.62	14518.8	6474.63	30735	843.732	1326.51	1174.71	813.76			4249.28
	9574.97	831.163	14999	9448.31	11093.6	439.914	1810.25	2556.66	1542.11			3649.51
	380.936	1285.26	7066.01	7188.16	16306.5	1013.9	1519.23	2399.06	2334.93			2146.71
	4109.41	955.885	408.975	1984.61	5004.38	1951.73	465.374	709.34	1756.75			31638
	324.215	705.151	349.03	917.856	19656.2	8983.26	359.343	714.175	3625.98			610.722
	3182.52	6126.56	599.12	5543.23	4424.92	20916.4	953.307	627.481	2580.18			331.305
	968.132	13920	12386.5	3990.48	21443.6	356.765	811.181	831.485	1267.21			9136.02
	6059.53	410.586	8598.78	22252.2	13974.1	626.837	738.346	1244	4852.59			1308.78
	5892.91	14938.7	1268.18	2913.1	1112.84	1956.89	928.492	459.25	324.859			908.51
	414.776	3671.75	29128.4	5016.63	8174.98	517.261	694.516	6133.33	1143.45			714.175
	4081.69	8534.65	18528.6	21599.3	399.306	466.341	942.35	381.903	339.04			656.486
	525.963	7556.2	14288.3	29857.1	3232.16	15042.8	660.998	8534.65	2809.97			389.315
	5987.66	1193.41	1043.22	13668.3	4997.61	23337	1000.36	1148.61	1953.67			491.156
	394.15	4740.43	7796.62	15326.1	11142.9	2597.58	11250.2	5725.97	1185.03			822.139
	631.993	3493.85	23246.8	3816.13	2535.38	1497	4286.66	3580.22	8630.36			1486.36
	4785.23	568.181	2965.31	972.322	495.346	329.049	3596.98	1309.11	2591.14			1497.96
	4806.5	2595.01	11560.5	3810.65	1006.81	579.139	2803.2	4601.85	2978.52			1614.63
	6885.21	6240.65	3526.72	1075.45	406.074	4008.85	1860.21	409.297	13578.3			579.139
	16576.2	2197.31	12124.5	365.144	21051.7	18990.1	6773.38	424.766	3121.29			740.279
	11124.5	648.752	1244.33	2602.42	28583.1	1323.29	2405.18	2273.05	1288.8			486
	9211.11	6833	27027.8	599.765	589.13	3421.34	399.628	785.399	483.099			1292.99
	349.353	398.339	420.254	6268.04	2539.9	1191.47	725.777	18588.2	2042.29			979.09
	2159.6	4441.68	9357.11	7269.69	26689.7	18796.4	1705.19	735.123	7379.91			1185.99
	913.667	10819.6	381.258	758.005	12330.5	1187.28	12015	453.449	1806.39			2266.92
	4111.66	11103.9	15362.8	1890.82	8119.87	9739.33	7523.65	2789.02	2517.98			613.945
	2145.42	442.17	2063.57	2242.43	779.275	2628.85	3679.48	492.123	1112.51			716.753
	13043	1077.06	573.982	2316.88	43650.4	21419.8	6667.67	3148.36	442.814			335.495
	464.729	1051.28	14988	1749.34	15932.6	1893.72	929.781	2836.4	515.327			6436.27
	431.857	365.789	806.347	4732.7	773.797	8775.39	461.184	366.433	577.85			2069.69
	1816.38	934.615	26427	332.916	16302.3	335.817	487.933	337.428	5783.98			5555.48
	14936.4	9674.55	2245.33	862.746	3554.44	30749.2	330.983	747.37	597.509			3530.27
	4574.78	8400.9	7508.5	9388.05	673.245	1910.8	2891.51	2046.81	521.773			606.211
	7581.98	1583.37	10420.6	2390.36	1129.27	7965.17	15986.7	2434.83	8132.44			3306.28
	2017.16	1579.18	4907.05	10195	17711.9	1504.41	340.006	528.863	1037.74			447.004
	1876.96	4352.4	5786.88	10575	322.926	351.931	4393.33	5017.92	416.065			699.672
	16595.9	992.948	12579.3	726.099	19228.9	2013.61	2039.72	1744.83	725.455			5595.12
	385.77	4260.23	2784.19	5508.1	334.85	6626.42	4809.4	5067.22	466.018			331.305
	4758.48	3431.33	5129.75	700.961	5516.48	1027.43	984.568	9130.22	438.624
	5338.91	9236.57	8117.29	2861.21	12035.3	16377	739.957	466.663	577.205
	5316.67	9655.54	5834.58	17157.3	27686.5	680.013	2032.3	1102.85	1104.46
	1477.34	8983.58	14941.6	18793.5	1127.66	2528.29	5600.92	5679.24	471.497
	1506.66	4360.46	1140.55	21648.6	1464.77	1929.17	390.605	463.762	1073.52
	9915.94	11029.7	6522	28733.6	593.642	6733.09	452.483	7827.24	10633
	595.575	449.26	3045.23	10872.5	12070.4	16913.3	713.852	792.489	1944
	1284.61	2174.11	3387.17	9193.39	19002.7	1638.8	1634.61	761.872	1502.47
	4746.55	15075	5663.77	1441.56	4332.75	4905.44	2861.86	2103.85	2121.9
	1234.98	17732.2	570.437	10174.7	11157.7	1330.05	662.932	1221.77	475.364
	386.415	845.343	6176.52	5861.97	1425.77	396.406	421.866	456.672	1754.18
	3370.09	37068.4	654.875	3236.99	9747.39	3584.09	7797.59	862.102	1495.71
	3570.55	3275.66	696.449	20020.1	1856.66	2223.42	3491.59	20813.2	508.237
	8448.6	9247.85	15931.3	984.891	9642	505.981	2137.37	1543.08	4570.91
	7070.52	1712.6	13349.8	7602.29	14994.8	10783.8	1064.17	7687.37	3484.5
	323.248	15708.9	5902.58	9316.82	825.362	12997.6	790.555	3170.92	392.861
	409.619	3688.51	6302.53	1236.91	845.343	1116.7	4676.3	437.658	1716.15
	1546.63	8294.22	473.753	10379.7	2170.88	3552.83	33973.9	359.343	5546.78
	17672.3	10179.6	7621.3	27536.3	1036.13	536.276	8030.92	1393.54	1032.59
	1802.2	15342.8	2789.99	7031.85	2719.41	3010.43	2498.97	8243.63	6280.61
	619.102	1340.04	444.426	8675.8	352.575	9393.52	1797.68	1731.62	1317.81
	7822.73	9954.62	3370.09	767.351	20984.7	3330.45	798.935	4690.16	7750.54
	1622.36	1578.85	415.098	2684.28	24091.1	680.98	1372.59	5981.21	6658.33
	2995.28	5051.75	37269.9	2652.37	12903.5	1748.7	462.151	567.859	385.448
	370.301	3564.43	337.428	411.231	6492.35	370.945	1860.21	901.098	574.305
	13935.8	475.042	8242.66	2945	5255.11	12403	3631.46	1041.93	1302.02
	2464.48	395.439	5254.79	5082.05	8774.74	19280.8	674.212	624.903	2960.47
	2149.61	379.002	434.757	17535	3813.23	2536.35	1804.77	16845	1727.1
	7229.73	654.553	11849.6	15275.5	18003.9	362.566	547.233	691.937	4774.27
	975.545	1498.28	16083.8	6965.46	655.842	10001	1594.65	3787.12	762.839
	627.481	11749.4	935.259	18610.1	7410.53	4489.05	702.573	10594	381.258
	10189.2	1610.12	13978.3	2883.45	3091.32	2708.45	623.614	842.765	544.655
	1479.27	3023.96	1135.4	8903.66	12872.9	3575.39	8621.02	12830.7	6957.4
	8087.64	16046	3995	23883.9	13933.5	8375.76	5397.24	9021.29	363.533
	4314.05	1223.06	545.944	3622.12	19823.8	458.606	1054.83	2863.47	637.15
	2215.68	336.461	1416.43	506.626	13595.7	1103.17	385.448	521.773	960.397
	20068.1	4267.32	8156.61	5055.94	4757.19	9568.52	733.512	2024.57	13824.9
	8033.18	1235.95	9358.72	16191.4	6580.33	1617.53	409.941	9853.74	11671.4
	522.74	442.492	638.439	5777.21	327.76	3832.24	2746.48	713.852	491.801
	705.151	7766.01	5934.8	349.03	4067.83	633.282	454.094	454.416	3036.21
	4411.38	3343.02	625.87	461.506	703.539	724.488	337.106	380.936	549.489
	2378.43	2152.84	10890.2	14494.3	5425.28	5984.76	7950.35	1964.95	3103.89
	667.766	4966.67	410.586	2283.04	22799.4	1008.42	8853.7	4752.68	2314.3
	6470.76	4250.56	3971.15	2577.6	12242.5	680.98	4479.06	3460.65	1913.38
	1157.31	1142.16	429.923	18817.3	21736.9	3315.63	389.638	1913.38	3959.22
	7060.85	1536.31	828.584	6697.32	1060.63	1913.06	806.992	2227.61	1257.86
	6811.41	478.265	3055.87	8050.26	9039.66	5206.45	544.01	8208.17	5253.18
	509.204	16887.2	39746.3	23143.6	9059.32	3028.47	484.711	13398.2	6216.16
	14849.7	11277.9	373.524	5718.23	4179.02	1751.6	811.504	833.419	4978.27
	6790.14	841.798	943.639	1493.45	4964.74	1027.75	915.278	450.549	963.298
	2648.18	5668.92	7046.67	6041.48	3434.55	1301.37	3619.86	9333.26	398.339
	8981	646.173	12059.1	10926	2807.39	3613.41	2297.86	1034.52	434.757
	3964.38	1113.8	15187.8	1701.32	363.533	4285.05	7321.26	758.327	6994.14
	3415.21	842.765	515.005	3790.67	7803.07	1703.9	773.152	1102.2	1754.18
	1262.7	23468.8	5125.56	5316.35	3654.34	7155.61	3355.59	5719.84	5167.45
	9753.83	10143.8	7832.07	8537.55	5987.98	2615.63	1061.27	4647.29	1076.1
	4395.91	6506.21	356.121	13174.2	406.719	5594.15	966.521	685.492	860.168
	1980.42	2283.68	347.097	3559.27	379.969	500.18	1596.58	507.915	7265.83
	13881.3	2801.27	7412.46	13977.6	1037.1	9888.23	752.848	3139.34	4216.72
	3130.96	5319.89	11108.4	941.383	52332.6	4669.53	835.675	3000.11	11105.8
	412.197	4686.93	12183.8	16620.7	422.188	1613.98	575.916	895.297	2594.36
	622.647	3990.81	30435.9	19461.6	1832.17	2917.93	2636.9	740.924	1122.83
	4828.41	12199.6	4234.77	404.463	706.118	1537.28	3841.27	1413.85	2735.52
	8488.24	15440.5	686.781	13397.5	373.524	7867.52	13474.6	7284.2	9838.92
	8926.86	1504.09	16633.6	10557.9	19450	765.74	468.597	2956.61	4092.65
	5815.88	526.607	6627.39	13214.2	408.008	34252.7	833.419	355.154	3558.95
	3751.35	11237	554.646	7797.27	43853.7	11620.8	552.712	1130.56	541.11
	4750.1	3971.47	2116.42	469.563	12154.8	417.676	1278.81	1204.04	611.045
	5231.27	1032.27	1871.49	5870.99	524.029	5063.36	607.5	6677.98	534.986
	3850.29	2677.19	1131.85	22259.9	1282.36	501.792	508.237	5366.95	1985.25
	11668.8	1413.85	9352.59	415.42	415.098	1698.1	906.254	2394.23	7738.61
	2919.22	530.152	3505.77	10188.6	32159.1	6090.79	4761.38	733.512	1890.5
	2901.82	2021.67	4301.16	26238.5	19700.4	5527.12	446.681	33378.3	709.018
	6016.02	540.465	355.476	25732.2	27356.8	485.033	326.793	401.884	8866.59
	5157.46	2943.39	1076.1	554.646	14349.2	1297.5	401.24	6597.09	564.636
	4841.63	17358.1	6322.83	438.624	13502.9	6713.76	337.428	6895.52	2911.81
	4227.36	8374.15	610.078	785.399	541.432	2515.4	6896.81	12658.2	898.842
	499.536	3871.88	11725.5	5616.39	4337.26	10353.9	2276.92	10692	846.31
	489.545	10477	2119.96	18817.7	1881.8	1753.53	1547.92	738.99	396.728
	4150.66	2458.68	688.715	22793.6	14620	2054.86	2539.9	557.224	531.441
	4578.32	2347.49	364.822	17921.1	4736.89	2431.93	1076.42	6691.2	1699.07
	8667.1	10127.7	6321.22	4991.81	19752.9	1078.35	1334.89	487.289	4756.22
	777.986	1560.16	1987.83	18088.7	861.457	1411.59	2480.92	1125.08	6614.82
	1901.46	839.542	15381.2	5034.67	2522.49	841.153	679.691	1593.68	600.41
	3183.49	4576.07	3269.22	337.106	345.808	7624.85	2847.35	1227.57	4137.44
	744.791	828.262	9716.77	26791.9	7805.32	17052.2	9485.7	1077.71	1087.05
	13789.4	14212.9	2524.43	15674.8	4349.5	15252.3	980.057	6908.09	1514.08
	800.868	1471.86	7511.08	406.074	4826.16	530.475	1884.38	13059.8	3548.64
	4354.02	622.325	4862.58	1670.38	5394.02	729	836.964	4843.56	4448.44
	4847.75	1544.69	7332.86	5736.92	384.159	7253.58	2719.08	436.046	796.034
	654.23	26910.5	10552.8	4862.9	512.427	2022.96	15966.4	403.818	713.208
	582.684	16010	401.884	4131.64	11949.9	2489.62	4238.32	14253.8	1209.2
	4258.3	3486.44	6788.53	3630.82	2935.01	1120.25	4331.46	5344.06	463.44
	10813.8	10309.4	1055.79	9194.68	8205.6	8796.66	4662.44	560.447	345.163
	9364.84	2110.62	1041.61	12549.6	15045	549.811	3230.54	1312.65	1060.3
	6059.53	346.774	10201.2	13714.3	17756.4	334.85	989.725	594.286	1418.68
	932.359	340.329	926.88	3223.13	5219.66	15923.6	507.915	5562.89	1813.48
	628.448	2958.86	10562.4	1956.57	399.951	2267.57	840.831	515.327	328.404
	15121.7	1573.7	15139.5	12234.8	11219.9	430.245	1296.86	410.586	6004.74
	1579.5	625.225	19217.9	2200.21	14969	659.065	4731.73	9159.55	3352.04
	593.319	3612.45	1526.32	2804.81	703.862	8093.77	1291.38	2250.49	520.484
	5615.42	3987.91	1610.12	8010.62	366.756	411.875	727.066	652.297	4305.67
	334.528	10475.4	3877.04	4293.43	24929.7	3015.26	642.306	3650.15	604.277
	511.46	6832.36	19128	27376.8	571.404	1019.37	2644.96	719.331	10656.9
	7584.56	12027.8	12218.6	14937.4	8817.61	324.859	9111.53	19888	5815.88
	1609.15	5748.85	13188.4	11050.7	22779.1	2550.85	7409.56	930.103	3669.81
	2311.4	5852.62	47968.9	19589.5	445.07	18339.4	1808.96	3506.74	1045.16
	6651.56	1565	833.096	6280.61	724.165	432.823	2566.32	957.175	8141.14
	4138.73	5933.52	2641.42	497.924	527.574	1040.97	1399.99	2164.76	487.933
	3336.58	8915.26	14631.2	324.215	1127.34	2828.34	3120.65	1170.85	2017.16
	1259.15	2388.1	15237.8	11672.7	25682.9	5078.18	2717.15	4291.17	1886.96
	419.288	7257.77	5899.03	9486.34	2025.21	4189.33	812.793	923.335	3215.72
	1812.19	28000.4	13659.9	3465.81	1014.22	369.656	1712.92	1712.92	322.603
	9505.68	937.515	12615.7	5366.3	500.18	3254.07	810.537	21269.3	989.08
	7606.8	12905.1	3197.67	363.533	19931.1	4340.48	2486.08	1387.74	2448.05
	2204.08	10667.2	20301.4	3621.15	1815.73	1328.12	1149.25	742.858	711.274
	10947.2	398.662	351.286	8694.5	9361.94	3430.36	508.559	499.536	6679.6
	3554.76	451.193	34491.2	598.476	6927.11	12879	617.168	1950.44	378.358
	489.223	534.986	3140.95	738.668	1463.16	8938.14	4004.99	5353.09	2822.86
	4531.27	1089.63	441.203	5430.11	558.191	2540.54	821.817	1034.84	766.384
	1157.63	6099.49	12899	1778.67	24323.8	1017.12	830.196	1728.07	1151.51
	2364.25	1662.65	9152.46	429.601	361.922	1126.69	2403.89	948.795	9671.01
	540.788	9420.6	2952.42	501.469	427.667	11604	2272.73	324.859	9343.57
	2508.96	470.208	518.228	13480	595.898	12735.6	526.929	7817.57	365.467
	2027.47	8203.66	438.624	17048.7	9265.26	2934.05	950.729	10337.2	8857.89
	5063.68	6417.26	329.693	3957.61	12056.2	8625.53	872.737	4549	471.819
	3367.51	7613.89	1031.3	622.002	626.837	684.525	1247.23	325.504	4209.96
	1550.17	3168.34	12360.4	15220	3086.81	1237.24	603.955	2031.98	3154.49
	1108.97	1228.86	8351.91	516.616	801.513	8473.09	804.091	1264.95	12995.7
	3929.57	1608.83	14872	1202.11	9333.58	4392.69	1513.43	1741.61	334.205
	2315.59	7575.54	6715.69	11089.7	10126.1	3433.26	438.624	780.565	1463.8
	683.88	834.708	1254.64	16159.5	15239.7	3971.79	703.862	338.717	1735.81
	6418.55	4603.14	2351.68	13444.9	20130.6	825.362	3278.89	884.984	944.283
	7118.87	739.635	1968.81	9327.13	522.74	11555.7	10861.5	3063.93	5969.61
	608.144	1551.14	13182.9	11203.8	2172.5	1776.41	764.773	6441.43	1554.68
	702.25	757.36	15096.9	5833.93	1978.16	3357.52	519.839	788.622	6015.05
	604.921	6301.88	3965.99	15381.5	2763.88	14038.2	340.006	331.949	434.757
	398.017	4709.49	6989.31	9302.32	7677.38	5043.38	2573.74	4421.05	4405.58
	400.595	8670.65	1691.98	18570.2	1715.82	5466.53	1437.7	9463.14	325.826
	1188.57	2843.49	19495.7	9637.81	10858	1287.19	3292.1	419.61	4863.54
	3465.17	622.002	14164.3	21925.1	14806.6	542.077	2242.75	21515.5	1640.09
	1055.47	518.228	492.445	14352.1	11740.7	14663.8	1133.14	1973.97	1671.03
	3167.06	818.271	8978.1	9668.11	585.585	7716.7	1905	365.144	9716.45
	529.185	833.419	8041.88	357.41	44128.3	8425.07	4306.32	2869.59	796.679
	13099.4	16184.3	17566.9	3643.39	2779.35	2911.16	942.35	2615.31	962.976
	2491.88	1624.3	818.271	742.213	963.298	631.026	436.368	11047.1	7815.64
	7843.03	748.336	13979.9	1188.57	6102.71	9197.58	7079.87	2649.79	702.573
	352.253	383.192	2875.71	1388.39	3008.49	13419.8	1423.52	1124.44	1183.74
	4238.96	414.776	781.209	627.803	2362.32	3851.58	376.424	655.842	2467.38
	2829.95	373.201	14501	15767	2852.83	860.168	8649.06	2198.92	3188
	443.459	1634.61	1391.93	19579.5	37404.9	14253.8	6764.03	1724.53	4284.73
	562.703	7885.25	17110.9	1257.86	474.72	21203.2	2952.09	3167.06	1469.6
	1584.01	1252.38	26895.6	5617.04	11448.4	15701.5	1305.56	1664.26	574.305
	4710.78	26578.2	5952.85	1107.36	1386.78	5869.38	927.202	1166.98	594.931
	6535.21	405.107	20404.9	1106.71	2573.74	10714.2	769.607	2547.31	14997
	4811.98	5161.65	1831.52	379.969	475.687	408.008	5587.39	616.846	3061.99
	8189.48	5427.21	18275.6	1578.85	406.719	479.876	4442.32	13878.4	1890.5
	2443.86	4852.59	2808.36	2354.91	1384.52	888.851	8042.84	1324.57	9814.1
	1039.03	675.179	450.227	985.858	16297.1	10254.3	352.575	336.461	338.717
	5466.85	7406.98	13331.2	586.874	16240.7	17900.8	2184.42	2263.06	508.237
	9681.64	8407.99	2464.81	3725.25	11299.8	489.223	25648.1	14100.8	1094.79
	5342.77	8570.74	938.16	14850.7	6728.91	2455.14	483.744	4275.7	7255.19
	20698.8	3478.7	862.746	1170.85	21580.9	2178.62	2985.29	2001.04	11311.4
	1305.88	6054.69	31620.6	15419.2	947.828	2620.14	5332.78	17666.8	775.408
	2997.86	1165.69	2801.59	396.083	1176.97	640.05	14934.5	352.253	422.833
	4297.29	392.216	1087.05	1899.52	27750.3	24717	799.901	19154.4	539.821
	506.626	16768.3	15674.5	1462.51	1169.88	1161.5	676.468	1405.47	555.29
	1642.99	463.762	15005.4	5208.06	6412.43	2089.03	398.984	428.311	7717.02
	2404.86	1457.35	8670.65	10279.8	23730.5	7102.11	1975.9	14294.5	938.482
	394.15	564.959	344.196	10624	29235.1	3728.15	1760.62	4109.73	3209.6
	5230.62	9066.73	9963.64	426.055	7256.48	508.559	1075.13	8134.69	3826.12
	1569.19	329.371	9543.39	6560.35	19278.2	398.339	469.886	3864.47	3830.63
	5423.99	12328.5	1043.55	731.256	17198.8	1751.92	732.222	798.612	3886.39
	4950.56	1240.46	21073	6785.95	14128.2	6334.76	694.838	6826.23	3364.61
	669.055	4704.34	324.859	1667.48	389.315	1262.7	8222.68	854.045	2305.6
	2140.27	413.164	1227.25	518.872	2006.52	1368.73	801.191	688.07	9122.16
	328.404	11416.5	1505.05	8059.28	547.233	1256.57	1068.36	1532.12	1398.7
	4485.83	18882.8	10887.6	6670.25	385.77	1914.35	1015.83	448.937	8689.34
	6688.62	325.826	8300.99	971.677	988.758	12135.5	7960.02	425.089	742.213
	4269.26	329.049	8662.27	2138.33	335.495	347.419	5659.58	2091.28	2984.97
	459.25	6045.35	13910.3	9231.09	15990.3	23183.6	442.17	770.896	1535.99
	330.338	843.409	20771	628.77	410.908	345.808	344.518	343.229	7468.86
	15859.1	709.985	7917.16	25836.9	361.277	14032.8	3804.2	696.449	1183.09
	2568.26	2427.42	3198.96	1085.44	22512	16301	1435.12	16583	4384.31
	869.836	6515.56	9770.59	372.879	5978.63	1757.4	415.098	1011.96	352.575
	4170.64	1683.27	16635.2	1116.7	8439.57	2870.88	7510.11	3703.01	1366.79
	3731.37	7420.52	17908.2	35299.4	22519.7	3364.94	3130.64	397.05	2305.92
	965.232	399.951	473.431	5901.29	852.433	13607.3	616.846	1096.08	13709.5
	458.928	2405.83	721.265	9355.82	2621.43	2493.81	7164.31	5531.31	4530.63
	893.041	24908.5	16611	458.284	19196	4440.71	13228.3	1788.98	473.109
	6477.2	1296.54	610.4	9001.31	4839.05	1033.23	1294.6	8263.93	2550.85
	3718.8	2844.13	20923.8	3917.33	9419.63	8758.95	1285.58	18656.5	5694.06
	2712.32	2150.58	530.152	372.235	1416.1	609.111	351.931	3178.66	11742.6
	809.892	7461.45	15755	1053.54	595.575	4381.41	3263.74	1224.35	1948.51
	1067.07	12896.4	2249.84	15652.5	989.403	1839.58	10528	7446.3	740.924
	4420.73	19615.3	14535.5	35111.5	33064.1	963.62	498.569	720.298	972
	1876.32	11676.6	18198.6	589.774	20938	1734.19	9250.11	3536.39	2293.03
	1555.33	6389.54	334.205	421.544	408.975	2117.39	2260.8	1253.03	1383.55
	1747.09	10456.4	16070.5	3302.74	745.436	818.271	331.305	7843.03	1521.81
	8639.71	820.205	1991.37	475.042	25060.9	6883.28	16036.1	1555.97	680.657
	8679.35	8533.68	2699.1	4891.26	558.191	2861.86	600.732	516.939	3458.08
	4306	5336.01	775.086	14454.9	2303.66	2117.39	2401.32	2296.25	9416.41
	6771.77	9010.01	1298.15	1048.06	1122.83	1839.9	960.72	13171.9	6147.51
	407.363	386.093	2124.48	7836.26	2069.69	1630.74	1015.19	20769.1	805.058
	711.596	6430.47	11760.4	1963.01	37673	7477.56	1063.85	4908.98	1767.39
	439.914	13193.5	621.035	7801.46	8825.34	5602.53	5937.06	1106.71	332.594
	353.22	771.863	21569.6	336.784	40963.2	530.797	6392.44	658.42	1453.81
	414.453	5732.73	2072.59	1566.93	7357.35	534.664	422.833	4469.39	503.725
	951.374	3668.85	24215.9	11624.7	1204.04	751.237	558.513	5471.04	1676.83
	4305.67	492.768	4559.63	579.461	37141.3	946.862	1652.98	477.943	936.549
	799.579	9286.85	17022.2	398.662	429.923	959.753	1209.84	11064.2	1731.29
	6621.26	18080.3	409.941	14277	7909.74	1960.11	1262.05	454.416	439.591
	366.756	1040	11795.2	1413.52	3965.35	611.045	2669.78	1330.38	791.2
	1323.61	513.716	14404	11861.6	2269.83	5874.22	3044.59	1729.04	1747.73
	5088.82	29288.9	22056.3	23355.7	529.83	1001.65	2899.88	993.915	370.301
	466.985	5275.74	755.104	17378.4	16435	1799.62	1703.26	2614.99	7202.98
	5331.49	6590	10338.1	6726.65	1355.84	2074.2	2799.33	1407.4	522.095
	443.781	14115.9	11711.7	5164.88	37989.2	2504.77	826.651	9471.84	1091.57
	12798.4	325.826	382.225	840.831	4958.94	898.519	361.277	686.781	3432.94
	548.522	595.575	5155.21	368.689	1300.4	1576.28	454.738	464.085
	3598.27	367.4	2334.28	347.097	18964.6	16132.7	5591.25	1072.55
	3161.25	3267.93	1116.06	12971.8	516.294	5226.75	11204.4	3279.85
	9537.26	2765.17	336.139	923.335	21313.4	1597.22	1101.23	1662.65
	322.926	15772.1	6217.77	10515.1	27497.3	14190.4	605.566	942.994
	518.55	4454.89	2857.02	14191.6	2125.77	1116.7	1303.63	1597.22
	1785.76	1664.58	601.699	26823.1	5423.99	5479.74	2430.64	835.352
	4953.46	1135.72	9408.03	17533.7	733.512	327.76	1345.85	333.561
	9397.39	19543.8	23779.8	21832	2734.55	8057.67	2510.89	1443.82
	611.367	26369.7	4547.38	1408.69	1226.92	1147.96	1073.52	16066.7
	3819.35	1433.83	26624	3486.11	2301.73	1426.09	6560.03	600.732
	668.411	1875.03	11805.2	26326.5	1817.99	1216.61	673.567	4449.09
	1998.46	718.042	1151.19	8590.08	399.951	1191.47	2198.6	1235.95
	479.876	815.049	13092	5021.14	8961.67	1987.18	1042.58	9325.85
	11507.4	455.705	4369.16	440.88	2344.92	743.18	370.301	444.426
	720.298	3373.64	8254.91	6561	726.099	615.557	1569.19	1060.95
	2736.49	999.071	346.452	1250.13	473.431	894.974	1151.51	1061.27
	1885.99	21110.1	9121.52	1238.2	13603.8	1320.39	2472.86	341.296
	7248.1	6744.05	507.593	14947.1	2204.4	2010.07	6011.51	1179.55
	3001.08	1054.5	794.745	2021.02	2177.65	558.191	1879.22	1786.4
	375.457	13564.5	10943.4	16448.6	819.883	373.201	602.343	2834.14
	613.945	6150.73	11494.8	639.083		908.832	1591.42	19149
	4134.22	337.428	12522.6	2873.46		388.026	363.855	2692.34
	771.863	13912.5	377.713	5097.2		3528.65	342.262	7217.81
	1524.71	1037.42	709.663	454.738		721.909	456.994	1841.19
	2355.87	2724.89	3621.47	16523			2829.3	6008.93
	11621.5	14803.7	8644.54	23667.3			3845.46	4605.07
	416.709	12175.5	2516.37	613.945			2201.82	345.485
	861.135	452.483	14999.9	10271.1			7685.44	5409.16
	20441.3	5825.87	4374.32	9522.76			1040	6307.36
	2211.49	874.026	9578.19	341.94			2103.21	453.772
	413.809	1599.16	17366.8	8238.79			692.904	423.477
	1206.62	1856.02	1059.02	3349.79			2712.32	4688.22
	1795.75	1035.81	362.244	763.161			1942.39	1413.85
	570.437	523.384	2741.97				1693.59	4075.24
	9039.66	956.53	1451.88				2229.54	398.662
	2425.16	330.983	334.85				610.4	324.215
	2094.83	15568.4	11027.8				328.404	362.244
	4648.9	351.931	905.61				4374.32	2034.56
	2324.94	3675.29	16982				707.085	934.615
	12255.4	2524.43	3563.46				5608.66	6255.8
	1481.2	8450.21	8676.45				376.424	1154.73
	9580.13	2375.21	5077.21				1809.93	5204.84
	381.258	11369.8	9988.78				896.263	2412.92
	342.262	9178.24	2542.47				1448.98	339.362
	1244.33	1021.95	2967.56				358.054	9734.82
	513.716	3905.4	505.659				11666.2	1761.59
	413.809	7134.33	10391.3				10350.7	6012.15
	450.549	5604.79	3628.24				11664.3	504.692
	1526.97	1506.66	3347.21				2509.92	330.338
	2444.18	17320	358.376				582.684	353.865
	749.303	3876.4	5118.79				1373.88	3431.97
	1742.25	502.114	1621.72				902.709	580.428
	8405.41	5833.93	603.31				1911.13	4751.07
	1679.73	642.306	12883.2				928.814	3341.09
	7751.82	12665.6	22138.1				1590.13	4210.92
	1784.15	388.349	721.587				9679.07	610.078
	8851.77	3213.14	4517.74				3289.52	369.656
	537.242	463.762	10608.8				17560.1	2021.02
	1208.23	693.549	14765.9				828.584	622.002
	2783.86	4573.17	3687.86				499.213	5532.6
	4094.58	1234.34	3044.27				758.649	2887.96
	2846.71	631.671	14611.6				540.788	4798.12
	821.494	4378.51	10599.5				1848.28	1361.96
	1226.6	4704.98	5710.5				12467.1	5936.42
	8784.09	12455.5	4337.9				531.119	3669.81
	403.496	396.728	1189.86				2032.3	573.338
	1883.09	5389.83	589.774				450.549	6521.36
	354.187	372.235	18045.8				1685.21	779.275
	2246.62	628.448	11962.1				673.567	1258.83
	16009	379.969	1516.65				6244.19	1162.79
	5165.84	466.663	11210.2				418.321	9598.5
	879.827	10684.9	594.286				797.968	2362.96
	10684.6	564.959	620.069				357.087	358.376
	340.006	962.009	19092.9				1728.72	516.294
	391.571	326.793	9535.33				504.37	2544.41
	5096.23	4923.49	613.301				362.888	627.159
	326.793	8679.67	13406.9				329.049	349.353
	2056.15	13735	19599.5				469.886	365.144
	1440.92	1720.34	20049.1				361.599	4842.59
	6913.89	1212.74	6726				6050.18	3961.8
	1303.3	11868	7057.95				852.111	427.022
	942.027	35168.6	17710.3				394.15	732.222
	2785.8	2062.92	575.272				461.506	1132.17
	492.768	4710.78	11399.1				1300.73	481.166
	3580.54	919.145	1355.19				11296.3	6268.04
	795.39	2033.59	12362.4				13248	391.571
	4560.92	1285.9	5074.96				484.711	724.81
	575.594	7548.79	2984.97				10163.8	1969.46
	420.254	862.102	322.281				1884.05	5445.58
	5822.01	9326.49	624.903				1903.07	5029.84
	10178.6	5315.38	2190.22				744.791	4592.83
	23313.8	411.875	15165.9				1203.4	684.203
	3250.2	2810.29	6739.86				718.042	960.075
	684.525	2247.91	1366.47				1081.9	1309.75
	947.184	4114.24	5206.13				681.624	1332.31
	4704.34	612.012	3245.37				5445.58	1609.15
	386.415	14667	1155.38				1212.74	3279.53
	917.212	362.244	599.765				1470.57	418.965
	856.301	1782.86	524.351				1689.4	1623.33
	2454.49	9185.65					2294.32
	3438.42	3651.44					945.572
	750.27	2275.63					482.132
	3009.46	3456.14					999.071
	14115.9	4592.83					14206.5
	575.272	518.55					7040.87
	980.701	352.253					2446.11
	2338.79						6482.68
	565.603						1181.48
	521.128						3948.26
	8830.18						3016.87
	2741.97						428.956
	327.437						2373.92
	1016.15						2457.39
	1047.74						714.497
	324.859						4390.11
	12494.8						838.253
	625.225						644.884
	523.062						813.115
	2299.15						356.443
	2845.42						3733.3
	1061.27						1190.51
	2874.1						471.497
	327.437						345.808
	4395.27						596.542
	4379.48						375.457
	3693.98						966.198
	592.997						1077.71
	7982.26						2303.99
	5430.76						2459.33
	335.495
	854.367
	1876.64
	747.692
	3380.41
	447.971
	402.851
	7956.8
	5329.56
	1016.47
	672.923
	477.943
	390.282
	2994.31
	8611.35
	3345.92
	788.622
	1730.97
	1923.7
