# Supplementary material for: Quorum sensing controls Vibrio cholerae multicellular aggregate formation
Source: eLife. 2018 Dec 24;7:e42057. doi: 10.7554/eLife.42057 (PMC6351105; doi:10.7554/eLife.42057)
Supplement: Figure 5—source data 1. [file elife-42057-fig5-data1.xlsx]

## Sheet: Sheet1
Figure 5D: Genes required for V. cholerae aggregation
Total volume fraction (Figure 4A)
Replicate	ΔvpsL luxO D61A	ΔvpsL luxO D61E	ΔvpsL Δvc175 luxO D61A	ΔvpsL Δvc176 luxO D61A	ΔvpsL Δ1904 luxO D61A	ΔvpsL Δvc0487 luxO D61A	ΔvpsL Δvc2562 luxO D61A	ΔvpsL Δvc1836 luxO D61A	ΔvpsL Δvc0647 luxO D61A	ΔvpsL Δvc2091 luxO D61A	ΔvpsL Δvc0092 luxO D61A	ΔvpsL Δvc2199 luxO D61A	ΔvpsL ΔvarS luxO D61A	ΔvpsL ΔsspA luxO D61A
1	0.0151782	0	0	0.0088554	9.57087e-05	0	0	0	0	0	0	0	0	0
2	0.0129803	0	0	0.0354848	0	0	0	0	0	0	0	0	0	0
3	0.00251055	0	0	0.000177355	2.13642e-06	0.000138517	0	0	0	0	0	0	0	0
4	0.00145276	0			2.20187e-06	0	0	0	0	0	0	0	0	0
	ΔvpsL luxO D61A				ΔvpsL luxO D61E				ΔvpsL Δvc175 luxO D61A			ΔvpsL Δvc176 luxO D61A			ΔvpsL Δ1904 luxO D61A				ΔvpsL Δvc0487 luxO D61A				ΔvpsL Δvc2562 luxO D61A				ΔvpsL Δvc1836 luxO D61A				ΔvpsL Δvc0647 luxO D61A				ΔvpsL Δvc2091 luxO D61A				ΔvpsL Δvc0092 luxO D61A				ΔvpsL Δvc2199 luxO D61A				ΔvpsL ΔvarS luxO D61A
Replicate	1	2	3	4	1	2	3	4	1	2	3	1	2	3	1	2	3	4	1	2	3	4	1	2	3	4	1	2	3	4	1	2	3	4	1	2	3	4	1	2	3	4	1	2	3	4	1	2	3
	1443.56	637.926	30279.2	233.498	NaN	NaN	NaN	NaN	NaN	NaN	NaN	23560.7	91602	141.905	744.354	NaN	158.675	96.1081	NaN	NaN	338.636	NaN	NaN	NaN	NaN	Nan	NaN	NaN	NaN	NaN	NaN	NaN	NaN	NaN	NaN	NaN	NaN	NaN	NaN	NaN	NaN	NaN	NaN	NaN	NaN	NaN	NaN	NaN	NaN
	22938.2	896.579	12250.2	286.389								44650.9	31068.7	1971.18	2127.28		136.099	207.697			154.16
	18468.2	10659	1110.73	912.704								39684.3	132327	1010.1	3972.68						511.502
	52904	66899.6	13524.2	19488.7								1381.63	99884.7	258.008	149.645						134.164
	122729	51115.3	38093.6	467.64								80053.5	156438	15496	450.225						214.147
	27682.4	209.632	1873.79	17553.6								44487.1	6906.24	555.363	150.935						232.207
	13362.9	21965.5	2085.35	9494.71								31315.1	3621.79	105.138	783.7						619.865
	16407.4	35223.3	11368.5	5978.7								75639	4349.38	150.29	3248.32						594.709
	22808.6	25161.6	1043	739.839								208.987	42496.6	295.42	443.129						161.9
	33623.6	167.06	1235.86	1166.2								4430	258243	194.151	290.904						319.93
	48590.1	44509	2381.42	35380								21847.5	16097.8	176.091	151.58						314.125
	33352.1	139043	148.355	9283.14								10682.2	4589.97	544.398	692.752						330.251
	21431.5	764.995	449.58	6528.9								40780.8	114907	446.354							118.684
	53996	24297.9	715.328	1004.94								2274.34	51567.5	605.675							299.935
	174.156	692.752	356.051	118.684								5823.25	16414.5	99.9782							345.731
	126.424	57553.3	821.112	1950.54								29836.7	1764.13	1295.85							85.7878
	134.164	20004	1580.3	1007.52								3440.54	24770.1	558.588							165.125
	5726.49	24797.8	1475.16	278.004								367.662	1228.76	226.402							184.476
	29608.4	214.792	464.415	2712.31								41135.6	34831.8	339.926							390.238
	26734.8	504.406	423.779	234.143								422.489	91495.6								492.796
	10912.5	46981.4	111.589	2316.91								1685.44	99456.4								532.787
	5254.34	31680.2	185.121	13547.4								3527.62	10828.6								103.203
	6266.38	390.883	109.009	2604.59								832.077	198.021								117.394
	12908.8	86394.1	669.532	4056.54								168.995	16247.4								212.212
	156.74	44941.8	800.471	165.77								5253.05	130563								169.64
	7941.5	15492.1	707.588	223.822								2438.82	214461								105.138
	74931.4	37994.3	178.671	325.736								3721.13	75659.7								88.3679
	6924.94	26275.6	1866.69	255.428								736.614	21258								514.727
	197.376	47945	635.346	730.164								1604.17	1370.67								79.3376
	70918.7	1473.23	237.368	1744.78								510.211	254.138								143.195
	14296.9	7878.93	15503.7	341.216								1395.83	1717.05								352.181
	77417.3	668.242	304.45	8611.03								30646.2	878.518								153.515
	1331.97	441.194	2205.97	303.16								3975.26	3204.46								156.74
	20821.3	600.514	737.904	456.03								8325.93	45981								154.805
	9107.69	12078	283.809	588.904								935.925	13724.8								407.653
	1984.08	4817.66	275.424	5665.22								5785.19	655.986								194.151
	2365.94	757.254	574.714	828.207								31050.7	11969								195.441
	7514.49	105.138	183.186	176.736								263.168	3442.48								102.558
	7141.67	4446.13	577.939	95.4631								5773.58	70083.4								314.77
	677.272	555.363	968.176	110.944								104.493	534.077								115.459
	9013.52	3451.51	340.571	453.45								351.536	589.549								232.853
	8983.85	1680.28	594.064	158.03								1606.1	12156.7								92.238
	527.627	168.995	209.632	697.913								3025.79	11780.7								94.173
	232.207	279.294	1357.77	2469.78								2327.88	141.26								112.879
	637.281	513.437	269.619	207.052								223.822	10291.3								150.29
	2745.21	784.99	3141.9	347.666								33485.6	147.71								215.437
	357.987	25618.3	345.731	134.809								223.177	28504.8								270.909
	9243.79	1647.38	421.844	1364.86								5253.05	579.229								152.87
	225.757	2520.74	704.363	434.744								160.61	28849.2								142.55
	1117.82	312.835	194.796	1900.23								11242.7	4143.61								98.6882
	6685.64	29343.9	750.804	3869.48								773.38	548.268								147.71
	2785.84	5374.96	595.354	212.212								566.328	44575.5								412.168
	3212.2	237.368	1798.32	961.081								739.194	1017.2								259.298
	4402.27	655.986	514.727	465.06								92.883	50895.4								222.532
	2729.73	1446.78	188.346	221.887								127.069	4518.37								100.623
	31058.4	2496.88	186.411	479.895								659.856	388.303								249.623
	11818.1	42323	1820.25	104.493								764.995	113102								85.1427
	7216.49	1235.86	648.891	3090.94								192.861	744.999								141.905
	22666.7	156295	1437.75	166.415								127.714	1553.86								587.614
	8922.57	91.593	363.792	299.29								1596.43	6287.66								95.4631
	345.731	1188.77	111.589	136.744								174.801	750.804								191.571
	931.41	5614.91	495.376	4268.1								258.653	2279.5								150.935
	1108.15	205.762	1215.22	539.882								5013.1	1387.44								224.467
	452.16	14674.9	1345.51	245.753								201.246	36662.3								119.974
	663.081	167.06	161.255	159.32								1266.18	49858.8								212.212
	11226.6	1632.55	210.277	283.164								3442.48	15055.4								250.268
	3976.55	3167.7	169.64	348.311								198.666	2518.16								164.48
	18457.3	241.883	223.177	230.917								116.749	1069.44								121.264
	3032.89	2413.67	552.783	138.679								637.926	240.593								346.376
	754.029	141.905	118.039	643.731								10082.3	9085.76								174.801
	310.9	740.484	164.48	495.376								178.671	12107								79.3376
	156.74	98.0432	2463.98	1097.18								7835.71	4034.61								81.2726
	473.445	2707.8	250.913	147.065								339.926	106564								164.48
	30393.4	190.281	197.376	99.3332								87.0778	211.567								110.944
	757.899	16237.8	2602.01	272.844								10721.5	1219.73								150.29
	204.472	402.493	963.661	502.471								140.615	3830.13								167.06
	308.32	6067.07	48891.3	570.198								105.138	1871.85								323.8
	8201.44	1108.15	225.112	1155.23								657.276	29001.4								158.675
	3974.62	347.021	3987.52	350.891								3409.58	66802.9								112.879
	2011.17	930.12	231.562	185.121								241.238	5830.34								103.203
	201.246	5537.5	694.687	103.848								272.199	387.658								134.164
	8479.44	179.316	68.3722	214.147								965.596	381.207								92.883
	775.315	136.099	517.307	110.944								516.017	20716.8								114.814
	1104.28	6322.49	540.527	241.238								90.9479	5350.45								71.5973
	2289.82	189.636	188.346	156.095								4493.22	2816.81								90.3029
	110.944	695.332	1571.27	109.009								5340.77	177.381								178.026
	856.588	432.164	326.381	2565.25								151.58	3165.12								131.584
	743.064	5423.34	199.311	173.511								9541.79	4735.74								115.459
	2877.44	189.636	271.554	154.805								1826.7	437.324								203.827
	2572.99	414.103	109.009	239.303								16962.8	879.163								124.489
	9358.61	774.67	2257.57	296.065								345.086	710.168								81.2726
	621.155	5151.78	301.87	242.528								130.939	456.675								81.9176
	326.381	3457.96	214.792	316.06								129.004	14195								109.654
	9900.42	1073.96	163.835	160.61								82.5627	6504.39								87.0778
	2384	359.277	655.341	103.848								296.065	279.939
	1202.32	24496.6	689.527	6724.34								2473.01	26006.6
	207.697	6650.16	234.143	179.316								2710.38	12160.6
	1397.12	1328.74	1728.66	279.939								408.298	783.055
	155.45	4306.8	185.766	198.021								1041.06	2052.46
	8898.71	1769.94	1344.87									411.523	149
	496.021	2509.78	559.233									95.4631	1278.43
	219.952	4181.02	92.238									238.658	10710.6
	273.489	5622.65	241.883									132.874	330.251
	283.164	435.389	348.956									356.697	259.298
	1597.72	2745.85	381.207									188.991	1848.63
	1404.86	125.134	10980.8									225.112	236.723
	386.367	1141.69	166.415									4978.27	525.692
	2503.97	17974.8	103.848									92.238	528.272
	325.736	682.432	1899.59									113.524	15185.1
	592.129	89.0129	923.67									448.289	975.917
	248.978	1110.73	116.104									417.328	536.012
	3859.16	1550.63	187.056									927.54	10430
	238.658	388.948	306.385									94.173	19684.1
	1997.63	145.775	191.571									116.104	826.917
	175.446	247.688	272.199									249703	14426.5
	1858.95	899.159	364.437									154.805	5646.51
	689.527	314.125	314.125									121.264	325.736
	284.454	271.554	264.459									148.355	33360.5
	394.753	627.605	104.493									646.311	4348.73
	586.969	18234.1	516.662									1368.73	1295.2
	5405.27	365.727	254.138									11961.3	1344.87
	138.679	10506.7	385.077									1439.69	222.532
	632.12	115.459	8022.12									556.008	12199.3
	134.809	246.398	1070.09									313.48	214.147
	103.203	526.337	254.138									122.554	4027.51
	356.051	241.883	138.034									1097.83	28837.6
	706.298	100.623	111.589									275.424	7193.92
	5595.56	1880.88	537.302									296.71	837.237
	4482.89	82.5627	8188.54									281.229	526.982
	4018.48	401.203	82.5627									454.095	12465
	323.155	2018.92	1635.77									780.475	29006.6
	708.878	332.831	643.086									834.012	120.619
	2972.26	112.234	215.437									254.783	3803.04
	1437.11	652.761	506.341									627.605	1197.16
	214.792	18406.3	242.528									138.034	2496.88
	380.562	112.879	247.688									584.389	37093.2
	3329.6	316.06	78.6925									9699.18	2512.36
	190.281	3663.07	207.697									240.593	1778.97
	1022.36	240.593	413.458									1897.65	18279.2
	107.718	2067.29	140.615									3301.22	171.576
	6459.88	352.181	165.77									1481.61	2972.9
	4672.53	476.67	185.121									6362.49	109.654
	1359.06	9303.78	434.744									477.96	1986.66
	425.714	183.831	119.974									172.221	314.125
	2151.14	4154.58	113.524									275.424	132.229
	272.844	343.151	178.671									497.311	168.995
	886.904	1068.8	107.073									113.524	1786.71
	603.094	1609.97	2319.49									103.203	568.908
	188.991	4028.16	11486.5									431.519	657.921
	1050.74	343.796	228.982									178.026	105.783
	168.995	688.237	147.065									818.531	7904.09
	1736.4	922.38	190.281									234.788	1186.19
	96.7531	439.259	3997.84									2076.97	3560.51
	879.163	1728.01	112.879									10019.8	368.307
	1726.08	317.35	834.657									103.848	261.233
	3657.91	497.311	219.307									27121.2	3219.3
	1677.05	1084.93	110.944									174.156	397.333
	162.545	199.311	180.606									2697.48	816.596
	125.134	236.723	111.589									153.515	563.103
	32947	1973.76	166.415									22926.6	1741.56
	472.155	569.553	1234.57									279.294	276.714
	1379.7	800.471	747.579									2115.67	1058.48
	13980.8	185.766	690.172									9913.32	5040.19
	198.021	161.255	4287.45									231.562	138.679
	3016.12	98.0432	1233.92									203.182	417.328
	5729.72	1519.02	97.3981									10421	928.185
	1023.65	393.463	207.697									464.415	1608.68
	19837	888.194	552.783									292.194	184.476
	463.125	266.394	19604.1									243.818	1876.37
	498.601	13774.4	83.2077									132.874	152.225
	6144.47	730.164	301.87									4235.21	1631.26
	100.623	319.93	11565.9									704.363	1974.41
	666.307	243.818	1142.33									567.618	2018.92
	1227.47	105.138										259.943	6070.29
	4655.76	18486.9										472.155	679.852
	279.294	221.242										221.887	710.168
	10773.1	9187.03										4255.2	298.645
	15444.4	124.489										235.433	432.809
	5265.3	8206.6										346.376	79.9826
	826.917	4783.47										2345.94	2398.19
	1164.26	465.705										1390.02	231779
	783.7	228.337										2918.07	10818.9
	1150.72	247.688										355.406	221.242
	30746.9	162.545										115.459	506.986
	227.047	442.484										399.268	21581.1
	162.545	1004.94										369.597	345.086
	668.242	460.545										91.593	371.532
	636.636	283.164										3939.14	121.909
	327.026	886.259										126.424	341.861
	3539.23	250.913										110.944	1706.08
	102.558	7584.8										9846.24	3504.4
	7513.2	1684.79										1224.25	173.511
	141.26	752.094										611.48	106.428
	4901.51	512.792										1503.54	89.6579
	3979.13	119.974										2184.69	531.497
	112.234	124.489										225.757	444.419
	308.965	96.1081										132.229	231.562
	360.567	6960.42										2829.71	1771.23
	230.917	223.177										161.9	10312.6
	159.965	143.195										390.883	118.684
	207.697	362.502										794.666	99.9782
	96.7531	103.848										452.805	1084.28
	234.143	163.19										736.614	4522.89
	242.528	1039.13										694.687	216.082
	3727.58	264.459										983.657	160.61
	2590.4	379.272										78.0475	171.576
	129.649	129.649										217.372	103.203
	10126.8	116.749										1079.12	25488
	257.363	563.103										129.004	1514.51
	467.64	98.6882										133.519	1709.95
	1491.93	553.428										1580.3	113.524
	360.567	102.558										676.627	262.523
	6037.39	549.558										92.238	17535.5
	1007.52	75.4674										265.749	2249.83
	1408.73	175.446										325.09	674.692
	106.428	2548.48										105.783	304.45
	823.047	670.177										446.999	76.1125
	183.831	198.666										448.289	256.073
	16723.5	463.77										489.571	1649.32
	10980.2	145.775										242.528	123.844
	1598.36	545.043										576.649	294.775
	3055.46	11534.3										327.026	408.298
	10769.3	98.6882										153.515	85.1427
	9448.26	183.831										1572.56	1027.52
	388.303	363.147										179.316	612.125
	377.337	11866.4										604.385	5135.66
	107.718	509.566										579.229	240.593
	431.519	605.675										1132.66	547.623
	189.636	244.463										127.714	621.155
	2904.53	1493.22											291.549
	254.138	537.947											108.363
	129.004	695.332											1579.01
	834.012	223.822											1775.1
	92.238	319.93											4729.29
	2396.25	188.991											118.684
	236.723	1246.83											216.727
	167.06	183.831											385.077
	844.332	26362.6											8075.66
	835.302	243.818											161.255
	258.653	270.264											117.394
	205.117	377.982											908.834
	498.601	129.004											154.805
	294.129	839.172											341.216
	207.052	222.532											1305.52
	117.394	559.878											410.878
	4825.4	4039.77											531.497
	3105.13	160.61											28959.5
	265.104	317.35											2869.7
	1302.94	781.765											151.58
	824.337	93.528											28542.2
	8687.14	835.302											2102.12
	451.515	144.485											97089.2
	251.558	104.493											496.666
	614.06	376.692											124.489
	1526.12	7015.25											254.138
	647.601	137.389											14008.6
	114.169	665.661											1882.17
	510.856	317.995											100.623
	1417.11	12612.7											1509.35
	3348.95	21263.1											412.813
	307.03	13844.7											18197.3
	392.173	123.844											557.943
	3978.49	159.32											254.783
	171.576	31948.5											117.394
	331.541	15034.1											425.714
	136.744	416.038											316.06
	2046.01	196.731											890.774
	305.74	568.263											1780.9
	521.822	168.995											446.999
	227.692	277.359											151.58
	729.519	219.952											6639.84
	623.735	192.216											490.216
	345.086	137.389											239.303
	963.016	85.7878											40882.1
	109.654	154.805											116.104
	145.775	309.61											391.528
	240.593	591.484											397.333
	970.111	126.424											213.502
	694.687	170.931											104.493
	761.125	74.8224											220.597
	256.073	90.3029											201.892
	2087.93	2404.64											208.987
	132.229	98.6882											532.142
	4019.12	1112.66											174.801
	341.861	213.502											161.9
	6484.39	4612.54											196.731
	428.294	124.489											218.662
	234.788	4406.14											163.19
	226.402	290.904											251.558
	768.22	459.9											273.489
	872.068	143.195											2918.72
	299.935	1257.15											169.64
	89.6579	206.407											68.3722
	22949.8	199.311											60323.6
	188.346	1177.81											332.831
	1913.78	374.112											24030.3
	185.766	140.615											170.285
	9893.33	375.402											53438
	356.051	163.19											238.013
	104.493	147.71											765.64
	872.713	476.67											239.948
	90524.2	89.6579											203.827
	842.397	159.32											350.891
	2495.59	191.571											276.714
	7028.79	114.169											131.584
	18073.5	121.909											16147.5
	274.134	313.48											2671.68
	356.697	79.9826											751.449
	339.281	1108.15											170.285
	1795.74	230.272											88.3679
	251.558	255.428											241.883
	179.316	8562.65											129.004
	186.411	243.173											445.064
	8211.76	432.164											1032.03
	312.19	272.844											168.35
	572.133	113.524											474.735
	864.328	100.623											276.069
	964.951	294.775											339.926
	1180.39	225.757											91.593
	1313.91	730.809											623.09
	266.394	260.588											438.614
	321.22	537.302											329.606
	473.445	430.874											2721.99
	295.42	966.241											1871.21
	817.886	132.229											1790.58
	994.622	307.675											316.705
	1643.51	147.065											291.549
	6163.82	4442.26											225.757
	554.718	154.16											301.87
	191.571	112.879											9915.91
	207.697	68.3722											118.039
	3298.64	685.012											612.125
	94.8181	127.714											239.948
	873.358	119.329											187.701
	2302.72	228.337											2394.32
	262.523	1588.69											42706.8
	3813.36	90.3029											9046.42
	2508.49	12562.4											207.697
	1352.61	136.099											923.025
	1924.74	283.164											114.814
	701.783	243.818											91.593
	247.688	618.575											641.151
	85.7878	1266.82											112.879
	697.913	1539.02											6402.48
	1126.85	219.307											237.368
	4482.89	328.961											31420.3
	712.103	150.29											194.796
	3751.44	5414.3											133.519
	1646.74	246.398											99.3332
	2080.84	108.363											156.095
	159.965	883.679											255.428
	3702.42	815.306											328.961
	5342.71	450.87											693.397
	5266.59	2151.79											129.649
	797.246	781.765											5663.28
	2528.48	307.675											807.566
	485.701	219.952											470.22
	10806.7	1097.83											50374.8
	11508.5	218.662											92.883
	434.744	715.328											96.1081
	1285.53	1110.08											618.575
	240.593	1430.66											1033.97
	1866.69	1093.96											470.22
	191.571	1149.43											298
	1149.43	664.371											10753.1
	4199.73	518.597											142.55
	926.25	2260.8											41691.6
	932.055	208.342											89.0129
	12888.8	119.974											360.567
	350.891	83.8527											1588.69
	396.043	3307.67											1203.61
	1080.41	558.588											13716.4
	212.212	1099.76											134.809
	1135.24	247.688											80.6276
	109.654	332.186											419.909
	119.974	423.134											127.714
	361.212	299.29											22549.9
	1620.94	652.761											127.069
	145.775	215.437											208.342
	221.887	114.814											7649.3
	309.61	3049.01											49346
	101.268	141.905											2315.62
	1353.25	169.64											3614.7
	107.718												255.428
	3259.29												128952
	7879.57												417.328
	892.709												157.385
	4314.54												101.913
	13877												247.043
	1720.27												1726.08
	567.618												236.078
	107.073												516.017
	143.195												168.995
	4564.81												137.389
	138.034												1318.42
	1204.25												1784.13
	150.935												317.995
	143.195												154.805
	8491.05												4144.26
	697.268												296.065
	306.385												708.878
	795.956												184.476
	158.03												26293.6
	167.06												31013.9
	361.857												476.025
	334.121												790.796
	225.112												1666.73
	127.069												452.16
	1306.81												105.783
	933.99												170.285
	1531.92												534.077
	4256.49												508.921
	9768.84												5851.63
	631.475												917.22
	3848.19												201.246
	114.814												521.822
	555.363												145.13
	11356.2												254.138
	416.683												145.775
	3658.56												898.514
	878.518												208.342
	964.951												448.289
	2038.27												53544.5
	18259.9												147.71
	631.475												184.476
	4936.34												278.649
	388.948												44365.2
	281.229												8394.3
	708.233												7347.43
	248.978												324.445
	6531.48												90.9479
	2285.31												120.619
	558.588												569.553
	2287.89												2317.56
	121.264												158.03
	814.661												8801.95
	9396.66												327.671
	27356.6												139.324
	1277.14												232.207
	175.446												5224.02
	118.039												2072.45
	183.831												1085.57
	279.294												969.466
	226.402												99.9782
	2376.26												438.614
	2691.67												166.415
	1437.75												103.848
	6406.99												352.181
	410.878												211.567
	4360.34												6137.37
	1230.05												1588.69
	6460.53												230.917
	256.718												1208.77
	108.363												396.043
	281.229												125.779
	1545.47												125.134
	230.272												739.839
	2735.53												4887.32
	100.623												2428.5
	875.938												84.4977
	133.519												722.423
	174.156												1659.64
	724.358												605.03
	92.238												1451.3
	198.021												79.3376
	2084.71												170.285
	1408.08												93.528
	1642.87												4215.21
	136.744												350.891
	74.1774												190.926
	1231.34												356.051
	109.654												344.441
	602.449												684.367
	103.848												2013.76
	1818.96												2607.17
	769.51												719.198
	125.134												421.199
	5900.01												5369.8
	115.459												725.003
	2129.86												614.06
	127.069												4122.33
	167.06												163.19
	227.047												4184.9
	165.125												105.783
	281.874												13252
	143.195												15128.3
	185.121												285.744
	1391.31												1925.39
	156.74												186.411
	165.77												139.97
	170.285												10781.5
	159.965												326.381
	183.831												374.757
													1927.97
													92.238
													149.645
													808.211
													256.718
													450.87
													136.744
													103.203
													348.311
													90.3029
													252.848
													2191.78
													118.039
													2295.63
													566.973
													95.4631
													83126.4
													127.714
													140.615
													280.584
													784.345
													1499.67
													126.424
													2102.77
													2087.93
													1402.92
													1619
													390.238
													10212
													6318.62
													858.523
													107.718
													2650.39
													129.649
													232.207
													245.753
													1985.37
													17696.8
													8327.86
													208.342
													3244.45
													1291.33
													126.424
													288.969
													1491.29
													509.566
													144.485
													290.904
													808.211
													90.3029
													2823.26
													484.411
													127.069
													211.567
													307.03
													182.541
													262.523
													104.493
													74.8224
													144.485
													1438.4
													582.454
													427.004
													145.775
													4433.87
													59731.5
													122.554
													138.034
													110.944
													5176.29
													308.965
													2400.12
													356.697
													600.514
													98.6882
													709.523
													293.484
													3050.3
													7919.57
													5592.98
													9243.79
													4258.43
													95.4631
													156.74
													214.147
													488.926
													68.3722
													299.935
													194.796
													125.779
													219.307
													565.038
													428.939
													464.415
													925.605
													89.0129
													298
													107.073
													197.376
													111.589
													3381.2
													88.3679
													140.615
													114.814
													95.4631
													125.779
													183.831
													312.835
													7970.52
													436.679
													4436.45
													1139.75
													120.619
													457.32
													110.299
													95.4631
													114.169
													338.636
													110.944
													225.757
													215.437
													150.29
													242.528
													312.835
													113.524
													334.121
													695.977
													208.987
													572.133
													110.299
													198.666
													173.511
													327.026
[truncated: 5 more columns]
